# Supplementary material for: A time-dependent diffusion MRI signature of axon caliber variations and beading
Source: Commun Biol. 2020 Jul 7;3:354. doi: 10.1038/s42003-020-1050-x (PMC7341838; doi:10.1038/s42003-020-1050-x)
Supplement: Supplementary file 3 — Supplementary Data [file 42003_2020_1050_MOESM3_ESM.zip]

Archive with 108 entries (93 files):
- Supplementary_Data/
- Supplementary_Data/.DS_Store
- __MACOSX/
- __MACOSX/Supplementary_Data/
- __MACOSX/Supplementary_Data/._.DS_Store
- Supplementary_Data/Fig_1/
- Supplementary_Data/Fig_1/.DS_Store
- __MACOSX/Supplementary_Data/Fig_1/
- __MACOSX/Supplementary_Data/Fig_1/._.DS_Store
- Supplementary_Data/Fig_1/Fig_1_c_radius_227axons.txt
- __MACOSX/Supplementary_Data/Fig_1/._Fig_1_c_radius_227axons.txt
- Supplementary_Data/Fig_1/Fig_1_d_normalized-radius_227axons.txt
- __MACOSX/Supplementary_Data/Fig_1/._Fig_1_d_normalized-radius_227axons.txt
- Supplementary_Data/Fig_1/Fig_1_e_bead_distance.txt
- __MACOSX/Supplementary_Data/Fig_1/._Fig_1_e_bead_distance.txt
- Supplementary_Data/Fig_1/Fig_1_f_k-abar-over-2pi_Gamma-1d-over-abar_Gamma-pos-abar.txt
- __MACOSX/Supplementary_Data/Fig_1/._Fig_1_f_k-abar-over-2pi_Gamma-1d-over-abar_Gamma-pos-abar.txt
- Supplementary_Data/Fig_1/Fig_1_z-axis.txt
- __MACOSX/Supplementary_Data/Fig_1/._Fig_1_z-axis.txt
- __MACOSX/Supplementary_Data/._Fig_1
- Supplementary_Data/Fig_2/
- Supplementary_Data/Fig_2/Fig_2_time.txt
- __MACOSX/Supplementary_Data/Fig_2/
- __MACOSX/Supplementary_Data/Fig_2/._Fig_2_time.txt
- Supplementary_Data/Fig_2/Fig_2b_diffusivity.txt
- __MACOSX/Supplementary_Data/Fig_2/._Fig_2b_diffusivity.txt
- Supplementary_Data/Fig_2/Fig_2c_kurtosis.txt
- __MACOSX/Supplementary_Data/Fig_2/._Fig_2c_kurtosis.txt
- Supplementary_Data/Fig_2/Fig_2d_CV(r)_zeta.txt
- __MACOSX/Supplementary_Data/Fig_2/._Fig_2d_CV(r)_zeta.txt
- Supplementary_Data/Fig_2/Fig_2e_diffusivity.txt
- __MACOSX/Supplementary_Data/Fig_2/._Fig_2e_diffusivity.txt
- Supplementary_Data/Fig_2/Fig_2f_kurtosis.txt
- __MACOSX/Supplementary_Data/Fig_2/._Fig_2f_kurtosis.txt
- Supplementary_Data/Fig_2/Fig_2g_cos2_Dinf_Dinf-corrected.txt
- __MACOSX/Supplementary_Data/Fig_2/._Fig_2g_cos2_Dinf_Dinf-corrected.txt
- Supplementary_Data/Fig_2/Fig_2h_cos2_c_c-corrected.txt
- __MACOSX/Supplementary_Data/Fig_2/._Fig_2h_cos2_c_c-corrected.txt
- __MACOSX/Supplementary_Data/._Fig_2
- Supplementary_Data/Fig_3/
- Supplementary_Data/Fig_3/Fig_3_AD_ACR.txt
- __MACOSX/Supplementary_Data/Fig_3/
- __MACOSX/Supplementary_Data/Fig_3/._Fig_3_AD_ACR.txt
- Supplementary_Data/Fig_3/Fig_3_AD_ALIC.txt
- __MACOSX/Supplementary_Data/Fig_3/._Fig_3_AD_ALIC.txt
- Supplementary_Data/Fig_3/Fig_3_AD_Genu.txt
- __MACOSX/Supplementary_Data/Fig_3/._Fig_3_AD_Genu.txt
- Supplementary_Data/Fig_3/Fig_3_AD_Midbody.txt
- __MACOSX/Supplementary_Data/Fig_3/._Fig_3_AD_Midbody.txt
- Supplementary_Data/Fig_3/Fig_3_AD_PCR.txt
- __MACOSX/Supplementary_Data/Fig_3/._Fig_3_AD_PCR.txt
- Supplementary_Data/Fig_3/Fig_3_AD_PLIC.txt
- __MACOSX/Supplementary_Data/Fig_3/._Fig_3_AD_PLIC.txt
- Supplementary_Data/Fig_3/Fig_3_AD_SCR.txt
- __MACOSX/Supplementary_Data/Fig_3/._Fig_3_AD_SCR.txt
- Supplementary_Data/Fig_3/Fig_3_AD_Splenium.txt
- __MACOSX/Supplementary_Data/Fig_3/._Fig_3_AD_Splenium.txt
- Supplementary_Data/Fig_3/Fig_3_AK_ACR.txt
- __MACOSX/Supplementary_Data/Fig_3/._Fig_3_AK_ACR.txt
- Supplementary_Data/Fig_3/Fig_3_AK_ALIC.txt
- __MACOSX/Supplementary_Data/Fig_3/._Fig_3_AK_ALIC.txt
- Supplementary_Data/Fig_3/Fig_3_AK_Genu.txt
- __MACOSX/Supplementary_Data/Fig_3/._Fig_3_AK_Genu.txt
- Supplementary_Data/Fig_3/Fig_3_AK_Midbody.txt
- __MACOSX/Supplementary_Data/Fig_3/._Fig_3_AK_Midbody.txt
- Supplementary_Data/Fig_3/Fig_3_AK_PCR.txt
- __MACOSX/Supplementary_Data/Fig_3/._Fig_3_AK_PCR.txt
- Supplementary_Data/Fig_3/Fig_3_AK_PLIC.txt
- __MACOSX/Supplementary_Data/Fig_3/._Fig_3_AK_PLIC.txt
- Supplementary_Data/Fig_3/Fig_3_AK_SCR.txt
- __MACOSX/Supplementary_Data/Fig_3/._Fig_3_AK_SCR.txt
- Supplementary_Data/Fig_3/Fig_3_AK_Splenium.txt
- __MACOSX/Supplementary_Data/Fig_3/._Fig_3_AK_Splenium.txt
- Supplementary_Data/Fig_3/Fig_3_time.txt
- __MACOSX/Supplementary_Data/Fig_3/._Fig_3_time.txt
- __MACOSX/Supplementary_Data/._Fig_3
- Supplementary_Data/Fig_4/
- Supplementary_Data/Fig_4/.DS_Store
- __MACOSX/Supplementary_Data/Fig_4/
- __MACOSX/Supplementary_Data/Fig_4/._.DS_Store
- Supplementary_Data/Fig_4/Fig_4_c.txt
- __MACOSX/Supplementary_Data/Fig_4/._Fig_4_c.txt
- Supplementary_Data/Fig_4/Fig_4_Dinf.txt
- __MACOSX/Supplementary_Data/Fig_4/._Fig_4_Dinf.txt
- Supplementary_Data/Fig_4/Fig_4_ROI.txt
- __MACOSX/Supplementary_Data/Fig_4/._Fig_4_ROI.txt
- __MACOSX/Supplementary_Data/._Fig_4
- Supplementary_Data/Fig_5/
- Supplementary_Data/Fig_5/Fig_5_AD_MS_Lesion.txt
- __MACOSX/Supplementary_Data/Fig_5/
- __MACOSX/Supplementary_Data/Fig_5/._Fig_5_AD_MS_Lesion.txt
- Supplementary_Data/Fig_5/Fig_5_AD_NAWM.txt
- __MACOSX/Supplementary_Data/Fig_5/._Fig_5_AD_NAWM.txt
- Supplementary_Data/Fig_5/Fig_5_time.txt
- __MACOSX/Supplementary_Data/Fig_5/._Fig_5_time.txt
- __MACOSX/Supplementary_Data/._Fig_5
- Supplementary_Data/Fig_6/
- Supplementary_Data/Fig_6/Fig_6_b_diameter_volume-per-length.txt
- __MACOSX/Supplementary_Data/Fig_6/
- __MACOSX/Supplementary_Data/Fig_6/._Fig_6_b_diameter_volume-per-length.txt
- Supplementary_Data/Fig_6/Fig_6_c_diameter_with_mitochondria.txt
- __MACOSX/Supplementary_Data/Fig_6/._Fig_6_c_diameter_with_mitochondria.txt
- Supplementary_Data/Fig_6/Fig_6_c_diameter_without_mitochondria.txt
- __MACOSX/Supplementary_Data/Fig_6/._Fig_6_c_diameter_without_mitochondria.txt
- __MACOSX/Supplementary_Data/._Fig_6
- Supplementary_Data/plot_figure.m
- __MACOSX/Supplementary_Data/._plot_figure.m
- __MACOSX/._Supplementary_Data
