# Supplementary material for: A time-dependent diffusion MRI signature of axon caliber variations and beading
Source: Commun Biol. 2020 Jul 7;3:354. doi: 10.1038/s42003-020-1050-x (PMC7341838; doi:10.1038/s42003-020-1050-x)
Supplement: Supplementary file 3 — Supplementary Data [file 42003_2020_1050_MOESM3_ESM.zip › Supplementary_Data/Fig_1/Fig_1_c_radius_227axons.txt]

0.12615663 0.37846988 0.32410224 0.20342145 0.56700351 0.35233628 0.40291195 0.53820256 0.33377906 0.49184908 0.21850969 0.30901936 0.50462650 0.29316151 0.47873074 1.03724993 0.61286676 0.22567583 0.64327510 0.17841241 0.42595379 0.54990398 0.18712052 0.36125760 0.41841419 0.50462650 0.54115164 0.21110041 0.36563664 0.44781160 0.50462650 1.01710724 0.26462837 0.28209479 0.56136155 0.40291195 0.43336224 0.16925688 0.48204379 0.25854415 0.39894228 0.27057582 0.56980355 0.23936537 0.53820256 0.45135167 0.30901936 0.32410224 0.55279064 0.41073622 0.63830765 0.25854415 0.56136155 0.87403874 0.44064615 0.51089540 0.33377906 0.32410224 0.54115164 0.46524265 0.86488625 0.37846988 0.30382539 0.79788456 0.42595379 0.30901936 0.38678889 0.28768137 0.42220082 0.40684289 0.35233628 0.47203487 0.49507435 0.50146267 0.42967399 0.22567583 0.34318313 0.58360224 0.42595379 0.71809610 0.37424103 1.04793564 0.50777063 0.83301594 0.70014086 0.69786397 0.78986542 0.72909362 0.66516971 0.49827875 0.27057582 0.37846988 0.42220082 0.37846988 0.32897623 0.67230948 0.58086873 0.89027615 0.80976439 0.49507435 1.26282720 0.65309666 0.72251520 0.15957691 0.18712052 0.38678889 0.47203487 0.27639532 0.88489678 0.50777063 0.63580937 0.42967399 0.39894228 0.29854107 0.32410224 0.32410224 0.34318313 0.51089540 0.63330124 0.47873074 0.58086873 0.85377376 0.36125760 0.35682482 0.54700210 0.54700210 0.27639532 0.47203487 0.29854107 0.50146267 0.47539459 0.54700210 0.43701937 1.07935823 0.62316776 0.56136155 0.42595379 0.36996385 0.28768137 0.58360224 1.41272891 0.30901936 0.54115164 0.39493271 0.30901936 0.55279064 0.46865107 0.76113336 0.95413116 0.67702750 0.37424103 0.34318313 0.46524265 0.63580937 0.61286676 0.34778982 0.33377906 0.93730213 0.49827875 0.57812229 0.68171287 0.50146267 0.46180908 0.65552906 0.27057582 0.44064615 0.65065517 0.70467256 0.39088201 0.32897623 0.46180908 0.54990398 0.46524265 0.50462650 0.73127328 0.52320790 0.90622266 0.31915382 0.50777063 0.81758838 0.87403874 0.35682482 0.27057582 0.46180908 0.82533821 0.73344646 0.33851375 0.39088201 0.70014086 0.52320790 0.61545817 0.44424332 0.41841419 0.50146267 0.44781160 0.33851375 0.36125760 0.80186406 0.66755812 0.40684289 0.80186406 0.30901936 0.46524265 0.48204379 0.44424332 0.62060854 0.71141600 0.65065517 0.68171287 0.69098830 0.56700351 0.53523723 0.62316776 0.36125760 0.52925674 0.61026434 0.67467261 0.41459298 0.32410224 0.32410224 0.73344646 0.38265199 0.30382539 0.39493271 0.41073622 0.15957691 0.50146267 
0.17841241 0.38265199 0.30382539 0.19544100 0.53820256 0.34318313 0.38265199 0.53523723 0.34778982 0.47539459 0.20342145 0.31412747 0.49507435 0.29316151 0.43701937 1.02645298 0.58632301 0.24592454 0.62825493 0.22567583 0.43336224 0.54115164 0.16925688 0.34318313 0.41459298 0.52015709 0.55279064 0.21110041 0.35682482 0.46865107 0.47203487 1.03263649 0.25854415 0.30382539 0.59441061 0.39088201 0.41841419 0.15957691 0.49184908 0.26462837 0.39894228 0.28768137 0.55851919 0.23262132 0.55566230 0.43701937 0.32897623 0.30901936 0.55566230 0.41073622 0.65552906 0.26462837 0.55851919 0.86488625 0.43701937 0.53523723 0.36125760 0.33377906 0.54700210 0.43336224 0.84628438 0.36563664 0.30382539 0.80582391 0.41841419 0.29316151 0.41073622 0.28768137 0.38265199 0.42595379 0.35233628 0.45135167 0.48533423 0.51708829 0.42220082 0.24592454 0.33377906 0.60765078 0.42595379 0.71141600 0.36996385 1.02179079 0.52925674 0.83110315 0.70467256 0.67702750 0.77563244 0.71364965 0.66036698 0.50146267 0.25231325 0.38265199 0.40684289 0.39493271 0.34778982 0.66755812 0.55851919 0.89562320 0.78986542 0.50462650 1.25777587 0.62060854 0.70692752 0.17841241 0.21110041 0.34778982 0.51708829 0.25854415 0.88489678 0.49184908 0.59974175 0.45135167 0.41841419 0.29854107 0.32410224 0.31412747 0.31412747 0.51400117 0.62825493 0.46865107 0.58086873 0.87585777 0.39493271 0.35682482 0.56136155 0.55279064 0.28209479 0.47539459 0.30901936 0.51089540 0.47539459 0.54990398 0.43701937 1.09109073 0.61803872 0.54700210 0.41841419 0.36996385 0.28768137 0.57536274 1.40482073 0.31412747 0.54115164 0.39493271 0.30901936 0.54700210 0.46180908 0.76945201 0.95413116 0.64820448 0.37846988 0.34318313 0.46865107 0.64327510 0.62316776 0.35682482 0.34778982 0.93389993 0.49184908 0.58360224 0.64820448 0.49827875 0.46524265 0.62316776 0.28209479 0.42967399 0.66277269 0.69098830 0.39493271 0.35233628 0.45135167 0.54700210 0.45486418 0.52015709 0.73344646 0.50462650 0.92189338 0.30901936 0.51089540 0.83492434 0.87038930 0.36996385 0.27057582 0.46524265 0.82918596 0.74635267 0.33851375 0.34778982 0.69557963 0.51708829 0.61026434 0.44424332 0.38265199 0.50462650 0.42967399 0.31915382 0.36563664 0.79588735 0.67702750 0.40291195 0.78784788 0.29854107 0.48860251 0.47203487 0.45135167 0.58632301 0.72030904 0.64574449 0.69557963 0.69098830 0.54408473 0.53225539 0.63078313 0.36125760 0.54115164 0.60238963 0.64327510 0.39894228 0.32410224 0.32897623 0.75693976 0.33377906 0.30901936 0.40291195 0.40684289 0.14927053 0.50462650 
0.15957691 0.38265199 0.29854107 0.20342145 0.51089540 0.30901936 0.37846988 0.52320790 0.33377906 0.46180908 0.21850969 0.30901936 0.49184908 0.29854107 0.42595379 1.00767482 0.58360224 0.24592454 0.62825493 0.24592454 0.44424332 0.52624101 0.15957691 0.34778982 0.42220082 0.52015709 0.55279064 0.21110041 0.38678889 0.45486418 0.42967399 1.06301463 0.25231325 0.32897623 0.61026434 0.42595379 0.41841419 0.16925688 0.52015709 0.26462837 0.37846988 0.29854107 0.50777063 0.24592454 0.56136155 0.41459298 0.32410224 0.29854107 0.57258989 0.40684289 0.65795246 0.27057582 0.54990398 0.85190759 0.42967399 0.51708829 0.37424103 0.33851375 0.55279064 0.42220082 0.83492434 0.36996385 0.28209479 0.80384642 0.44064615 0.28209479 0.45834978 0.29316151 0.39493271 0.41841419 0.36563664 0.45486418 0.48860251 0.52925674 0.42220082 0.22567583 0.32897623 0.60765078 0.45486418 0.69098830 0.35233628 1.03571440 0.56418958 0.81368579 0.73344646 0.65552906 0.76945201 0.67937422 0.67230948 0.48860251 0.27639532 0.38678889 0.39493271 0.39493271 0.36125760 0.67467261 0.56700351 0.95078919 0.77151765 0.51089540 1.24888688 0.55566230 0.71587633 0.17841241 0.21110041 0.33377906 0.53225539 0.27639532 0.88489678 0.46524265 0.59708213 0.48204379 0.42220082 0.31412747 0.33851375 0.31915382 0.27057582 0.50777063 0.61545817 0.46180908 0.59172703 0.88669353 0.38678889 0.33851375 0.55566230 0.57812229 0.25231325 0.46865107 0.33377906 0.51089540 0.47203487 0.56418958 0.44781160 1.10558128 0.63330124 0.56980355 0.41459298 0.35682482 0.29316151 0.54990398 1.40255306 0.30901936 0.54408473 0.36996385 0.28768137 0.55566230 0.47539459 0.78176402 0.95246164 0.63078313 0.39088201 0.34778982 0.48533423 0.61545817 0.61545817 0.34318313 0.36125760 0.93730213 0.48204379 0.57812229 0.64820448 0.49507435 0.47873074 0.60502592 0.27639532 0.44781160 0.67230948 0.69328777 0.39493271 0.35682482 0.42967399 0.55566230 0.45834978 0.53225539 0.72909362 0.51089540 0.92533972 0.30382539 0.50462650 0.84628438 0.86488625 0.34318313 0.29854107 0.45486418 0.83872811 0.75903945 0.36125760 0.30901936 0.69557963 0.52624101 0.60238963 0.45834978 0.42595379 0.48533423 0.45135167 0.31915382 0.38265199 0.79388511 0.67467261 0.39088201 0.76113336 0.29854107 0.52015709 0.45834978 0.43701937 0.57812229 0.71809610 0.66516971 0.69786397 0.70014086 0.54115164 0.52624101 0.63830765 0.34778982 0.52015709 0.57258989 0.60765078 0.39894228 0.30382539 0.32897623 0.77357778 0.36563664 0.30382539 0.37846988 0.39894228 0.14927053 0.52015709 
0.12615663 0.36996385 0.28768137 0.18712052 0.48533423 0.27057582 0.38678889 0.51089540 0.33851375 0.45834978 0.21110041 0.29316151 0.47203487 0.31412747 0.44424332 0.99495917 0.56136155 0.22567583 0.62825493 0.25854415 0.44424332 0.51400117 0.20342145 0.33851375 0.41841419 0.54115164 0.56700351 0.22567583 0.39088201 0.44781160 0.40684289 1.08230328 0.24592454 0.34778982 0.62316776 0.41459298 0.42595379 0.19544100 0.51089540 0.27057582 0.39493271 0.29854107 0.45486418 0.23936537 0.55566230 0.40684289 0.33377906 0.31412747 0.58903122 0.40684289 0.67467261 0.27639532 0.56418958 0.85934797 0.43336224 0.50462650 0.36996385 0.34778982 0.54115164 0.47539459 0.82533821 0.38265199 0.30382539 0.80384642 0.45135167 0.27057582 0.50777063 0.29854107 0.37424103 0.42595379 0.36125760 0.43701937 0.49507435 0.52320790 0.41459298 0.23936537 0.35233628 0.64574449 0.48204379 0.68171287 0.39088201 1.00925301 0.56136155 0.77768167 0.75483422 0.64327510 0.74635267 0.65309666 0.65309666 0.47539459 0.26462837 0.37846988 0.36563664 0.41841419 0.35233628 0.68171287 0.56136155 0.97883234 0.76530399 0.52320790 1.23478919 0.49184908 0.73127328 0.19544100 0.22567583 0.31412747 0.54990398 0.28209479 0.88848664 0.43336224 0.58632301 0.50777063 0.42220082 0.34778982 0.36996385 0.32410224 0.27639532 0.51400117 0.61803872 0.45135167 0.60238963 0.83110315 0.38265199 0.34318313 0.56418958 0.59172703 0.25231325 0.45834978 0.34318313 0.52320790 0.47539459 0.58086873 0.47203487 1.12978876 0.64574449 0.57812229 0.42220082 0.33851375 0.28209479 0.54408473 1.40595320 0.32897623 0.53820256 0.42967399 0.28209479 0.57258989 0.45486418 0.78986542 0.96243533 0.61286676 0.42220082 0.33851375 0.47873074 0.62571652 0.59974175 0.35233628 0.34318313 0.94069202 0.47873074 0.56418958 0.66516971 0.50462650 0.46180908 0.58632301 0.28209479 0.44781160 0.68868115 0.67467261 0.41073622 0.35682482 0.40291195 0.55566230 0.44781160 0.53225539 0.73777361 0.48533423 0.93219418 0.31915382 0.50777063 0.85749393 0.85563587 0.35233628 0.28768137 0.46180908 0.84628438 0.75483422 0.39088201 0.30382539 0.70692752 0.55279064 0.59708213 0.44064615 0.42595379 0.46180908 0.44424332 0.32410224 0.38678889 0.82918596 0.70467256 0.40684289 0.72030904 0.29854107 0.54408473 0.46865107 0.43701937 0.56418958 0.73127328 0.70241037 0.71364965 0.70692752 0.54408473 0.52015709 0.64079619 0.35233628 0.49507435 0.54115164 0.57536274 0.41073622 0.32410224 0.31915382 0.80186406 0.34778982 0.29316151 0.37846988 0.39493271 0.15957691 0.53225539 
0.09772050 0.35682482 0.28768137 0.21850969 0.45486418 0.27639532 0.42595379 0.49184908 0.33851375 0.43701937 0.20342145 0.28768137 0.43701937 0.31412747 0.41459298 0.95413116 0.56418958 0.23936537 0.62316776 0.29316151 0.46180908 0.52925674 0.17841241 0.33377906 0.41841419 0.56136155 0.56700351 0.23936537 0.38265199 0.47873074 0.38678889 1.08524033 0.25231325 0.34318313 0.63580937 0.39088201 0.43336224 0.17841241 0.50777063 0.26462837 0.39088201 0.29854107 0.41841419 0.25854415 0.55279064 0.39088201 0.34778982 0.31412747 0.60765078 0.39088201 0.67230948 0.27057582 0.55279064 0.86672448 0.43701937 0.48860251 0.37424103 0.34778982 0.54990398 0.47873074 0.82726432 0.38678889 0.30901936 0.82147243 0.45834978 0.27057582 0.51708829 0.31915382 0.33851375 0.42595379 0.35682482 0.45135167 0.49507435 0.52320790 0.40684289 0.23936537 0.35682482 0.64574449 0.47873074 0.68171287 0.39894228 1.01554125 0.55566230 0.77151765 0.77151765 0.64079619 0.74207554 0.61286676 0.63330124 0.45834978 0.27639532 0.36563664 0.38678889 0.42595379 0.36125760 0.68636625 0.55566230 0.97230672 0.76322152 0.54408473 1.23220865 0.45486418 0.75272279 0.18712052 0.24592454 0.28209479 0.48204379 0.27639532 0.89562320 0.39493271 0.57258989 0.52320790 0.43701937 0.33377906 0.38265199 0.35233628 0.25854415 0.51708829 0.61286676 0.41459298 0.60238963 0.87221593 0.39088201 0.33851375 0.56418958 0.58632301 0.25231325 0.45135167 0.32897623 0.54408473 0.49507435 0.58903122 0.46524265 1.14239684 0.65309666 0.56136155 0.41841419 0.33377906 0.27639532 0.52624101 1.38082447 0.32897623 0.54115164 0.45486418 0.28768137 0.54990398 0.43336224 0.78379722 0.95746147 0.58360224 0.42595379 0.35682482 0.47539459 0.63830765 0.60502592 0.36125760 0.33851375 0.94238240 0.46865107 0.55566230 0.64327510 0.48204379 0.46865107 0.54700210 0.30901936 0.44424332 0.70692752 0.66993801 0.43336224 0.36563664 0.37846988 0.55851919 0.44424332 0.52624101 0.73992770 0.48533423 0.92705808 0.31915382 0.47203487 0.85563587 0.87767302 0.34778982 0.27639532 0.45834978 0.85377376 0.73777361 0.40291195 0.31915382 0.70467256 0.56136155 0.59172703 0.43336224 0.43701937 0.43336224 0.42967399 0.33851375 0.39493271 0.84251472 0.71141600 0.42220082 0.69557963 0.29854107 0.55851919 0.45135167 0.42967399 0.53820256 0.72471464 0.72251520 0.72251520 0.70692752 0.54408473 0.51708829 0.64820448 0.33377906 0.49184908 0.49507435 0.55566230 0.41459298 0.30382539 0.31412747 0.81563942 0.29854107 0.33377906 0.37846988 0.39088201 0.15957691 0.52624101 
0.11283792 0.34778982 0.29854107 0.22567583 0.44781160 0.26462837 0.44424332 0.48860251 0.33851375 0.42967399 0.20342145 0.29854107 0.44064615 0.30901936 0.42595379 0.94406974 0.55566230 0.21110041 0.62571652 0.30901936 0.45486418 0.50777063 0.17841241 0.33377906 0.41841419 0.58086873 0.55851919 0.26462837 0.38678889 0.46180908 0.33851375 1.11846227 0.27057582 0.37846988 0.65309666 0.40291195 0.42595379 0.18712052 0.53820256 0.28209479 0.43701937 0.29854107 0.38265199 0.25231325 0.56136155 0.38265199 0.33377906 0.32897623 0.61803872 0.39493271 0.67230948 0.28768137 0.54700210 0.87948452 0.44781160 0.46180908 0.41459298 0.36125760 0.54408473 0.46865107 0.80976439 0.40684289 0.31412747 0.81368579 0.48533423 0.28209479 0.52624101 0.31915382 0.33377906 0.42220082 0.36125760 0.43701937 0.49184908 0.51089540 0.39088201 0.23936537 0.36563664 0.68171287 0.50462650 0.67467261 0.39493271 1.02490128 0.56136155 0.75060542 0.76738080 0.59974175 0.73127328 0.57536274 0.63330124 0.43336224 0.28209479 0.37846988 0.37846988 0.42967399 0.36563664 0.70241037 0.56418958 0.95078919 0.74421717 0.55851919 1.23091635 0.44064615 0.76945201 0.19544100 0.25854415 0.25854415 0.50146267 0.25231325 0.89739847 0.36563664 0.55851919 0.52015709 0.45135167 0.34778982 0.39894228 0.34778982 0.26462837 0.54408473 0.60238963 0.41073622 0.62060854 0.90797721 0.38678889 0.33377906 0.55279064 0.59441061 0.24592454 0.46180908 0.33851375 0.54115164 0.48533423 0.61286676 0.49184908 1.15624458 0.67467261 0.56700351 0.42967399 0.32897623 0.25854415 0.52015709 1.36575837 0.33377906 0.55279064 0.47539459 0.30901936 0.54700210 0.41459298 0.79588735 0.96078024 0.56418958 0.38265199 0.36563664 0.46524265 0.64820448 0.60765078 0.34318313 0.34778982 0.93389993 0.49827875 0.56418958 0.62316776 0.46180908 0.46180908 0.56418958 0.30382539 0.42967399 0.71809610 0.67230948 0.46180908 0.34778982 0.36125760 0.55851919 0.42967399 0.52624101 0.73777361 0.48204379 0.92705808 0.33377906 0.48533423 0.85749393 0.86119802 0.32410224 0.28768137 0.45486418 0.87403874 0.75693976 0.42220082 0.29854107 0.69098830 0.57536274 0.58360224 0.45135167 0.44424332 0.40684289 0.45486418 0.33851375 0.39088201 0.84062355 0.70692752 0.46180908 0.70917531 0.27639532 0.56136155 0.46180908 0.42595379 0.50777063 0.70692752 0.73344646 0.70467256 0.69098830 0.51708829 0.53225539 0.65065517 0.33377906 0.47539459 0.47539459 0.50146267 0.40684289 0.28209479 0.31412747 0.82726432 0.23936537 0.35682482 0.36996385 0.39088201 0.20342145 0.51400117 
0.11283792 0.34778982 0.29854107 0.23936537 0.46865107 0.27057582 0.46180908 0.49184908 0.35233628 0.40291195 0.23262132 0.30382539 0.42220082 0.30901936 0.41073622 0.95246164 0.54700210 0.21850969 0.61286676 0.35682482 0.46865107 0.49507435 0.17841241 0.31412747 0.40291195 0.56700351 0.54700210 0.25854415 0.38678889 0.47539459 0.30901936 1.14239684 0.26462837 0.36125760 0.65552906 0.39493271 0.40684289 0.19544100 0.58086873 0.28768137 0.41459298 0.28768137 0.32897623 0.26462837 0.57258989 0.34778982 0.36563664 0.31915382 0.62060854 0.39493271 0.66993801 0.28768137 0.54700210 0.86304411 0.42220082 0.45135167 0.41459298 0.37424103 0.54408473 0.48533423 0.80779655 0.39088201 0.30901936 0.82726432 0.48860251 0.28768137 0.54700210 0.32410224 0.32897623 0.44064615 0.35682482 0.43701937 0.51400117 0.53820256 0.40291195 0.27057582 0.38678889 0.69098830 0.52624101 0.68171287 0.42595379 1.04793564 0.58903122 0.74207554 0.78379722 0.58360224 0.71141600 0.55566230 0.61545817 0.40684289 0.28768137 0.37846988 0.39088201 0.43701937 0.35682482 0.68171287 0.60238963 0.92705808 0.73344646 0.57536274 1.21530156 0.39894228 0.74207554 0.22567583 0.25854415 0.25231325 0.49507435 0.26462837 0.89562320 0.30901936 0.54990398 0.52925674 0.43336224 0.37846988 0.42595379 0.35233628 0.30382539 0.54408473 0.60502592 0.39894228 0.62825493 0.91147617 0.40684289 0.32410224 0.55566230 0.58632301 0.25231325 0.45135167 0.35233628 0.54115164 0.47203487 0.62060854 0.51400117 1.17806244 0.68171287 0.54700210 0.52320790 0.35233628 0.26462837 0.50777063 1.34106333 0.34318313 0.56136155 0.50777063 0.30901936 0.54700210 0.41841419 0.80779655 0.97557499 0.54115164 0.40684289 0.36996385 0.46180908 0.63330124 0.58360224 0.35233628 0.33377906 0.93048530 0.47203487 0.55851919 0.61286676 0.44781160 0.47873074 0.53225539 0.30901936 0.41841419 0.72690743 0.66036698 0.47873074 0.34318313 0.34318313 0.56418958 0.41841419 0.52925674 0.72030904 0.47539459 0.95246164 0.32897623 0.48533423 0.84628438 0.89384440 0.29854107 0.27639532 0.44064615 0.88309638 0.73777361 0.44781160 0.29854107 0.68171287 0.59441061 0.57536274 0.46524265 0.42967399 0.39493271 0.45834978 0.33851375 0.38678889 0.83301594 0.72251520 0.46865107 0.65309666 0.28209479 0.57812229 0.46865107 0.44064615 0.49507435 0.70917531 0.74848206 0.70014086 0.68636625 0.50462650 0.52925674 0.65065517 0.30901936 0.46865107 0.44424332 0.47203487 0.42220082 0.28768137 0.33851375 0.83682839 0.23262132 0.37424103 0.38678889 0.38678889 0.19544100 0.52925674 
0.11283792 0.34778982 0.29854107 0.23936537 0.48860251 0.26462837 0.47873074 0.48204379 0.36563664 0.40684289 0.23262132 0.30382539 0.41459298 0.30382539 0.41459298 0.92705808 0.53523723 0.22567583 0.61803872 0.39088201 0.47539459 0.49827875 0.18712052 0.32410224 0.39493271 0.56700351 0.54115164 0.26462837 0.39088201 0.46180908 0.29854107 1.15210773 0.26462837 0.37424103 0.63830765 0.37846988 0.40684289 0.20342145 0.58632301 0.30382539 0.40291195 0.29316151 0.28209479 0.25854415 0.59172703 0.36125760 0.36125760 0.30382539 0.63830765 0.40291195 0.67467261 0.29854107 0.56418958 0.87221593 0.42595379 0.47203487 0.39894228 0.38265199 0.53820256 0.48533423 0.79987679 0.39894228 0.30382539 0.83682839 0.49507435 0.28768137 0.58903122 0.32897623 0.31412747 0.45834978 0.36563664 0.44424332 0.48533423 0.53820256 0.41459298 0.24592454 0.40291195 0.70467256 0.50462650 0.67467261 0.45135167 1.03417659 0.61026434 0.71364965 0.79987679 0.57258989 0.69328777 0.50777063 0.59172703 0.36996385 0.29854107 0.39088201 0.39088201 0.44424332 0.34318313 0.67230948 0.58903122 0.92533972 0.71809610 0.60502592 1.19416426 0.36996385 0.74635267 0.22567583 0.30382539 0.23262132 0.50462650 0.25231325 0.90797721 0.28768137 0.54990398 0.52015709 0.45135167 0.36563664 0.44064615 0.35233628 0.32897623 0.54115164 0.60502592 0.38265199 0.64327510 0.92016536 0.40684289 0.29854107 0.54990398 0.60765078 0.25231325 0.44064615 0.35233628 0.53523723 0.46524265 0.63330124 0.56418958 1.19416426 0.69786397 0.54408473 0.57812229 0.34318313 0.24592454 0.44781160 1.31832165 0.34318313 0.55279064 0.53225539 0.29316151 0.56980355 0.42220082 0.81758838 0.98369815 0.49827875 0.43336224 0.39493271 0.45486418 0.65795246 0.58360224 0.35233628 0.33851375 0.92361815 0.44781160 0.54408473 0.60765078 0.46524265 0.49184908 0.51708829 0.29854107 0.41073622 0.72909362 0.66516971 0.48204379 0.33851375 0.33851375 0.57812229 0.44064615 0.54408473 0.71809610 0.45834978 0.95912229 0.34318313 0.48533423 0.85190759 0.86488625 0.28209479 0.29854107 0.42967399 0.87403874 0.74635267 0.47873074 0.27639532 0.68404352 0.60502592 0.57258989 0.44424332 0.42220082 0.38265199 0.43701937 0.32897623 0.38265199 0.84628438 0.72251520 0.47539459 0.62060854 0.27057582 0.61286676 0.48204379 0.45834978 0.47203487 0.70917531 0.78176402 0.68171287 0.67702750 0.49827875 0.55279064 0.65552906 0.32410224 0.45486418 0.42595379 0.43701937 0.43336224 0.26462837 0.34318313 0.85190759 0.21850969 0.36563664 0.39493271 0.38265199 0.20342145 0.53225539 
0.15957691 0.36125760 0.29854107 0.25231325 0.48860251 0.25854415 0.50777063 0.48204379 0.39493271 0.42595379 0.23936537 0.30382539 0.39894228 0.32410224 0.41073622 0.91496175 0.54700210 0.21110041 0.62571652 0.42595379 0.49507435 0.49507435 0.19544100 0.33851375 0.37424103 0.57258989 0.54408473 0.28209479 0.39493271 0.43701937 0.30382539 1.17806244 0.28768137 0.37424103 0.63580937 0.36563664 0.40684289 0.21850969 0.55279064 0.32897623 0.35233628 0.29854107 0.27639532 0.26462837 0.63078313 0.34318313 0.33851375 0.34318313 0.65552906 0.39493271 0.67937422 0.30382539 0.56418958 0.88489678 0.42220082 0.49184908 0.40684289 0.38678889 0.54990398 0.49827875 0.76738080 0.39088201 0.30382539 0.83492434 0.51089540 0.28768137 0.59172703 0.33851375 0.30901936 0.47203487 0.36996385 0.44064615 0.47873074 0.53820256 0.42220082 0.27639532 0.40291195 0.69328777 0.52624101 0.66755812 0.46524265 1.02954938 0.61026434 0.70467256 0.80186406 0.55566230 0.67702750 0.49827875 0.57536274 0.32897623 0.27639532 0.41073622 0.38678889 0.45834978 0.33377906 0.65552906 0.59441061 0.92705808 0.72030904 0.61545817 1.18076132 0.32410224 0.75483422 0.24592454 0.35233628 0.22567583 0.47539459 0.26462837 0.90972837 0.29854107 0.53523723 0.50146267 0.45834978 0.36996385 0.43701937 0.35682482 0.35682482 0.57812229 0.61026434 0.37846988 0.66516971 0.91322062 0.41073622 0.28768137 0.54115164 0.62060854 0.25854415 0.43701937 0.36563664 0.53225539 0.48204379 0.62060854 0.59172703 1.19283075 0.69786397 0.52320790 0.63330124 0.35682482 0.23936537 0.43701937 1.30253280 0.34318313 0.54115164 0.56136155 0.27639532 0.54700210 0.42220082 0.84816292 0.98692870 0.45834978 0.41073622 0.39088201 0.47203487 0.65309666 0.56980355 0.34778982 0.34778982 0.92189338 0.45135167 0.56136155 0.57812229 0.46180908 0.47873074 0.52320790 0.31915382 0.41073622 0.73127328 0.64079619 0.49507435 0.33851375 0.34318313 0.57812229 0.43701937 0.55851919 0.71809610 0.43701937 0.95078919 0.34778982 0.50146267 0.85563587 0.87948452 0.27057582 0.27639532 0.40291195 0.88129230 0.73561322 0.49507435 0.27057582 0.66993801 0.61803872 0.57812229 0.45135167 0.43701937 0.36563664 0.44781160 0.33377906 0.41459298 0.86672448 0.70917531 0.47203487 0.58632301 0.25854415 0.62825493 0.50146267 0.44424332 0.46180908 0.68636625 0.83110315 0.66277269 0.67702750 0.48860251 0.55566230 0.66277269 0.31915382 0.44781160 0.41841419 0.41841419 0.43336224 0.25854415 0.32897623 0.87767302 0.21110041 0.36996385 0.36125760 0.36996385 0.20342145 0.51708829 
0.18712052 0.35233628 0.30382539 0.24592454 0.50777063 0.27057582 0.54115164 0.49184908 0.40684289 0.39493271 0.23936537 0.31915382 0.39894228 0.33851375 0.41459298 0.90797721 0.54700210 0.21110041 0.62825493 0.46865107 0.49827875 0.49507435 0.20342145 0.33377906 0.37846988 0.51708829 0.55279064 0.28209479 0.37846988 0.44064615 0.29316151 1.19682684 0.29316151 0.38265199 0.61026434 0.36125760 0.40291195 0.22567583 0.56136155 0.34778982 0.37424103 0.29854107 0.27057582 0.26462837 0.67230948 0.33377906 0.35233628 0.32410224 0.66277269 0.39088201 0.67230948 0.33377906 0.58086873 0.90446471 0.40291195 0.47203487 0.39894228 0.39894228 0.56136155 0.51089540 0.75693976 0.39894228 0.30382539 0.83682839 0.54115164 0.31412747 0.57536274 0.33851375 0.31915382 0.47873074 0.40684289 0.42595379 0.48204379 0.54115164 0.42595379 0.25854415 0.44064615 0.72251520 0.54408473 0.66516971 0.46865107 1.02954938 0.60765078 0.68636625 0.80384642 0.54700210 0.66516971 0.48533423 0.58903122 0.30382539 0.30901936 0.41459298 0.38678889 0.43701937 0.32897623 0.65065517 0.59441061 0.95078919 0.69786397 0.61286676 1.15899427 0.25231325 0.75272279 0.25854415 0.41841419 0.20342145 0.48533423 0.27639532 0.91496175 0.31412747 0.52624101 0.47873074 0.47873074 0.39894228 0.45135167 0.35233628 0.39088201 0.58360224 0.62571652 0.36563664 0.68171287 0.92016536 0.41073622 0.25854415 0.52925674 0.62316776 0.25854415 0.44064615 0.39088201 0.53820256 0.48533423 0.64327510 0.62825493 1.21005185 0.71587633 0.51400117 0.71587633 0.33377906 0.21850969 0.40291195 1.26534530 0.34318313 0.54408473 0.54700210 0.27639532 0.55279064 0.41073622 0.86488625 1.01240201 0.45135167 0.40684289 0.39493271 0.48860251 0.65795246 0.55279064 0.35682482 0.34318313 0.92533972 0.44781160 0.54115164 0.54408473 0.46524265 0.48860251 0.48204379 0.30382539 0.40291195 0.71809610 0.64327510 0.50462650 0.32897623 0.34778982 0.57812229 0.44424332 0.56700351 0.72690743 0.45135167 0.94911379 0.36996385 0.48533423 0.84062355 0.89027615 0.28209479 0.28768137 0.40684289 0.88848664 0.71141600 0.50777063 0.27057582 0.68171287 0.62060854 0.57536274 0.44781160 0.38265199 0.35233628 0.45486418 0.34318313 0.39894228 0.90093852 0.69098830 0.49184908 0.52624101 0.25854415 0.61545817 0.52015709 0.47539459 0.42220082 0.66277269 0.83492434 0.64820448 0.64574449 0.45834978 0.56980355 0.68404352 0.32897623 0.43701937 0.38678889 0.39894228 0.44781160 0.27057582 0.33851375 0.89206206 0.18712052 0.36996385 0.37846988 0.37424103 0.21110041 0.52015709 
0.20342145 0.36996385 0.30382539 0.25231325 0.54408473 0.24592454 0.57258989 0.46180908 0.40291195 0.36996385 0.25231325 0.30901936 0.38265199 0.34778982 0.39493271 0.90972837 0.54700210 0.17841241 0.62316776 0.50146267 0.49507435 0.45834978 0.21110041 0.31412747 0.38678889 0.52624101 0.54115164 0.28768137 0.39088201 0.44424332 0.29316151 1.20345751 0.30901936 0.36125760 0.57536274 0.36563664 0.39894228 0.23936537 0.57812229 0.34318313 0.35233628 0.31915382 0.27057582 0.27639532 0.71141600 0.31412747 0.36125760 0.33851375 0.68171287 0.39894228 0.65795246 0.33851375 0.58903122 0.90446471 0.39894228 0.46180908 0.42967399 0.40684289 0.55851919 0.49184908 0.73127328 0.39088201 0.32897623 0.83872811 0.57536274 0.31915382 0.58903122 0.35233628 0.32410224 0.49184908 0.41459298 0.42220082 0.47539459 0.52015709 0.43701937 0.25854415 0.46524265 0.70917531 0.53523723 0.67702750 0.46524265 1.02490128 0.59708213 0.69098830 0.81368579 0.56136155 0.65065517 0.47873074 0.57536274 0.27639532 0.27639532 0.39894228 0.39088201 0.42967399 0.33851375 0.64820448 0.60238963 0.93219418 0.66516971 0.63330124 1.15624458 0.24592454 0.76113336 0.26462837 0.45486418 0.21850969 0.47203487 0.28768137 0.91147617 0.33377906 0.51708829 0.44424332 0.47539459 0.38265199 0.44064615 0.34778982 0.39894228 0.59441061 0.61545817 0.39088201 0.68404352 0.88669353 0.40291195 0.25854415 0.49827875 0.64327510 0.25231325 0.44064615 0.38678889 0.53820256 0.47539459 0.66277269 0.64820448 1.22703128 0.71809610 0.48533423 0.79187782 0.34318313 0.23936537 0.34778982 1.24505789 0.35233628 0.56136155 0.58632301 0.27639532 0.54990398 0.39088201 0.89739847 0.99495917 0.45834978 0.40291195 0.42595379 0.49827875 0.65309666 0.55279064 0.35682482 0.34778982 0.92705808 0.43701937 0.53225539 0.53225539 0.47873074 0.51089540 0.45486418 0.31915382 0.39493271 0.65552906 0.63330124 0.52320790 0.33377906 0.34318313 0.56418958 0.46524265 0.56980355 0.72690743 0.42220082 0.95078919 0.39493271 0.48533423 0.84816292 0.89206206 0.27639532 0.26462837 0.39894228 0.89739847 0.69557963 0.53225539 0.27639532 0.69098830 0.60502592 0.57258989 0.44781160 0.39894228 0.34318313 0.43701937 0.34778982 0.40291195 0.92016536 0.70692752 0.52015709 0.50777063 0.25854415 0.61803872 0.51400117 0.48533423 0.42967399 0.65309666 0.81953271 0.64079619 0.63078313 0.45135167 0.57812229 0.70241037 0.32897623 0.43336224 0.37846988 0.37424103 0.44424332 0.27639532 0.35682482 0.89384440 0.17841241 0.39493271 0.37846988 0.36996385 0.20342145 0.51708829 
0.20342145 0.36996385 0.30901936 0.25854415 0.54990398 0.23936537 0.59708213 0.45834978 0.41459298 0.38265199 0.25231325 0.32897623 0.36563664 0.35682482 0.40291195 0.89917023 0.53820256 0.21110041 0.61286676 0.50462650 0.52015709 0.45486418 0.24592454 0.32897623 0.38265199 0.52925674 0.54408473 0.27057582 0.39493271 0.42967399 0.28768137 1.19549629 0.31412747 0.34778982 0.55279064 0.36996385 0.38265199 0.23262132 0.54115164 0.36563664 0.33377906 0.35233628 0.24592454 0.29316151 0.74421717 0.27639532 0.36563664 0.32897623 0.69328777 0.39493271 0.63078313 0.36996385 0.60238963 0.87948452 0.40291195 0.45486418 0.41459298 0.41841419 0.55851919 0.47539459 0.72471464 0.37424103 0.33851375 0.85003732 0.58632301 0.33851375 0.59974175 0.36563664 0.33851375 0.49507435 0.41841419 0.41841419 0.47873074 0.49507435 0.42595379 0.28768137 0.50146267 0.72251520 0.54115164 0.66993801 0.45135167 1.03724993 0.59708213 0.66277269 0.82147243 0.54115164 0.66036698 0.48204379 0.55851919 0.28209479 0.28209479 0.44064615 0.39894228 0.43701937 0.33851375 0.64327510 0.60502592 0.92361815 0.61026434 0.65309666 1.15899427 0.24592454 0.75060542 0.23936537 0.51400117 0.22567583 0.46865107 0.28209479 0.91843410 0.34778982 0.49507435 0.39493271 0.48204379 0.38265199 0.44424332 0.36125760 0.43701937 0.61803872 0.62825493 0.35682482 0.68404352 0.89562320 0.39088201 0.25231325 0.49507435 0.64820448 0.26462837 0.41841419 0.38678889 0.52624101 0.46180908 0.68868115 0.64327510 1.23478919 0.71364965 0.48204379 0.84628438 0.32410224 0.23262132 0.33851375 1.23349960 0.36996385 0.58086873 0.59172703 0.27057582 0.56418958 0.37424103 0.90270333 0.98045696 0.43701937 0.36563664 0.44424332 0.52320790 0.64820448 0.55566230 0.36125760 0.35682482 0.92016536 0.43336224 0.52925674 0.50777063 0.45135167 0.51400117 0.44424332 0.33377906 0.37424103 0.62060854 0.62316776 0.50462650 0.33377906 0.34778982 0.56980355 0.46524265 0.57812229 0.73777361 0.41459298 0.95746147 0.41459298 0.48204379 0.85003732 0.91147617 0.28209479 0.25854415 0.39088201 0.90093852 0.67467261 0.54408473 0.26462837 0.68868115 0.61545817 0.56418958 0.45486418 0.37424103 0.31412747 0.42967399 0.33851375 0.43336224 0.91843410 0.70917531 0.50462650 0.47539459 0.23262132 0.63330124 0.52925674 0.47873074 0.41841419 0.64327510 0.81563942 0.63330124 0.62316776 0.45486418 0.58903122 0.71587633 0.32897623 0.44781160 0.36563664 0.36996385 0.46524265 0.29316151 0.36563664 0.90446471 0.21110041 0.39894228 0.34778982 0.36996385 0.18712052 0.53820256 
0.19544100 0.38678889 0.31915382 0.27639532 0.55279064 0.25231325 0.61545817 0.44781160 0.39493271 0.36996385 0.24592454 0.31412747 0.35233628 0.35233628 0.41459298 0.88669353 0.54990398 0.22567583 0.63078313 0.53225539 0.52624101 0.51400117 0.27639532 0.32897623 0.35682482 0.52320790 0.54700210 0.28768137 0.40684289 0.42595379 0.28209479 1.21136641 0.32410224 0.34778982 0.55279064 0.37424103 0.37424103 0.25854415 0.54408473 0.37424103 0.31915382 0.36125760 0.25231325 0.29316151 0.78176402 0.27639532 0.37846988 0.32410224 0.70467256 0.40291195 0.61545817 0.37846988 0.60502592 0.86672448 0.39894228 0.46180908 0.44064615 0.41841419 0.55566230 0.48533423 0.69786397 0.37424103 0.36125760 0.85003732 0.59974175 0.36125760 0.60502592 0.36125760 0.34778982 0.50146267 0.42967399 0.42220082 0.47873074 0.49827875 0.43701937 0.29316151 0.51708829 0.74207554 0.58903122 0.66516971 0.45486418 1.02334722 0.58903122 0.64574449 0.82918596 0.53225539 0.61803872 0.48860251 0.53820256 0.28768137 0.28768137 0.42595379 0.39894228 0.41073622 0.31412747 0.63330124 0.64574449 0.91843410 0.56700351 0.66516971 1.12978876 0.23262132 0.73127328 0.25231325 0.54990398 0.21110041 0.49507435 0.25231325 0.91669957 0.33851375 0.48860251 0.38265199 0.44064615 0.41459298 0.44064615 0.38678889 0.45135167 0.63580937 0.63330124 0.36563664 0.68171287 0.84062355 0.39894228 0.25231325 0.50146267 0.66036698 0.29854107 0.42220082 0.39493271 0.54990398 0.46180908 0.69786397 0.65552906 1.21922400 0.70692752 0.44064615 0.90797721 0.30382539 0.25854415 0.28209479 1.23091635 0.38265199 0.56418958 0.59708213 0.27057582 0.52925674 0.35682482 0.91843410 0.97720502 0.42220082 0.36125760 0.43336224 0.53820256 0.66036698 0.55566230 0.36996385 0.35682482 0.91322062 0.43336224 0.52320790 0.50777063 0.48533423 0.51708829 0.42967399 0.35233628 0.36996385 0.61545817 0.62571652 0.51708829 0.32897623 0.35682482 0.55566230 0.46865107 0.57812229 0.74635267 0.38265199 0.94069202 0.42595379 0.48860251 0.84062355 0.90797721 0.28209479 0.25854415 0.37424103 0.89739847 0.65552906 0.54700210 0.26462837 0.68868115 0.61803872 0.57258989 0.44781160 0.35682482 0.30382539 0.44064615 0.34778982 0.42595379 0.91147617 0.68868115 0.52624101 0.44781160 0.22567583 0.62316776 0.54115164 0.47203487 0.37424103 0.63830765 0.84628438 0.59172703 0.60765078 0.45135167 0.59172703 0.73127328 0.33377906 0.44424332 0.36125760 0.34778982 0.49827875 0.28768137 0.35682482 0.90972837 0.21850969 0.41459298 0.36563664 0.37846988 0.18712052 0.53523723 
0.17841241 0.37846988 0.35682482 0.30382539 0.55566230 0.25854415 0.62316776 0.48204379 0.39088201 0.34318313 0.23936537 0.31412747 0.33851375 0.33377906 0.41841419 0.87767302 0.52320790 0.24592454 0.62316776 0.56700351 0.54700210 0.49507435 0.29316151 0.33377906 0.34778982 0.51400117 0.55851919 0.29854107 0.39088201 0.41459298 0.28768137 1.22962269 0.33851375 0.34778982 0.54115164 0.37424103 0.36996385 0.26462837 0.55566230 0.36996385 0.30382539 0.35682482 0.25854415 0.30901936 0.81563942 0.27057582 0.37424103 0.33377906 0.70917531 0.41073622 0.60238963 0.38678889 0.61286676 0.88669353 0.38265199 0.48860251 0.44424332 0.42595379 0.56136155 0.48204379 0.68636625 0.33851375 0.37846988 0.85190759 0.59708213 0.36563664 0.58086873 0.35682482 0.34318313 0.50146267 0.44781160 0.38265199 0.45834978 0.48533423 0.42967399 0.27639532 0.53523723 0.74421717 0.59441061 0.67467261 0.46865107 1.00925301 0.60238963 0.63580937 0.83110315 0.53820256 0.59974175 0.50146267 0.52015709 0.27057582 0.28768137 0.42595379 0.39894228 0.40291195 0.31915382 0.64327510 0.65065517 0.91496175 0.55279064 0.69557963 1.12555468 0.23262132 0.72251520 0.27057582 0.58632301 0.21110041 0.46865107 0.23262132 0.93389993 0.34318313 0.47539459 0.34318313 0.42967399 0.39493271 0.43336224 0.37846988 0.47203487 0.62825493 0.64820448 0.36563664 0.68868115 0.78379722 0.37846988 0.23936537 0.49507435 0.68636625 0.29854107 0.42595379 0.39894228 0.55566230 0.46524265 0.72909362 0.69328777 1.23736436 0.70014086 0.42595379 0.95078919 0.29316151 0.22567583 0.24592454 1.21267954 0.38265199 0.56980355 0.62571652 0.29854107 0.51708829 0.34778982 0.94069202 0.97230672 0.41841419 0.36563664 0.41841419 0.55851919 0.66516971 0.56136155 0.40291195 0.34778982 0.90270333 0.40291195 0.51708829 0.50777063 0.46524265 0.56136155 0.41459298 0.35233628 0.35682482 0.56700351 0.60765078 0.52320790 0.32897623 0.35233628 0.55566230 0.47539459 0.59172703 0.75693976 0.40291195 0.92877327 0.44424332 0.48860251 0.85563587 0.91147617 0.27639532 0.26462837 0.35682482 0.87585777 0.65552906 0.56136155 0.27639532 0.67937422 0.61026434 0.56980355 0.44064615 0.37846988 0.29316151 0.42595379 0.32897623 0.42595379 0.94069202 0.68868115 0.54408473 0.44064615 0.21850969 0.61286676 0.56700351 0.50777063 0.36996385 0.63580937 0.85934797 0.56700351 0.59172703 0.43701937 0.60502592 0.74207554 0.34318313 0.43336224 0.34778982 0.36996385 0.48860251 0.31915382 0.36563664 0.92189338 0.21110041 0.40291195 0.36563664 0.38265199 0.17841241 0.52624101 
0.15957691 0.38265199 0.39894228 0.30901936 0.58086873 0.25231325 0.63580937 0.47873074 0.40291195 0.32897623 0.25854415 0.30901936 0.33851375 0.34778982 0.41841419 0.86488625 0.50462650 0.24592454 0.62060854 0.56136155 0.54700210 0.48204379 0.33377906 0.31915382 0.31915382 0.51400117 0.55279064 0.29854107 0.40291195 0.41841419 0.28209479 1.23478919 0.36125760 0.33851375 0.52925674 0.37424103 0.36996385 0.27639532 0.56700351 0.35682482 0.28209479 0.35233628 0.25854415 0.32897623 0.85563587 0.28209479 0.40291195 0.32410224 0.71587633 0.39894228 0.59441061 0.38678889 0.61286676 0.88848664 0.38265199 0.49184908 0.45486418 0.44781160 0.54408473 0.46865107 0.67702750 0.32897623 0.38265199 0.84440165 0.58903122 0.39894228 0.56980355 0.35233628 0.35233628 0.48860251 0.44424332 0.37424103 0.46180908 0.47873074 0.45135167 0.27639532 0.56136155 0.76322152 0.60502592 0.66516971 0.46524265 1.00133718 0.60765078 0.61545817 0.85563587 0.54990398 0.56418958 0.50146267 0.46180908 0.27057582 0.29316151 0.41459298 0.39088201 0.39493271 0.33377906 0.63078313 0.66277269 0.92533972 0.53225539 0.73127328 1.10558128 0.23262132 0.71141600 0.27057582 0.63078313 0.21850969 0.47203487 0.24592454 0.91147617 0.34778982 0.45486418 0.32897623 0.42595379 0.39894228 0.44781160 0.36125760 0.49827875 0.65309666 0.65065517 0.35682482 0.70917531 0.72251520 0.35682482 0.21110041 0.47539459 0.70692752 0.32410224 0.43336224 0.40684289 0.56418958 0.44064615 0.74635267 0.69786397 1.25143303 0.69786397 0.41073622 0.99974649 0.29854107 0.23262132 0.23936537 1.20609957 0.38265199 0.57812229 0.61286676 0.29316151 0.50462650 0.33377906 0.94069202 0.95912229 0.42220082 0.34318313 0.42967399 0.57536274 0.64327510 0.56136155 0.38678889 0.35682482 0.89562320 0.39493271 0.51089540 0.48533423 0.47203487 0.58360224 0.41073622 0.38265199 0.34318313 0.53820256 0.62825493 0.53523723 0.33851375 0.36996385 0.56700351 0.47873074 0.58360224 0.75060542 0.39493271 0.92189338 0.46180908 0.46865107 0.86672448 0.90093852 0.27639532 0.26462837 0.33851375 0.87403874 0.67230948 0.56136155 0.31915382 0.68404352 0.60765078 0.57258989 0.41841419 0.33851375 0.29316151 0.41841419 0.34318313 0.44424332 0.95078919 0.69557963 0.54990398 0.44781160 0.20342145 0.61026434 0.57536274 0.50777063 0.35682482 0.60238963 0.84062355 0.54700210 0.56980355 0.44781160 0.62571652 0.74207554 0.32410224 0.43701937 0.35682482 0.34318313 0.49507435 0.32410224 0.36563664 0.90093852 0.20342145 0.39894228 0.34778982 0.39894228 0.19544100 0.54408473 
0.15957691 0.37846988 0.43701937 0.34318313 0.56700351 0.25231325 0.64079619 0.49507435 0.40291195 0.29316151 0.23262132 0.30901936 0.32410224 0.34778982 0.45486418 0.85934797 0.50146267 0.25854415 0.62060854 0.56980355 0.54700210 0.47203487 0.34778982 0.31412747 0.29854107 0.49507435 0.52624101 0.29854107 0.41073622 0.42595379 0.29316151 1.23993417 0.38265199 0.33851375 0.52624101 0.39894228 0.36996385 0.29316151 0.53523723 0.33377906 0.29316151 0.34318313 0.26462837 0.37846988 0.89206206 0.28768137 0.42220082 0.33851375 0.71587633 0.39894228 0.58086873 0.39894228 0.62060854 0.85003732 0.39088201 0.47203487 0.44064615 0.48860251 0.53225539 0.48204379 0.67702750 0.30901936 0.38678889 0.84628438 0.59708213 0.43336224 0.57258989 0.35233628 0.36125760 0.49184908 0.46180908 0.36125760 0.46180908 0.45834978 0.42967399 0.27057582 0.56700351 0.77357778 0.62571652 0.65309666 0.49827875 0.98369815 0.62060854 0.58903122 0.83301594 0.55851919 0.56136155 0.48204379 0.42967399 0.27639532 0.30382539 0.42595379 0.39493271 0.39493271 0.33377906 0.63580937 0.67467261 0.90972837 0.51400117 0.74421717 1.05700885 0.23262132 0.70917531 0.27639532 0.66755812 0.20342145 0.45135167 0.23936537 0.92189338 0.32410224 0.41459298 0.31412747 0.42967399 0.39894228 0.44424332 0.36125760 0.52320790 0.63830765 0.64574449 0.37424103 0.71587633 0.68404352 0.37424103 0.19544100 0.48860251 0.72909362 0.31412747 0.45834978 0.39894228 0.58360224 0.44781160 0.78784788 0.70917531 1.29886196 0.70467256 0.36125760 1.03417659 0.30901936 0.21850969 0.25231325 1.19149574 0.38678889 0.56980355 0.61286676 0.30382539 0.51400117 0.31915382 0.94069202 0.96408758 0.40684289 0.34318313 0.41841419 0.58086873 0.65552906 0.54700210 0.40291195 0.38265199 0.88669353 0.39088201 0.53225539 0.48204379 0.49827875 0.58632301 0.40684289 0.42967399 0.34318313 0.49507435 0.62316776 0.56980355 0.34318313 0.37846988 0.55279064 0.49827875 0.59172703 0.75483422 0.41073622 0.90093852 0.46865107 0.45834978 0.88669353 0.88309638 0.28209479 0.25854415 0.33851375 0.88129230 0.67702750 0.56980355 0.31412747 0.67230948 0.59172703 0.55851919 0.40684289 0.36996385 0.28768137 0.43336224 0.33851375 0.45135167 0.94406974 0.67937422 0.55851919 0.42967399 0.20342145 0.59441061 0.59172703 0.49507435 0.34318313 0.58903122 0.84440165 0.50146267 0.55566230 0.42967399 0.63078313 0.73777361 0.34778982 0.44424332 0.36125760 0.33851375 0.52925674 0.35682482 0.39088201 0.87403874 0.19544100 0.37846988 0.35233628 0.41459298 0.18712052 0.52320790 
0.15957691 0.39493271 0.49184908 0.38678889 0.54990398 0.25231325 0.64327510 0.50462650 0.41073622 0.29854107 0.22567583 0.30382539 0.31915382 0.33851375 0.48204379 0.85190759 0.50146267 0.27057582 0.63330124 0.58360224 0.55279064 0.51708829 0.36996385 0.31915382 0.28768137 0.47203487 0.50462650 0.30382539 0.41841419 0.42595379 0.29854107 1.24633553 0.39088201 0.31915382 0.54408473 0.37846988 0.35682482 0.29854107 0.53523723 0.33851375 0.27639532 0.33851375 0.28768137 0.39894228 0.92361815 0.28768137 0.40291195 0.32410224 0.72471464 0.39493271 0.56136155 0.40291195 0.63078313 0.84816292 0.39493271 0.47539459 0.47203487 0.52015709 0.53225539 0.44781160 0.66516971 0.29316151 0.39493271 0.85003732 0.61545817 0.44424332 0.60765078 0.35682482 0.34778982 0.47203487 0.46524265 0.36563664 0.45834978 0.42967399 0.43701937 0.25854415 0.58086873 0.78379722 0.65552906 0.66516971 0.51400117 0.94575408 0.64327510 0.57536274 0.82726432 0.56136155 0.54115164 0.48204379 0.41459298 0.27057582 0.29854107 0.42595379 0.39894228 0.38265199 0.29854107 0.62060854 0.67937422 0.90446471 0.48860251 0.78582516 1.02645298 0.19544100 0.67702750 0.28768137 0.70917531 0.19544100 0.46180908 0.27639532 0.92533972 0.32410224 0.41073622 0.28768137 0.42220082 0.37846988 0.44424332 0.35233628 0.52624101 0.63830765 0.64079619 0.37424103 0.71141600 0.63830765 0.36563664 0.22567583 0.49184908 0.75693976 0.31915382 0.46180908 0.40291195 0.58632301 0.44781160 0.79788456 0.73344646 1.31227150 0.69786397 0.33377906 1.08377280 0.28209479 0.23936537 0.22567583 1.19015923 0.39493271 0.57812229 0.63330124 0.31412747 0.48533423 0.32897623 0.93730213 0.94406974 0.39894228 0.35233628 0.41841419 0.58086873 0.67467261 0.53820256 0.41459298 0.40291195 0.87038930 0.38265199 0.51708829 0.49827875 0.50146267 0.60502592 0.38678889 0.44781160 0.32410224 0.47539459 0.60238963 0.57536274 0.33851375 0.39493271 0.56418958 0.52015709 0.56136155 0.76530399 0.40684289 0.90093852 0.47873074 0.45135167 0.86304411 0.87948452 0.29854107 0.27639532 0.33851375 0.90972837 0.67467261 0.56980355 0.33851375 0.68868115 0.60238963 0.56418958 0.41459298 0.37846988 0.28768137 0.41459298 0.33377906 0.44064615 0.95246164 0.68404352 0.56418958 0.42220082 0.20342145 0.56136155 0.59974175 0.50146267 0.35233628 0.57812229 0.87403874 0.45834978 0.54408473 0.45135167 0.64079619 0.77563244 0.36125760 0.44781160 0.34778982 0.32897623 0.50462650 0.37846988 0.38265199 0.84628438 0.19544100 0.34318313 0.34318313 0.44064615 0.19544100 0.52925674 
0.17841241 0.39894228 0.61286676 0.40684289 0.55279064 0.25854415 0.66993801 0.49827875 0.39493271 0.30901936 0.23936537 0.29854107 0.30901936 0.35682482 0.50462650 0.85190759 0.48204379 0.28209479 0.61803872 0.59441061 0.55566230 0.53225539 0.36563664 0.32410224 0.27057582 0.46865107 0.49184908 0.31412747 0.44064615 0.41073622 0.29316151 1.26030406 0.40291195 0.33851375 0.52925674 0.37846988 0.33851375 0.31412747 0.55279064 0.37846988 0.27639532 0.32897623 0.29316151 0.41459298 0.94911379 0.27639532 0.40684289 0.30382539 0.74207554 0.39894228 0.54700210 0.42967399 0.64327510 0.85003732 0.39493271 0.45486418 0.47873074 0.52320790 0.53523723 0.43336224 0.66755812 0.30382539 0.40291195 0.83301594 0.59708213 0.47539459 0.58360224 0.36563664 0.35682482 0.47873074 0.46865107 0.35233628 0.43336224 0.39493271 0.45834978 0.28209479 0.61803872 0.79187782 0.64820448 0.65795246 0.49507435 0.91322062 0.62571652 0.57258989 0.83110315 0.56136155 0.52624101 0.47873074 0.38265199 0.31412747 0.28768137 0.39894228 0.40684289 0.37846988 0.32897623 0.61545817 0.67467261 0.91496175 0.47873074 0.80976439 0.99655750 0.25854415 0.65795246 0.28768137 0.75060542 0.20342145 0.47203487 0.27639532 0.92533972 0.30901936 0.40291195 0.27639532 0.43336224 0.37424103 0.42220082 0.36563664 0.53523723 0.67230948 0.64079619 0.39894228 0.71141600 0.60765078 0.36563664 0.21850969 0.46524265 0.77151765 0.33851375 0.46180908 0.41841419 0.57258989 0.44424332 0.82147243 0.77768167 1.31711384 0.69098830 0.31412747 1.10845666 0.28768137 0.19544100 0.23262132 1.17671067 0.40291195 0.58086873 0.63330124 0.31412747 0.47203487 0.29854107 0.93560258 0.94743542 0.39894228 0.35682482 0.38265199 0.58360224 0.66755812 0.53225539 0.40684289 0.41841419 0.88129230 0.38678889 0.51089540 0.51089540 0.52015709 0.61026434 0.40684289 0.47539459 0.33377906 0.45834978 0.59708213 0.58360224 0.32410224 0.39493271 0.55851919 0.53523723 0.54115164 0.76945201 0.44424332 0.89206206 0.47873074 0.44424332 0.80779655 0.85190759 0.28768137 0.27639532 0.34778982 0.90797721 0.66755812 0.57258989 0.34318313 0.69786397 0.56980355 0.57536274 0.40291195 0.36996385 0.29316151 0.40291195 0.33377906 0.45486418 0.95579777 0.67937422 0.58632301 0.40684289 0.20342145 0.56136155 0.61026434 0.50777063 0.33377906 0.56700351 0.89917023 0.40291195 0.53820256 0.43701937 0.63580937 0.79388511 0.36563664 0.42967399 0.34778982 0.31915382 0.51400117 0.40684289 0.37424103 0.80976439 0.23262132 0.33851375 0.32410224 0.46180908 0.21110041 0.53820256 
0.17841241 0.39088201 0.69328777 0.43336224 0.54700210 0.27057582 0.66516971 0.46865107 0.39088201 0.28768137 0.19544100 0.33377906 0.32897623 0.36125760 0.55279064 0.86119802 0.47873074 0.27639532 0.63078313 0.61026434 0.56700351 0.54700210 0.37846988 0.29854107 0.26462837 0.47203487 0.47873074 0.31412747 0.42967399 0.41841419 0.29316151 1.25397402 0.42967399 0.33851375 0.52320790 0.36996385 0.31915382 0.32897623 0.54115164 0.37846988 0.26462837 0.33377906 0.26462837 0.41459298 0.97066846 0.28209479 0.42220082 0.31915382 0.73992770 0.39493271 0.55851919 0.45135167 0.66036698 0.86488625 0.40291195 0.45486418 0.48533423 0.53820256 0.54700210 0.43336224 0.65309666 0.27057582 0.40684289 0.83110315 0.58632301 0.51708829 0.57812229 0.34318313 0.36563664 0.49827875 0.46865107 0.35682482 0.42595379 0.36563664 0.45135167 0.29316151 0.64079619 0.79388511 0.67702750 0.66993801 0.50777063 0.85749393 0.63830765 0.56418958 0.83872811 0.54700210 0.52320790 0.47873074 0.38678889 0.30901936 0.29854107 0.39493271 0.40291195 0.36996385 0.32897623 0.62060854 0.69098830 0.91147617 0.47539459 0.83110315 0.95579777 0.26462837 0.64079619 0.28768137 0.78784788 0.20342145 0.48204379 0.27639532 0.93048530 0.29316151 0.38678889 0.27057582 0.44781160 0.39088201 0.39894228 0.36563664 0.52624101 0.66993801 0.65065517 0.37424103 0.70467256 0.54700210 0.35233628 0.21850969 0.46865107 0.77357778 0.40291195 0.45834978 0.42967399 0.57536274 0.43701937 0.83872811 0.79588735 1.32073395 0.69328777 0.31915382 1.12837917 0.27639532 0.19544100 0.23936537 1.15348833 0.41073622 0.58903122 0.62316776 0.34318313 0.46524265 0.30901936 0.93389993 0.94575408 0.40684289 0.33851375 0.35233628 0.56700351 0.66755812 0.54115164 0.42220082 0.43336224 0.88309638 0.38678889 0.50777063 0.48860251 0.50462650 0.57812229 0.39088201 0.48533423 0.30382539 0.42595379 0.57812229 0.59172703 0.32410224 0.40684289 0.54700210 0.55279064 0.54700210 0.78784788 0.45135167 0.87767302 0.47203487 0.45486418 0.79388511 0.85190759 0.29854107 0.29854107 0.34318313 0.89206206 0.66036698 0.57258989 0.33851375 0.71364965 0.54990398 0.57536274 0.38265199 0.38678889 0.29316151 0.43701937 0.34778982 0.44064615 0.96078024 0.66036698 0.58086873 0.38678889 0.18712052 0.56136155 0.61803872 0.50146267 0.31915382 0.55851919 0.88669353 0.37424103 0.52624101 0.44781160 0.64574449 0.78582516 0.38265199 0.42595379 0.36563664 0.31412747 0.54408473 0.45834978 0.37846988 0.75693976 0.23262132 0.32410224 0.30901936 0.46865107 0.21110041 0.53523723 
0.16925688 0.39493271 0.75060542 0.48204379 0.55851919 0.26462837 0.66516971 0.50777063 0.38265199 0.28768137 0.20342145 0.34778982 0.32897623 0.35233628 0.57812229 0.86855882 0.49184908 0.23936537 0.62571652 0.60502592 0.56418958 0.57258989 0.36125760 0.33377906 0.25854415 0.46180908 0.48204379 0.32410224 0.43701937 0.42220082 0.30901936 1.25270417 0.44781160 0.32410224 0.52320790 0.36563664 0.28209479 0.36563664 0.50777063 0.39493271 0.25231325 0.33377906 0.25854415 0.40684289 0.98531475 0.30901936 0.39493271 0.29854107 0.73777361 0.40291195 0.53820256 0.46180908 0.68404352 0.85003732 0.39088201 0.48533423 0.47203487 0.55279064 0.55279064 0.41073622 0.65309666 0.26462837 0.42220082 0.83872811 0.59441061 0.55566230 0.57812229 0.33377906 0.34778982 0.52015709 0.48204379 0.34318313 0.45834978 0.32897623 0.45135167 0.30901936 0.64327510 0.80186406 0.67937422 0.63078313 0.52925674 0.83492434 0.64079619 0.55851919 0.84062355 0.53523723 0.50146267 0.49184908 0.39894228 0.30901936 0.30382539 0.37846988 0.41459298 0.36563664 0.30901936 0.62316776 0.66993801 0.89206206 0.46865107 0.84816292 0.92016536 0.25854415 0.63580937 0.28768137 0.81368579 0.19544100 0.47539459 0.27057582 0.94406974 0.28768137 0.36996385 0.25854415 0.46180908 0.38678889 0.39894228 0.38678889 0.54700210 0.67937422 0.64327510 0.39088201 0.69557963 0.47539459 0.35233628 0.22567583 0.49827875 0.78176402 0.41459298 0.46524265 0.41073622 0.58903122 0.44781160 0.84251472 0.81563942 1.32914253 0.68404352 0.30901936 1.13540963 0.28209479 0.19544100 0.23262132 1.14378916 0.43701937 0.61286676 0.62060854 0.35682482 0.48204379 0.28768137 0.93219418 0.94069202 0.41841419 0.33851375 0.32897623 0.56136155 0.67702750 0.54115164 0.41841419 0.44064615 0.90093852 0.39493271 0.51089540 0.49184908 0.53225539 0.59441061 0.37846988 0.50146267 0.26462837 0.40291195 0.56136155 0.60238963 0.30901936 0.40684289 0.55279064 0.56980355 0.53225539 0.79388511 0.46180908 0.86855882 0.47203487 0.44781160 0.76738080 0.82918596 0.29316151 0.32410224 0.33851375 0.90972837 0.67467261 0.56700351 0.35682482 0.71141600 0.54700210 0.58086873 0.38265199 0.38678889 0.29316151 0.41841419 0.35233628 0.44424332 0.97883234 0.64327510 0.58360224 0.39088201 0.19544100 0.53225539 0.62571652 0.49184908 0.32410224 0.55851919 0.89206206 0.33851375 0.51400117 0.44424332 0.64820448 0.80384642 0.40291195 0.42595379 0.35682482 0.32410224 0.52624101 0.48204379 0.39088201 0.71141600 0.25854415 0.32897623 0.31412747 0.49184908 0.21850969 0.52320790 
0.14927053 0.41073622 0.79788456 0.52624101 0.54990398 0.25854415 0.66755812 0.48204379 0.37424103 0.28768137 0.18712052 0.32410224 0.35233628 0.35682482 0.61286676 0.85003732 0.48533423 0.27639532 0.63830765 0.58360224 0.56980355 0.58086873 0.37424103 0.32410224 0.24592454 0.45834978 0.46524265 0.31915382 0.45486418 0.44424332 0.30901936 1.27910626 0.46524265 0.33377906 0.51400117 0.37424103 0.29854107 0.37424103 0.52320790 0.39088201 0.25854415 0.34318313 0.28768137 0.41459298 0.97557499 0.28768137 0.40291195 0.32897623 0.75060542 0.40291195 0.53523723 0.47873074 0.70467256 0.83492434 0.39894228 0.48204379 0.47539459 0.57812229 0.54408473 0.39088201 0.63078313 0.26462837 0.43336224 0.82726432 0.56136155 0.58360224 0.60238963 0.35233628 0.36125760 0.51400117 0.48533423 0.33851375 0.42967399 0.31915382 0.46180908 0.29854107 0.65065517 0.80779655 0.67937422 0.63830765 0.50146267 0.77563244 0.64327510 0.55279064 0.87403874 0.54115164 0.50777063 0.48533423 0.41841419 0.31915382 0.28768137 0.39493271 0.40684289 0.36996385 0.30382539 0.64574449 0.66277269 0.89027615 0.46865107 0.86855882 0.87038930 0.25854415 0.65795246 0.31915382 0.83492434 0.19544100 0.47539459 0.28209479 0.96408758 0.29854107 0.36125760 0.23262132 0.47203487 0.38265199 0.36996385 0.38678889 0.56700351 0.69098830 0.64820448 0.38265199 0.67702750 0.43336224 0.33851375 0.21850969 0.47873074 0.78379722 0.41073622 0.46524265 0.44781160 0.59708213 0.42967399 0.86119802 0.84628438 1.33868766 0.65552906 0.32897623 1.14239684 0.25854415 0.20342145 0.24592454 1.14795598 0.46524265 0.63330124 0.62316776 0.36125760 0.45834978 0.27639532 0.92016536 0.93730213 0.40291195 0.31412747 0.29316151 0.56700351 0.67702750 0.52320790 0.43336224 0.44064615 0.87948452 0.38678889 0.50462650 0.49507435 0.52925674 0.59974175 0.39088201 0.51400117 0.27639532 0.38678889 0.56700351 0.63330124 0.29316151 0.39894228 0.55279064 0.61545817 0.51089540 0.79788456 0.47873074 0.85190759 0.47539459 0.44781160 0.77357778 0.81953271 0.28209479 0.31915382 0.33851375 0.92533972 0.66755812 0.58086873 0.36563664 0.71141600 0.53820256 0.58086873 0.39493271 0.40291195 0.28768137 0.39088201 0.36125760 0.45486418 0.96902743 0.64574449 0.61026434 0.38265199 0.20342145 0.50777063 0.64574449 0.50146267 0.30382539 0.53820256 0.89917023 0.30382539 0.51708829 0.47539459 0.65795246 0.83492434 0.40684289 0.42220082 0.35233628 0.31412747 0.57812229 0.51400117 0.38678889 0.69786397 0.25854415 0.31412747 0.31915382 0.50462650 0.21850969 0.52624101 
0.12615663 0.42967399 0.85934797 0.54700210 0.53820256 0.28209479 0.66277269 0.40684289 0.36996385 0.25854415 0.18712052 0.30901936 0.33851375 0.36563664 0.64327510 0.83682839 0.47539459 0.26462837 0.62825493 0.58086873 0.57536274 0.59172703 0.35682482 0.34778982 0.25231325 0.48860251 0.47203487 0.31412747 0.44064615 0.44781160 0.31915382 1.26785840 0.46180908 0.32410224 0.49184908 0.39088201 0.28768137 0.37424103 0.53225539 0.38678889 0.27057582 0.34318313 0.28209479 0.41073622 0.97883234 0.29316151 0.40291195 0.30901936 0.73992770 0.40291195 0.52320790 0.51089540 0.70917531 0.84251472 0.38265199 0.48860251 0.48860251 0.58360224 0.54700210 0.39894228 0.63330124 0.26462837 0.43336224 0.79388511 0.56136155 0.59708213 0.58632301 0.34778982 0.36996385 0.51400117 0.48860251 0.32897623 0.43336224 0.29316151 0.48533423 0.29316151 0.67937422 0.80384642 0.71809610 0.63330124 0.49827875 0.72690743 0.62571652 0.54408473 0.85190759 0.52925674 0.48533423 0.46865107 0.42967399 0.34318313 0.30382539 0.39088201 0.41841419 0.35233628 0.31412747 0.62571652 0.62571652 0.89562320 0.44781160 0.89027615 0.83110315 0.30901936 0.59708213 0.29854107 0.85377376 0.21110041 0.47873074 0.28209479 0.97394223 0.28768137 0.36563664 0.22567583 0.47539459 0.39493271 0.36996385 0.40684289 0.55851919 0.68868115 0.63580937 0.37424103 0.67230948 0.38678889 0.32410224 0.23262132 0.48860251 0.78784788 0.40291195 0.44424332 0.49827875 0.58086873 0.42595379 0.86119802 0.88309638 1.33749825 0.65065517 0.31412747 1.15072548 0.29854107 0.18712052 0.24592454 1.14100282 0.49827875 0.62060854 0.62571652 0.38265199 0.45834978 0.27639532 0.90093852 0.93048530 0.41073622 0.29854107 0.25854415 0.56980355 0.67937422 0.54408473 0.44424332 0.45834978 0.88669353 0.36996385 0.51708829 0.48860251 0.54700210 0.57536274 0.38265199 0.55279064 0.26462837 0.36563664 0.53225539 0.62825493 0.28768137 0.39894228 0.54115164 0.62825493 0.50777063 0.80582391 0.48204379 0.85934797 0.47539459 0.44064615 0.74207554 0.80779655 0.28768137 0.35233628 0.34778982 0.92361815 0.66036698 0.56980355 0.38678889 0.70467256 0.52015709 0.59172703 0.41073622 0.41459298 0.28209479 0.42967399 0.39493271 0.43336224 0.95912229 0.64574449 0.59708213 0.37424103 0.21110041 0.48204379 0.65309666 0.49507435 0.31915382 0.52624101 0.89206206 0.28209479 0.50146267 0.46524265 0.66516971 0.85003732 0.42595379 0.40684289 0.37846988 0.32897623 0.60765078 0.54115164 0.37424103 0.66516971 0.25854415 0.32897623 0.32897623 0.53820256 0.22567583 0.52624101 
0.15957691 0.42967399 0.91147617 0.59974175 0.58086873 0.29316151 0.67467261 0.37846988 0.32410224 0.25854415 0.17841241 0.31915382 0.33851375 0.36563664 0.69098830 0.85934797 0.47203487 0.25231325 0.63580937 0.56980355 0.54990398 0.60502592 0.35233628 0.33851375 0.24592454 0.47203487 0.47203487 0.29854107 0.44781160 0.45135167 0.32410224 1.27286972 0.46524265 0.31915382 0.47539459 0.37424103 0.25231325 0.37424103 0.51400117 0.38678889 0.25231325 0.33851375 0.27639532 0.40291195 0.99495917 0.30382539 0.41073622 0.31412747 0.72909362 0.39088201 0.51089540 0.55851919 0.71809610 0.84628438 0.38678889 0.48860251 0.49507435 0.58903122 0.52624101 0.37424103 0.61545817 0.27057582 0.44424332 0.79788456 0.54700210 0.62571652 0.55566230 0.34778982 0.35682482 0.52624101 0.49507435 0.29316151 0.44781160 0.28209479 0.47203487 0.28768137 0.69557963 0.81758838 0.71587633 0.62571652 0.47203487 0.70692752 0.61545817 0.53225539 0.85190759 0.53225539 0.46865107 0.47873074 0.41841419 0.36563664 0.28768137 0.34778982 0.42967399 0.33377906 0.32410224 0.61803872 0.62571652 0.90446471 0.45486418 0.89562320 0.77563244 0.31915382 0.59441061 0.30382539 0.89917023 0.22567583 0.47203487 0.33377906 0.98369815 0.28768137 0.35233628 0.22567583 0.46865107 0.37846988 0.36125760 0.41841419 0.56980355 0.69328777 0.63330124 0.37846988 0.66993801 0.37424103 0.32897623 0.21850969 0.50462650 0.78784788 0.40291195 0.43701937 0.54115164 0.59441061 0.44781160 0.87038930 0.90446471 1.33868766 0.63580937 0.28768137 1.16856725 0.26462837 0.19544100 0.25231325 1.11988435 0.52015709 0.62316776 0.60502592 0.40684289 0.45834978 0.27639532 0.89739847 0.92877327 0.41073622 0.31915382 0.24592454 0.57258989 0.68404352 0.51400117 0.44781160 0.47203487 0.87585777 0.37846988 0.52320790 0.50146267 0.55851919 0.56418958 0.37424103 0.54990398 0.28209479 0.36563664 0.54990398 0.62571652 0.29316151 0.39894228 0.52925674 0.66516971 0.50777063 0.80976439 0.50777063 0.83301594 0.46865107 0.42595379 0.68404352 0.79588735 0.27057582 0.33377906 0.36125760 0.94911379 0.66036698 0.55566230 0.39088201 0.69786397 0.48204379 0.61026434 0.40291195 0.39894228 0.28209479 0.39894228 0.37424103 0.43336224 0.95078919 0.61803872 0.59172703 0.36125760 0.18712052 0.45834978 0.65552906 0.51400117 0.32410224 0.51708829 0.87767302 0.27057582 0.48860251 0.47539459 0.68868115 0.85377376 0.44424332 0.41073622 0.36125760 0.33377906 0.59708213 0.56418958 0.38678889 0.63830765 0.26462837 0.34318313 0.33377906 0.57258989 0.21110041 0.50777063 
0.14927053 0.44424332 0.98369815 0.61026434 0.55851919 0.32897623 0.67937422 0.37846988 0.30901936 0.23936537 0.16925688 0.30901936 0.34778982 0.39493271 0.72690743 0.85190759 0.47203487 0.27639532 0.63580937 0.55566230 0.55279064 0.59441061 0.35233628 0.35682482 0.24592454 0.46524265 0.49184908 0.30901936 0.46865107 0.45834978 0.35233628 1.26408688 0.49184908 0.32897623 0.46180908 0.39088201 0.27639532 0.34778982 0.49184908 0.36563664 0.25854415 0.37424103 0.26462837 0.41073622 0.99175478 0.30901936 0.42967399 0.31412747 0.71809610 0.37846988 0.49827875 0.58632301 0.72690743 0.84816292 0.38678889 0.48204379 0.46865107 0.57536274 0.54408473 0.36996385 0.59708213 0.28209479 0.42220082 0.79187782 0.49827875 0.62825493 0.54115164 0.35682482 0.34318313 0.51400117 0.49184908 0.31915382 0.44781160 0.29316151 0.47873074 0.29316151 0.69557963 0.83301594 0.71809610 0.61803872 0.46180908 0.66755812 0.61286676 0.53523723 0.85377376 0.52925674 0.46865107 0.47539459 0.42967399 0.37424103 0.29316151 0.36996385 0.43336224 0.34778982 0.32897623 0.61026434 0.60238963 0.89384440 0.44781160 0.91147617 0.74635267 0.32897623 0.58632301 0.33851375 0.91496175 0.22567583 0.47539459 0.31915382 0.97720502 0.28209479 0.36996385 0.23262132 0.45135167 0.39493271 0.35682482 0.44781160 0.57536274 0.71141600 0.62571652 0.37424103 0.66755812 0.36563664 0.33851375 0.21850969 0.50777063 0.79987679 0.40684289 0.42967399 0.54115164 0.60502592 0.45486418 0.87221593 0.91669957 1.33272997 0.64079619 0.27057582 1.15348833 0.28768137 0.20342145 0.26462837 1.10414078 0.54700210 0.63330124 0.61286676 0.40291195 0.46180908 0.27639532 0.88848664 0.91843410 0.41459298 0.30382539 0.24592454 0.57258989 0.68171287 0.50146267 0.45486418 0.46180908 0.88309638 0.37846988 0.50777063 0.48860251 0.57258989 0.57812229 0.34778982 0.54700210 0.27639532 0.36125760 0.53523723 0.61286676 0.29854107 0.39894228 0.52925674 0.66277269 0.50777063 0.80582391 0.51089540 0.81758838 0.48204379 0.39493271 0.64327510 0.77563244 0.25854415 0.36996385 0.35682482 0.94238240 0.66036698 0.56700351 0.36125760 0.70014086 0.46865107 0.61286676 0.38678889 0.39894228 0.27639532 0.38678889 0.37846988 0.44064615 0.94911379 0.61286676 0.60502592 0.36996385 0.21110041 0.40684289 0.67467261 0.51708829 0.29316151 0.50777063 0.84251472 0.24592454 0.50146267 0.48204379 0.68171287 0.85190759 0.45135167 0.41459298 0.36563664 0.32897623 0.62060854 0.56136155 0.36996385 0.61286676 0.28209479 0.33851375 0.33851375 0.57812229 0.19544100 0.51708829 
0.17841241 0.45834978 1.06301463 0.65795246 0.56136155 0.35682482 0.67702750 0.37424103 0.30901936 0.24592454 0.20342145 0.30382539 0.35233628 0.39088201 0.75903945 0.85190759 0.46180908 0.27639532 0.61803872 0.52320790 0.55279064 0.56980355 0.32410224 0.38265199 0.23262132 0.48204379 0.50462650 0.30382539 0.50462650 0.46524265 0.34778982 1.26534530 0.52320790 0.34778982 0.44064615 0.38678889 0.25854415 0.36996385 0.49827875 0.35682482 0.25854415 0.39493271 0.30382539 0.40684289 0.99014870 0.29316151 0.42967399 0.29316151 0.70014086 0.39088201 0.45486418 0.60502592 0.72909362 0.85563587 0.37846988 0.48533423 0.46865107 0.53820256 0.52925674 0.36563664 0.59441061 0.27057582 0.41841419 0.74421717 0.47203487 0.64327510 0.51400117 0.35682482 0.35233628 0.52015709 0.49827875 0.30901936 0.44781160 0.27639532 0.47539459 0.29854107 0.69557963 0.84816292 0.72909362 0.60502592 0.45135167 0.62571652 0.63078313 0.50777063 0.84440165 0.52624101 0.45486418 0.46180908 0.43701937 0.38678889 0.29854107 0.35682482 0.43701937 0.33851375 0.33851375 0.59708213 0.62825493 0.89917023 0.42967399 0.93048530 0.70917531 0.34318313 0.59172703 0.34318313 0.92361815 0.25231325 0.46865107 0.32897623 0.97883234 0.29316151 0.36996385 0.18712052 0.45135167 0.41073622 0.34778982 0.45834978 0.58086873 0.72690743 0.61803872 0.39088201 0.64574449 0.36996385 0.33851375 0.24592454 0.49507435 0.80186406 0.41073622 0.44064615 0.50146267 0.62060854 0.45135167 0.88129230 0.95078919 1.32674552 0.62825493 0.25231325 1.15624458 0.27639532 0.20342145 0.27057582 1.07935823 0.56980355 0.64327510 0.59172703 0.41841419 0.44064615 0.27057582 0.87948452 0.90622266 0.41073622 0.31412747 0.23936537 0.56980355 0.68636625 0.49827875 0.46524265 0.49184908 0.88669353 0.38265199 0.51089540 0.45486418 0.58632301 0.57258989 0.34778982 0.55566230 0.28209479 0.36125760 0.54408473 0.62316776 0.29854107 0.41459298 0.53523723 0.68636625 0.49184908 0.79987679 0.52320790 0.81172746 0.47203487 0.38678889 0.62060854 0.74848206 0.26462837 0.40291195 0.34778982 0.94406974 0.66036698 0.56418958 0.36563664 0.69098830 0.42595379 0.63078313 0.36563664 0.36125760 0.27639532 0.39493271 0.40684289 0.42595379 0.94406974 0.60238963 0.62060854 0.33377906 0.21850969 0.39493271 0.68636625 0.51708829 0.29316151 0.51089540 0.83301594 0.23262132 0.50777063 0.50777063 0.68868115 0.84062355 0.44424332 0.40684289 0.38265199 0.32897623 0.63078313 0.57258989 0.36563664 0.59441061 0.28768137 0.33851375 0.32897623 0.59172703 0.20342145 0.50462650 
0.18712052 0.49184908 1.11703839 0.67467261 0.57536274 0.36563664 0.65795246 0.36125760 0.31915382 0.24592454 0.17841241 0.29316151 0.34778982 0.38265199 0.81368579 0.85190759 0.45834978 0.25854415 0.63830765 0.48204379 0.54408473 0.57258989 0.31412747 0.37424103 0.24592454 0.47873074 0.47203487 0.30901936 0.50777063 0.46524265 0.37424103 1.24888688 0.53225539 0.34318313 0.41073622 0.38678889 0.23262132 0.37424103 0.50146267 0.33851375 0.23936537 0.44064615 0.29316151 0.41073622 0.98045696 0.30901936 0.43336224 0.28209479 0.67467261 0.36996385 0.45486418 0.62060854 0.73561322 0.86488625 0.37424103 0.52015709 0.46180908 0.54115164 0.53225539 0.36996385 0.58086873 0.25854415 0.41459298 0.73127328 0.47539459 0.65795246 0.50462650 0.37424103 0.33851375 0.51400117 0.51089540 0.31412747 0.45486418 0.28209479 0.48204379 0.31915382 0.73777361 0.83492434 0.73127328 0.59708213 0.42220082 0.60238963 0.62825493 0.49827875 0.83682839 0.53225539 0.45135167 0.46180908 0.45135167 0.39088201 0.29854107 0.36563664 0.44064615 0.33851375 0.32897623 0.59441061 0.63330124 0.91669957 0.41841419 0.93389993 0.66036698 0.36996385 0.61803872 0.34318313 0.93219418 0.24592454 0.47539459 0.35682482 0.98531475 0.28768137 0.37424103 0.21110041 0.45135167 0.39894228 0.33851375 0.45834978 0.61286676 0.72909362 0.62825493 0.39088201 0.62825493 0.33377906 0.33377906 0.23936537 0.48860251 0.79187782 0.41459298 0.41841419 0.49507435 0.64079619 0.45486418 0.88848664 0.95579777 1.33987602 0.61545817 0.24592454 1.15486728 0.25854415 0.18712052 0.28209479 1.06151637 0.58632301 0.63330124 0.54990398 0.39088201 0.43701937 0.29854107 0.86855882 0.89384440 0.41841419 0.30901936 0.25231325 0.57536274 0.65795246 0.50146267 0.47539459 0.49827875 0.89027615 0.38265199 0.51089540 0.47539459 0.58086873 0.54408473 0.34318313 0.58086873 0.28209479 0.36125760 0.54990398 0.64820448 0.30901936 0.41459298 0.52925674 0.70241037 0.46524265 0.80582391 0.54990398 0.80779655 0.47873074 0.38678889 0.59974175 0.74635267 0.27639532 0.39088201 0.33377906 0.93389993 0.65065517 0.56418958 0.36125760 0.68868115 0.41841419 0.64820448 0.36563664 0.37846988 0.28209479 0.38265199 0.40684289 0.41841419 0.94911379 0.60238963 0.63078313 0.32410224 0.20342145 0.38265199 0.68868115 0.52015709 0.30901936 0.47873074 0.83872811 0.20342145 0.49184908 0.51089540 0.70014086 0.83872811 0.44424332 0.42220082 0.38265199 0.32897623 0.63830765 0.58086873 0.36996385 0.59974175 0.33377906 0.34318313 0.32897623 0.60502592 0.20342145 0.47873074 
0.22567583 0.48533423 1.14239684 0.67230948 0.59974175 0.39493271 0.64079619 0.37846988 0.29854107 0.24592454 0.21850969 0.26462837 0.35682482 0.38265199 0.86119802 0.85749393 0.48204379 0.25854415 0.64079619 0.45135167 0.54990398 0.58360224 0.28768137 0.37846988 0.27057582 0.46524265 0.47873074 0.33377906 0.54115164 0.47539459 0.38265199 1.22703128 0.56418958 0.34778982 0.39894228 0.39493271 0.22567583 0.37424103 0.50462650 0.32897623 0.23262132 0.47203487 0.29316151 0.41841419 0.97394223 0.30382539 0.45486418 0.30382539 0.65795246 0.37424103 0.45135167 0.63580937 0.74848206 0.86119802 0.36563664 0.53523723 0.45834978 0.51400117 0.53225539 0.34778982 0.57536274 0.27057582 0.42595379 0.74635267 0.44781160 0.70014086 0.47203487 0.38678889 0.33377906 0.51708829 0.53225539 0.29854107 0.47203487 0.28209479 0.48533423 0.32410224 0.76322152 0.84440165 0.71364965 0.60238963 0.42595379 0.56418958 0.62825493 0.50146267 0.85749393 0.52015709 0.45135167 0.45834978 0.47539459 0.39493271 0.30901936 0.36563664 0.45486418 0.34778982 0.32410224 0.59441061 0.63078313 0.92189338 0.41073622 0.92877327 0.62571652 0.38265199 0.61026434 0.34318313 0.93219418 0.27057582 0.48204379 0.36996385 0.99655750 0.27639532 0.39088201 0.20342145 0.44781160 0.41073622 0.33377906 0.47203487 0.63330124 0.72690743 0.63078313 0.37846988 0.60238963 0.33851375 0.32897623 0.25231325 0.47539459 0.78986542 0.41073622 0.41841419 0.46524265 0.63830765 0.44064615 0.89206206 0.94911379 1.33749825 0.61286676 0.25231325 1.15486728 0.27057582 0.18712052 0.27639532 1.04489373 0.58903122 0.64574449 0.54408473 0.38265199 0.44781160 0.27639532 0.86672448 0.88669353 0.42595379 0.31412747 0.25231325 0.57812229 0.67937422 0.49184908 0.46865107 0.49827875 0.88669353 0.37846988 0.50462650 0.49184908 0.59974175 0.56136155 0.35682482 0.56700351 0.28209479 0.36125760 0.54408473 0.62060854 0.30901936 0.42220082 0.51708829 0.71809610 0.46865107 0.80186406 0.57258989 0.79388511 0.47539459 0.37424103 0.58632301 0.72909362 0.27639532 0.43336224 0.32897623 0.93899861 0.65065517 0.56136155 0.36563664 0.68868115 0.39088201 0.65309666 0.38265199 0.38265199 0.27639532 0.36996385 0.42220082 0.44064615 0.92705808 0.59974175 0.61803872 0.32410224 0.22567583 0.33851375 0.67937422 0.52015709 0.29316151 0.47873074 0.81172746 0.20342145 0.48860251 0.50777063 0.71364965 0.82340759 0.42595379 0.43336224 0.36996385 0.34318313 0.64820448 0.62060854 0.37846988 0.59974175 0.33377906 0.34318313 0.34318313 0.62825493 0.23262132 0.50146267 
0.25854415 0.49507435 1.14239684 0.68171287 0.59974175 0.42220082 0.61803872 0.37846988 0.30382539 0.23936537 0.20342145 0.27057582 0.33851375 0.37846988 0.86855882 0.87038930 0.47203487 0.25231325 0.63580937 0.41841419 0.55279064 0.56136155 0.27639532 0.36996385 0.25854415 0.47203487 0.46865107 0.35233628 0.55566230 0.48533423 0.40291195 1.21267954 0.57812229 0.38265199 0.42220082 0.38678889 0.21110041 0.39493271 0.51089540 0.30382539 0.25231325 0.48533423 0.28209479 0.42595379 0.95746147 0.30382539 0.46524265 0.28209479 0.65309666 0.37424103 0.41459298 0.66277269 0.74848206 0.85934797 0.37424103 0.53820256 0.44781160 0.49827875 0.52925674 0.36125760 0.54990398 0.26462837 0.42220082 0.74635267 0.41841419 0.70241037 0.45135167 0.38678889 0.32410224 0.50462650 0.55279064 0.29316151 0.46180908 0.28209479 0.51400117 0.32410224 0.78582516 0.84440165 0.73344646 0.57536274 0.41073622 0.52624101 0.63078313 0.48533423 0.85563587 0.53225539 0.44424332 0.45834978 0.47873074 0.39088201 0.29854107 0.36563664 0.45135167 0.33377906 0.31412747 0.57258989 0.63330124 0.92189338 0.41841419 0.92533972 0.59172703 0.40291195 0.59974175 0.35682482 0.95579777 0.28768137 0.47873074 0.38265199 0.98531475 0.27639532 0.39088201 0.21110041 0.44424332 0.41459298 0.36563664 0.47203487 0.65552906 0.71587633 0.63580937 0.40291195 0.58903122 0.33851375 0.33377906 0.25854415 0.47203487 0.78176402 0.40684289 0.40684289 0.42595379 0.67467261 0.44424332 0.89917023 0.99974649 1.31227150 0.60238963 0.25854415 1.15762024 0.28768137 0.19544100 0.27639532 1.02954938 0.60238963 0.63580937 0.55279064 0.36125760 0.49184908 0.27639532 0.86304411 0.86304411 0.41073622 0.31915382 0.25854415 0.57258989 0.68171287 0.48860251 0.48533423 0.51400117 0.87038930 0.38265199 0.50462650 0.46524265 0.60238963 0.56136155 0.32897623 0.56700351 0.29854107 0.35233628 0.55851919 0.61545817 0.30901936 0.42220082 0.50462650 0.74421717 0.46524265 0.81172746 0.58632301 0.78379722 0.48533423 0.36125760 0.55566230 0.70241037 0.28209479 0.41459298 0.32897623 0.95413116 0.64574449 0.56418958 0.36996385 0.69557963 0.36125760 0.66993801 0.39088201 0.34778982 0.32410224 0.38678889 0.46180908 0.44064615 0.91147617 0.61545817 0.61286676 0.29854107 0.23936537 0.28768137 0.68404352 0.54115164 0.30382539 0.47203487 0.82340759 0.20342145 0.48533423 0.50462650 0.71809610 0.81953271 0.42220082 0.41459298 0.39493271 0.33377906 0.66036698 0.59708213 0.42595379 0.61026434 0.25854415 0.34318313 0.34318313 0.66993801 0.23936537 0.49184908 
0.23936537 0.50462650 1.17941265 0.70014086 0.61545817 0.44424332 0.59441061 0.39088201 0.30901936 0.25231325 0.27639532 0.24592454 0.33377906 0.37424103 0.88669353 0.85749393 0.46180908 0.23262132 0.65309666 0.40291195 0.56136155 0.54700210 0.23936537 0.37846988 0.25231325 0.48204379 0.45486418 0.35233628 0.54115164 0.49507435 0.42595379 1.16310662 0.59708213 0.37846988 0.39894228 0.37424103 0.20342145 0.40684289 0.49827875 0.29854107 0.24592454 0.48860251 0.27639532 0.42967399 0.93560258 0.31915382 0.48204379 0.30382539 0.64820448 0.37846988 0.39894228 0.69328777 0.75060542 0.85563587 0.37424103 0.52925674 0.45486418 0.45834978 0.53225539 0.35233628 0.53523723 0.27639532 0.42220082 0.72030904 0.42595379 0.70917531 0.44424332 0.40291195 0.28768137 0.51708829 0.56700351 0.28209479 0.47203487 0.28209479 0.52015709 0.31915382 0.80976439 0.85563587 0.70241037 0.58086873 0.38678889 0.50462650 0.62316776 0.47539459 0.84251472 0.52624101 0.44064615 0.45135167 0.49184908 0.39493271 0.31915382 0.35233628 0.45135167 0.31915382 0.30901936 0.56418958 0.61803872 0.92361815 0.42220082 0.91496175 0.54115164 0.42595379 0.58632301 0.34318313 0.93560258 0.30382539 0.47539459 0.38265199 0.98207889 0.25231325 0.42967399 0.22567583 0.43701937 0.40684289 0.35233628 0.47873074 0.70692752 0.71587633 0.63078313 0.40684289 0.57812229 0.31915382 0.31412747 0.27057582 0.46180908 0.79788456 0.37424103 0.39088201 0.40291195 0.68868115 0.44781160 0.89917023 0.98531475 1.30375411 0.59974175 0.27057582 1.13400703 0.28209479 0.21850969 0.28209479 1.02179079 0.59974175 0.62060854 0.52925674 0.31915382 0.47203487 0.28768137 0.84440165 0.85377376 0.41841419 0.31412747 0.27057582 0.57536274 0.66993801 0.50462650 0.49827875 0.52320790 0.87767302 0.37846988 0.47873074 0.46524265 0.62060854 0.53225539 0.30901936 0.57812229 0.29854107 0.34318313 0.54990398 0.62571652 0.30382539 0.44424332 0.52624101 0.75272279 0.46180908 0.80582391 0.62316776 0.77357778 0.48860251 0.35682482 0.56700351 0.68171287 0.29316151 0.45834978 0.33851375 0.94575408 0.65065517 0.54990398 0.37846988 0.69098830 0.33851375 0.66277269 0.39088201 0.36996385 0.34778982 0.36996385 0.47539459 0.39894228 0.91843410 0.63078313 0.61803872 0.29316151 0.23262132 0.23262132 0.69328777 0.52320790 0.28768137 0.46524265 0.82533821 0.20342145 0.47539459 0.51089540 0.71809610 0.81758838 0.42220082 0.43701937 0.37846988 0.32410224 0.67230948 0.58903122 0.43336224 0.60502592 0.26462837 0.33377906 0.33851375 0.67467261 0.25231325 0.51089540 
0.22567583 0.52015709 1.26911309 0.70917531 0.61803872 0.46865107 0.55851919 0.37846988 0.29854107 0.21850969 0.27639532 0.25854415 0.33377906 0.38678889 0.92189338 0.86304411 0.46180908 0.24592454 0.65795246 0.36563664 0.53820256 0.54700210 0.23936537 0.38678889 0.25854415 0.47203487 0.44424332 0.36996385 0.55566230 0.52624101 0.44781160 1.16036667 0.61286676 0.38678889 0.39088201 0.37846988 0.20342145 0.40684289 0.50777063 0.28768137 0.25231325 0.49827875 0.27639532 0.44064615 0.91843410 0.29316151 0.48533423 0.27639532 0.63830765 0.38678889 0.39493271 0.69786397 0.75272279 0.86119802 0.37846988 0.51708829 0.44424332 0.47539459 0.52320790 0.34318313 0.50777063 0.27639532 0.43336224 0.73344646 0.41073622 0.71141600 0.45834978 0.40291195 0.27639532 0.51400117 0.58360224 0.28209479 0.48204379 0.28209479 0.52925674 0.28209479 0.82918596 0.84628438 0.68171287 0.57258989 0.38265199 0.49827875 0.62060854 0.46524265 0.84251472 0.52015709 0.42967399 0.42967399 0.48860251 0.37846988 0.30901936 0.36125760 0.47873074 0.32410224 0.31412747 0.56418958 0.60765078 0.94575408 0.41841419 0.91147617 0.53820256 0.45834978 0.58632301 0.35233628 0.91843410 0.32897623 0.47203487 0.38265199 0.96573701 0.22567583 0.42967399 0.21850969 0.43701937 0.39088201 0.33377906 0.48533423 0.74207554 0.73127328 0.63830765 0.39894228 0.56700351 0.31915382 0.31412747 0.28768137 0.48204379 0.80582391 0.37424103 0.38265199 0.40291195 0.71364965 0.45486418 0.90270333 0.97720502 1.29025606 0.58632301 0.28209479 1.10414078 0.28209479 0.21110041 0.26462837 1.02334722 0.59172703 0.64327510 0.51400117 0.31412747 0.49184908 0.27639532 0.82726432 0.84062355 0.44424332 0.30901936 0.30382539 0.58903122 0.68171287 0.50146267 0.50146267 0.54990398 0.87403874 0.37846988 0.45486418 0.48533423 0.64079619 0.53225539 0.32897623 0.56980355 0.30382539 0.33377906 0.54990398 0.59708213 0.30901936 0.48860251 0.51089540 0.75272279 0.47203487 0.80186406 0.64327510 0.75272279 0.49507435 0.34778982 0.54700210 0.66277269 0.31412747 0.44781160 0.35233628 0.93389993 0.63330124 0.54990398 0.37846988 0.70467256 0.32410224 0.66036698 0.39493271 0.39894228 0.34778982 0.34778982 0.49507435 0.40684289 0.92533972 0.60238963 0.59708213 0.28209479 0.21850969 0.21850969 0.70241037 0.51400117 0.29854107 0.46865107 0.78582516 0.20342145 0.46865107 0.52925674 0.72909362 0.79588735 0.41073622 0.45486418 0.36996385 0.31412747 0.69557963 0.58360224 0.46180908 0.57536274 0.27057582 0.31915382 0.36996385 0.70467256 0.24592454 0.52015709 
0.21850969 0.49184908 1.31227150 0.69098830 0.62060854 0.47203487 0.55851919 0.38265199 0.30382539 0.21850969 0.30382539 0.25854415 0.33377906 0.38265199 0.94575408 0.86672448 0.46865107 0.25231325 0.65795246 0.33851375 0.55279064 0.57258989 0.23262132 0.40291195 0.27639532 0.47539459 0.41841419 0.39088201 0.54700210 0.53820256 0.47203487 1.13260268 0.65552906 0.41459298 0.37846988 0.40291195 0.17841241 0.39493271 0.52015709 0.28209479 0.26462837 0.50777063 0.29854107 0.43336224 0.89384440 0.31412747 0.48860251 0.30382539 0.64327510 0.38678889 0.37424103 0.70917531 0.77151765 0.83492434 0.40684289 0.52015709 0.45135167 0.46865107 0.51400117 0.33851375 0.51400117 0.28209479 0.42595379 0.75693976 0.36125760 0.72471464 0.44064615 0.40684289 0.27639532 0.52925674 0.57258989 0.23936537 0.47203487 0.26462837 0.52624101 0.29316151 0.86488625 0.82726432 0.67230948 0.54700210 0.36125760 0.45135167 0.65309666 0.46524265 0.85934797 0.53225539 0.43701937 0.41459298 0.50146267 0.35233628 0.32410224 0.37424103 0.49827875 0.30901936 0.31412747 0.57258989 0.61026434 0.93389993 0.41841419 0.91496175 0.52320790 0.47539459 0.60238963 0.36563664 0.89562320 0.29854107 0.46865107 0.38265199 0.96573701 0.22567583 0.39894228 0.20342145 0.42967399 0.39493271 0.32897623 0.49827875 0.78986542 0.72471464 0.63330124 0.44064615 0.57258989 0.29316151 0.31915382 0.27639532 0.49184908 0.80779655 0.37424103 0.36996385 0.40684289 0.73127328 0.44064615 0.89739847 0.99974649 1.27036653 0.59441061 0.29316151 1.08230328 0.28768137 0.21110041 0.27057582 0.99175478 0.58903122 0.62316776 0.50146267 0.29854107 0.50777063 0.27639532 0.80976439 0.83682839 0.42967399 0.31412747 0.30382539 0.58086873 0.68404352 0.51708829 0.51708829 0.55851919 0.87948452 0.37846988 0.42595379 0.47203487 0.63830765 0.51708829 0.31915382 0.57536274 0.31915382 0.31915382 0.54990398 0.60765078 0.30382539 0.53820256 0.48533423 0.75903945 0.44781160 0.79987679 0.68404352 0.73127328 0.51089540 0.34778982 0.52320790 0.64079619 0.31915382 0.46865107 0.35682482 0.92189338 0.63078313 0.54408473 0.39493271 0.71141600 0.32410224 0.64820448 0.41459298 0.36996385 0.39088201 0.35233628 0.55851919 0.42220082 0.87767302 0.59172703 0.57258989 0.27639532 0.22567583 0.22567583 0.70014086 0.51089540 0.30901936 0.46180908 0.75903945 0.18712052 0.48204379 0.51089540 0.74207554 0.78784788 0.41459298 0.45135167 0.38678889 0.30901936 0.70241037 0.59172703 0.45486418 0.54990398 0.23936537 0.31412747 0.35682482 0.71809610 0.25231325 0.54408473 
0.20342145 0.50777063 1.34343480 0.68171287 0.61286676 0.47873074 0.54700210 0.37846988 0.27057582 0.24592454 0.32410224 0.23936537 0.33851375 0.37846988 0.93730213 0.87585777 0.46524265 0.25231325 0.66277269 0.33377906 0.54990398 0.57258989 0.24592454 0.42220082 0.29854107 0.45135167 0.42967399 0.42595379 0.55279064 0.55566230 0.48533423 1.10845666 0.66755812 0.39088201 0.37424103 0.41459298 0.16925688 0.40291195 0.52925674 0.27057582 0.24592454 0.50777063 0.29854107 0.42967399 0.87585777 0.31915382 0.51400117 0.29316151 0.62825493 0.39088201 0.36996385 0.70917531 0.77357778 0.82726432 0.40684289 0.55566230 0.44424332 0.45834978 0.51089540 0.33851375 0.51400117 0.29316151 0.44781160 0.74635267 0.37424103 0.72909362 0.44781160 0.40684289 0.26462837 0.52015709 0.55566230 0.25854415 0.49507435 0.26462837 0.52925674 0.27639532 0.87221593 0.82340759 0.64327510 0.52320790 0.34318313 0.42967399 0.64079619 0.45135167 0.87585777 0.54408473 0.43701937 0.41841419 0.49184908 0.36996385 0.33851375 0.35233628 0.50146267 0.29316151 0.29854107 0.56418958 0.56418958 0.92705808 0.42967399 0.91496175 0.50777063 0.49827875 0.58086873 0.38678889 0.88129230 0.32410224 0.50462650 0.38678889 0.94069202 0.21850969 0.40684289 0.20342145 0.42595379 0.41073622 0.30901936 0.51708829 0.83110315 0.74848206 0.62060854 0.42220082 0.55851919 0.27639532 0.34318313 0.30382539 0.49507435 0.81172746 0.39894228 0.37846988 0.40291195 0.72471464 0.42595379 0.89206206 1.01082874 1.25143303 0.60238963 0.30901936 1.06451078 0.29316151 0.21110041 0.25231325 0.98369815 0.58360224 0.61545817 0.49184908 0.27639532 0.54408473 0.28209479 0.80779655 0.83492434 0.44064615 0.31412747 0.31915382 0.56418958 0.67702750 0.52320790 0.52320790 0.55851919 0.88309638 0.37424103 0.42220082 0.46524265 0.65552906 0.51089540 0.31915382 0.59172703 0.32897623 0.29854107 0.53820256 0.59441061 0.29854107 0.58903122 0.48204379 0.77563244 0.44424332 0.79788456 0.70692752 0.71809610 0.51089540 0.35682482 0.51708829 0.62316776 0.33851375 0.47203487 0.35682482 0.91496175 0.63078313 0.54115164 0.39493271 0.69328777 0.30382539 0.65065517 0.39088201 0.37846988 0.38265199 0.35682482 0.57812229 0.40291195 0.88848664 0.61803872 0.54990398 0.26462837 0.21110041 0.22567583 0.70917531 0.53225539 0.30382539 0.44781160 0.73561322 0.19544100 0.48860251 0.50146267 0.74848206 0.80779655 0.41073622 0.45486418 0.35682482 0.30382539 0.73127328 0.60765078 0.42967399 0.54700210 0.23936537 0.33851375 0.36563664 0.72690743 0.27057582 0.57536274 
0.21110041 0.51708829 1.36225792 0.67230948 0.61026434 0.52015709 0.53523723 0.37846988 0.28209479 0.25231325 0.33377906 0.23262132 0.33851375 0.36563664 0.94069202 0.86488625 0.46524265 0.25231325 0.67230948 0.29316151 0.53820256 0.58360224 0.23262132 0.44781160 0.31915382 0.46524265 0.40291195 0.42967399 0.58632301 0.57536274 0.51089540 1.07196021 0.69328777 0.41459298 0.35233628 0.43336224 0.17841241 0.38678889 0.50777063 0.26462837 0.25231325 0.53523723 0.27639532 0.41459298 0.86304411 0.29854107 0.53225539 0.27057582 0.62316776 0.38678889 0.36125760 0.70917531 0.77768167 0.82340759 0.40291195 0.55279064 0.42595379 0.43701937 0.51400117 0.33377906 0.48860251 0.29316151 0.44424332 0.72471464 0.37846988 0.74848206 0.45135167 0.41841419 0.26462837 0.52925674 0.53820256 0.25231325 0.50777063 0.26462837 0.53820256 0.29316151 0.89206206 0.84251472 0.59708213 0.52624101 0.34778982 0.43336224 0.62825493 0.45135167 0.90972837 0.54115164 0.44424332 0.40684289 0.49827875 0.33851375 0.33377906 0.35233628 0.52015709 0.29316151 0.28209479 0.56418958 0.54990398 0.91669957 0.42220082 0.91496175 0.51089540 0.50777063 0.57812229 0.39894228 0.84628438 0.31412747 0.48204379 0.39088201 0.94406974 0.21110041 0.39894228 0.23262132 0.46524265 0.40684289 0.29316151 0.50777063 0.84628438 0.75060542 0.61545817 0.45834978 0.56136155 0.27057582 0.33377906 0.29854107 0.49507435 0.79187782 0.39894228 0.36125760 0.39894228 0.72251520 0.42967399 0.88669353 1.01710724 1.25143303 0.61026434 0.32897623 1.08524033 0.28768137 0.24592454 0.29316151 0.97720502 0.56418958 0.62571652 0.49827875 0.27057582 0.52624101 0.28209479 0.76738080 0.82340759 0.44781160 0.31915382 0.33377906 0.55279064 0.68868115 0.52624101 0.54115164 0.56136155 0.88489678 0.38265199 0.42220082 0.45834978 0.65309666 0.49827875 0.31915382 0.59708213 0.34318313 0.28768137 0.53225539 0.58360224 0.29316151 0.63330124 0.46180908 0.79388511 0.42595379 0.79588735 0.71809610 0.70467256 0.51089540 0.36125760 0.47539459 0.60502592 0.32897623 0.46524265 0.35682482 0.90446471 0.62571652 0.52015709 0.39894228 0.68404352 0.29316151 0.65309666 0.37424103 0.34318313 0.38265199 0.34778982 0.62316776 0.40684289 0.88848664 0.61803872 0.56980355 0.26462837 0.21850969 0.23262132 0.71809610 0.49507435 0.29854107 0.44781160 0.70692752 0.19544100 0.48533423 0.50777063 0.74207554 0.81563942 0.37424103 0.45135167 0.35682482 0.28768137 0.74207554 0.59441061 0.39894228 0.52624101 0.24592454 0.34318313 0.36996385 0.73777361 0.30382539 0.58360224 
0.20342145 0.53820256 1.38427798 0.64574449 0.62825493 0.55566230 0.50146267 0.36996385 0.26462837 0.25231325 0.35233628 0.22567583 0.33377906 0.37424103 0.97066846 0.87038930 0.45135167 0.26462837 0.67467261 0.28209479 0.53225539 0.58360224 0.21850969 0.48533423 0.34318313 0.44424332 0.39493271 0.45486418 0.60765078 0.59172703 0.53820256 1.04945329 0.71809610 0.41841419 0.33851375 0.43336224 0.18712052 0.38265199 0.52925674 0.23936537 0.25231325 0.55279064 0.28768137 0.39894228 0.85749393 0.31412747 0.53820256 0.26462837 0.63580937 0.40684289 0.35233628 0.71587633 0.77563244 0.84251472 0.42220082 0.55566230 0.43336224 0.43336224 0.51708829 0.34318313 0.47539459 0.31915382 0.43701937 0.75060542 0.35682482 0.73561322 0.45486418 0.43336224 0.29316151 0.51400117 0.52015709 0.28768137 0.49507435 0.25231325 0.56418958 0.28768137 0.90972837 0.85563587 0.58360224 0.48860251 0.35233628 0.41073622 0.62571652 0.44424332 0.92705808 0.54700210 0.45135167 0.38265199 0.50146267 0.32410224 0.33851375 0.34318313 0.53225539 0.29854107 0.25854415 0.56136155 0.53523723 0.93048530 0.44064615 0.90972837 0.48860251 0.51089540 0.55851919 0.39493271 0.81368579 0.31915382 0.48204379 0.41073622 0.92361815 0.18712052 0.39493271 0.21850969 0.46865107 0.41459298 0.28209479 0.51708829 0.90622266 0.75693976 0.62316776 0.43336224 0.56136155 0.26462837 0.35682482 0.30901936 0.49507435 0.77357778 0.39493271 0.34778982 0.38265199 0.73561322 0.40684289 0.89917023 1.00451100 1.23993417 0.60765078 0.32410224 1.06451078 0.28209479 0.23936537 0.30901936 0.99815327 0.56136155 0.62825493 0.47873074 0.27057582 0.54408473 0.28209479 0.75483422 0.81368579 0.44781160 0.30901936 0.34318313 0.54990398 0.69557963 0.53820256 0.53523723 0.56980355 0.88848664 0.40291195 0.42595379 0.46524265 0.67230948 0.52624101 0.30901936 0.59172703 0.33377906 0.29316151 0.51708829 0.58360224 0.28768137 0.69098830 0.36996385 0.80186406 0.42220082 0.78986542 0.75903945 0.69786397 0.51400117 0.33377906 0.48204379 0.57536274 0.33377906 0.45834978 0.36125760 0.91147617 0.63580937 0.51400117 0.39493271 0.68171287 0.28768137 0.64574449 0.36996385 0.33377906 0.40684289 0.36563664 0.68636625 0.41459298 0.90622266 0.59974175 0.53523723 0.25854415 0.21110041 0.23262132 0.72690743 0.49827875 0.29854107 0.44781160 0.69328777 0.21110041 0.46524265 0.53820256 0.72471464 0.82918596 0.36125760 0.47203487 0.37424103 0.28209479 0.74848206 0.59974175 0.41841419 0.51708829 0.27057582 0.36996385 0.36125760 0.75693976 0.31915382 0.61803872 
0.21850969 0.53820256 1.39914467 0.61803872 0.63078313 0.57812229 0.50146267 0.35682482 0.27639532 0.27057582 0.34778982 0.21850969 0.32410224 0.39088201 0.97394223 0.87221593 0.45135167 0.23936537 0.68171287 0.23936537 0.54115164 0.58360224 0.24592454 0.46180908 0.35682482 0.44781160 0.37846988 0.47873074 0.60765078 0.61803872 0.56980355 1.02490128 0.73777361 0.41841419 0.33851375 0.44064615 0.18712052 0.36996385 0.53820256 0.24592454 0.23262132 0.57258989 0.28209479 0.39088201 0.80186406 0.31915382 0.58086873 0.26462837 0.63078313 0.39493271 0.34318313 0.70467256 0.77972552 0.83872811 0.42967399 0.55279064 0.42967399 0.44064615 0.51400117 0.33377906 0.46180908 0.31915382 0.44424332 0.77357778 0.34318313 0.74848206 0.44781160 0.43336224 0.27057582 0.51400117 0.53225539 0.31412747 0.49827875 0.25231325 0.54408473 0.26462837 0.90797721 0.84816292 0.53820256 0.48204379 0.33377906 0.39493271 0.63580937 0.46180908 0.92361815 0.52925674 0.46524265 0.37846988 0.49827875 0.31915382 0.34318313 0.34778982 0.53523723 0.27639532 0.21850969 0.56980355 0.52925674 0.93389993 0.44064615 0.88848664 0.48204379 0.53225539 0.54408473 0.39088201 0.77563244 0.30382539 0.49507435 0.41459298 0.91669957 0.18712052 0.39894228 0.25854415 0.48533423 0.43336224 0.25854415 0.52015709 0.92189338 0.77151765 0.60502592 0.42220082 0.56136155 0.25854415 0.35233628 0.32897623 0.51089540 0.77357778 0.41073622 0.35233628 0.39493271 0.76530399 0.41073622 0.89206206 0.99655750 1.23736436 0.62060854 0.33377906 1.05851349 0.29316151 0.28209479 0.32410224 0.97557499 0.54700210 0.59974175 0.45834978 0.25854415 0.55279064 0.27057582 0.74421717 0.80582391 0.46865107 0.31412747 0.36563664 0.53523723 0.68404352 0.54700210 0.49507435 0.56418958 0.88129230 0.39493271 0.40684289 0.47873074 0.69098830 0.50777063 0.31412747 0.60502592 0.32897623 0.30901936 0.52015709 0.56700351 0.28768137 0.73561322 0.32410224 0.78582516 0.40684289 0.80384642 0.77768167 0.67467261 0.50777063 0.36125760 0.46180908 0.56136155 0.33851375 0.42967399 0.35682482 0.89917023 0.62825493 0.51708829 0.41841419 0.66993801 0.25854415 0.66036698 0.38265199 0.36125760 0.39493271 0.37424103 0.73561322 0.38678889 0.90797721 0.61286676 0.53225539 0.23936537 0.20342145 0.22567583 0.73127328 0.52015709 0.30382539 0.44424332 0.65309666 0.19544100 0.48860251 0.51708829 0.72251520 0.80779655 0.33377906 0.47539459 0.36996385 0.27057582 0.75272279 0.60765078 0.38678889 0.51089540 0.30382539 0.34778982 0.36996385 0.75693976 0.31915382 0.64820448 
0.21110041 0.53820256 1.42283199 0.58086873 0.61026434 0.60238963 0.49184908 0.35682482 0.28768137 0.25854415 0.37846988 0.23262132 0.33377906 0.40684289 0.94911379 0.88489678 0.45135167 0.21850969 0.72690743 0.23936537 0.54700210 0.58632301 0.25854415 0.45135167 0.37424103 0.46524265 0.37424103 0.48860251 0.61803872 0.62825493 0.60502592 0.98207889 0.76322152 0.41459298 0.30901936 0.45135167 0.19544100 0.36563664 0.52320790 0.25231325 0.22567583 0.58632301 0.29316151 0.37846988 0.77563244 0.31915382 0.58632301 0.27639532 0.62571652 0.39493271 0.35233628 0.70692752 0.77768167 0.81758838 0.44064615 0.54408473 0.42967399 0.43701937 0.52015709 0.31915382 0.43701937 0.31915382 0.43336224 0.73344646 0.35233628 0.75272279 0.45135167 0.43336224 0.27639532 0.52015709 0.53225539 0.32897623 0.49827875 0.23936537 0.54700210 0.27057582 0.92016536 0.82533821 0.52925674 0.49184908 0.33377906 0.40684289 0.64574449 0.43701937 0.92361815 0.54408473 0.46180908 0.35682482 0.53820256 0.30382539 0.38265199 0.34318313 0.54115164 0.27057582 0.21110041 0.55851919 0.50777063 0.93730213 0.45135167 0.87403874 0.47539459 0.55279064 0.55279064 0.38678889 0.72690743 0.29316151 0.49827875 0.41073622 0.90622266 0.17841241 0.37846988 0.25231325 0.49827875 0.44781160 0.25854415 0.50462650 0.95413116 0.78986542 0.59708213 0.42595379 0.54408473 0.25854415 0.38265199 0.33851375 0.52015709 0.75903945 0.41459298 0.33377906 0.37846988 0.74848206 0.41459298 0.88669353 0.98692870 1.21530156 0.62825493 0.36563664 1.02179079 0.28209479 0.29316151 0.32897623 0.97066846 0.51708829 0.59708213 0.44781160 0.24592454 0.58903122 0.25854415 0.71141600 0.79588735 0.46524265 0.30901936 0.35682482 0.52925674 0.69557963 0.56700351 0.50462650 0.54700210 0.88129230 0.39894228 0.40684289 0.47873074 0.70467256 0.49184908 0.30901936 0.58903122 0.34778982 0.29854107 0.52015709 0.56980355 0.28209479 0.79187782 0.41459298 0.78176402 0.39088201 0.79788456 0.78986542 0.65552906 0.50777063 0.37424103 0.46180908 0.53523723 0.35233628 0.41841419 0.36125760 0.89027615 0.61545817 0.51400117 0.40684289 0.66516971 0.24592454 0.66277269 0.37846988 0.32897623 0.39493271 0.36996385 0.75272279 0.39088201 0.88129230 0.61026434 0.49507435 0.25231325 0.20342145 0.23262132 0.75060542 0.52320790 0.30382539 0.43336224 0.64079619 0.19544100 0.47873074 0.50146267 0.73992770 0.79987679 0.30901936 0.47539459 0.36563664 0.27639532 0.76945201 0.62316776 0.38678889 0.48204379 0.28209479 0.33851375 0.38678889 0.76322152 0.33851375 0.67467261 
0.22567583 0.53225539 1.43508361 0.56136155 0.61803872 0.64079619 0.48533423 0.35682482 0.28209479 0.27639532 0.35682482 0.21110041 0.33851375 0.41073622 0.95246164 0.87221593 0.44781160 0.21850969 0.73561322 0.23936537 0.53820256 0.58360224 0.25231325 0.43701937 0.38678889 0.46865107 0.37424103 0.50146267 0.63830765 0.63078313 0.60502592 0.94911379 0.77357778 0.42967399 0.29316151 0.48860251 0.20342145 0.33851375 0.52925674 0.21850969 0.22567583 0.62060854 0.28768137 0.36125760 0.74421717 0.31915382 0.58903122 0.27057582 0.61545817 0.39088201 0.32410224 0.68636625 0.78582516 0.78379722 0.44424332 0.53820256 0.41073622 0.44064615 0.53523723 0.32410224 0.42967399 0.31915382 0.44064615 0.70241037 0.34778982 0.76945201 0.45135167 0.42967399 0.30382539 0.49827875 0.54115164 0.37424103 0.51400117 0.23936537 0.53225539 0.28209479 0.93048530 0.82340759 0.54115164 0.46865107 0.35233628 0.40684289 0.63830765 0.43336224 0.91496175 0.54700210 0.46524265 0.36996385 0.54700210 0.31412747 0.40291195 0.33377906 0.56418958 0.27639532 0.19544100 0.54408473 0.50146267 0.93560258 0.46180908 0.87221593 0.46865107 0.58086873 0.54115164 0.40291195 0.69557963 0.26462837 0.50146267 0.41459298 0.90270333 0.17841241 0.36996385 0.24592454 0.51708829 0.47873074 0.25854415 0.49827875 0.97066846 0.79788456 0.60765078 0.42967399 0.55566230 0.26462837 0.36996385 0.35682482 0.52320790 0.73561322 0.40684289 0.32897623 0.37846988 0.75483422 0.41459298 0.87585777 0.96408758 1.18614067 0.63580937 0.35682482 1.00133718 0.28768137 0.33377906 0.33851375 0.95246164 0.51708829 0.59974175 0.45135167 0.23262132 0.58086873 0.27057582 0.68171287 0.77768167 0.46865107 0.30901936 0.35682482 0.52624101 0.69786397 0.59974175 0.50146267 0.54408473 0.88129230 0.41073622 0.39894228 0.48860251 0.72251520 0.47873074 0.29854107 0.57258989 0.34318313 0.28768137 0.52624101 0.57536274 0.28209479 0.81758838 0.48204379 0.78176402 0.37424103 0.78784788 0.79388511 0.65065517 0.52015709 0.35682482 0.44064615 0.52925674 0.36996385 0.39088201 0.34318313 0.89027615 0.62825493 0.51400117 0.41841419 0.66036698 0.23936537 0.66755812 0.35233628 0.34318313 0.36996385 0.39088201 0.78176402 0.36563664 0.85749393 0.59172703 0.51089540 0.25231325 0.20342145 0.19544100 0.76113336 0.51708829 0.33377906 0.42595379 0.61803872 0.20342145 0.49507435 0.50777063 0.72251520 0.81758838 0.29316151 0.48533423 0.36996385 0.25231325 0.76530399 0.63830765 0.34778982 0.46524265 0.29854107 0.34318313 0.36996385 0.76322152 0.35682482 0.69328777 
0.21110041 0.54408473 1.43508361 0.51708829 0.62060854 0.65795246 0.46524265 0.35233628 0.28209479 0.28209479 0.33851375 0.21850969 0.33377906 0.41459298 0.98369815 0.86855882 0.44064615 0.20342145 0.73127328 0.22567583 0.53225539 0.59441061 0.24592454 0.44064615 0.39493271 0.47203487 0.36125760 0.51400117 0.64079619 0.64327510 0.61545817 0.90270333 0.77972552 0.45135167 0.28209479 0.50777063 0.19544100 0.32410224 0.53523723 0.22567583 0.22567583 0.63830765 0.28209479 0.35233628 0.72030904 0.32897623 0.60238963 0.24592454 0.59441061 0.39088201 0.31915382 0.68636625 0.79788456 0.78582516 0.46180908 0.57812229 0.42967399 0.44064615 0.52624101 0.32897623 0.42220082 0.32897623 0.45135167 0.75903945 0.34318313 0.78986542 0.44064615 0.44781160 0.28768137 0.50777063 0.51089540 0.39088201 0.50146267 0.23262132 0.54990398 0.27057582 0.93219418 0.78582516 0.51708829 0.46180908 0.32897623 0.38265199 0.61026434 0.45135167 0.90093852 0.54700210 0.46180908 0.35233628 0.52320790 0.30901936 0.42595379 0.33851375 0.56136155 0.25231325 0.20342145 0.54408473 0.47203487 0.94911379 0.44781160 0.87948452 0.45135167 0.61545817 0.52015709 0.39894228 0.65552906 0.21110041 0.49507435 0.42595379 0.89739847 0.17841241 0.36125760 0.25231325 0.53523723 0.47539459 0.22567583 0.51089540 0.99655750 0.80384642 0.64079619 0.40291195 0.54990398 0.25854415 0.35682482 0.34778982 0.55279064 0.72030904 0.40684289 0.30901936 0.37424103 0.76945201 0.42967399 0.88129230 0.93899861 1.18210846 0.66277269 0.36125760 0.98045696 0.28768137 0.32410224 0.33851375 0.95246164 0.51708829 0.57258989 0.44064615 0.24592454 0.59974175 0.25854415 0.65552906 0.76322152 0.46180908 0.31915382 0.33851375 0.49827875 0.70467256 0.59441061 0.50777063 0.53523723 0.90270333 0.41073622 0.41459298 0.47539459 0.73344646 0.45834978 0.29316151 0.58360224 0.33851375 0.26462837 0.53225539 0.56700351 0.28209479 0.85003732 0.45834978 0.79388511 0.38265199 0.77972552 0.80779655 0.62825493 0.52015709 0.36563664 0.42220082 0.52015709 0.38265199 0.36125760 0.30901936 0.88309638 0.63078313 0.50777063 0.44064615 0.65309666 0.22567583 0.66036698 0.34318313 0.35233628 0.32897623 0.38265199 0.80186406 0.35233628 0.85190759 0.59974175 0.49507435 0.25231325 0.18712052 0.18712052 0.76738080 0.50462650 0.31412747 0.43701937 0.61286676 0.21110041 0.50146267 0.51089540 0.72030904 0.81172746 0.27639532 0.49507435 0.36125760 0.27057582 0.78176402 0.62316776 0.32897623 0.48860251 0.28768137 0.34778982 0.37424103 0.77768167 0.37424103 0.71587633 
0.21110041 0.52925674 1.42171297 0.48533423 0.61803872 0.67937422 0.46180908 0.35682482 0.27057582 0.27639532 0.33851375 0.21110041 0.33377906 0.42595379 0.99495917 0.86488625 0.44424332 0.21110041 0.74421717 0.21110041 0.52624101 0.59708213 0.24592454 0.43701937 0.40291195 0.48533423 0.35682482 0.52925674 0.64574449 0.64820448 0.63330124 0.82918596 0.78582516 0.44424332 0.28209479 0.51400117 0.19544100 0.30382539 0.53225539 0.23262132 0.22567583 0.65309666 0.25231325 0.36125760 0.73127328 0.32410224 0.60238963 0.28768137 0.58632301 0.39493271 0.31915382 0.69557963 0.84251472 0.78986542 0.47539459 0.58360224 0.42595379 0.45834978 0.54408473 0.32897623 0.40684289 0.31412747 0.45486418 0.71364965 0.35682482 0.80186406 0.45135167 0.48533423 0.26462837 0.50777063 0.49507435 0.42595379 0.50777063 0.21850969 0.52925674 0.27639532 0.93219418 0.77357778 0.49507435 0.45834978 0.32897623 0.38678889 0.59441061 0.44781160 0.87585777 0.56136155 0.45135167 0.33851375 0.52624101 0.29316151 0.44424332 0.31412747 0.54115164 0.27057582 0.22567583 0.54115164 0.44781160 0.94743542 0.46865107 0.87948452 0.44781160 0.65309666 0.51708829 0.42220082 0.62825493 0.21110041 0.48860251 0.42220082 0.92361815 0.16925688 0.34778982 0.27057582 0.55566230 0.50146267 0.19544100 0.52925674 1.01554125 0.78379722 0.63078313 0.41459298 0.54990398 0.25854415 0.35682482 0.36996385 0.58086873 0.70241037 0.40684289 0.29316151 0.37424103 0.77357778 0.39493271 0.88309638 0.89027615 1.17264603 0.66993801 0.39493271 0.96243533 0.28209479 0.35682482 0.33851375 0.95078919 0.53225539 0.54700210 0.43701937 0.23262132 0.59708213 0.25854415 0.63078313 0.75693976 0.45834978 0.31412747 0.29854107 0.47873074 0.70917531 0.61026434 0.50462650 0.53225539 0.91147617 0.41459298 0.41459298 0.49184908 0.75272279 0.44781160 0.29854107 0.59974175 0.36125760 0.25854415 0.52925674 0.55566230 0.25231325 0.87038930 0.46180908 0.78986542 0.36125760 0.77151765 0.81172746 0.63330124 0.52320790 0.36563664 0.43336224 0.49827875 0.37424103 0.34778982 0.31915382 0.87948452 0.60502592 0.51708829 0.48204379 0.65795246 0.22567583 0.65795246 0.33377906 0.36125760 0.30901936 0.41459298 0.81368579 0.39493271 0.85377376 0.60238963 0.48860251 0.25231325 0.20342145 0.19544100 0.76945201 0.48860251 0.31915382 0.44424332 0.59172703 0.21850969 0.50462650 0.50462650 0.70692752 0.80384642 0.27639532 0.50146267 0.36996385 0.25231325 0.79588735 0.60765078 0.32897623 0.45135167 0.28768137 0.37424103 0.37846988 0.79187782 0.36563664 0.72690743 
0.22567583 0.52015709 1.41947229 0.43701937 0.59172703 0.69786397 0.45486418 0.36563664 0.27639532 0.29316151 0.31915382 0.22567583 0.32410224 0.41459298 0.97230672 0.86119802 0.44424332 0.20342145 0.75693976 0.20342145 0.52624101 0.61026434 0.25854415 0.43701937 0.41459298 0.49184908 0.36125760 0.53523723 0.65309666 0.64574449 0.62060854 0.75693976 0.77151765 0.46865107 0.29854107 0.53523723 0.19544100 0.30382539 0.52015709 0.25231325 0.20342145 0.67230948 0.26462837 0.36996385 0.73127328 0.33377906 0.59708213 0.27057582 0.57812229 0.39088201 0.30901936 0.68171287 0.84251472 0.76322152 0.49827875 0.58632301 0.44064615 0.48204379 0.55279064 0.32410224 0.39894228 0.29854107 0.47203487 0.71141600 0.34318313 0.78582516 0.46524265 0.49507435 0.26462837 0.50146267 0.45486418 0.44424332 0.50146267 0.22567583 0.53523723 0.27639532 0.94069202 0.78176402 0.50777063 0.44781160 0.34778982 0.37846988 0.61286676 0.43701937 0.85563587 0.58086873 0.45486418 0.33851375 0.53820256 0.29316151 0.45834978 0.31915382 0.54990398 0.28768137 0.22567583 0.54408473 0.43336224 0.94406974 0.46524265 0.88489678 0.44064615 0.68636625 0.50462650 0.44424332 0.58360224 0.25231325 0.49184908 0.41073622 0.92189338 0.16925688 0.34778982 0.27639532 0.56136155 0.49184908 0.21110041 0.54115164 1.02334722 0.78176402 0.62825493 0.42220082 0.54990398 0.23262132 0.37846988 0.36996385 0.55279064 0.67937422 0.40291195 0.32410224 0.36996385 0.79187782 0.38265199 0.84251472 0.87221593 1.16310662 0.66036698 0.38265199 0.92361815 0.28768137 0.38265199 0.31915382 0.93219418 0.50462650 0.53225539 0.42220082 0.23936537 0.63580937 0.23262132 0.60765078 0.73777361 0.47873074 0.30901936 0.29316151 0.47203487 0.70692752 0.60765078 0.48204379 0.53820256 0.92016536 0.42220082 0.41073622 0.49507435 0.75060542 0.42220082 0.28768137 0.57258989 0.36563664 0.26462837 0.52015709 0.56418958 0.24592454 0.89384440 0.46524265 0.77151765 0.35233628 0.77151765 0.81758838 0.61803872 0.52015709 0.36125760 0.44424332 0.50146267 0.37424103 0.35233628 0.33377906 0.87038930 0.61545817 0.50146267 0.50777063 0.65795246 0.22567583 0.65795246 0.32897623 0.38678889 0.31412747 0.41841419 0.83301594 0.38265199 0.83682839 0.58086873 0.50462650 0.26462837 0.19544100 0.17841241 0.77563244 0.49827875 0.30382539 0.45834978 0.57536274 0.21110041 0.53523723 0.50777063 0.70014086 0.78986542 0.24592454 0.50146267 0.37846988 0.25854415 0.78784788 0.61026434 0.28768137 0.43336224 0.29316151 0.37424103 0.38678889 0.76530399 0.36563664 0.74207554 
0.23262132 0.48860251 1.41835062 0.38678889 0.59172703 0.71587633 0.45486418 0.35682482 0.30382539 0.29854107 0.32410224 0.23262132 0.34778982 0.40291195 0.97720502 0.86304411 0.42595379 0.20342145 0.78784788 0.16925688 0.52320790 0.60502592 0.23262132 0.45486418 0.41841419 0.50777063 0.35682482 0.52925674 0.67230948 0.66277269 0.62060854 0.72690743 0.77357778 0.50777063 0.29854107 0.53225539 0.21110041 0.27639532 0.52624101 0.27639532 0.21850969 0.68868115 0.27057582 0.38265199 0.72251520 0.34318313 0.59708213 0.28209479 0.56418958 0.38678889 0.32410224 0.67702750 0.82726432 0.74207554 0.52015709 0.59974175 0.45486418 0.48860251 0.54990398 0.31915382 0.38678889 0.29316151 0.44424332 0.70917531 0.34318313 0.78986542 0.49184908 0.50146267 0.27057582 0.48860251 0.44781160 0.44781160 0.51708829 0.23936537 0.54115164 0.28768137 0.93048530 0.77768167 0.47873074 0.45135167 0.32410224 0.39493271 0.61545817 0.42967399 0.84816292 0.57258989 0.46180908 0.30901936 0.52624101 0.29854107 0.48204379 0.33851375 0.55566230 0.27057582 0.21110041 0.54700210 0.42220082 0.94406974 0.47203487 0.89027615 0.42220082 0.73344646 0.51400117 0.45135167 0.55279064 0.23936537 0.48860251 0.37846988 0.92877327 0.17841241 0.34778982 0.29854107 0.57258989 0.48860251 0.19544100 0.52925674 1.03878319 0.79187782 0.62316776 0.40684289 0.55566230 0.23262132 0.36125760 0.36996385 0.55851919 0.66036698 0.40291195 0.32410224 0.37424103 0.80186406 0.39088201 0.82918596 0.84628438 1.15624458 0.67467261 0.40684289 0.89027615 0.29316151 0.38265199 0.32410224 0.92533972 0.47539459 0.52015709 0.39088201 0.25231325 0.61803872 0.21110041 0.56980355 0.73127328 0.48204379 0.31915382 0.28768137 0.46180908 0.72690743 0.62571652 0.46865107 0.54115164 0.92877327 0.45135167 0.41841419 0.49184908 0.75693976 0.40684289 0.30382539 0.57258989 0.35682482 0.25854415 0.52624101 0.57258989 0.26462837 0.93048530 0.46865107 0.76322152 0.34778982 0.77768167 0.79987679 0.60765078 0.51400117 0.38265199 0.43336224 0.47539459 0.38678889 0.35682482 0.33851375 0.85934797 0.61026434 0.48860251 0.51400117 0.65795246 0.21110041 0.66036698 0.34318313 0.37424103 0.31412747 0.42595379 0.83682839 0.38265199 0.80582391 0.58632301 0.50462650 0.25854415 0.17841241 0.17841241 0.77563244 0.50146267 0.29854107 0.44424332 0.55566230 0.21850969 0.54700210 0.52925674 0.67937422 0.80186406 0.24592454 0.49184908 0.36996385 0.25854415 0.77563244 0.61803872 0.27057582 0.44064615 0.29316151 0.36996385 0.39088201 0.75060542 0.36996385 0.76113336 
0.25231325 0.49507435 1.41722806 0.32410224 0.61286676 0.72909362 0.45834978 0.35233628 0.30901936 0.31915382 0.29316151 0.23936537 0.33851375 0.40291195 1.02023200 0.86672448 0.44781160 0.19544100 0.78986542 0.18712052 0.50777063 0.59172703 0.28768137 0.46865107 0.40291195 0.51708829 0.35682482 0.53225539 0.67702750 0.66755812 0.62571652 0.65309666 0.75060542 0.50462650 0.31412747 0.56418958 0.18712052 0.27057582 0.56136155 0.29316151 0.22567583 0.70241037 0.29316151 0.36125760 0.73127328 0.33377906 0.58086873 0.28209479 0.54700210 0.37424103 0.30382539 0.67230948 0.83682839 0.72909362 0.55279064 0.61026434 0.45834978 0.50462650 0.54408473 0.32897623 0.38678889 0.28209479 0.44064615 0.69557963 0.31412747 0.79187782 0.50777063 0.50777063 0.27057582 0.50146267 0.42967399 0.45486418 0.51089540 0.25231325 0.52925674 0.28209479 0.95078919 0.77357778 0.45834978 0.43336224 0.32410224 0.39493271 0.60238963 0.43701937 0.85563587 0.57536274 0.45834978 0.27639532 0.53820256 0.29854107 0.49827875 0.34318313 0.58903122 0.28209479 0.21850969 0.55566230 0.39894228 0.95078919 0.47539459 0.90270333 0.42967399 0.78379722 0.49507435 0.48204379 0.49507435 0.21850969 0.49507435 0.42967399 0.92189338 0.17841241 0.35233628 0.28209479 0.60502592 0.48533423 0.21110041 0.53225539 1.06301463 0.81953271 0.60502592 0.41459298 0.55279064 0.22567583 0.33851375 0.40684289 0.58360224 0.64079619 0.39088201 0.34318313 0.37424103 0.79187782 0.36125760 0.77563244 0.82340759 1.13960710 0.67937422 0.39493271 0.86672448 0.28768137 0.41459298 0.28768137 0.92533972 0.46180908 0.51708829 0.40291195 0.24592454 0.61286676 0.23262132 0.54990398 0.71809610 0.47203487 0.30901936 0.28209479 0.45834978 0.73992770 0.65065517 0.46180908 0.54990398 0.92533972 0.44781160 0.41073622 0.49184908 0.76738080 0.40291195 0.28768137 0.56700351 0.34318313 0.25854415 0.52624101 0.56700351 0.28768137 0.93899861 0.45486418 0.75483422 0.31915382 0.77972552 0.78582516 0.59708213 0.50777063 0.39493271 0.45135167 0.47873074 0.38678889 0.35233628 0.35233628 0.84816292 0.59708213 0.48533423 0.53225539 0.65795246 0.21110041 0.66516971 0.33377906 0.40291195 0.32410224 0.45486418 0.82147243 0.39894228 0.79987679 0.61026434 0.48533423 0.25854415 0.19544100 0.19544100 0.78176402 0.49184908 0.31412747 0.44781160 0.52925674 0.21110041 0.55566230 0.52320790 0.68404352 0.77768167 0.26462837 0.48860251 0.33851375 0.26462837 0.78379722 0.59172703 0.27057582 0.43701937 0.27057582 0.38678889 0.39894228 0.73992770 0.38265199 0.78784788 
0.25854415 0.50146267 1.41947229 0.28209479 0.58903122 0.76738080 0.46524265 0.36563664 0.31412747 0.33377906 0.28768137 0.21850969 0.33851375 0.38678889 1.03417659 0.87221593 0.46524265 0.19544100 0.78176402 0.18712052 0.51708829 0.61286676 0.27639532 0.48533423 0.40291195 0.55566230 0.36996385 0.53820256 0.68404352 0.64820448 0.64820448 0.60502592 0.72909362 0.50462650 0.30382539 0.56136155 0.18712052 0.26462837 0.53820256 0.31412747 0.21850969 0.70917531 0.29316151 0.37424103 0.72690743 0.33377906 0.57812229 0.28768137 0.52015709 0.38265199 0.29854107 0.66277269 0.84251472 0.72690743 0.57536274 0.61026434 0.45486418 0.52624101 0.56700351 0.31412747 0.40291195 0.28768137 0.40291195 0.67467261 0.30901936 0.78379722 0.50777063 0.50777063 0.29316151 0.48204379 0.39894228 0.48204379 0.51708829 0.24592454 0.52925674 0.28209479 0.93560258 0.76530399 0.46865107 0.41841419 0.33377906 0.39493271 0.60238963 0.42967399 0.84816292 0.56980355 0.46865107 0.27639532 0.52925674 0.28768137 0.52015709 0.33377906 0.61286676 0.29854107 0.21110041 0.56136155 0.39493271 0.94911379 0.47873074 0.89917023 0.42220082 0.79788456 0.48860251 0.49827875 0.46180908 0.20342145 0.48204379 0.48860251 0.91669957 0.14927053 0.33377906 0.32897623 0.60238963 0.46524265 0.20342145 0.57812229 1.06749679 0.85190759 0.64327510 0.41841419 0.55566230 0.22567583 0.32897623 0.39894228 0.57812229 0.62060854 0.38265199 0.34318313 0.36996385 0.82340759 0.33851375 0.75060542 0.78379722 1.13119660 0.69786397 0.38678889 0.84062355 0.29854107 0.46180908 0.27639532 0.91843410 0.46180908 0.51400117 0.37846988 0.23936537 0.62060854 0.20342145 0.50777063 0.70467256 0.45486418 0.30382539 0.25231325 0.44064615 0.71809610 0.70692752 0.46524265 0.55566230 0.92533972 0.45834978 0.41841419 0.51089540 0.79187782 0.39493271 0.30901936 0.56700351 0.35233628 0.25231325 0.52015709 0.56700351 0.30382539 0.95413116 0.44781160 0.75060542 0.30901936 0.78176402 0.77357778 0.60238963 0.50777063 0.39088201 0.41073622 0.45834978 0.39493271 0.36563664 0.39493271 0.83301594 0.58632301 0.49184908 0.55279064 0.67230948 0.21110041 0.66516971 0.33851375 0.42220082 0.32410224 0.46865107 0.86304411 0.40684289 0.79388511 0.60238963 0.48204379 0.25854415 0.18712052 0.20342145 0.78986542 0.48533423 0.30382539 0.45135167 0.52320790 0.23262132 0.58360224 0.50777063 0.67230948 0.78582516 0.27057582 0.49507435 0.33851375 0.26462837 0.82147243 0.53523723 0.24592454 0.44064615 0.27057582 0.39894228 0.41459298 0.71587633 0.37424103 0.79388511 
0.25231325 0.49507435 1.41385504 0.25231325 0.57536274 0.77151765 0.46180908 0.36996385 0.30901936 0.34318313 0.28209479 0.19544100 0.32897623 0.39493271 1.04184294 0.87038930 0.45486418 0.21110041 0.78379722 0.19544100 0.51400117 0.64327510 0.28768137 0.49507435 0.39894228 0.56136155 0.36563664 0.58632301 0.69786397 0.65065517 0.63830765 0.58086873 0.70692752 0.53523723 0.31412747 0.57258989 0.21850969 0.26462837 0.54115164 0.31412747 0.21110041 0.69557963 0.29854107 0.38265199 0.71587633 0.33851375 0.54990398 0.29316151 0.50146267 0.39088201 0.29316151 0.65552906 0.80976439 0.71141600 0.59708213 0.63330124 0.48204379 0.52925674 0.56136155 0.32410224 0.40684289 0.27057582 0.39894228 0.65309666 0.31412747 0.76738080 0.49184908 0.53225539 0.29316151 0.47539459 0.36125760 0.47539459 0.52015709 0.23262132 0.52925674 0.28209479 0.93048530 0.75903945 0.43701937 0.42220082 0.30901936 0.39894228 0.59974175 0.43701937 0.85377376 0.56980355 0.47539459 0.27057582 0.54700210 0.28209479 0.54115164 0.33377906 0.63330124 0.30901936 0.23262132 0.56418958 0.38265199 0.95579777 0.47539459 0.93048530 0.41841419 0.79788456 0.48204379 0.50146267 0.41459298 0.19544100 0.49507435 0.48860251 0.90972837 0.14927053 0.33851375 0.32410224 0.62316776 0.44064615 0.20342145 0.59172703 1.08963107 0.82918596 0.65309666 0.43701937 0.56418958 0.18712052 0.32410224 0.40684289 0.52925674 0.60502592 0.39088201 0.34318313 0.38678889 0.82340759 0.33377906 0.74207554 0.75060542 1.11846227 0.69557963 0.39493271 0.77972552 0.28768137 0.50146267 0.27639532 0.91843410 0.46524265 0.51400117 0.38265199 0.23936537 0.65795246 0.21110041 0.50146267 0.69328777 0.45834978 0.30382539 0.22567583 0.42967399 0.72030904 0.70014086 0.43336224 0.53820256 0.93899861 0.46524265 0.41841419 0.51708829 0.77972552 0.38265199 0.30382539 0.54990398 0.33377906 0.26462837 0.51089540 0.58086873 0.30901936 0.96243533 0.45135167 0.71141600 0.29316151 0.76945201 0.76945201 0.60765078 0.49827875 0.38265199 0.43701937 0.43336224 0.39088201 0.36996385 0.41459298 0.81953271 0.57812229 0.47203487 0.55279064 0.70692752 0.20342145 0.66755812 0.31412747 0.43701937 0.32897623 0.47539459 0.88848664 0.36996385 0.77972552 0.56980355 0.49184908 0.25231325 0.17841241 0.19544100 0.79187782 0.48860251 0.31412747 0.45135167 0.50462650 0.23262132 0.59172703 0.50462650 0.65552906 0.75060542 0.26462837 0.49507435 0.34778982 0.26462837 0.83492434 0.50462650 0.27057582 0.41841419 0.27639532 0.41073622 0.42220082 0.71141600 0.38265199 0.81172746 
0.25231325 0.48204379 1.40934513 0.22567583 0.57258989 0.73777361 0.46865107 0.38265199 0.30382539 0.34778982 0.26462837 0.18712052 0.33377906 0.41459298 1.06749679 0.86855882 0.46524265 0.19544100 0.80384642 0.20342145 0.50777063 0.64327510 0.28209479 0.49827875 0.39894228 0.58632301 0.39088201 0.58086873 0.70467256 0.64327510 0.64079619 0.54115164 0.69098830 0.53820256 0.29854107 0.58360224 0.22567583 0.28768137 0.54700210 0.32897623 0.21110041 0.70692752 0.28209479 0.36125760 0.69098830 0.36125760 0.54408473 0.31915382 0.49827875 0.37846988 0.29316151 0.64820448 0.79788456 0.68171287 0.61286676 0.64574449 0.47203487 0.53225539 0.59441061 0.32897623 0.40684289 0.27639532 0.37424103 0.64079619 0.32410224 0.77768167 0.50146267 0.51089540 0.29316151 0.47539459 0.34778982 0.48204379 0.52015709 0.23936537 0.54700210 0.27057582 0.92361815 0.74848206 0.44424332 0.41459298 0.30901936 0.39894228 0.59172703 0.43336224 0.85190759 0.55566230 0.46865107 0.25854415 0.52015709 0.28209479 0.54115164 0.32897623 0.62060854 0.31412747 0.23936537 0.56700351 0.36563664 0.96243533 0.45135167 0.93219418 0.41073622 0.82726432 0.47873074 0.51708829 0.40291195 0.21110041 0.48533423 0.49827875 0.90446471 0.14927053 0.34318313 0.34318313 0.61545817 0.43701937 0.20342145 0.57536274 1.10845666 0.82726432 0.64574449 0.42220082 0.56418958 0.18712052 0.31915382 0.42220082 0.53225539 0.59441061 0.38265199 0.34318313 0.37846988 0.83682839 0.31412747 0.73344646 0.71809610 1.10558128 0.72030904 0.37424103 0.76322152 0.29316151 0.55566230 0.28209479 0.90972837 0.44424332 0.52015709 0.35233628 0.24592454 0.63330124 0.22567583 0.47873074 0.67467261 0.46865107 0.28768137 0.22567583 0.40291195 0.72690743 0.71809610 0.43336224 0.52925674 0.93219418 0.46524265 0.43701937 0.52624101 0.77357778 0.35233628 0.30382539 0.51400117 0.31915382 0.26462837 0.52320790 0.58632301 0.31915382 0.99175478 0.43701937 0.70692752 0.30382539 0.76738080 0.76738080 0.57812229 0.52015709 0.38678889 0.43701937 0.42595379 0.38678889 0.35682482 0.43336224 0.80976439 0.55279064 0.47873074 0.58086873 0.73561322 0.19544100 0.66516971 0.33851375 0.46524265 0.34318313 0.50146267 0.88669353 0.37846988 0.76945201 0.58086873 0.49827875 0.28768137 0.16925688 0.17841241 0.79987679 0.50462650 0.33377906 0.46180908 0.49507435 0.23262132 0.57536274 0.51089540 0.64327510 0.68636625 0.28768137 0.49827875 0.32897623 0.29316151 0.81563942 0.47539459 0.25854415 0.41841419 0.27057582 0.41459298 0.43701937 0.71587633 0.39088201 0.81758838 
0.25854415 0.47539459 1.41722806 0.21850969 0.57258989 0.70917531 0.47539459 0.38678889 0.29854107 0.33377906 0.24592454 0.21850969 0.36563664 0.41073622 1.10269840 0.85934797 0.47873074 0.22567583 0.80976439 0.21110041 0.50777063 0.64327510 0.28209479 0.49184908 0.39088201 0.63078313 0.39088201 0.54115164 0.69786397 0.64327510 0.63830765 0.50146267 0.65795246 0.54115164 0.29316151 0.61286676 0.21850969 0.29316151 0.56980355 0.35233628 0.24592454 0.71587633 0.29316151 0.36563664 0.68171287 0.34318313 0.54115164 0.31915382 0.48533423 0.38678889 0.30901936 0.64327510 0.79187782 0.66516971 0.61803872 0.64574449 0.49507435 0.54115164 0.60238963 0.33851375 0.40684289 0.27057582 0.34778982 0.63330124 0.32897623 0.77972552 0.49827875 0.51708829 0.28768137 0.47203487 0.31412747 0.45834978 0.52015709 0.22567583 0.53225539 0.30901936 0.90446471 0.72690743 0.44064615 0.40684289 0.34318313 0.42220082 0.58903122 0.42220082 0.86304411 0.55851919 0.47203487 0.25231325 0.52320790 0.28209479 0.54115164 0.32410224 0.58632301 0.30901936 0.24592454 0.56700351 0.36125760 0.95912229 0.46524265 0.94406974 0.40684289 0.84628438 0.48533423 0.54115164 0.36563664 0.19544100 0.48860251 0.50146267 0.89917023 0.15957691 0.33377906 0.30901936 0.61803872 0.41841419 0.20342145 0.58086873 1.10269840 0.83301594 0.64079619 0.41459298 0.56136155 0.18712052 0.32410224 0.41459298 0.50777063 0.56418958 0.38678889 0.37424103 0.38678889 0.84062355 0.31915382 0.74635267 0.70014086 1.09980797 0.73127328 0.38265199 0.76322152 0.26462837 0.57812229 0.30382539 0.89739847 0.41841419 0.53225539 0.34778982 0.24592454 0.63078313 0.20342145 0.45135167 0.66755812 0.46524265 0.29854107 0.23262132 0.37846988 0.71587633 0.74207554 0.42595379 0.54990398 0.92877327 0.47539459 0.44781160 0.52320790 0.79987679 0.36125760 0.30901936 0.50146267 0.31412747 0.27057582 0.51400117 0.60502592 0.31915382 0.97720502 0.42967399 0.69786397 0.31412747 0.75903945 0.75483422 0.56700351 0.51708829 0.39088201 0.42220082 0.42595379 0.38678889 0.38678889 0.44064615 0.81172746 0.57536274 0.47539459 0.61545817 0.75693976 0.18712052 0.66516971 0.32410224 0.48533423 0.33377906 0.50146267 0.90446471 0.39088201 0.73992770 0.56418958 0.49507435 0.26462837 0.19544100 0.17841241 0.82726432 0.51400117 0.30382539 0.46180908 0.50462650 0.22567583 0.52624101 0.50462650 0.62825493 0.70467256 0.29854107 0.48860251 0.33377906 0.29316151 0.80582391 0.44424332 0.27639532 0.43336224 0.27057582 0.41073622 0.47539459 0.69786397 0.40684289 0.83110315 
0.25231325 0.47539459 1.40934513 0.22567583 0.54115164 0.70241037 0.46524265 0.38265199 0.30901936 0.33851375 0.25231325 0.25231325 0.35233628 0.36563664 1.09835990 0.86672448 0.48860251 0.21110041 0.80384642 0.17841241 0.48860251 0.62060854 0.25231325 0.49184908 0.40684289 0.63330124 0.40291195 0.53820256 0.68404352 0.64327510 0.62825493 0.50146267 0.63078313 0.54408473 0.29854107 0.60238963 0.23936537 0.29316151 0.55851919 0.38265199 0.22567583 0.71587633 0.31412747 0.38678889 0.65552906 0.33377906 0.49507435 0.34318313 0.46524265 0.37424103 0.31915382 0.64327510 0.80582391 0.66755812 0.61803872 0.65065517 0.49827875 0.54408473 0.61286676 0.35233628 0.41459298 0.26462837 0.34778982 0.61803872 0.30382539 0.78379722 0.50777063 0.53225539 0.28768137 0.45486418 0.29316151 0.47873074 0.53225539 0.22567583 0.52925674 0.29316151 0.89917023 0.71364965 0.43336224 0.41073622 0.30382539 0.43336224 0.57258989 0.44064615 0.84440165 0.54115164 0.47873074 0.24592454 0.51708829 0.29854107 0.55851919 0.31915382 0.54700210 0.32410224 0.25854415 0.57258989 0.35682482 0.95912229 0.45486418 0.95078919 0.39493271 0.85749393 0.44781160 0.52015709 0.32410224 0.17841241 0.49184908 0.49184908 0.90270333 0.15957691 0.32897623 0.30901936 0.62825493 0.41073622 0.18712052 0.61545817 1.10125413 0.84816292 0.57536274 0.42595379 0.53820256 0.17841241 0.31915382 0.41459298 0.48204379 0.54700210 0.37846988 0.36996385 0.38265199 0.83301594 0.30382539 0.75060542 0.68404352 1.08816946 0.75272279 0.37424103 0.75903945 0.28768137 0.60502592 0.30901936 0.91322062 0.36996385 0.53225539 0.37424103 0.25854415 0.63830765 0.21850969 0.44424332 0.66277269 0.45486418 0.30382539 0.21850969 0.36563664 0.70467256 0.75060542 0.42967399 0.54408473 0.93219418 0.49507435 0.44424332 0.54408473 0.80384642 0.36563664 0.32897623 0.47873074 0.31915382 0.28209479 0.51708829 0.58903122 0.30901936 0.96243533 0.42220082 0.68171287 0.29316151 0.75903945 0.76738080 0.56980355 0.52624101 0.39493271 0.44064615 0.43701937 0.38678889 0.37846988 0.44424332 0.77972552 0.55851919 0.48860251 0.61803872 0.77563244 0.19544100 0.65795246 0.32897623 0.51708829 0.35682482 0.52015709 0.89917023 0.37846988 0.72471464 0.51708829 0.49507435 0.27639532 0.19544100 0.18712052 0.83682839 0.51708829 0.31915382 0.46524265 0.51708829 0.23262132 0.53225539 0.52624101 0.61803872 0.69557963 0.29854107 0.49184908 0.33377906 0.30382539 0.82340759 0.42595379 0.25854415 0.42595379 0.28209479 0.40684289 0.46524265 0.69786397 0.39493271 0.85003732 
0.27639532 0.47203487 1.39230284 0.24592454 0.54115164 0.71364965 0.44064615 0.37846988 0.27639532 0.32897623 0.25854415 0.25231325 0.33851375 0.39894228 1.08816946 0.87221593 0.50146267 0.21850969 0.80186406 0.19544100 0.48204379 0.62825493 0.25231325 0.48860251 0.39088201 0.66036698 0.40291195 0.55851919 0.69557963 0.63330124 0.62571652 0.50146267 0.60502592 0.55566230 0.28768137 0.61286676 0.23936537 0.29316151 0.55279064 0.43336224 0.23262132 0.70014086 0.31915382 0.38265199 0.61803872 0.35682482 0.48533423 0.35233628 0.45486418 0.36125760 0.29316151 0.63580937 0.82533821 0.65552906 0.62825493 0.64327510 0.52624101 0.54700210 0.61026434 0.36563664 0.42595379 0.25854415 0.34778982 0.61545817 0.30382539 0.76945201 0.50777063 0.54700210 0.28768137 0.45486418 0.27639532 0.46524265 0.53225539 0.22567583 0.53820256 0.29316151 0.90797721 0.70241037 0.40291195 0.41459298 0.30901936 0.43336224 0.59172703 0.44781160 0.85003732 0.52925674 0.46865107 0.24592454 0.52015709 0.30382539 0.58360224 0.30901936 0.54700210 0.32410224 0.27057582 0.57258989 0.32897623 0.96573701 0.46524265 0.96738362 0.40684289 0.85003732 0.44781160 0.51400117 0.30901936 0.17841241 0.50146267 0.47539459 0.88309638 0.13819766 0.33851375 0.29854107 0.63580937 0.38678889 0.20342145 0.62316776 1.09254843 0.86304411 0.56700351 0.41073622 0.52925674 0.17841241 0.31915382 0.40684289 0.45486418 0.50462650 0.36125760 0.36125760 0.36996385 0.83682839 0.29854107 0.76530399 0.65309666 1.07935823 0.76738080 0.36563664 0.78176402 0.27639532 0.61545817 0.30901936 0.89206206 0.37424103 0.53523723 0.33851375 0.28209479 0.66755812 0.21850969 0.43701937 0.65065517 0.46180908 0.30382539 0.25854415 0.34778982 0.69786397 0.73992770 0.40684289 0.49507435 0.92533972 0.49827875 0.42967399 0.54990398 0.82147243 0.36563664 0.31915382 0.46524265 0.30901936 0.28209479 0.53820256 0.58632301 0.32410224 0.95579777 0.42967399 0.66993801 0.30382539 0.74848206 0.75272279 0.55566230 0.51400117 0.36563664 0.41841419 0.42595379 0.38265199 0.42595379 0.45135167 0.76530399 0.54990398 0.45834978 0.61286676 0.78582516 0.20342145 0.65309666 0.32897623 0.52925674 0.35233628 0.55851919 0.91496175 0.38678889 0.71364965 0.52624101 0.48860251 0.29316151 0.18712052 0.21850969 0.86488625 0.51089540 0.33377906 0.47203487 0.50777063 0.25854415 0.53225539 0.50146267 0.59708213 0.67702750 0.30901936 0.47539459 0.32410224 0.31915382 0.81953271 0.41073622 0.25231325 0.42220082 0.28209479 0.42967399 0.49184908 0.67937422 0.42967399 0.84628438 
0.29316151 0.46865107 1.39001475 0.23936537 0.52925674 0.70692752 0.43701937 0.38678889 0.26462837 0.33377906 0.27057582 0.24592454 0.32410224 0.37846988 1.07788269 0.88848664 0.49184908 0.23262132 0.81563942 0.19544100 0.47539459 0.62571652 0.21850969 0.49184908 0.39088201 0.67937422 0.42967399 0.55851919 0.69786397 0.63830765 0.62825493 0.47539459 0.59441061 0.54700210 0.28768137 0.65309666 0.24592454 0.31915382 0.58086873 0.47873074 0.24592454 0.73561322 0.30901936 0.38265199 0.60765078 0.34778982 0.44424332 0.35233628 0.42595379 0.36996385 0.26462837 0.63330124 0.81758838 0.64327510 0.64820448 0.63830765 0.52624101 0.53820256 0.62316776 0.37846988 0.42220082 0.26462837 0.32410224 0.60765078 0.30901936 0.75483422 0.50777063 0.56700351 0.30382539 0.43701937 0.27639532 0.47873074 0.53523723 0.22567583 0.54115164 0.29316151 0.89562320 0.69786397 0.41459298 0.39894228 0.33377906 0.45834978 0.56418958 0.44424332 0.84816292 0.51708829 0.46865107 0.24592454 0.52925674 0.29316151 0.58632301 0.31412747 0.55851919 0.33377906 0.28768137 0.58360224 0.35233628 0.96738362 0.46524265 0.98369815 0.39088201 0.83492434 0.44064615 0.51400117 0.28768137 0.16925688 0.50777063 0.48860251 0.87585777 0.15957691 0.36563664 0.27639532 0.64079619 0.39493271 0.22567583 0.63330124 1.06600483 0.87585777 0.57258989 0.40291195 0.51708829 0.18712052 0.31412747 0.39894228 0.44064615 0.46180908 0.35682482 0.37424103 0.36996385 0.82533821 0.28768137 0.77151765 0.65795246 1.05851349 0.77563244 0.36563664 0.77972552 0.28768137 0.62316776 0.33377906 0.88129230 0.36125760 0.55279064 0.34778982 0.27639532 0.65065517 0.21110041 0.45135167 0.63330124 0.45135167 0.30901936 0.28209479 0.34318313 0.70917531 0.75903945 0.41073622 0.50146267 0.91843410 0.50777063 0.42220082 0.56980355 0.82726432 0.38678889 0.31915382 0.44781160 0.31412747 0.28209479 0.54408473 0.59441061 0.31915382 0.93730213 0.41073622 0.65065517 0.30901936 0.75693976 0.74848206 0.55279064 0.51400117 0.34778982 0.44424332 0.40684289 0.39088201 0.40291195 0.46865107 0.75483422 0.54990398 0.45834978 0.62825493 0.79987679 0.21850969 0.65309666 0.33851375 0.54115164 0.35233628 0.55851919 0.93389993 0.35233628 0.70241037 0.55851919 0.49184908 0.27639532 0.20342145 0.25231325 0.87585777 0.52015709 0.32410224 0.48204379 0.52925674 0.25854415 0.54700210 0.50146267 0.56700351 0.67467261 0.31915382 0.47539459 0.32410224 0.34778982 0.80186406 0.39894228 0.27639532 0.43336224 0.26462837 0.44064615 0.50462650 0.66516971 0.44424332 0.82340759 
0.29854107 0.45834978 1.38427798 0.25854415 0.51089540 0.76113336 0.41073622 0.38678889 0.27639532 0.32410224 0.25231325 0.23262132 0.32897623 0.36996385 1.05550206 0.90093852 0.52624101 0.22567583 0.80384642 0.18712052 0.47873074 0.61026434 0.18712052 0.44781160 0.40684289 0.68404352 0.46180908 0.53225539 0.70467256 0.62825493 0.61286676 0.43701937 0.57812229 0.55279064 0.29316151 0.64327510 0.26462837 0.33377906 0.58632301 0.49507435 0.22567583 0.74207554 0.32410224 0.36996385 0.59708213 0.35682482 0.42967399 0.38265199 0.41841419 0.38265199 0.27639532 0.62316776 0.82340759 0.63580937 0.67937422 0.63078313 0.56136155 0.52624101 0.62571652 0.37846988 0.41073622 0.25854415 0.31915382 0.59974175 0.28209479 0.74421717 0.48860251 0.54990398 0.29854107 0.44424332 0.26462837 0.47873074 0.52624101 0.23262132 0.54115164 0.28768137 0.88848664 0.69557963 0.42595379 0.41073622 0.32897623 0.46865107 0.56980355 0.44064615 0.85377376 0.51708829 0.47539459 0.24592454 0.52925674 0.28768137 0.59974175 0.30382539 0.61545817 0.33851375 0.29316151 0.59708213 0.33851375 0.96408758 0.47539459 1.00292534 0.38678889 0.81563942 0.44064615 0.52925674 0.27057582 0.17841241 0.50777063 0.50146267 0.85190759 0.16925688 0.37846988 0.25854415 0.65309666 0.36563664 0.23262132 0.66036698 1.06451078 0.85934797 0.56418958 0.40684289 0.50146267 0.19544100 0.30901936 0.42595379 0.43336224 0.42967399 0.35682482 0.36125760 0.36996385 0.84062355 0.28209479 0.80582391 0.67702750 1.02800235 0.78379722 0.30382539 0.78986542 0.29854107 0.64327510 0.35233628 0.87221593 0.34778982 0.54990398 0.33851375 0.27639532 0.62825493 0.21110041 0.45135167 0.62316776 0.45834978 0.32410224 0.28768137 0.32410224 0.71141600 0.75272279 0.40684289 0.52320790 0.91496175 0.48860251 0.41459298 0.56980355 0.83301594 0.39088201 0.32897623 0.41841419 0.31412747 0.28209479 0.54700210 0.62825493 0.31412747 0.92877327 0.39894228 0.64079619 0.29854107 0.75060542 0.75060542 0.55279064 0.53820256 0.34778982 0.45486418 0.41459298 0.39493271 0.40684289 0.47873074 0.73992770 0.54408473 0.45834978 0.66755812 0.80384642 0.24592454 0.65552906 0.33377906 0.55566230 0.34778982 0.57536274 0.90797721 0.36996385 0.66755812 0.53225539 0.48533423 0.28209479 0.20342145 0.30382539 0.87948452 0.52624101 0.33377906 0.47539459 0.54990398 0.25854415 0.55566230 0.49827875 0.54700210 0.63078313 0.32410224 0.48204379 0.34778982 0.34778982 0.79987679 0.35682482 0.28768137 0.42967399 0.28768137 0.46524265 0.49507435 0.65065517 0.48204379 0.82147243 
0.32410224 0.46180908 1.35170217 0.22567583 0.51400117 0.82726432 0.39088201 0.39493271 0.23936537 0.32410224 0.21110041 0.25854415 0.36125760 0.36125760 1.03109409 0.90797721 0.52624101 0.22567583 0.82340759 0.18712052 0.45486418 0.59974175 0.18712052 0.45834978 0.41841419 0.69328777 0.46865107 0.54700210 0.69098830 0.63330124 0.62825493 0.44424332 0.55851919 0.56980355 0.29316151 0.65309666 0.26462837 0.35682482 0.57258989 0.52624101 0.23936537 0.72471464 0.32897623 0.36563664 0.55566230 0.36996385 0.39894228 0.38678889 0.41841419 0.39088201 0.26462837 0.61286676 0.82340759 0.62316776 0.69328777 0.61803872 0.59708213 0.53820256 0.62316776 0.39894228 0.40684289 0.23936537 0.31915382 0.58360224 0.29316151 0.72030904 0.48860251 0.53820256 0.28209479 0.42220082 0.25854415 0.46865107 0.51708829 0.23936537 0.54408473 0.29316151 0.88489678 0.67702750 0.40291195 0.42220082 0.34318313 0.47873074 0.54408473 0.46180908 0.83682839 0.50462650 0.47539459 0.26462837 0.54990398 0.29854107 0.61545817 0.30382539 0.63078313 0.32897623 0.27639532 0.62060854 0.32410224 0.97230672 0.48204379 1.00133718 0.40291195 0.77972552 0.42595379 0.50146267 0.24592454 0.19544100 0.53523723 0.48533423 0.84251472 0.16925688 0.37846988 0.27057582 0.67467261 0.36125760 0.19544100 0.68404352 1.06451078 0.85003732 0.55851919 0.40684289 0.49507435 0.19544100 0.31915382 0.41073622 0.40291195 0.41073622 0.34318313 0.39088201 0.36563664 0.83492434 0.29316151 0.85749393 0.68636625 1.01240201 0.78582516 0.30382539 0.76738080 0.30382539 0.67467261 0.35682482 0.87403874 0.31915382 0.58086873 0.33377906 0.28768137 0.61803872 0.20342145 0.44064615 0.61026434 0.46524265 0.32897623 0.30382539 0.32410224 0.68404352 0.75693976 0.42595379 0.54408473 0.92533972 0.50777063 0.44064615 0.56980355 0.81758838 0.41073622 0.34318313 0.39088201 0.32410224 0.28209479 0.56700351 0.61803872 0.31412747 0.94575408 0.41841419 0.63580937 0.30382539 0.74421717 0.73992770 0.54115164 0.54115164 0.34318313 0.45834978 0.39894228 0.39088201 0.36125760 0.47873074 0.74635267 0.53820256 0.47203487 0.68171287 0.79788456 0.28209479 0.65065517 0.31412747 0.56700351 0.34778982 0.62316776 0.93048530 0.37424103 0.64327510 0.53523723 0.47203487 0.28209479 0.21850969 0.32897623 0.89739847 0.53523723 0.31915382 0.46524265 0.54408473 0.24592454 0.56700351 0.47873074 0.53523723 0.62060854 0.34318313 0.49184908 0.32897623 0.36563664 0.80976439 0.35233628 0.27639532 0.43336224 0.27639532 0.49184908 0.51089540 0.60502592 0.48204379 0.82726432 
0.31412747 0.45834978 1.32314186 0.21850969 0.50777063 0.85190759 0.36996385 0.40291195 0.23936537 0.34778982 0.16925688 0.26462837 0.33377906 0.35682482 1.00292534 0.93048530 0.54115164 0.21850969 0.84440165 0.17841241 0.45486418 0.60238963 0.17841241 0.46180908 0.42595379 0.71141600 0.48533423 0.55566230 0.67937422 0.65065517 0.64574449 0.43701937 0.53225539 0.57812229 0.25231325 0.66277269 0.27057582 0.38678889 0.58903122 0.54115164 0.26462837 0.71364965 0.32897623 0.36125760 0.54700210 0.37424103 0.39493271 0.39894228 0.41073622 0.37846988 0.26462837 0.60238963 0.82918596 0.61545817 0.71141600 0.61803872 0.60238963 0.54115164 0.62825493 0.40291195 0.40291195 0.25231325 0.32410224 0.57258989 0.29854107 0.69098830 0.49184908 0.55851919 0.28209479 0.41841419 0.23936537 0.44424332 0.52624101 0.21110041 0.56418958 0.27639532 0.87767302 0.67230948 0.40291195 0.39894228 0.34318313 0.48533423 0.52925674 0.44424332 0.85003732 0.50146267 0.48204379 0.24592454 0.54408473 0.29854107 0.62060854 0.29316151 0.61803872 0.34318313 0.27057582 0.61286676 0.31915382 0.96408758 0.50146267 1.00133718 0.39894228 0.78986542 0.41459298 0.48533423 0.25231325 0.18712052 0.50462650 0.47539459 0.84251472 0.17841241 0.39088201 0.25854415 0.70467256 0.36125760 0.21110041 0.67937422 1.07047447 0.85377376 0.56418958 0.39088201 0.47873074 0.20342145 0.34778982 0.41073622 0.39894228 0.38265199 0.32897623 0.40684289 0.36125760 0.82533821 0.30382539 0.86672448 0.67702750 0.99815327 0.80582391 0.28209479 0.75693976 0.30382539 0.72690743 0.36563664 0.87221593 0.31412747 0.58903122 0.31915382 0.30382539 0.63830765 0.21850969 0.45834978 0.58360224 0.47873074 0.32897623 0.31412747 0.34318313 0.68404352 0.78176402 0.39088201 0.54408473 0.92705808 0.53225539 0.42595379 0.60238963 0.80779655 0.41459298 0.33377906 0.37424103 0.33851375 0.28209479 0.57258989 0.64079619 0.31412747 0.97394223 0.41073622 0.63580937 0.33377906 0.72690743 0.72909362 0.49507435 0.56700351 0.35682482 0.47539459 0.39493271 0.39493271 0.29316151 0.48204379 0.73127328 0.53225539 0.45486418 0.69098830 0.79788456 0.29316151 0.64079619 0.31915382 0.58360224 0.33851375 0.63330124 0.92705808 0.36563664 0.61803872 0.54408473 0.47873074 0.29316151 0.21850969 0.36996385 0.89384440 0.54115164 0.34318313 0.47539459 0.52320790 0.25854415 0.57812229 0.49184908 0.53523723 0.61803872 0.36996385 0.48533423 0.33851375 0.35233628 0.79987679 0.36563664 0.29316151 0.44064615 0.28209479 0.54115164 0.51708829 0.58903122 0.48533423 0.82533821 
0.29854107 0.46180908 1.29148899 0.21850969 0.50146267 0.85749393 0.35682482 0.40291195 0.21850969 0.34778982 0.17841241 0.27639532 0.34318313 0.36996385 0.97557499 0.95912229 0.54990398 0.22567583 0.83682839 0.19544100 0.46524265 0.59441061 0.17841241 0.43701937 0.41841419 0.72909362 0.53225539 0.55279064 0.68404352 0.64820448 0.63830765 0.42595379 0.51708829 0.58360224 0.25854415 0.68636625 0.31915382 0.41459298 0.58632301 0.56700351 0.25854415 0.69328777 0.31915382 0.34318313 0.52320790 0.38265199 0.36125760 0.40291195 0.41459298 0.38678889 0.26462837 0.58903122 0.85377376 0.58903122 0.72251520 0.63330124 0.63330124 0.53820256 0.62060854 0.42220082 0.39894228 0.24592454 0.32410224 0.57536274 0.30382539 0.69786397 0.45486418 0.58632301 0.28209479 0.43336224 0.24592454 0.48204379 0.51400117 0.22567583 0.56700351 0.31412747 0.87948452 0.66277269 0.40291195 0.40684289 0.34318313 0.51089540 0.53820256 0.45135167 0.85190759 0.50146267 0.48860251 0.25854415 0.55566230 0.29854107 0.64079619 0.29316151 0.61803872 0.35233628 0.29316151 0.61803872 0.32897623 0.96408758 0.49507435 0.99014870 0.39088201 0.78176402 0.40684289 0.47539459 0.25231325 0.15957691 0.51089540 0.47203487 0.83682839 0.17841241 0.40684289 0.25854415 0.73127328 0.34778982 0.22567583 0.68404352 1.08230328 0.86488625 0.56136155 0.40684289 0.47873074 0.22567583 0.34778982 0.40684289 0.39894228 0.34778982 0.31412747 0.40684289 0.36125760 0.81368579 0.31412747 0.86304411 0.69098830 0.99175478 0.81563942 0.28209479 0.77357778 0.30901936 0.76322152 0.36996385 0.86855882 0.31412747 0.60502592 0.29316151 0.35233628 0.63330124 0.19544100 0.47203487 0.56700351 0.49507435 0.31915382 0.33851375 0.36125760 0.69557963 0.80779655 0.40291195 0.51708829 0.92877327 0.56136155 0.42595379 0.60502592 0.81172746 0.41073622 0.32410224 0.31412747 0.33851375 0.29316151 0.57536274 0.63078313 0.30901936 1.02334722 0.41073622 0.63580937 0.30382539 0.72690743 0.68868115 0.53225539 0.58632301 0.33377906 0.47539459 0.38678889 0.41459298 0.29854107 0.48533423 0.70241037 0.52624101 0.45486418 0.70241037 0.78379722 0.26462837 0.65065517 0.32410224 0.59708213 0.32897623 0.65065517 0.93219418 0.36125760 0.60238963 0.52624101 0.47539459 0.27639532 0.23262132 0.41073622 0.89384440 0.54700210 0.34778982 0.47873074 0.51708829 0.25231325 0.58360224 0.48533423 0.52624101 0.57536274 0.39088201 0.49184908 0.34778982 0.35233628 0.75693976 0.35233628 0.32410224 0.43336224 0.29854107 0.56980355 0.52624101 0.54115164 0.49827875 0.83682839 
0.33851375 0.44424332 1.25270417 0.21850969 0.47203487 0.87038930 0.33851375 0.40684289 0.18712052 0.35682482 0.18712052 0.28768137 0.35233628 0.36563664 0.95912229 0.99655750 0.54990398 0.23262132 0.83682839 0.18712052 0.45135167 0.58903122 0.18712052 0.44781160 0.41841419 0.73992770 0.55851919 0.54115164 0.67937422 0.65309666 0.64574449 0.41073622 0.48204379 0.57812229 0.25854415 0.69328777 0.32410224 0.42595379 0.57258989 0.59172703 0.27639532 0.67230948 0.33377906 0.34318313 0.50146267 0.38678889 0.35233628 0.41073622 0.40291195 0.39088201 0.26462837 0.58086873 0.89384440 0.59708213 0.72909362 0.61026434 0.66516971 0.54700210 0.62571652 0.43336224 0.42220082 0.25854415 0.34318313 0.56136155 0.30382539 0.69328777 0.46524265 0.58632301 0.28768137 0.42595379 0.23936537 0.47873074 0.51400117 0.25854415 0.54990398 0.31412747 0.88129230 0.64079619 0.37846988 0.41073622 0.33851375 0.51400117 0.52624101 0.42967399 0.84440165 0.50146267 0.49184908 0.25854415 0.52925674 0.28768137 0.63580937 0.30901936 0.61286676 0.36996385 0.29316151 0.62316776 0.33377906 0.97066846 0.49827875 1.00292534 0.39088201 0.79788456 0.39493271 0.47873074 0.24592454 0.15957691 0.50462650 0.49827875 0.82726432 0.19544100 0.41459298 0.26462837 0.76945201 0.35233628 0.21110041 0.72030904 1.08670588 0.90446471 0.56418958 0.40291195 0.47539459 0.21850969 0.35233628 0.39088201 0.39894228 0.30382539 0.30901936 0.41459298 0.35682482 0.81563942 0.32410224 0.86304411 0.68636625 0.96573701 0.83492434 0.25854415 0.77768167 0.30901936 0.76322152 0.38678889 0.87221593 0.28209479 0.62571652 0.30901936 0.38265199 0.61803872 0.19544100 0.48860251 0.53523723 0.50146267 0.31915382 0.34318313 0.37846988 0.69557963 0.81758838 0.37424103 0.52015709 0.93389993 0.54990398 0.41841419 0.59172703 0.80186406 0.43701937 0.31915382 0.29854107 0.35682482 0.29316151 0.58360224 0.62825493 0.30901936 1.06898667 0.41073622 0.63580937 0.30901936 0.72471464 0.68404352 0.52925674 0.58632301 0.33377906 0.48860251 0.37846988 0.42220082 0.27639532 0.49184908 0.69098830 0.53820256 0.46180908 0.72030904 0.77768167 0.29316151 0.65795246 0.32897623 0.61545817 0.31915382 0.70241037 0.94406974 0.35233628 0.59708213 0.51400117 0.48860251 0.31412747 0.25231325 0.43701937 0.89027615 0.53225539 0.34318313 0.48204379 0.51400117 0.25854415 0.60502592 0.49184908 0.52925674 0.56136155 0.39894228 0.50777063 0.35233628 0.35233628 0.75483422 0.32410224 0.34778982 0.42967399 0.27639532 0.60765078 0.54115164 0.52015709 0.51089540 0.84440165 
0.34778982 0.44424332 1.23091635 0.21850969 0.47539459 0.85934797 0.34318313 0.41841419 0.19544100 0.35682482 0.18712052 0.29854107 0.35682482 0.36125760 0.92361815 0.99974649 0.54700210 0.23936537 0.84251472 0.18712052 0.43336224 0.58632301 0.21110041 0.42595379 0.41459298 0.76530399 0.58086873 0.54408473 0.67467261 0.66516971 0.64820448 0.41073622 0.45135167 0.57812229 0.25231325 0.72909362 0.33377906 0.45486418 0.57536274 0.60238963 0.29316151 0.66036698 0.34318313 0.33377906 0.48533423 0.38265199 0.32897623 0.41459298 0.39894228 0.39894228 0.27057582 0.57536274 0.91147617 0.57258989 0.73992770 0.63078313 0.69557963 0.55279064 0.63580937 0.42967399 0.41841419 0.26462837 0.33851375 0.54700210 0.31412747 0.68404352 0.46865107 0.57536274 0.28209479 0.43336224 0.25231325 0.47539459 0.51089540 0.26462837 0.56136155 0.30901936 0.87221593 0.62825493 0.37846988 0.39493271 0.36563664 0.50777063 0.52925674 0.43336224 0.84440165 0.50777063 0.49184908 0.26462837 0.54990398 0.28209479 0.64574449 0.28768137 0.61803872 0.37846988 0.29316151 0.63078313 0.32897623 0.96408758 0.48533423 0.99655750 0.37424103 0.80384642 0.39088201 0.48860251 0.22567583 0.19544100 0.51089540 0.49827875 0.81368579 0.21110041 0.43701937 0.28209479 0.82340759 0.35682482 0.16925688 0.73561322 1.11703839 0.90093852 0.56418958 0.40684289 0.44781160 0.23262132 0.36125760 0.40291195 0.39088201 0.28768137 0.30382539 0.42967399 0.35682482 0.82147243 0.32897623 0.85377376 0.69328777 0.91843410 0.86672448 0.21850969 0.78784788 0.30901936 0.77357778 0.41841419 0.87585777 0.28209479 0.65552906 0.29854107 0.42967399 0.62825493 0.19544100 0.47873074 0.53225539 0.51708829 0.34318313 0.30382539 0.40291195 0.70014086 0.84062355 0.37846988 0.54115164 0.92189338 0.55566230 0.42220082 0.60502592 0.80384642 0.42595379 0.31915382 0.29316151 0.37846988 0.29854107 0.59172703 0.65795246 0.29316151 1.06001599 0.43336224 0.64079619 0.31915382 0.72909362 0.66516971 0.52015709 0.59708213 0.33851375 0.47873074 0.38678889 0.41459298 0.25231325 0.50462650 0.67230948 0.53225539 0.46180908 0.73777361 0.78582516 0.32897623 0.65552906 0.33377906 0.62060854 0.29316151 0.70014086 0.95413116 0.35233628 0.57258989 0.53523723 0.50146267 0.28768137 0.26462837 0.47539459 0.88669353 0.51708829 0.34778982 0.50777063 0.52624101 0.23936537 0.61026434 0.47873074 0.52624101 0.54115164 0.40684289 0.52015709 0.35233628 0.39493271 0.75060542 0.30901936 0.35233628 0.43336224 0.27057582 0.65065517 0.53225539 0.51089540 0.52015709 0.84816292 
0.33377906 0.47539459 1.19149574 0.20342145 0.47203487 0.84816292 0.34778982 0.40684289 0.19544100 0.36125760 0.15957691 0.30382539 0.36996385 0.36563664 0.88669353 1.00925301 0.56700351 0.24592454 0.85563587 0.15957691 0.43336224 0.59974175 0.21110041 0.43701937 0.40684289 0.77768167 0.59172703 0.56136155 0.66993801 0.66277269 0.64327510 0.37846988 0.44064615 0.60238963 0.27057582 0.71587633 0.35233628 0.46865107 0.58360224 0.61026434 0.30901936 0.61286676 0.33377906 0.33377906 0.50462650 0.38265199 0.31412747 0.39493271 0.39088201 0.39493271 0.27057582 0.54700210 0.92533972 0.56418958 0.74207554 0.62571652 0.69098830 0.55279064 0.63330124 0.44424332 0.41459298 0.26462837 0.35682482 0.56980355 0.34318313 0.65795246 0.47539459 0.57536274 0.28768137 0.42595379 0.25231325 0.46865107 0.51089540 0.27057582 0.56136155 0.31915382 0.88309638 0.61545817 0.38265199 0.41841419 0.36996385 0.53523723 0.50777063 0.42967399 0.84628438 0.51400117 0.49827875 0.25854415 0.53523723 0.28209479 0.65795246 0.30901936 0.60502592 0.37846988 0.30901936 0.64327510 0.31915382 0.96573701 0.48204379 0.98531475 0.37846988 0.80186406 0.38678889 0.45486418 0.21850969 0.19544100 0.52320790 0.49184908 0.80384642 0.21110041 0.46524265 0.28209479 0.88669353 0.33851375 0.16925688 0.72690743 1.14100282 0.89206206 0.56136155 0.40291195 0.44424332 0.23262132 0.35682482 0.38678889 0.38678889 0.28209479 0.28209479 0.42967399 0.37846988 0.81368579 0.33377906 0.82918596 0.69328777 0.90797721 0.87585777 0.23936537 0.79987679 0.31412747 0.78176402 0.41841419 0.87948452 0.26462837 0.65309666 0.31915382 0.45135167 0.65795246 0.16925688 0.48533423 0.51708829 0.50777063 0.36996385 0.38265199 0.41459298 0.68868115 0.83872811 0.36563664 0.56700351 0.92016536 0.58903122 0.43336224 0.61545817 0.78986542 0.39894228 0.34318313 0.28209479 0.40291195 0.30901936 0.60765078 0.64327510 0.28768137 1.05399312 0.41841419 0.63830765 0.30901936 0.71587633 0.65795246 0.51089540 0.61026434 0.32897623 0.48204379 0.37846988 0.38678889 0.21850969 0.51708829 0.63830765 0.51400117 0.45135167 0.74207554 0.79187782 0.34778982 0.65065517 0.34778982 0.63580937 0.30382539 0.71587633 0.95246164 0.33377906 0.56418958 0.55566230 0.48860251 0.29316151 0.26462837 0.48204379 0.88848664 0.51089540 0.36563664 0.48533423 0.50146267 0.22567583 0.62060854 0.47203487 0.51089540 0.51400117 0.42220082 0.54408473 0.37424103 0.40291195 0.70917531 0.32897623 0.35682482 0.44424332 0.27057582 0.67702750 0.50777063 0.52320790 0.54115164 0.87403874 
0.31915382 0.47539459 1.13820966 0.19544100 0.45135167 0.84440165 0.34318313 0.41841419 0.21110041 0.36996385 0.15957691 0.30901936 0.33851375 0.38265199 0.86672448 1.03878319 0.56136155 0.26462837 0.87767302 0.16925688 0.43336224 0.59172703 0.23262132 0.42220082 0.41073622 0.81368579 0.61545817 0.54408473 0.66993801 0.64327510 0.64327510 0.35682482 0.41073622 0.60765078 0.25231325 0.72690743 0.37424103 0.49827875 0.57536274 0.64820448 0.30901936 0.58086873 0.33851375 0.33377906 0.48204379 0.37846988 0.29316151 0.43701937 0.39088201 0.39493271 0.28768137 0.53225539 0.94069202 0.54115164 0.75483422 0.61286676 0.70917531 0.54700210 0.64079619 0.44424332 0.40291195 0.27057582 0.33851375 0.56418958 0.34318313 0.65795246 0.47203487 0.57812229 0.25231325 0.44064615 0.23936537 0.46865107 0.49184908 0.25854415 0.55279064 0.32410224 0.86672448 0.61545817 0.36996385 0.39493271 0.36125760 0.55566230 0.50146267 0.42967399 0.82533821 0.52320790 0.47873074 0.27057582 0.52015709 0.28768137 0.66036698 0.29316151 0.62316776 0.38265199 0.29854107 0.64820448 0.32897623 0.97720502 0.47203487 0.96408758 0.38265199 0.79788456 0.37846988 0.44424332 0.21850969 0.17841241 0.50146267 0.50146267 0.79388511 0.21110041 0.46524265 0.27639532 0.89562320 0.34318313 0.18712052 0.73344646 1.14517978 0.89739847 0.55566230 0.40291195 0.42595379 0.24592454 0.38265199 0.36563664 0.40684289 0.25231325 0.29316151 0.42967399 0.38265199 0.78986542 0.34318313 0.82533821 0.65552906 0.90622266 0.90622266 0.21850969 0.81368579 0.30901936 0.77768167 0.43336224 0.86672448 0.25231325 0.65552906 0.30382539 0.48204379 0.64820448 0.16925688 0.48533423 0.51400117 0.50777063 0.36125760 0.39493271 0.42967399 0.68636625 0.86119802 0.36563664 0.55566230 0.92361815 0.60502592 0.44064615 0.61026434 0.78986542 0.41073622 0.34778982 0.24592454 0.44424332 0.32897623 0.61803872 0.64574449 0.28768137 1.04641579 0.43701937 0.64820448 0.31412747 0.72909362 0.62571652 0.51400117 0.61545817 0.30901936 0.49184908 0.37424103 0.38265199 0.18712052 0.52624101 0.64574449 0.53225539 0.44424332 0.75483422 0.77972552 0.35233628 0.65065517 0.35233628 0.62060854 0.28209479 0.73344646 0.94406974 0.34778982 0.55566230 0.54115164 0.51089540 0.30901936 0.27057582 0.52320790 0.90446471 0.52015709 0.37424103 0.49827875 0.49827875 0.23262132 0.63330124 0.45834978 0.50777063 0.51400117 0.44781160 0.55279064 0.36996385 0.40684289 0.69098830 0.33851375 0.35682482 0.45135167 0.27057582 0.70241037 0.52015709 0.53820256 0.45834978 0.87221593 
0.30901936 0.46524265 1.10269840 0.21850969 0.45834978 0.82726432 0.33377906 0.43336224 0.19544100 0.36996385 0.16925688 0.30901936 0.34318313 0.39088201 0.83682839 1.01867081 0.56418958 0.26462837 0.90270333 0.17841241 0.42220082 0.57812229 0.24592454 0.41459298 0.40291195 0.83682839 0.63830765 0.52624101 0.67230948 0.64327510 0.63580937 0.36563664 0.38678889 0.61803872 0.24592454 0.74207554 0.39894228 0.52015709 0.56418958 0.63830765 0.32897623 0.56700351 0.33851375 0.34318313 0.48204379 0.37424103 0.29854107 0.39493271 0.39894228 0.41073622 0.27057582 0.50146267 0.94743542 0.53523723 0.77972552 0.63078313 0.72909362 0.56418958 0.63330124 0.43701937 0.39493271 0.27639532 0.33851375 0.53820256 0.36125760 0.65065517 0.45834978 0.58903122 0.28209479 0.43336224 0.23936537 0.47203487 0.46865107 0.25854415 0.56136155 0.33377906 0.86304411 0.58903122 0.36996385 0.39088201 0.38678889 0.56136155 0.50462650 0.42967399 0.83110315 0.51708829 0.48204379 0.27057582 0.53523723 0.28768137 0.66993801 0.29854107 0.61545817 0.40291195 0.30382539 0.66036698 0.33851375 0.97720502 0.45135167 0.95246164 0.39493271 0.78582516 0.40291195 0.42967399 0.18712052 0.15957691 0.51400117 0.52624101 0.79388511 0.23936537 0.48860251 0.31915382 0.91669957 0.34318313 0.18712052 0.75272279 1.14517978 0.90622266 0.55279064 0.40684289 0.40291195 0.24592454 0.37424103 0.34778982 0.42967399 0.25231325 0.29316151 0.43336224 0.39493271 0.79588735 0.34318313 0.82726432 0.64327510 0.91322062 0.90446471 0.23262132 0.82533821 0.31915382 0.80976439 0.43701937 0.85749393 0.28209479 0.67230948 0.30382539 0.53225539 0.63078313 0.18712052 0.50777063 0.50462650 0.53523723 0.36563664 0.38678889 0.44424332 0.67467261 0.87038930 0.36125760 0.57258989 0.91496175 0.62316776 0.47539459 0.61286676 0.79987679 0.42595379 0.34318313 0.23262132 0.46180908 0.33851375 0.62825493 0.66036698 0.28209479 1.03417659 0.44781160 0.64820448 0.34318313 0.73777361 0.61026434 0.51708829 0.59708213 0.29854107 0.48204379 0.36996385 0.34778982 0.17841241 0.53820256 0.62316776 0.53523723 0.45834978 0.74848206 0.77972552 0.35233628 0.64079619 0.35233628 0.64574449 0.26462837 0.75272279 0.94575408 0.33377906 0.56136155 0.53523723 0.49827875 0.29854107 0.27057582 0.54990398 0.90972837 0.51089540 0.37846988 0.50146267 0.49184908 0.24592454 0.66755812 0.43701937 0.48533423 0.46865107 0.44781160 0.56418958 0.35682482 0.40684289 0.69557963 0.36125760 0.34318313 0.44064615 0.27057582 0.72471464 0.51708829 0.53820256 0.45486418 0.85377376 
0.29854107 0.46865107 1.04945329 0.21110041 0.42595379 0.80779655 0.33377906 0.45486418 0.21110041 0.37424103 0.15957691 0.32897623 0.33851375 0.39493271 0.81563942 1.01710724 0.53523723 0.26462837 0.90270333 0.18712052 0.44781160 0.58360224 0.25231325 0.40291195 0.40291195 0.88129230 0.64574449 0.51089540 0.66993801 0.63078313 0.64079619 0.39088201 0.36125760 0.63830765 0.23262132 0.75060542 0.42967399 0.52015709 0.57258989 0.63580937 0.32410224 0.51400117 0.32410224 0.34318313 0.49184908 0.37846988 0.28209479 0.36996385 0.38265199 0.43701937 0.28768137 0.47539459 0.96243533 0.53523723 0.81368579 0.64079619 0.76530399 0.56418958 0.64327510 0.43701937 0.37846988 0.27639532 0.32897623 0.52624101 0.37424103 0.64079619 0.46524265 0.57536274 0.28768137 0.44781160 0.23262132 0.49184908 0.49507435 0.25231325 0.57536274 0.33851375 0.82726432 0.58360224 0.37846988 0.39894228 0.38265199 0.59172703 0.50777063 0.42595379 0.85563587 0.51400117 0.48860251 0.28209479 0.54700210 0.28768137 0.65065517 0.29854107 0.61286676 0.40291195 0.29316151 0.64079619 0.33377906 0.96408758 0.44781160 0.94911379 0.39493271 0.78582516 0.37846988 0.42220082 0.17841241 0.17841241 0.50146267 0.51089540 0.79588735 0.26462837 0.49184908 0.34318313 0.93899861 0.32897623 0.21110041 0.75483422 1.14239684 0.92016536 0.54700210 0.40684289 0.39894228 0.25854415 0.39088201 0.31915382 0.41841419 0.22567583 0.28768137 0.43336224 0.37424103 0.77151765 0.34778982 0.83110315 0.64820448 0.91496175 0.93389993 0.23262132 0.82533821 0.31412747 0.83872811 0.42595379 0.86488625 0.29316151 0.68404352 0.31412747 0.54115164 0.63330124 0.20342145 0.51089540 0.51089540 0.54408473 0.36563664 0.38678889 0.44424332 0.67230948 0.86855882 0.37846988 0.56418958 0.90972837 0.61286676 0.48533423 0.63078313 0.78986542 0.42595379 0.39088201 0.23936537 0.47873074 0.35682482 0.63330124 0.66755812 0.29854107 1.03109409 0.44424332 0.66036698 0.34778982 0.75060542 0.58903122 0.51089540 0.59974175 0.31412747 0.50462650 0.35682482 0.34318313 0.17841241 0.55566230 0.59974175 0.51089540 0.43336224 0.76530399 0.77768167 0.36563664 0.63078313 0.34318313 0.63330124 0.27057582 0.74635267 0.93899861 0.32410224 0.57258989 0.58632301 0.50777063 0.29854107 0.28768137 0.59172703 0.91496175 0.48533423 0.38265199 0.50462650 0.50462650 0.23262132 0.64574449 0.43336224 0.46524265 0.44424332 0.45834978 0.56980355 0.39088201 0.40291195 0.68868115 0.36563664 0.33377906 0.43701937 0.28209479 0.75272279 0.52624101 0.54408473 0.44064615 0.83682839 
0.28768137 0.47539459 0.99175478 0.19544100 0.42967399 0.79588735 0.33851375 0.47203487 0.22567583 0.36125760 0.18712052 0.31915382 0.35233628 0.37846988 0.77357778 1.03878319 0.55566230 0.25231325 0.91496175 0.18712052 0.44064615 0.56980355 0.25231325 0.39088201 0.39088201 0.89384440 0.65309666 0.49184908 0.67230948 0.63830765 0.63330124 0.36125760 0.33377906 0.65309666 0.23262132 0.75060542 0.43701937 0.52624101 0.58360224 0.63580937 0.33377906 0.48533423 0.33851375 0.35233628 0.44424332 0.38265199 0.29316151 0.36125760 0.35682482 0.44781160 0.29316151 0.45834978 0.96573701 0.52320790 0.83492434 0.62060854 0.76322152 0.56700351 0.64327510 0.42967399 0.39493271 0.27639532 0.33377906 0.53225539 0.41841419 0.64079619 0.47539459 0.56700351 0.26462837 0.43701937 0.22567583 0.48204379 0.48533423 0.27057582 0.55851919 0.31915382 0.80384642 0.54990398 0.38265199 0.37424103 0.38678889 0.61545817 0.52015709 0.42220082 0.86119802 0.51400117 0.50462650 0.28768137 0.52320790 0.30901936 0.65065517 0.32410224 0.62316776 0.43336224 0.29854107 0.65309666 0.32410224 0.95246164 0.45135167 0.94575408 0.39894228 0.77972552 0.38265199 0.40291195 0.19544100 0.17841241 0.50462650 0.49827875 0.77972552 0.28768137 0.49827875 0.35682482 0.96243533 0.32897623 0.20342145 0.75903945 1.12272310 0.93389993 0.56700351 0.40684289 0.39894228 0.26462837 0.39894228 0.31412747 0.41841419 0.22567583 0.27639532 0.45486418 0.38265199 0.78582516 0.34318313 0.82533821 0.66516971 0.92189338 0.94911379 0.21850969 0.83492434 0.32897623 0.87767302 0.43701937 0.85377376 0.32410224 0.70014086 0.30901936 0.58086873 0.66516971 0.20342145 0.51400117 0.50777063 0.54990398 0.36125760 0.33851375 0.45834978 0.69328777 0.87585777 0.37846988 0.58903122 0.91147617 0.59441061 0.49184908 0.63078313 0.79788456 0.41841419 0.37846988 0.23936537 0.52320790 0.35682482 0.63580937 0.67937422 0.30382539 1.01240201 0.43336224 0.65552906 0.34778982 0.75903945 0.56136155 0.50777063 0.61545817 0.30382539 0.50146267 0.35682482 0.34778982 0.17841241 0.58632301 0.57812229 0.51089540 0.42220082 0.74635267 0.77357778 0.36996385 0.62316776 0.34778982 0.61545817 0.25231325 0.76113336 0.91322062 0.34778982 0.57812229 0.55851919 0.51400117 0.29316151 0.29316151 0.62571652 0.91496175 0.48860251 0.41841419 0.50777063 0.46865107 0.21850969 0.64574449 0.42967399 0.46180908 0.45135167 0.46524265 0.56418958 0.39088201 0.41073622 0.67230948 0.33851375 0.33851375 0.44781160 0.28768137 0.77151765 0.52015709 0.53523723 0.42595379 0.84251472 
0.30901936 0.48204379 0.95078919 0.18712052 0.43336224 0.78379722 0.34778982 0.47539459 0.23262132 0.39088201 0.16925688 0.33851375 0.35682482 0.35233628 0.75483422 1.04336945 0.56700351 0.25231325 0.94069202 0.18712052 0.44781160 0.58086873 0.24592454 0.39088201 0.39493271 0.91669957 0.66516971 0.49827875 0.67467261 0.62316776 0.63330124 0.32897623 0.33377906 0.67702750 0.21110041 0.75272279 0.46180908 0.54408473 0.57258989 0.63078313 0.33377906 0.47203487 0.34318313 0.34778982 0.41841419 0.37846988 0.29316151 0.36996385 0.34778982 0.47539459 0.27639532 0.43336224 0.95912229 0.50777063 0.85377376 0.62825493 0.77563244 0.58086873 0.64820448 0.42220082 0.39493271 0.29316151 0.33377906 0.50462650 0.41459298 0.61545817 0.49507435 0.55279064 0.25854415 0.40291195 0.22567583 0.48860251 0.48204379 0.27057582 0.54700210 0.31412747 0.78986542 0.54115164 0.36996385 0.40291195 0.40684289 0.61545817 0.51089540 0.41459298 0.87767302 0.51089540 0.48533423 0.28768137 0.52320790 0.28768137 0.65795246 0.34778982 0.61026434 0.42967399 0.30382539 0.64574449 0.33851375 0.95912229 0.45486418 0.93899861 0.38678889 0.77972552 0.37846988 0.39894228 0.16925688 0.18712052 0.50777063 0.50146267 0.77357778 0.29854107 0.51400117 0.36125760 0.97066846 0.32410224 0.22567583 0.75903945 1.11988435 0.92189338 0.54990398 0.42595379 0.37846988 0.27057582 0.43336224 0.30901936 0.44424332 0.19544100 0.27057582 0.44064615 0.39088201 0.76530399 0.35682482 0.82533821 0.65552906 0.91843410 0.95579777 0.23262132 0.85190759 0.33851375 0.90446471 0.44424332 0.84628438 0.34318313 0.70692752 0.31915382 0.61286676 0.66516971 0.21110041 0.51708829 0.50462650 0.54990398 0.37424103 0.36996385 0.46180908 0.71141600 0.86672448 0.34778982 0.58632301 0.89206206 0.61026434 0.47539459 0.64820448 0.79788456 0.42967399 0.37424103 0.22567583 0.55851919 0.37424103 0.66277269 0.68636625 0.30382539 1.02023200 0.44424332 0.65065517 0.35682482 0.75060542 0.53523723 0.50777063 0.63078313 0.29854107 0.50777063 0.34318313 0.33851375 0.17841241 0.60502592 0.56980355 0.50146267 0.41073622 0.74848206 0.77151765 0.36563664 0.63078313 0.34318313 0.67467261 0.25854415 0.76530399 0.91669957 0.31915382 0.58360224 0.53225539 0.51400117 0.30901936 0.30901936 0.66516971 0.92016536 0.49184908 0.42220082 0.52320790 0.45486418 0.22567583 0.65065517 0.43336224 0.45834978 0.39894228 0.47539459 0.55851919 0.42595379 0.41459298 0.66516971 0.32897623 0.32410224 0.42220082 0.28768137 0.78784788 0.53820256 0.57258989 0.39088201 0.85563587 
0.30382539 0.48860251 0.90972837 0.21850969 0.43336224 0.73992770 0.36996385 0.47873074 0.23936537 0.39894228 0.15957691 0.32897623 0.33851375 0.36563664 0.72471464 1.05096875 0.58903122 0.21850969 0.97066846 0.17841241 0.45834978 0.58632301 0.24592454 0.38265199 0.38678889 0.94069202 0.66993801 0.47873074 0.69328777 0.61286676 0.64079619 0.35233628 0.30901936 0.68636625 0.23262132 0.75060542 0.49827875 0.54408473 0.58632301 0.64327510 0.30901936 0.42967399 0.33851375 0.33377906 0.42595379 0.36125760 0.27057582 0.38678889 0.34778982 0.49507435 0.28768137 0.41073622 0.96573701 0.47539459 0.86119802 0.61286676 0.79588735 0.58360224 0.64327510 0.40684289 0.38678889 0.29854107 0.35682482 0.50146267 0.41841419 0.60502592 0.49507435 0.54115164 0.25231325 0.41459298 0.23262132 0.47873074 0.48533423 0.24592454 0.54115164 0.31412747 0.75060542 0.51400117 0.39493271 0.40684289 0.38678889 0.61803872 0.50146267 0.41841419 0.90093852 0.52320790 0.47873074 0.30382539 0.56136155 0.28209479 0.65309666 0.31915382 0.60765078 0.43701937 0.28209479 0.65795246 0.32897623 0.96738362 0.45486418 0.94575408 0.38265199 0.75903945 0.39088201 0.39493271 0.19544100 0.20342145 0.49507435 0.50146267 0.79187782 0.28768137 0.52624101 0.36996385 0.95579777 0.31412747 0.21110041 0.77357778 1.10845666 0.91669957 0.55566230 0.41459298 0.38265199 0.30382539 0.44424332 0.27639532 0.44424332 0.17841241 0.26462837 0.44064615 0.37846988 0.73777361 0.35233628 0.82726432 0.63078313 0.92016536 0.97394223 0.21110041 0.85003732 0.34778982 0.93219418 0.44424332 0.84062355 0.37424103 0.71141600 0.30382539 0.66277269 0.64820448 0.22567583 0.55279064 0.50462650 0.56136155 0.38265199 0.39088201 0.47539459 0.72690743 0.85190759 0.34778982 0.57536274 0.89917023 0.62571652 0.52624101 0.65795246 0.79788456 0.41841419 0.39088201 0.21850969 0.57536274 0.39088201 0.66993801 0.67230948 0.30382539 1.02179079 0.44424332 0.63330124 0.37846988 0.76738080 0.52925674 0.51400117 0.62571652 0.28768137 0.51089540 0.33851375 0.33377906 0.17841241 0.61286676 0.54990398 0.48860251 0.41459298 0.75060542 0.76113336 0.35682482 0.62316776 0.34778982 0.68171287 0.27057582 0.76530399 0.91322062 0.33851375 0.58903122 0.53820256 0.50777063 0.32897623 0.30901936 0.66755812 0.91496175 0.51400117 0.42967399 0.50777063 0.44064615 0.23262132 0.64820448 0.43336224 0.45135167 0.39088201 0.46180908 0.55566230 0.46865107 0.42595379 0.65795246 0.32897623 0.33377906 0.40684289 0.29316151 0.81368579 0.55279064 0.58086873 0.39088201 0.86119802 
0.30901936 0.47873074 0.85749393 0.21110041 0.46180908 0.72690743 0.37846988 0.49184908 0.23262132 0.37424103 0.12615663 0.33851375 0.34778982 0.37846988 0.69557963 1.07047447 0.59974175 0.23262132 0.98369815 0.19544100 0.47873074 0.56700351 0.23936537 0.39493271 0.38678889 0.94406974 0.69098830 0.45135167 0.67937422 0.61026434 0.63830765 0.35233628 0.30901936 0.69328777 0.21850969 0.75903945 0.49827875 0.53820256 0.59708213 0.64327510 0.31412747 0.41841419 0.36125760 0.31915382 0.39894228 0.38678889 0.30382539 0.39088201 0.34778982 0.54115164 0.28768137 0.38265199 0.97066846 0.47539459 0.87948452 0.60238963 0.79788456 0.59172703 0.64574449 0.44064615 0.41073622 0.31412747 0.33377906 0.50462650 0.43701937 0.57812229 0.50777063 0.53820256 0.25231325 0.41459298 0.22567583 0.47873074 0.47203487 0.24592454 0.54115164 0.32897623 0.71587633 0.50462650 0.38265199 0.39088201 0.40684289 0.64327510 0.51400117 0.42220082 0.91322062 0.53820256 0.48533423 0.31915382 0.52320790 0.28768137 0.63830765 0.29854107 0.62060854 0.45135167 0.28209479 0.66277269 0.33377906 0.96573701 0.45834978 0.93730213 0.40291195 0.75693976 0.39493271 0.39088201 0.19544100 0.20342145 0.49827875 0.49184908 0.78379722 0.30901936 0.55851919 0.37846988 0.94406974 0.32410224 0.20342145 0.77768167 1.09690992 0.92016536 0.55279064 0.41459298 0.38678889 0.28768137 0.46180908 0.25854415 0.43701937 0.18712052 0.26462837 0.45834978 0.36996385 0.72251520 0.35233628 0.81563942 0.64079619 0.90270333 0.98369815 0.22567583 0.84816292 0.34778982 0.96902743 0.45486418 0.84062355 0.39894228 0.71141600 0.30901936 0.66277269 0.64820448 0.22567583 0.55566230 0.52320790 0.57258989 0.38678889 0.36996385 0.48860251 0.71364965 0.83872811 0.36563664 0.57812229 0.89384440 0.60238963 0.53820256 0.66516971 0.80976439 0.38265199 0.39894228 0.20342145 0.61026434 0.40291195 0.67230948 0.68636625 0.33377906 1.01867081 0.44781160 0.63078313 0.36563664 0.76113336 0.52015709 0.50777063 0.64820448 0.27639532 0.51708829 0.32897623 0.33851375 0.17841241 0.60765078 0.55279064 0.50462650 0.41073622 0.76530399 0.76113336 0.35682482 0.62571652 0.35233628 0.69328777 0.27639532 0.77972552 0.91322062 0.31915382 0.58903122 0.52015709 0.50462650 0.32410224 0.29854107 0.68636625 0.90972837 0.49184908 0.44424332 0.50777063 0.46180908 0.23262132 0.65309666 0.41841419 0.44424332 0.40291195 0.46524265 0.56136155 0.51089540 0.44064615 0.66516971 0.31412747 0.35233628 0.41841419 0.28209479 0.82533821 0.56136155 0.58086873 0.37846988 0.86672448 
0.28209479 0.49184908 0.80582391 0.23262132 0.46180908 0.71587633 0.39493271 0.50777063 0.24592454 0.41459298 0.13819766 0.35682482 0.34318313 0.36996385 0.65309666 1.09980797 0.60502592 0.24592454 0.98045696 0.22567583 0.47873074 0.56980355 0.24592454 0.39894228 0.38265199 0.94575408 0.72030904 0.44424332 0.66755812 0.61026434 0.64327510 0.36125760 0.29316151 0.70692752 0.21110041 0.76113336 0.52015709 0.54115164 0.59441061 0.66277269 0.31412747 0.40684289 0.36996385 0.31412747 0.38678889 0.34778982 0.30382539 0.37846988 0.35233628 0.57258989 0.30382539 0.36996385 0.96738362 0.47203487 0.89206206 0.59974175 0.79388511 0.58632301 0.64820448 0.43701937 0.41073622 0.32410224 0.31915382 0.51089540 0.45486418 0.56418958 0.54408473 0.49827875 0.23936537 0.39088201 0.22567583 0.48860251 0.46865107 0.25854415 0.53820256 0.35682482 0.68636625 0.49827875 0.35682482 0.41841419 0.41841419 0.62571652 0.51708829 0.43701937 0.92016536 0.52624101 0.47873074 0.30901936 0.51089540 0.30382539 0.63330124 0.33377906 0.61803872 0.46180908 0.27057582 0.66993801 0.32897623 0.97720502 0.45834978 0.93219418 0.39088201 0.74207554 0.40291195 0.38678889 0.17841241 0.21110041 0.52015709 0.51400117 0.76738080 0.32897623 0.56418958 0.39088201 0.89562320 0.28768137 0.20342145 0.79187782 1.09109073 0.92533972 0.55851919 0.41841419 0.39493271 0.27057582 0.49184908 0.24592454 0.44781160 0.19544100 0.25854415 0.44781160 0.38265199 0.71809610 0.35682482 0.81953271 0.65065517 0.90093852 0.98854001 0.23262132 0.84251472 0.37846988 0.96902743 0.46524265 0.84628438 0.43336224 0.72251520 0.30382539 0.71141600 0.64574449 0.22567583 0.56980355 0.54115164 0.58632301 0.41459298 0.36125760 0.45834978 0.70467256 0.81953271 0.33851375 0.57258989 0.88848664 0.58632301 0.56980355 0.66755812 0.79388511 0.38265199 0.38678889 0.21850969 0.64327510 0.39894228 0.68636625 0.70917531 0.35682482 1.02334722 0.45834978 0.60765078 0.36125760 0.75903945 0.52624101 0.51089540 0.64820448 0.27057582 0.52015709 0.31412747 0.30901936 0.17841241 0.62060854 0.54115164 0.48860251 0.40291195 0.75693976 0.75272279 0.35682482 0.63078313 0.34778982 0.71141600 0.28768137 0.78582516 0.90270333 0.32410224 0.59441061 0.51089540 0.53225539 0.33377906 0.30382539 0.68171287 0.90446471 0.48204379 0.46524265 0.51400117 0.45834978 0.23936537 0.65065517 0.39894228 0.44424332 0.37846988 0.44781160 0.54115164 0.52925674 0.42220082 0.64327510 0.31412747 0.34778982 0.41073622 0.26462837 0.83301594 0.56418958 0.56980355 0.37424103 0.87038930 
0.25854415 0.49827875 0.76945201 0.21850969 0.44781160 0.67467261 0.42220082 0.50462650 0.25854415 0.41841419 0.13819766 0.36996385 0.33851375 0.36563664 0.61545817 1.09835990 0.62060854 0.23936537 0.98854001 0.23262132 0.48533423 0.56980355 0.24592454 0.42967399 0.38678889 0.94911379 0.71364965 0.44781160 0.67937422 0.60765078 0.63078313 0.35682482 0.27639532 0.69786397 0.23262132 0.76945201 0.54115164 0.53523723 0.60238963 0.65795246 0.29854107 0.38265199 0.36996385 0.29854107 0.37846988 0.35682482 0.31412747 0.40291195 0.35233628 0.59708213 0.29316151 0.35682482 0.96902743 0.45834978 0.89917023 0.59708213 0.79987679 0.59441061 0.63078313 0.43336224 0.41459298 0.33851375 0.31412747 0.48204379 0.46865107 0.54700210 0.61545817 0.47873074 0.24592454 0.39088201 0.22567583 0.47203487 0.48533423 0.24592454 0.56700351 0.35233628 0.67230948 0.49184908 0.36563664 0.39894228 0.41073622 0.62060854 0.52015709 0.42220082 0.95413116 0.52624101 0.46865107 0.31915382 0.51400117 0.29854107 0.61545817 0.31412747 0.62060854 0.47539459 0.26462837 0.67937422 0.32897623 0.98045696 0.46865107 0.93219418 0.39493271 0.72251520 0.40291195 0.36125760 0.19544100 0.20342145 0.52624101 0.52015709 0.78379722 0.31412747 0.58632301 0.40291195 0.85003732 0.28209479 0.23262132 0.78784788 1.05700885 0.95413116 0.55279064 0.39493271 0.38265199 0.28768137 0.49507435 0.24592454 0.47203487 0.20342145 0.25854415 0.45834978 0.36996385 0.70692752 0.36563664 0.81758838 0.66993801 0.90093852 0.98369815 0.23936537 0.84062355 0.39088201 0.96573701 0.46865107 0.84251472 0.45486418 0.72251520 0.28768137 0.73777361 0.63330124 0.23262132 0.58360224 0.56700351 0.59172703 0.45135167 0.36563664 0.45834978 0.68868115 0.80976439 0.33377906 0.56980355 0.87403874 0.59172703 0.61286676 0.69557963 0.77563244 0.38678889 0.40291195 0.20342145 0.66277269 0.41459298 0.68868115 0.72690743 0.36563664 1.02179079 0.46865107 0.59441061 0.36125760 0.77151765 0.50777063 0.50462650 0.65309666 0.27057582 0.48533423 0.30382539 0.31412747 0.18712052 0.62316776 0.52925674 0.48860251 0.41073622 0.75903945 0.73992770 0.35682482 0.62060854 0.35682482 0.70917531 0.30901936 0.76530399 0.91147617 0.30901936 0.56700351 0.50462650 0.52925674 0.35233628 0.29854107 0.68404352 0.88309638 0.48860251 0.46865107 0.51089540 0.45135167 0.24592454 0.64327510 0.41073622 0.45486418 0.38265199 0.44781160 0.56418958 0.58086873 0.40684289 0.64327510 0.27057582 0.34318313 0.39894228 0.26462837 0.84628438 0.56418958 0.54408473 0.36125760 0.87767302 
0.22567583 0.52925674 0.71364965 0.22567583 0.46524265 0.63580937 0.43701937 0.49507435 0.27639532 0.43701937 0.13819766 0.36996385 0.36996385 0.36996385 0.59974175 1.09400419 0.61286676 0.23262132 1.01397285 0.22567583 0.48860251 0.57812229 0.23936537 0.42220082 0.39493271 0.95246164 0.72690743 0.41841419 0.66993801 0.58903122 0.63078313 0.36563664 0.27639532 0.70014086 0.21110041 0.77151765 0.53523723 0.51400117 0.63830765 0.64820448 0.29316151 0.34318313 0.36996385 0.29316151 0.36996385 0.36125760 0.32897623 0.40291195 0.36125760 0.59172703 0.29854107 0.31915382 0.97883234 0.43336224 0.91322062 0.58086873 0.82726432 0.59172703 0.64327510 0.44781160 0.42595379 0.35233628 0.30901936 0.47203487 0.48860251 0.51708829 0.65552906 0.44781160 0.22567583 0.38265199 0.23262132 0.45834978 0.48204379 0.23936537 0.54408473 0.40291195 0.62825493 0.48204379 0.36125760 0.40291195 0.41459298 0.63830765 0.51708829 0.41841419 0.94575408 0.53523723 0.48533423 0.31412747 0.53523723 0.29854107 0.60765078 0.33377906 0.61286676 0.48204379 0.26462837 0.68404352 0.31412747 0.97883234 0.48204379 0.93389993 0.41073622 0.69098830 0.41073622 0.35682482 0.18712052 0.22567583 0.51708829 0.52320790 0.78379722 0.29316151 0.61286676 0.42595379 0.81758838 0.28768137 0.24592454 0.77972552 1.02954938 0.96738362 0.56700351 0.40291195 0.39493271 0.28768137 0.51089540 0.26462837 0.47539459 0.19544100 0.25854415 0.45135167 0.36563664 0.70692752 0.36996385 0.82147243 0.66277269 0.89917023 0.98531475 0.25854415 0.83872811 0.40291195 0.96738362 0.45486418 0.83301594 0.49184908 0.73992770 0.29316151 0.74421717 0.61026434 0.22567583 0.59172703 0.56980355 0.58632301 0.47203487 0.35682482 0.46180908 0.68404352 0.82147243 0.33377906 0.55279064 0.87038930 0.59708213 0.63580937 0.68636625 0.77151765 0.35233628 0.41841419 0.20342145 0.69328777 0.43336224 0.69098830 0.70241037 0.39088201 1.02023200 0.46865107 0.57536274 0.35682482 0.77563244 0.51089540 0.52015709 0.65795246 0.27057582 0.47539459 0.27639532 0.32410224 0.19544100 0.65309666 0.52320790 0.50462650 0.41073622 0.77768167 0.73344646 0.36563664 0.63078313 0.35682482 0.73127328 0.31915382 0.76530399 0.89562320 0.32897623 0.56980355 0.51089540 0.52624101 0.37424103 0.29854107 0.71141600 0.85377376 0.49184908 0.48860251 0.52015709 0.45135167 0.25231325 0.62825493 0.41459298 0.44424332 0.36125760 0.43701937 0.58632301 0.61286676 0.39493271 0.65065517 0.25231325 0.34778982 0.40684289 0.26462837 0.84062355 0.56700351 0.52925674 0.36996385 0.90622266 
0.22567583 0.56700351 0.65552906 0.23262132 0.48204379 0.61803872 0.45486418 0.49507435 0.28768137 0.46865107 0.13819766 0.37846988 0.33377906 0.37424103 0.59441061 1.10269840 0.63330124 0.20342145 1.01397285 0.25231325 0.49827875 0.58632301 0.25231325 0.41841419 0.38265199 0.93899861 0.69786397 0.39088201 0.65065517 0.56980355 0.61545817 0.36563664 0.27057582 0.68868115 0.21850969 0.75272279 0.55279064 0.48533423 0.63330124 0.66755812 0.30901936 0.32897623 0.38678889 0.29854107 0.34778982 0.36125760 0.32897623 0.41073622 0.35682482 0.59441061 0.30382539 0.31412747 0.97883234 0.44064615 0.91669957 0.56700351 0.82726432 0.59172703 0.64574449 0.42967399 0.45135167 0.35682482 0.30901936 0.48204379 0.50146267 0.51400117 0.66993801 0.39894228 0.23262132 0.38265199 0.23262132 0.46524265 0.47873074 0.25231325 0.55279064 0.42595379 0.58903122 0.47539459 0.34778982 0.39088201 0.43336224 0.63330124 0.52015709 0.44064615 0.95912229 0.55279064 0.49827875 0.32897623 0.49184908 0.31412747 0.59974175 0.32410224 0.61286676 0.49827875 0.25231325 0.68636625 0.32410224 0.98045696 0.50146267 0.91669957 0.41841419 0.64079619 0.41459298 0.34318313 0.16925688 0.21850969 0.51708829 0.51708829 0.77972552 0.30382539 0.62571652 0.42220082 0.82147243 0.27639532 0.23262132 0.77563244 1.02179079 0.95912229 0.58086873 0.39493271 0.37846988 0.28768137 0.52925674 0.24592454 0.48204379 0.19544100 0.25231325 0.44781160 0.35682482 0.70014086 0.38678889 0.80779655 0.66993801 0.88848664 0.98045696 0.24592454 0.82918596 0.42595379 0.98531475 0.44064615 0.82340759 0.50462650 0.75483422 0.28209479 0.75272279 0.60502592 0.21110041 0.59441061 0.55851919 0.58632301 0.46524265 0.34778982 0.45834978 0.70692752 0.81172746 0.35233628 0.56700351 0.85934797 0.57536274 0.67702750 0.68636625 0.76738080 0.35682482 0.43336224 0.20342145 0.71364965 0.43336224 0.67937422 0.71364965 0.43336224 0.97883234 0.47539459 0.56980355 0.36996385 0.76113336 0.52015709 0.50462650 0.67937422 0.25854415 0.46865107 0.28209479 0.32410224 0.19544100 0.64574449 0.51089540 0.50146267 0.40291195 0.79987679 0.73127328 0.37424103 0.65552906 0.36996385 0.72251520 0.31915382 0.76322152 0.86488625 0.32410224 0.57258989 0.48533423 0.52320790 0.41459298 0.27639532 0.72030904 0.85003732 0.48860251 0.48860251 0.52624101 0.46865107 0.25231325 0.60765078 0.42595379 0.43336224 0.36996385 0.43701937 0.60502592 0.62825493 0.39493271 0.62571652 0.23262132 0.34318313 0.39088201 0.25854415 0.83682839 0.58086873 0.46180908 0.37424103 0.88848664 
0.19544100 0.57536274 0.58632301 0.24592454 0.48533423 0.58903122 0.47539459 0.49184908 0.29316151 0.45486418 0.11283792 0.39493271 0.33851375 0.39894228 0.56136155 1.11846227 0.62571652 0.21110041 1.00292534 0.25231325 0.50777063 0.58360224 0.27639532 0.43701937 0.38678889 0.94406974 0.70692752 0.37846988 0.65309666 0.56136155 0.60502592 0.36125760 0.26462837 0.67230948 0.22567583 0.73992770 0.55851919 0.45486418 0.63078313 0.66516971 0.30901936 0.31412747 0.38678889 0.28209479 0.33851375 0.34778982 0.31915382 0.41459298 0.35233628 0.56700351 0.28768137 0.28209479 0.98531475 0.44064615 0.91843410 0.57258989 0.82533821 0.58903122 0.64820448 0.43701937 0.45135167 0.35233628 0.31915382 0.46180908 0.51400117 0.53523723 0.70241037 0.36563664 0.25231325 0.39493271 0.23262132 0.46180908 0.48204379 0.25231325 0.54700210 0.43701937 0.57258989 0.47539459 0.35233628 0.37846988 0.41073622 0.63830765 0.52320790 0.42595379 0.97066846 0.55566230 0.51400117 0.33851375 0.49507435 0.29854107 0.58360224 0.33377906 0.61026434 0.51400117 0.23936537 0.67230948 0.32897623 0.97230672 0.53225539 0.90446471 0.42967399 0.61545817 0.42220082 0.33377906 0.18712052 0.22567583 0.51708829 0.52320790 0.78582516 0.30382539 0.63580937 0.44781160 0.81563942 0.27057582 0.22567583 0.77357778 0.98531475 0.95912229 0.58086873 0.39894228 0.37424103 0.30901936 0.57812229 0.26462837 0.49507435 0.20342145 0.23936537 0.45486418 0.36125760 0.69098830 0.38678889 0.81953271 0.68868115 0.87767302 0.96408758 0.26462837 0.81758838 0.44064615 0.97066846 0.43336224 0.82340759 0.52925674 0.76322152 0.28768137 0.75483422 0.62316776 0.22567583 0.61286676 0.55279064 0.59172703 0.47203487 0.34778982 0.46180908 0.68868115 0.78784788 0.33851375 0.57812229 0.85563587 0.56136155 0.69557963 0.70467256 0.76322152 0.34318313 0.42967399 0.21110041 0.72251520 0.43701937 0.67937422 0.71141600 0.46180908 0.95078919 0.46180908 0.56700351 0.36563664 0.76530399 0.50777063 0.49507435 0.67467261 0.28209479 0.50777063 0.28768137 0.31915382 0.20342145 0.64327510 0.52624101 0.47873074 0.39088201 0.79388511 0.71809610 0.37846988 0.66755812 0.35682482 0.71587633 0.34318313 0.74848206 0.84440165 0.32410224 0.57812229 0.45135167 0.52925674 0.42595379 0.28209479 0.72690743 0.83872811 0.48204379 0.48533423 0.53820256 0.46180908 0.23936537 0.61286676 0.41073622 0.42967399 0.35682482 0.42967399 0.60502592 0.68171287 0.38265199 0.62825493 0.23262132 0.32897623 0.37846988 0.24592454 0.84251472 0.56700351 0.44064615 0.36563664 0.86304411 
0.18712052 0.58903122 0.53820256 0.25231325 0.47203487 0.53225539 0.49827875 0.48533423 0.30901936 0.46180908 0.13819766 0.39493271 0.32410224 0.41459298 0.54990398 1.13681051 0.63830765 0.19544100 0.99815327 0.24592454 0.50777063 0.59172703 0.28768137 0.44781160 0.37846988 0.95413116 0.69557963 0.36563664 0.66516971 0.55851919 0.61026434 0.35233628 0.26462837 0.67230948 0.23936537 0.73561322 0.55851919 0.43701937 0.64820448 0.64079619 0.31412747 0.28209479 0.40291195 0.27639532 0.32897623 0.33851375 0.34318313 0.37846988 0.34778982 0.58632301 0.28768137 0.28209479 0.97883234 0.42220082 0.93219418 0.56418958 0.86672448 0.58903122 0.65552906 0.45834978 0.46524265 0.37424103 0.31412747 0.44424332 0.53523723 0.55279064 0.73561322 0.31915382 0.24592454 0.41073622 0.22567583 0.45834978 0.48204379 0.25231325 0.55279064 0.44781160 0.53820256 0.47873074 0.36563664 0.36996385 0.44064615 0.62825493 0.53523723 0.43701937 0.97230672 0.57536274 0.50777063 0.33851375 0.51400117 0.29854107 0.56136155 0.33851375 0.60238963 0.53523723 0.23936537 0.67467261 0.32897623 0.97394223 0.52624101 0.90446471 0.42967399 0.57258989 0.40684289 0.33377906 0.15957691 0.23262132 0.50777063 0.52624101 0.79588735 0.33851375 0.67467261 0.43336224 0.81368579 0.25231325 0.22567583 0.76738080 0.97066846 0.94575408 0.58903122 0.37846988 0.39894228 0.29316151 0.58903122 0.25231325 0.52925674 0.21110041 0.22567583 0.45834978 0.36996385 0.68171287 0.39894228 0.79788456 0.70692752 0.87767302 0.96902743 0.28209479 0.81172746 0.45135167 0.94575408 0.43701937 0.83301594 0.54990398 0.75272279 0.28209479 0.74848206 0.62571652 0.22567583 0.61803872 0.54408473 0.61026434 0.48204379 0.33851375 0.48533423 0.69786397 0.79388511 0.32410224 0.57812229 0.84816292 0.56980355 0.69786397 0.70692752 0.74848206 0.36125760 0.42595379 0.21110041 0.76113336 0.42595379 0.66993801 0.71809610 0.47873074 0.96078024 0.48860251 0.54700210 0.36125760 0.76945201 0.48533423 0.47203487 0.66993801 0.27057582 0.51089540 0.27057582 0.34318313 0.19544100 0.64327510 0.51089540 0.48860251 0.39493271 0.79987679 0.71141600 0.35682482 0.67702750 0.33851375 0.73992770 0.37846988 0.72690743 0.84062355 0.33377906 0.57812229 0.46524265 0.53820256 0.44424332 0.28209479 0.74207554 0.82918596 0.50462650 0.52015709 0.51708829 0.47203487 0.23936537 0.59974175 0.41073622 0.43701937 0.36996385 0.45135167 0.61286676 0.72251520 0.36996385 0.63330124 0.23936537 0.32410224 0.36125760 0.25231325 0.84816292 0.54700210 0.42967399 0.38265199 0.86119802 
0.17841241 0.60502592 0.46865107 0.25854415 0.47873074 0.49184908 0.51089540 0.50462650 0.31915382 0.49184908 0.13819766 0.39088201 0.32897623 0.43336224 0.54115164 1.12837917 0.62060854 0.19544100 0.98045696 0.25854415 0.51708829 0.59974175 0.30382539 0.45486418 0.37846988 0.94238240 0.70692752 0.36125760 0.66036698 0.53523723 0.59708213 0.37846988 0.27057582 0.67230948 0.25854415 0.72471464 0.57536274 0.40291195 0.67230948 0.63078313 0.32410224 0.26462837 0.42220082 0.27639532 0.31915382 0.33851375 0.35233628 0.38265199 0.35233628 0.58632301 0.29316151 0.27057582 0.96902743 0.41841419 0.93389993 0.54990398 0.86488625 0.57258989 0.64079619 0.44424332 0.48204379 0.39088201 0.31412747 0.44781160 0.52320790 0.54990398 0.78986542 0.31915382 0.25231325 0.41073622 0.22567583 0.45135167 0.49507435 0.23936537 0.53820256 0.42967399 0.52624101 0.47539459 0.32897623 0.36563664 0.44064615 0.61803872 0.55279064 0.42595379 1.07344389 0.57536274 0.50462650 0.33851375 0.48533423 0.29316151 0.56700351 0.34318313 0.61286676 0.55566230 0.23936537 0.66993801 0.31915382 0.96573701 0.54115164 0.89739847 0.42220082 0.54115164 0.42967399 0.34318313 0.15957691 0.21850969 0.53820256 0.54408473 0.79388511 0.32410224 0.69098830 0.42220082 0.81172746 0.23936537 0.23936537 0.76113336 0.93730213 0.93560258 0.59974175 0.36125760 0.38678889 0.29316151 0.60765078 0.24592454 0.52624101 0.18712052 0.23262132 0.46865107 0.36996385 0.69557963 0.40684289 0.78176402 0.72909362 0.87403874 0.96902743 0.28768137 0.80976439 0.46180908 0.92016536 0.41841419 0.84062355 0.59172703 0.76738080 0.27639532 0.77563244 0.59708213 0.21110041 0.61545817 0.54408473 0.60765078 0.50777063 0.33377906 0.47539459 0.70014086 0.79388511 0.34778982 0.57812229 0.84062355 0.55851919 0.66277269 0.70917531 0.73344646 0.35233628 0.44424332 0.21110041 0.79987679 0.41841419 0.67467261 0.73344646 0.49827875 0.95413116 0.48533423 0.54990398 0.35233628 0.76738080 0.47873074 0.47873074 0.68171287 0.27057582 0.52320790 0.29854107 0.34778982 0.19544100 0.64820448 0.52015709 0.48860251 0.41459298 0.80976439 0.69786397 0.38678889 0.68636625 0.33851375 0.73777361 0.39088201 0.73127328 0.82340759 0.31915382 0.56980355 0.44781160 0.54700210 0.47539459 0.27057582 0.75272279 0.82147243 0.50777063 0.51400117 0.52015709 0.48860251 0.25231325 0.60502592 0.42220082 0.44064615 0.35682482 0.44064615 0.63330124 0.74635267 0.37424103 0.60765078 0.23936537 0.31915382 0.35233628 0.25231325 0.85190759 0.57258989 0.40291195 0.38678889 0.86855882 
0.19544100 0.62825493 0.41841419 0.24592454 0.50462650 0.46524265 0.52624101 0.50146267 0.30901936 0.50462650 0.13819766 0.41841419 0.34778982 0.45135167 0.54408473 1.12978876 0.63330124 0.20342145 0.95078919 0.26462837 0.52015709 0.59974175 0.29316151 0.46180908 0.36563664 0.96243533 0.70917531 0.33851375 0.66755812 0.52320790 0.59708213 0.36125760 0.26462837 0.67467261 0.23262132 0.73561322 0.57812229 0.38265199 0.66993801 0.62060854 0.33851375 0.26462837 0.42220082 0.27057582 0.31915382 0.33851375 0.34778982 0.36125760 0.36125760 0.60765078 0.28209479 0.27057582 0.95246164 0.41073622 0.93048530 0.55566230 0.87221593 0.56700351 0.64327510 0.45135167 0.48533423 0.40291195 0.31412747 0.44781160 0.52015709 0.56700351 0.78582516 0.29854107 0.25854415 0.40684289 0.22567583 0.46180908 0.51089540 0.26462837 0.55851919 0.41459298 0.52320790 0.48533423 0.32410224 0.39088201 0.41459298 0.61286676 0.57536274 0.43336224 1.08670588 0.57258989 0.50777063 0.35682482 0.46524265 0.28768137 0.55279064 0.36563664 0.62316776 0.56418958 0.21850969 0.66516971 0.32410224 0.96408758 0.54700210 0.87221593 0.43336224 0.52015709 0.42967399 0.33377906 0.07978846 0.22567583 0.50146267 0.54408473 0.79588735 0.33851375 0.69786397 0.43701937 0.81368579 0.24592454 0.21110041 0.77563244 0.91147617 0.95246164 0.58360224 0.37846988 0.39894228 0.29854107 0.62825493 0.25231325 0.54700210 0.17841241 0.23262132 0.44781160 0.36125760 0.68404352 0.40684289 0.77768167 0.71587633 0.87948452 0.98207889 0.30901936 0.80384642 0.46865107 0.93219418 0.42220082 0.83872811 0.61026434 0.77357778 0.28209479 0.78379722 0.58632301 0.19544100 0.63580937 0.54115164 0.59974175 0.53820256 0.33377906 0.45135167 0.68868115 0.77563244 0.34778982 0.58086873 0.85003732 0.56418958 0.73344646 0.72251520 0.74207554 0.36996385 0.44781160 0.21110041 0.82726432 0.41841419 0.66755812 0.71809610 0.54408473 0.92016536 0.46865107 0.57536274 0.36125760 0.76530399 0.48204379 0.50146267 0.68404352 0.28768137 0.54990398 0.29316151 0.36563664 0.21110041 0.64079619 0.53523723 0.47873074 0.41073622 0.79788456 0.70241037 0.38265199 0.68868115 0.34778982 0.73992770 0.39894228 0.69786397 0.81368579 0.35682482 0.58903122 0.42595379 0.54700210 0.50146267 0.28209479 0.74848206 0.81758838 0.49827875 0.50777063 0.52320790 0.48860251 0.22567583 0.58086873 0.43336224 0.43701937 0.36563664 0.43701937 0.62571652 0.74207554 0.36563664 0.60765078 0.24592454 0.30901936 0.35233628 0.26462837 0.85934797 0.54990398 0.41459298 0.37846988 0.88489678 
0.18712052 0.61286676 0.39088201 0.25231325 0.49827875 0.44424332 0.52320790 0.51708829 0.30382539 0.50146267 0.15957691 0.40684289 0.33851375 0.46524265 0.51400117 1.14656872 0.63580937 0.20342145 0.93048530 0.26462837 0.52624101 0.60765078 0.31412747 0.48204379 0.34778982 0.96573701 0.72030904 0.33851375 0.67702750 0.51708829 0.57258989 0.35682482 0.24592454 0.66036698 0.23262132 0.69557963 0.59974175 0.37846988 0.66277269 0.60502592 0.36125760 0.26462837 0.38678889 0.25854415 0.32410224 0.33377906 0.35682482 0.36563664 0.36996385 0.59441061 0.28768137 0.27057582 0.95078919 0.41459298 0.93048530 0.55566230 0.87585777 0.57812229 0.64820448 0.49184908 0.47539459 0.40291195 0.33851375 0.42595379 0.54408473 0.57258989 0.80779655 0.27639532 0.23936537 0.42595379 0.23262132 0.43336224 0.49827875 0.23936537 0.56418958 0.40291195 0.49507435 0.47539459 0.33851375 0.39493271 0.44064615 0.61545817 0.56418958 0.44781160 1.08816946 0.57536274 0.51089540 0.33377906 0.45486418 0.28768137 0.55279064 0.35233628 0.62571652 0.57812229 0.21110041 0.66516971 0.32897623 0.96573701 0.57812229 0.86304411 0.43701937 0.49184908 0.46180908 0.32410224 0.14927053 0.21850969 0.50462650 0.53820256 0.78784788 0.32410224 0.70917531 0.43336224 0.82726432 0.23936537 0.22567583 0.76530399 0.87403874 0.95078919 0.58632301 0.38265199 0.40291195 0.28768137 0.65795246 0.25854415 0.55566230 0.17841241 0.24592454 0.44064615 0.35233628 0.67467261 0.42967399 0.75693976 0.72251520 0.86304411 0.95579777 0.28209479 0.78176402 0.51089540 0.92361815 0.40684289 0.85190759 0.63830765 0.76530399 0.27639532 0.78784788 0.53523723 0.20342145 0.64079619 0.55279064 0.59441061 0.52320790 0.31915382 0.46865107 0.68636625 0.78176402 0.35233628 0.59974175 0.83872811 0.55279064 0.76945201 0.73561322 0.73344646 0.34778982 0.41841419 0.21110041 0.85749393 0.42220082 0.65552906 0.72471464 0.54115164 0.91496175 0.48533423 0.58360224 0.36563664 0.78379722 0.49184908 0.51089540 0.69098830 0.27639532 0.55279064 0.29316151 0.34778982 0.21850969 0.64574449 0.55566230 0.47873074 0.40684289 0.76530399 0.69098830 0.39894228 0.67702750 0.32897623 0.74207554 0.41459298 0.67702750 0.79987679 0.35233628 0.59172703 0.43336224 0.51400117 0.52624101 0.28209479 0.75693976 0.81368579 0.50777063 0.54700210 0.50146267 0.48860251 0.23936537 0.59974175 0.43336224 0.43336224 0.37424103 0.42967399 0.63330124 0.79388511 0.36563664 0.61026434 0.28209479 0.31412747 0.33851375 0.25231325 0.83492434 0.55851919 0.39894228 0.36996385 0.90093852 
0.18712052 0.61286676 0.35682482 0.25231325 0.48204379 0.43336224 0.52925674 0.52925674 0.30382539 0.52320790 0.16925688 0.41841419 0.32410224 0.47203487 0.51708829 1.13260268 0.63078313 0.20342145 0.91843410 0.27639532 0.52320790 0.59974175 0.30382539 0.50777063 0.33851375 0.96078024 0.72690743 0.34318313 0.68404352 0.47873074 0.57536274 0.37846988 0.25231325 0.65795246 0.23936537 0.70467256 0.62316776 0.35233628 0.68171287 0.59708213 0.37846988 0.25854415 0.39493271 0.25231325 0.30901936 0.34318313 0.35233628 0.36563664 0.37846988 0.60238963 0.25231325 0.27639532 0.94911379 0.41073622 0.93048530 0.52925674 0.89027615 0.58086873 0.64327510 0.47873074 0.49184908 0.41459298 0.34778982 0.42967399 0.55566230 0.56136155 0.83682839 0.27639532 0.22567583 0.41459298 0.23936537 0.42967399 0.51089540 0.26462837 0.56136155 0.37424103 0.48533423 0.47539459 0.33851375 0.40684289 0.41459298 0.60238963 0.59708213 0.42967399 1.07196021 0.58360224 0.50777063 0.34778982 0.46524265 0.29316151 0.52320790 0.32410224 0.63830765 0.57258989 0.21850969 0.67230948 0.32410224 0.95912229 0.57812229 0.84816292 0.42595379 0.48204379 0.45135167 0.34778982 0.15957691 0.21110041 0.51089540 0.53225539 0.77972552 0.33377906 0.72030904 0.43701937 0.87403874 0.21110041 0.24592454 0.76113336 0.86304411 0.96902743 0.58903122 0.37846988 0.41459298 0.27639532 0.68404352 0.24592454 0.58360224 0.18712052 0.24592454 0.44424332 0.34318313 0.70014086 0.44064615 0.74421717 0.74421717 0.83682839 0.94406974 0.28768137 0.77151765 0.51400117 0.86119802 0.39493271 0.85563587 0.66516971 0.79388511 0.28768137 0.80976439 0.54700210 0.21110041 0.63830765 0.54990398 0.60238963 0.54700210 0.31412747 0.46180908 0.68868115 0.76113336 0.34318313 0.60765078 0.84062355 0.54115164 0.78379722 0.75272279 0.73561322 0.36125760 0.39894228 0.19544100 0.89917023 0.41459298 0.65065517 0.72251520 0.54700210 0.90622266 0.47873074 0.59172703 0.34318313 0.79987679 0.46180908 0.51708829 0.68868115 0.28209479 0.57536274 0.28768137 0.36563664 0.23936537 0.63830765 0.55279064 0.48204379 0.39088201 0.75693976 0.68636625 0.41459298 0.66277269 0.31915382 0.72909362 0.42967399 0.65309666 0.79187782 0.35682482 0.61026434 0.45486418 0.53225539 0.54990398 0.28209479 0.73127328 0.81758838 0.48533423 0.53820256 0.49184908 0.47203487 0.24592454 0.59441061 0.41841419 0.43701937 0.39088201 0.43701937 0.64327510 0.82340759 0.34778982 0.59441061 0.30382539 0.31412747 0.33851375 0.25231325 0.85003732 0.58360224 0.40291195 0.36996385 0.89562320 
0.19544100 0.61545817 0.33377906 0.24592454 0.49184908 0.41841419 0.51400117 0.54408473 0.30382539 0.54990398 0.17841241 0.40291195 0.32410224 0.48533423 0.51089540 1.13960710 0.63830765 0.21110041 0.91147617 0.29854107 0.54115164 0.59974175 0.33851375 0.51400117 0.32897623 0.96738362 0.73992770 0.32897623 0.68171287 0.48204379 0.56980355 0.37846988 0.26462837 0.65552906 0.23262132 0.67467261 0.62060854 0.34318313 0.69786397 0.57258989 0.37846988 0.25231325 0.40291195 0.25854415 0.30901936 0.36996385 0.34778982 0.36125760 0.35682482 0.61026434 0.25854415 0.27639532 0.94238240 0.40684289 0.93048530 0.53523723 0.89384440 0.58632301 0.64079619 0.47873074 0.50462650 0.41841419 0.33851375 0.44781160 0.53820256 0.54990398 0.87948452 0.27057582 0.23262132 0.41073622 0.23262132 0.43336224 0.50777063 0.25231325 0.57536274 0.35233628 0.46524265 0.47539459 0.32897623 0.41459298 0.41073622 0.61026434 0.60502592 0.43336224 1.06749679 0.59441061 0.50777063 0.35233628 0.44781160 0.30382539 0.50146267 0.32897623 0.62825493 0.55851919 0.21110041 0.64574449 0.34318313 0.95078919 0.62316776 0.83301594 0.44064615 0.47539459 0.47203487 0.34318313 0.18712052 0.21110041 0.51089540 0.53523723 0.77357778 0.31915382 0.72690743 0.43336224 0.88848664 0.22567583 0.23262132 0.74207554 0.84816292 0.96902743 0.59708213 0.37846988 0.42220082 0.28209479 0.67702750 0.25231325 0.60238963 0.18712052 0.26462837 0.44424332 0.33377906 0.69557963 0.45834978 0.72251520 0.75060542 0.81563942 0.93389993 0.28768137 0.76738080 0.54408473 0.83492434 0.39894228 0.85003732 0.67467261 0.78784788 0.28768137 0.78582516 0.57536274 0.20342145 0.63830765 0.54408473 0.61026434 0.53523723 0.31915382 0.45834978 0.67230948 0.73777361 0.33377906 0.61026434 0.84062355 0.53225539 0.80582391 0.76530399 0.73777361 0.36996385 0.37424103 0.19544100 0.92705808 0.39493271 0.63078313 0.71587633 0.53820256 0.88669353 0.49827875 0.61026434 0.35233628 0.79788456 0.47203487 0.51089540 0.66277269 0.29854107 0.59172703 0.29316151 0.35682482 0.23262132 0.62571652 0.59172703 0.46180908 0.35233628 0.75693976 0.68868115 0.41841419 0.66036698 0.31915382 0.73127328 0.44064615 0.62825493 0.77357778 0.35682482 0.61545817 0.42220082 0.49184908 0.56418958 0.28768137 0.72471464 0.80384642 0.49827875 0.55566230 0.48533423 0.49184908 0.24592454 0.58360224 0.44424332 0.45135167 0.39493271 0.43336224 0.64327510 0.87585777 0.34778982 0.59441061 0.32410224 0.30901936 0.34318313 0.27639532 0.84816292 0.55851919 0.39894228 0.37424103 0.89917023 
0.21110041 0.61545817 0.29854107 0.23936537 0.50146267 0.39088201 0.49827875 0.53820256 0.30901936 0.58086873 0.16925688 0.41073622 0.32897623 0.48204379 0.50462650 1.14517978 0.62060854 0.23936537 0.88669353 0.27057582 0.53225539 0.59708213 0.32897623 0.51400117 0.33377906 0.98207889 0.72690743 0.35682482 0.67467261 0.46865107 0.55851919 0.39493271 0.24592454 0.63580937 0.21850969 0.66755812 0.62571652 0.31915382 0.67937422 0.56980355 0.38265199 0.25231325 0.42220082 0.25231325 0.31915382 0.37424103 0.33851375 0.35233628 0.35233628 0.61026434 0.28209479 0.25854415 0.92361815 0.42595379 0.93899861 0.52925674 0.87221593 0.57536274 0.62316776 0.49507435 0.51708829 0.41841419 0.34318313 0.44424332 0.58086873 0.55851919 0.88669353 0.26462837 0.24592454 0.40684289 0.23262132 0.43336224 0.50777063 0.28768137 0.59708213 0.34318313 0.46865107 0.48204379 0.31915382 0.41073622 0.43336224 0.60765078 0.60765078 0.42220082 1.08524033 0.59708213 0.50462650 0.34778982 0.44424332 0.29854107 0.50462650 0.29854107 0.63330124 0.56136155 0.22567583 0.63330124 0.35233628 0.95246164 0.62825493 0.81172746 0.44064615 0.47203487 0.48860251 0.34318313 0.17841241 0.21110041 0.52320790 0.52925674 0.77151765 0.32410224 0.74635267 0.41841419 0.90797721 0.22567583 0.23936537 0.70692752 0.83682839 0.96243533 0.59708213 0.41459298 0.41841419 0.28768137 0.70241037 0.24592454 0.61803872 0.18712052 0.26462837 0.44424332 0.32410224 0.70467256 0.47203487 0.70014086 0.75483422 0.81563942 0.92533972 0.28209479 0.76738080 0.54990398 0.81172746 0.37424103 0.85003732 0.68868115 0.78986542 0.29854107 0.78784788 0.58360224 0.22567583 0.62571652 0.56418958 0.59974175 0.53820256 0.28768137 0.43336224 0.65309666 0.72471464 0.36563664 0.60765078 0.84251472 0.53523723 0.82533821 0.77357778 0.71809610 0.36563664 0.35682482 0.18712052 0.97394223 0.39088201 0.62316776 0.72251520 0.54700210 0.85190759 0.51400117 0.61545817 0.33851375 0.77972552 0.47203487 0.51708829 0.63580937 0.30382539 0.59708213 0.30901936 0.34318313 0.22567583 0.63078313 0.61026434 0.47539459 0.33851375 0.75060542 0.69098830 0.42967399 0.65552906 0.31915382 0.74848206 0.45834978 0.58903122 0.76530399 0.36125760 0.61545817 0.41073622 0.47873074 0.58086873 0.28768137 0.69557963 0.78986542 0.48533423 0.57812229 0.47203487 0.49184908 0.21110041 0.59172703 0.46524265 0.44781160 0.39493271 0.44424332 0.62825493 0.92877327 0.34778982 0.58086873 0.31412747 0.30382539 0.32410224 0.28209479 0.84816292 0.55566230 0.39493271 0.34778982 0.90622266 
0.23262132 0.59172703 0.30901936 0.24592454 0.48204379 0.37424103 0.48533423 0.53820256 0.31915382 0.59974175 0.20342145 0.42595379 0.32410224 0.47873074 0.48204379 1.15624458 0.63330124 0.24592454 0.87948452 0.26462837 0.53225539 0.58903122 0.32410224 0.53225539 0.35233628 0.98692870 0.74421717 0.35233628 0.67467261 0.47539459 0.54700210 0.38265199 0.24592454 0.61026434 0.23936537 0.66036698 0.62825493 0.29316151 0.68636625 0.56418958 0.38678889 0.24592454 0.42595379 0.25854415 0.31412747 0.39088201 0.32897623 0.36125760 0.34778982 0.59441061 0.27057582 0.24592454 0.91496175 0.41841419 0.93899861 0.51400117 0.87403874 0.56418958 0.62316776 0.49827875 0.51089540 0.42967399 0.34318313 0.43336224 0.62316776 0.53820256 0.88309638 0.25854415 0.23936537 0.39088201 0.23936537 0.42595379 0.49827875 0.30901936 0.61803872 0.35233628 0.45135167 0.51089540 0.32410224 0.43336224 0.42220082 0.60502592 0.66277269 0.44064615 1.06898667 0.59172703 0.52925674 0.35682482 0.42595379 0.30382539 0.47203487 0.29316151 0.62825493 0.56700351 0.22567583 0.62316776 0.35682482 0.94743542 0.66036698 0.78784788 0.41073622 0.46180908 0.48533423 0.33851375 0.18712052 0.21850969 0.52624101 0.52015709 0.75903945 0.31915382 0.76738080 0.42595379 0.90622266 0.20342145 0.24592454 0.67937422 0.82147243 0.97066846 0.58632301 0.39894228 0.44781160 0.30382539 0.71809610 0.25854415 0.64079619 0.18712052 0.27639532 0.45135167 0.29854107 0.70014086 0.49507435 0.66516971 0.73992770 0.81368579 0.93048530 0.27639532 0.77151765 0.57258989 0.78784788 0.37424103 0.84628438 0.71587633 0.80186406 0.28209479 0.77972552 0.58086873 0.22567583 0.61545817 0.55279064 0.59441061 0.56980355 0.28768137 0.45834978 0.63078313 0.72030904 0.35682482 0.62825493 0.85003732 0.54700210 0.85190759 0.76530399 0.70014086 0.35682482 0.34318313 0.20342145 0.99335827 0.38678889 0.60765078 0.72251520 0.52624101 0.80976439 0.52320790 0.62316776 0.32410224 0.77357778 0.48204379 0.52015709 0.64079619 0.30382539 0.62060854 0.30382539 0.35233628 0.24592454 0.63078313 0.62316776 0.45135167 0.34318313 0.72251520 0.68636625 0.43336224 0.65552906 0.29854107 0.74848206 0.46865107 0.57536274 0.75272279 0.37424103 0.61803872 0.41459298 0.44781160 0.61286676 0.29316151 0.69557963 0.79388511 0.47539459 0.56700351 0.45834978 0.47203487 0.23262132 0.59441061 0.44424332 0.44064615 0.39088201 0.44781160 0.59172703 0.96408758 0.35682482 0.56418958 0.34778982 0.30901936 0.32410224 0.27639532 0.84628438 0.54700210 0.41073622 0.34778982 0.89384440 
0.23936537 0.56700351 0.30382539 0.25231325 0.47539459 0.36996385 0.46865107 0.55566230 0.31915382 0.59708213 0.20342145 0.43336224 0.33377906 0.51089540 0.46865107 1.17671067 0.64079619 0.27057582 0.88848664 0.27057582 0.54700210 0.59172703 0.35233628 0.54700210 0.33851375 0.97066846 0.74635267 0.35682482 0.67702750 0.46865107 0.54700210 0.39088201 0.24592454 0.58903122 0.24592454 0.66755812 0.63830765 0.29316151 0.72030904 0.55566230 0.39894228 0.25854415 0.44064615 0.25231325 0.30382539 0.41841419 0.31412747 0.33377906 0.36125760 0.57812229 0.26462837 0.24592454 0.90972837 0.43701937 0.93048530 0.52320790 0.87221593 0.55851919 0.61545817 0.52320790 0.50777063 0.44781160 0.34778982 0.44781160 0.63580937 0.54115164 0.89917023 0.27639532 0.26462837 0.39088201 0.25231325 0.42595379 0.52015709 0.32410224 0.63078313 0.32897623 0.38265199 0.50146267 0.33377906 0.41073622 0.42595379 0.58632301 0.64820448 0.42967399 1.06151637 0.59441061 0.57258989 0.36125760 0.42220082 0.34318313 0.45135167 0.29854107 0.61545817 0.55279064 0.23936537 0.61545817 0.33851375 0.93730213 0.66755812 0.77151765 0.44781160 0.45486418 0.49507435 0.35682482 0.17841241 0.20342145 0.52925674 0.52624101 0.74207554 0.32897623 0.78379722 0.41073622 0.89917023 0.21110041 0.24592454 0.66993801 0.79788456 0.97720502 0.58360224 0.41841419 0.45486418 0.31412747 0.73777361 0.26462837 0.66755812 0.18712052 0.28768137 0.44064615 0.30382539 0.69328777 0.50146267 0.65795246 0.75483422 0.80582391 0.91669957 0.28768137 0.79987679 0.58360224 0.73561322 0.37846988 0.85003732 0.74635267 0.81172746 0.28768137 0.81172746 0.59974175 0.23262132 0.61026434 0.55279064 0.59974175 0.56980355 0.27639532 0.45135167 0.64574449 0.71364965 0.36996385 0.63330124 0.85190759 0.51400117 0.88669353 0.78176402 0.70692752 0.35682482 0.33851375 0.18712052 1.00292534 0.36996385 0.59441061 0.72030904 0.50146267 0.78379722 0.53225539 0.63078313 0.31412747 0.77768167 0.46180908 0.52320790 0.62060854 0.30901936 0.62571652 0.31412747 0.35233628 0.21850969 0.63830765 0.63580937 0.43701937 0.34318313 0.70241037 0.67937422 0.46180908 0.66036698 0.29854107 0.73992770 0.47539459 0.53225539 0.73127328 0.35233628 0.62825493 0.38678889 0.44064615 0.63330124 0.29854107 0.71809610 0.78784788 0.45135167 0.60765078 0.46180908 0.47203487 0.25231325 0.56700351 0.44424332 0.44424332 0.37846988 0.44781160 0.56418958 0.99335827 0.35682482 0.58360224 0.34778982 0.32410224 0.31915382 0.27057582 0.82726432 0.55279064 0.43701937 0.34318313 0.86304411 
0.27639532 0.56418958 0.29316151 0.26462837 0.47873074 0.37846988 0.46180908 0.55851919 0.31412747 0.61286676 0.21850969 0.44064615 0.32897623 0.52320790 0.48860251 1.19015923 0.64820448 0.27057582 0.87038930 0.28768137 0.55279064 0.59974175 0.32897623 0.55279064 0.33851375 0.98369815 0.73561322 0.33377906 0.66516971 0.42220082 0.52925674 0.39493271 0.22567583 0.57258989 0.23936537 0.63078313 0.62571652 0.27057582 0.71587633 0.55279064 0.42595379 0.26462837 0.42595379 0.27639532 0.30382539 0.45135167 0.30901936 0.35682482 0.34318313 0.58903122 0.27057582 0.23936537 0.89562320 0.41841419 0.93389993 0.50146267 0.83492434 0.54115164 0.61026434 0.54990398 0.50462650 0.45834978 0.35233628 0.44064615 0.63580937 0.54700210 0.91147617 0.26462837 0.27639532 0.36996385 0.25231325 0.41073622 0.52015709 0.34318313 0.62571652 0.33377906 0.37424103 0.51400117 0.36125760 0.42595379 0.45834978 0.58360224 0.65065517 0.44064615 1.09545802 0.60238963 0.58903122 0.35682482 0.41459298 0.34318313 0.42967399 0.28209479 0.61286676 0.55279064 0.24592454 0.61545817 0.37424103 0.93389993 0.68404352 0.74848206 0.43701937 0.44781160 0.49184908 0.37424103 0.14927053 0.21110041 0.53523723 0.54408473 0.72690743 0.32897623 0.78176402 0.42595379 0.88669353 0.21110041 0.21110041 0.67467261 0.76322152 0.95912229 0.57812229 0.44064615 0.46524265 0.28209479 0.75483422 0.23936537 0.67467261 0.21110041 0.29854107 0.44064615 0.28768137 0.69557963 0.51089540 0.63580937 0.76113336 0.81368579 0.92189338 0.27057582 0.81368579 0.60502592 0.71364965 0.36125760 0.85934797 0.76738080 0.81758838 0.30382539 0.81953271 0.58086873 0.23936537 0.58903122 0.55566230 0.61026434 0.53225539 0.28209479 0.45834978 0.66036698 0.68868115 0.37424103 0.63580937 0.86855882 0.50146267 0.91669957 0.79588735 0.70692752 0.34778982 0.37424103 0.19544100 1.02023200 0.37424103 0.56980355 0.72690743 0.50146267 0.78986542 0.51400117 0.63830765 0.31412747 0.77563244 0.46865107 0.52624101 0.60502592 0.29854107 0.64820448 0.31915382 0.35233628 0.23262132 0.63830765 0.66516971 0.43336224 0.36125760 0.70467256 0.68171287 0.47539459 0.66755812 0.28768137 0.73344646 0.50146267 0.48860251 0.70467256 0.36563664 0.64574449 0.36996385 0.41841419 0.63580937 0.29316151 0.72690743 0.78986542 0.44424332 0.61545817 0.43336224 0.48204379 0.28209479 0.52925674 0.46524265 0.44424332 0.36563664 0.46524265 0.55851919 1.03417659 0.34778982 0.57536274 0.36125760 0.31915382 0.31412747 0.26462837 0.84816292 0.57812229 0.44781160 0.33377906 0.84440165 
0.30382539 0.53225539 0.29854107 0.27639532 0.47873074 0.36125760 0.45135167 0.55566230 0.31412747 0.64820448 0.18712052 0.43701937 0.33851375 0.56136155 0.50146267 1.19416426 0.63830765 0.27639532 0.87038930 0.29316151 0.56136155 0.60765078 0.32897623 0.53820256 0.34778982 0.98854001 0.73777361 0.30901936 0.64327510 0.42220082 0.52320790 0.37846988 0.23262132 0.55851919 0.28209479 0.61803872 0.63830765 0.25854415 0.70014086 0.52624101 0.42220082 0.26462837 0.45486418 0.28209479 0.32410224 0.47539459 0.30382539 0.35682482 0.33851375 0.59708213 0.28209479 0.27639532 0.88309638 0.44424332 0.91147617 0.47873074 0.82147243 0.52925674 0.61026434 0.57258989 0.50146267 0.44424332 0.37846988 0.43336224 0.63830765 0.54700210 0.92705808 0.25854415 0.26462837 0.37424103 0.23936537 0.39894228 0.52320790 0.36996385 0.63078313 0.31915382 0.36125760 0.49827875 0.35682482 0.43336224 0.44781160 0.58903122 0.63830765 0.44064615 1.09109073 0.61026434 0.61286676 0.38265199 0.42595379 0.34318313 0.43336224 0.27057582 0.61803872 0.54408473 0.25231325 0.58360224 0.37846988 0.93899861 0.68636625 0.73127328 0.45135167 0.42967399 0.49184908 0.35682482 0.14927053 0.21110041 0.53820256 0.53523723 0.71587633 0.34778982 0.77357778 0.42967399 0.86672448 0.21110041 0.19544100 0.66277269 0.75483422 0.96243533 0.59441061 0.46180908 0.47203487 0.28768137 0.76945201 0.27057582 0.69786397 0.23262132 0.29854107 0.42595379 0.27639532 0.70467256 0.50462650 0.61286676 0.75060542 0.80186406 0.91669957 0.28768137 0.83492434 0.61286676 0.65795246 0.35682482 0.85377376 0.78986542 0.82726432 0.29854107 0.79987679 0.57258989 0.25854415 0.60502592 0.55279064 0.62316776 0.57812229 0.28209479 0.45486418 0.63330124 0.67230948 0.38678889 0.66036698 0.86488625 0.49507435 0.93730213 0.76945201 0.73127328 0.35233628 0.40291195 0.21110041 1.02954938 0.36563664 0.54990398 0.73777361 0.49184908 0.76738080 0.51708829 0.64574449 0.30901936 0.77972552 0.45486418 0.51400117 0.59708213 0.28768137 0.66036698 0.31915382 0.34778982 0.22567583 0.64327510 0.70241037 0.45135167 0.34778982 0.70692752 0.68171287 0.48533423 0.68868115 0.29854107 0.72251520 0.50462650 0.47539459 0.70241037 0.37424103 0.64820448 0.37424103 0.39088201 0.64079619 0.27639532 0.73777361 0.77768167 0.44424332 0.61545817 0.41073622 0.47873074 0.28209479 0.51708829 0.46865107 0.45486418 0.35233628 0.46524265 0.54115164 1.04641579 0.35233628 0.56136155 0.39894228 0.32897623 0.30901936 0.25854415 0.83492434 0.57812229 0.45486418 0.30901936 0.86119802 
0.33851375 0.52320790 0.29316151 0.26462837 0.45834978 0.36996385 0.46180908 0.56418958 0.30382539 0.62825493 0.17841241 0.43336224 0.36125760 0.55851919 0.48860251 1.18614067 0.64574449 0.29854107 0.85190759 0.28768137 0.54990398 0.62316776 0.32897623 0.54115164 0.33851375 1.00292534 0.72251520 0.29316151 0.63078313 0.42220082 0.52624101 0.38265199 0.22567583 0.54990398 0.28768137 0.61803872 0.65065517 0.23936537 0.73127328 0.51089540 0.39088201 0.28768137 0.47203487 0.29854107 0.30901936 0.50146267 0.32897623 0.36125760 0.35233628 0.58632301 0.27057582 0.28209479 0.85563587 0.45486418 0.90270333 0.47539459 0.79388511 0.52015709 0.60502592 0.55279064 0.48204379 0.41841419 0.40291195 0.44064615 0.64327510 0.54700210 0.93899861 0.25231325 0.28209479 0.36996385 0.25231325 0.40684289 0.51708829 0.41841419 0.66036698 0.28768137 0.35682482 0.51089540 0.35682482 0.42220082 0.45834978 0.58360224 0.64820448 0.44064615 1.10269840 0.61803872 0.62825493 0.36996385 0.42220082 0.39088201 0.42595379 0.27057582 0.59172703 0.53225539 0.25231325 0.57258989 0.40291195 0.93730213 0.72251520 0.69786397 0.46180908 0.41459298 0.49507435 0.34318313 0.15957691 0.21850969 0.54115164 0.51400117 0.69328777 0.33377906 0.77357778 0.44064615 0.84251472 0.21110041 0.18712052 0.66516971 0.73561322 0.95746147 0.59974175 0.46865107 0.48204379 0.25854415 0.78784788 0.28209479 0.73777361 0.24592454 0.29854107 0.42967399 0.28209479 0.69786397 0.49184908 0.60502592 0.73992770 0.80384642 0.90972837 0.29316151 0.83872811 0.63078313 0.59172703 0.35682482 0.86119802 0.79987679 0.83682839 0.29854107 0.77768167 0.56418958 0.30382539 0.59708213 0.55851919 0.61803872 0.59974175 0.29316151 0.47203487 0.63580937 0.64327510 0.38678889 0.66993801 0.86855882 0.49507435 0.94575408 0.74848206 0.71809610 0.34778982 0.45486418 0.18712052 1.03417659 0.36563664 0.54700210 0.74848206 0.49507435 0.74635267 0.52015709 0.66036698 0.31412747 0.78176402 0.44781160 0.52925674 0.57812229 0.31412747 0.68636625 0.33377906 0.36996385 0.23262132 0.65795246 0.70014086 0.42967399 0.33851375 0.70917531 0.66516971 0.50462650 0.69786397 0.27057582 0.71141600 0.50462650 0.44064615 0.67467261 0.37424103 0.66277269 0.37424103 0.38265199 0.66755812 0.27057582 0.74421717 0.75903945 0.43336224 0.64574449 0.38678889 0.47539459 0.31915382 0.50146267 0.45486418 0.46180908 0.35233628 0.46865107 0.54115164 1.04031419 0.32897623 0.58360224 0.37424103 0.36563664 0.29316151 0.27057582 0.83872811 0.56700351 0.47203487 0.29316151 0.85749393 
0.33851375 0.52624101 0.30901936 0.27057582 0.43701937 0.37424103 0.46180908 0.56418958 0.30901936 0.66755812 0.16925688 0.40684289 0.39894228 0.56418958 0.47873074 1.19815591 0.66277269 0.28768137 0.84062355 0.29316151 0.54990398 0.63830765 0.32897623 0.56700351 0.33851375 1.00133718 0.72690743 0.31412747 0.65065517 0.42220082 0.52320790 0.35682482 0.20342145 0.54990398 0.29316151 0.58903122 0.65065517 0.23936537 0.74207554 0.50777063 0.39088201 0.28209479 0.49184908 0.28768137 0.32410224 0.54408473 0.30382539 0.36996385 0.34778982 0.59172703 0.28768137 0.29316151 0.83872811 0.46524265 0.88309638 0.47539459 0.77357778 0.50777063 0.59441061 0.58086873 0.46524265 0.40291195 0.40684289 0.45834978 0.65552906 0.55566230 0.95746147 0.25854415 0.29854107 0.36125760 0.25231325 0.41073622 0.51400117 0.42220082 0.66036698 0.27639532 0.35233628 0.50777063 0.35233628 0.40684289 0.49184908 0.55566230 0.65309666 0.44424332 1.10845666 0.60502592 0.63830765 0.36563664 0.42595379 0.39088201 0.41841419 0.27639532 0.58903122 0.51708829 0.25231325 0.56418958 0.40291195 0.93219418 0.74421717 0.68868115 0.46865107 0.39894228 0.50462650 0.28209479 0.17841241 0.20342145 0.54700210 0.50146267 0.68636625 0.32897623 0.77563244 0.42595379 0.83872811 0.21850969 0.16925688 0.68636625 0.73344646 0.96573701 0.58903122 0.47873074 0.48533423 0.24592454 0.79788456 0.29316151 0.77768167 0.25231325 0.29854107 0.43701937 0.29854107 0.69328777 0.48860251 0.58360224 0.73127328 0.80384642 0.90797721 0.28768137 0.81368579 0.61286676 0.55279064 0.34778982 0.86488625 0.80976439 0.84816292 0.29316151 0.75483422 0.57258989 0.32897623 0.58632301 0.56136155 0.61545817 0.60238963 0.27639532 0.46865107 0.63078313 0.61803872 0.37424103 0.69328777 0.87038930 0.49184908 0.95246164 0.73344646 0.72251520 0.35233628 0.45834978 0.16925688 1.04641579 0.35682482 0.52320790 0.74421717 0.51089540 0.70014086 0.52015709 0.65309666 0.32897623 0.76530399 0.43701937 0.52015709 0.55851919 0.29316151 0.69328777 0.33377906 0.36563664 0.24592454 0.65065517 0.71587633 0.43336224 0.33851375 0.69557963 0.66036698 0.50777063 0.70467256 0.25854415 0.71141600 0.54115164 0.42220082 0.65795246 0.36563664 0.66036698 0.36125760 0.34778982 0.69786397 0.27057582 0.75903945 0.73561322 0.43336224 0.64327510 0.38678889 0.45486418 0.35682482 0.49184908 0.46865107 0.46180908 0.34778982 0.46865107 0.52015709 1.06001599 0.33851375 0.55566230 0.37424103 0.35233628 0.31412747 0.27639532 0.84440165 0.57536274 0.47203487 0.27057582 0.85934797 
0.37424103 0.51400117 0.32897623 0.27639532 0.46524265 0.35233628 0.48533423 0.59172703 0.30901936 0.70014086 0.15957691 0.39088201 0.41459298 0.57258989 0.47539459 1.19948351 0.67702750 0.31412747 0.84628438 0.29854107 0.55851919 0.64574449 0.31915382 0.56136155 0.31915382 1.00451100 0.72471464 0.28209479 0.62571652 0.41459298 0.51708829 0.36996385 0.20342145 0.53820256 0.29854107 0.58632301 0.66993801 0.23936537 0.74421717 0.48533423 0.40291195 0.29316151 0.52925674 0.29316151 0.33377906 0.55566230 0.27639532 0.37424103 0.34778982 0.60238963 0.28209479 0.29854107 0.81368579 0.46524265 0.87948452 0.45834978 0.75903945 0.50777063 0.59172703 0.60238963 0.44781160 0.40684289 0.42220082 0.48204379 0.67467261 0.56136155 0.97066846 0.25231325 0.29316151 0.35233628 0.25231325 0.41073622 0.53225539 0.46865107 0.65795246 0.27639532 0.33377906 0.50462650 0.36563664 0.41073622 0.48204379 0.54990398 0.65552906 0.43336224 1.11846227 0.60765078 0.66277269 0.37846988 0.43336224 0.41073622 0.41459298 0.27639532 0.58632301 0.51089540 0.24592454 0.55851919 0.41841419 0.92016536 0.76113336 0.69098830 0.48204379 0.40684289 0.52320790 0.25854415 0.16925688 0.17841241 0.54700210 0.49507435 0.67937422 0.31915382 0.77972552 0.43701937 0.80976439 0.21110041 0.16925688 0.69557963 0.71364965 0.97394223 0.59441061 0.52015709 0.49507435 0.23262132 0.80582391 0.30901936 0.77972552 0.24592454 0.29316151 0.41073622 0.28768137 0.67702750 0.49507435 0.56980355 0.73127328 0.80582391 0.91147617 0.28768137 0.82533821 0.63580937 0.49184908 0.32410224 0.85377376 0.82147243 0.86672448 0.29316151 0.73992770 0.53820256 0.33377906 0.58903122 0.56418958 0.61545817 0.58632301 0.28768137 0.46524265 0.61545817 0.60502592 0.39088201 0.68868115 0.86855882 0.48860251 0.96573701 0.72471464 0.72251520 0.36563664 0.48533423 0.18712052 1.06898667 0.34318313 0.49184908 0.76945201 0.51708829 0.67230948 0.52624101 0.65552906 0.32897623 0.76738080 0.40684289 0.53225539 0.55279064 0.31915382 0.69098830 0.33377906 0.36563664 0.25231325 0.65309666 0.74207554 0.41459298 0.33377906 0.69098830 0.65552906 0.52925674 0.70014086 0.29316151 0.70241037 0.55566230 0.42967399 0.66277269 0.37424103 0.65065517 0.35682482 0.29854107 0.70014086 0.27639532 0.76945201 0.72471464 0.43336224 0.66277269 0.37846988 0.46180908 0.34318313 0.49507435 0.48860251 0.47203487 0.36996385 0.46865107 0.52320790 1.06301463 0.34318313 0.53225539 0.36125760 0.39088201 0.30382539 0.28209479 0.82340759 0.59708213 0.49184908 0.25231325 0.85190759 
0.37846988 0.50777063 0.32410224 0.25854415 0.43701937 0.35682482 0.48204379 0.59441061 0.33851375 0.71587633 0.16925688 0.39088201 0.42595379 0.59172703 0.49507435 1.20741844 0.70917531 0.31915382 0.84251472 0.29316151 0.54408473 0.63330124 0.32410224 0.55851919 0.31412747 1.01240201 0.71364965 0.27057582 0.62316776 0.39894228 0.50146267 0.35233628 0.20342145 0.52624101 0.29854107 0.55851919 0.67937422 0.23262132 0.73992770 0.47539459 0.39894228 0.29854107 0.51400117 0.30901936 0.32410224 0.56136155 0.29316151 0.38265199 0.37846988 0.60238963 0.27639532 0.30901936 0.80384642 0.47873074 0.84251472 0.45486418 0.70467256 0.49184908 0.58632301 0.59172703 0.44781160 0.39493271 0.43701937 0.49827875 0.66277269 0.53820256 0.98854001 0.28209479 0.30901936 0.36563664 0.25231325 0.41073622 0.54115164 0.48533423 0.65795246 0.28209479 0.33377906 0.50462650 0.35682482 0.39088201 0.48860251 0.55279064 0.66277269 0.44424332 1.13119660 0.61803872 0.66993801 0.38678889 0.43701937 0.42220082 0.43336224 0.30901936 0.58086873 0.49184908 0.23936537 0.53820256 0.45486418 0.92533972 0.77563244 0.70014086 0.50146267 0.40291195 0.51708829 0.24592454 0.19544100 0.17841241 0.56700351 0.45834978 0.65309666 0.30901936 0.77357778 0.45486418 0.76530399 0.21110041 0.16925688 0.66755812 0.70467256 0.95078919 0.59172703 0.53523723 0.50777063 0.22567583 0.82533821 0.31412747 0.78582516 0.23936537 0.28209479 0.41073622 0.26462837 0.66277269 0.51400117 0.56136155 0.72251520 0.80582391 0.92189338 0.28209479 0.83682839 0.62825493 0.42967399 0.32897623 0.85934797 0.81758838 0.86488625 0.29854107 0.74421717 0.53523723 0.37424103 0.58086873 0.56136155 0.62316776 0.58632301 0.29854107 0.46524265 0.60238963 0.59708213 0.37846988 0.69786397 0.87221593 0.49184908 0.97557499 0.72690743 0.71141600 0.35233628 0.48204379 0.19544100 1.08230328 0.32897623 0.47539459 0.76113336 0.51708829 0.66036698 0.54115164 0.67467261 0.36125760 0.76322152 0.41459298 0.53225539 0.52320790 0.29854107 0.69786397 0.35233628 0.35682482 0.25854415 0.65065517 0.76113336 0.40291195 0.33377906 0.66516971 0.65309666 0.54990398 0.72690743 0.29854107 0.71141600 0.56136155 0.41073622 0.65065517 0.36563664 0.66277269 0.34778982 0.28768137 0.69098830 0.27057582 0.77972552 0.70241037 0.43336224 0.69557963 0.38265199 0.45834978 0.38265199 0.47873074 0.48533423 0.48204379 0.35682482 0.47873074 0.50777063 1.05399312 0.34778982 0.56418958 0.34778982 0.43336224 0.29316151 0.29316151 0.82340759 0.62825493 0.48860251 0.24592454 0.83682839 
0.38678889 0.48860251 0.32897623 0.25231325 0.43336224 0.36996385 0.47873074 0.59708213 0.34778982 0.73992770 0.18712052 0.33377906 0.46524265 0.60238963 0.47873074 1.21267954 0.71587633 0.29854107 0.83110315 0.29854107 0.55279064 0.65065517 0.32410224 0.56418958 0.30901936 1.01240201 0.70014086 0.29316151 0.62316776 0.41459298 0.50777063 0.35682482 0.21110041 0.51708829 0.33851375 0.53820256 0.67467261 0.22567583 0.73127328 0.45486418 0.40291195 0.32410224 0.50462650 0.30901936 0.33377906 0.59172703 0.26462837 0.38678889 0.37846988 0.60238963 0.28209479 0.30382539 0.77151765 0.49184908 0.80976439 0.46524265 0.69328777 0.47539459 0.59172703 0.61803872 0.42595379 0.37846988 0.45135167 0.50462650 0.68404352 0.53820256 0.99014870 0.27639532 0.29854107 0.35233628 0.24592454 0.39493271 0.55851919 0.51708829 0.65552906 0.27639532 0.33851375 0.50146267 0.37424103 0.39493271 0.50777063 0.52320790 0.66036698 0.45135167 1.16447418 0.62316776 0.68636625 0.39088201 0.45834978 0.41459298 0.45486418 0.31412747 0.57258989 0.47203487 0.23936537 0.52624101 0.47203487 0.93048530 0.78784788 0.68868115 0.49184908 0.39088201 0.52925674 0.23262132 0.17841241 0.18712052 0.56136155 0.44064615 0.64327510 0.29854107 0.78176402 0.46865107 0.72909362 0.23936537 0.21850969 0.64079619 0.69557963 0.94069202 0.59172703 0.56700351 0.52320790 0.19544100 0.84251472 0.29854107 0.80186406 0.25231325 0.26462837 0.41459298 0.27057582 0.69098830 0.52015709 0.56136155 0.71809610 0.83110315 0.92361815 0.29316151 0.84251472 0.64820448 0.37846988 0.32410224 0.86304411 0.81368579 0.87585777 0.30901936 0.71809610 0.52925674 0.39493271 0.56980355 0.55851919 0.62060854 0.58903122 0.31915382 0.46180908 0.59172703 0.58903122 0.38678889 0.71141600 0.87221593 0.49507435 0.99175478 0.73561322 0.69098830 0.35233628 0.46180908 0.18712052 1.08816946 0.31412747 0.46524265 0.78176402 0.51400117 0.64820448 0.58086873 0.67230948 0.37424103 0.75483422 0.39894228 0.53523723 0.51708829 0.33851375 0.70917531 0.34778982 0.37846988 0.26462837 0.63580937 0.76738080 0.41459298 0.32897623 0.65552906 0.65065517 0.57258989 0.73344646 0.29854107 0.70467256 0.56980355 0.38678889 0.62316776 0.36125760 0.64820448 0.34778982 0.29316151 0.68404352 0.25854415 0.79987679 0.68171287 0.42595379 0.71141600 0.37846988 0.45135167 0.35682482 0.48860251 0.49184908 0.46180908 0.35682482 0.49827875 0.49184908 1.04336945 0.33851375 0.52925674 0.34318313 0.44424332 0.28768137 0.31412747 0.79788456 0.62060854 0.50146267 0.24592454 0.84440165 
0.41459298 0.48860251 0.36125760 0.24592454 0.42595379 0.36996385 0.47539459 0.61026434 0.36563664 0.73992770 0.14927053 0.33851375 0.49827875 0.61026434 0.49184908 1.23349960 0.72471464 0.29854107 0.82340759 0.30901936 0.55566230 0.66755812 0.31915382 0.58903122 0.29854107 1.00925301 0.69557963 0.27639532 0.62316776 0.41073622 0.50777063 0.36996385 0.22567583 0.51089540 0.34778982 0.52015709 0.67937422 0.21850969 0.72909362 0.43336224 0.41841419 0.32897623 0.50777063 0.31412747 0.33377906 0.60765078 0.26462837 0.37424103 0.37424103 0.58360224 0.30382539 0.32410224 0.74421717 0.52624101 0.78582516 0.44064615 0.70467256 0.45135167 0.59441061 0.61286676 0.42220082 0.32897623 0.45486418 0.50777063 0.70014086 0.54115164 1.00767482 0.28209479 0.28768137 0.36563664 0.25231325 0.39088201 0.54990398 0.49507435 0.65065517 0.27057582 0.30901936 0.49184908 0.38265199 0.38678889 0.50777063 0.52015709 0.63830765 0.45834978 1.14239684 0.63580937 0.70467256 0.39493271 0.45834978 0.39088201 0.46865107 0.30382539 0.56980355 0.47203487 0.24592454 0.50462650 0.49184908 0.91843410 0.79987679 0.69328777 0.48533423 0.38678889 0.52015709 0.25231325 0.18712052 0.15957691 0.56700351 0.42595379 0.64327510 0.28209479 0.77563244 0.50146267 0.68868115 0.23262132 0.25231325 0.62571652 0.67937422 0.94406974 0.57812229 0.58632301 0.52925674 0.21110041 0.83301594 0.29854107 0.80384642 0.23936537 0.25231325 0.42595379 0.23936537 0.69098830 0.50462650 0.53523723 0.70692752 0.82147243 0.92877327 0.28768137 0.82340759 0.66993801 0.31412747 0.32410224 0.87403874 0.82147243 0.90270333 0.31915382 0.72251520 0.54408473 0.39088201 0.56700351 0.56418958 0.61026434 0.59708213 0.31412747 0.46180908 0.60765078 0.57536274 0.37846988 0.75903945 0.87403874 0.48860251 1.00925301 0.76945201 0.66993801 0.35682482 0.47203487 0.20342145 1.10558128 0.28768137 0.45834978 0.80582391 0.51708829 0.61545817 0.57812229 0.66993801 0.37846988 0.75693976 0.40291195 0.54115164 0.49827875 0.32897623 0.72251520 0.36996385 0.38265199 0.26462837 0.62060854 0.79388511 0.39894228 0.31915382 0.64327510 0.65309666 0.58632301 0.72909362 0.28209479 0.71141600 0.59172703 0.37424103 0.64079619 0.37424103 0.66277269 0.35682482 0.29316151 0.68171287 0.26462837 0.80186406 0.66516971 0.43336224 0.72471464 0.36563664 0.46180908 0.34778982 0.47203487 0.49827875 0.47203487 0.35233628 0.50462650 0.47873074 1.05851349 0.31412747 0.52925674 0.34318313 0.43336224 0.28768137 0.31412747 0.78176402 0.64820448 0.49827875 0.24592454 0.84440165 
0.42220082 0.48533423 0.36996385 0.24592454 0.42220082 0.36125760 0.46865107 0.59708213 0.37424103 0.73561322 0.18712052 0.34778982 0.53523723 0.63830765 0.48533423 1.24377894 0.71364965 0.30901936 0.82726432 0.30901936 0.56980355 0.67467261 0.29854107 0.59974175 0.30901936 1.01082874 0.69098830 0.27057582 0.61803872 0.40684289 0.51400117 0.36125760 0.23936537 0.50777063 0.36125760 0.53225539 0.67937422 0.23262132 0.73344646 0.42595379 0.39894228 0.33851375 0.50777063 0.32897623 0.32897623 0.60238963 0.26462837 0.37424103 0.36563664 0.58086873 0.28768137 0.33377906 0.71141600 0.53820256 0.81172746 0.43336224 0.68868115 0.45135167 0.59172703 0.59708213 0.42220082 0.30901936 0.47873074 0.51708829 0.70467256 0.52925674 1.00609415 0.27639532 0.27639532 0.37424103 0.23936537 0.38265199 0.54990398 0.49184908 0.66036698 0.25854415 0.28768137 0.50146267 0.36563664 0.39088201 0.51089540 0.50146267 0.65795246 0.43701937 1.13960710 0.65552906 0.70014086 0.39088201 0.46524265 0.38265199 0.49507435 0.29854107 0.56136155 0.44781160 0.27057582 0.49184908 0.51089540 0.90446471 0.80976439 0.67467261 0.47873074 0.38265199 0.52015709 0.22567583 0.18712052 0.17841241 0.57536274 0.40291195 0.62316776 0.25854415 0.78176402 0.51400117 0.67937422 0.23936537 0.25231325 0.62316776 0.67467261 0.92705808 0.58903122 0.59441061 0.54115164 0.19544100 0.83110315 0.30901936 0.79788456 0.24592454 0.23936537 0.41459298 0.27057582 0.67230948 0.51089540 0.52624101 0.68868115 0.82147243 0.92016536 0.30382539 0.80976439 0.67230948 0.30382539 0.32897623 0.87038930 0.83492434 0.90797721 0.30382539 0.70917531 0.51089540 0.39894228 0.55566230 0.56136155 0.60238963 0.59708213 0.33377906 0.45135167 0.61026434 0.56980355 0.37424103 0.75693976 0.87403874 0.48204379 1.04336945 0.78582516 0.67230948 0.32897623 0.47203487 0.20342145 1.12272310 0.27639532 0.44781160 0.78986542 0.49184908 0.59172703 0.59441061 0.66755812 0.38265199 0.76530399 0.38265199 0.53820256 0.48533423 0.34318313 0.73561322 0.37846988 0.36996385 0.29854107 0.61026434 0.78986542 0.41459298 0.32410224 0.64079619 0.64327510 0.60502592 0.74207554 0.28768137 0.72471464 0.58903122 0.35682482 0.62060854 0.35682482 0.65309666 0.35682482 0.27057582 0.70467256 0.26462837 0.82340759 0.64574449 0.42220082 0.73561322 0.33851375 0.45486418 0.36563664 0.47539459 0.49184908 0.48204379 0.34778982 0.50777063 0.46180908 1.04489373 0.31915382 0.54115164 0.33851375 0.46865107 0.26462837 0.33851375 0.75903945 0.66516971 0.50777063 0.21850969 0.80976439 
0.44064615 0.46524265 0.40291195 0.25231325 0.41459298 0.36563664 0.46524265 0.58086873 0.37846988 0.72909362 0.22567583 0.36125760 0.54700210 0.64574449 0.50462650 1.22703128 0.74635267 0.30382539 0.80976439 0.29854107 0.55851919 0.67702750 0.30901936 0.61026434 0.29854107 0.99974649 0.65795246 0.26462837 0.60238963 0.39493271 0.51089540 0.36125760 0.27639532 0.50462650 0.38678889 0.52320790 0.66516971 0.23262132 0.76113336 0.40291195 0.41459298 0.33377906 0.51089540 0.35233628 0.32897623 0.60765078 0.23936537 0.40291195 0.36125760 0.58903122 0.28209479 0.33851375 0.68404352 0.54408473 0.84816292 0.42595379 0.65309666 0.44424332 0.58360224 0.61286676 0.39894228 0.30901936 0.48860251 0.52015709 0.70014086 0.53225539 1.01397285 0.28209479 0.29854107 0.36996385 0.23936537 0.36125760 0.55566230 0.48860251 0.66516971 0.24592454 0.29854107 0.49827875 0.37846988 0.38678889 0.51089540 0.47539459 0.68171287 0.44781160 1.14100282 0.63330124 0.70014086 0.39493271 0.48533423 0.39088201 0.50462650 0.32410224 0.55851919 0.43336224 0.26462837 0.48533423 0.52320790 0.90972837 0.80779655 0.68171287 0.48533423 0.36996385 0.52624101 0.20342145 0.16925688 0.17841241 0.58360224 0.36563664 0.60502592 0.24592454 0.77151765 0.54115164 0.63830765 0.26462837 0.23936537 0.58086873 0.65309666 0.91843410 0.58360224 0.61803872 0.54700210 0.17841241 0.83872811 0.32897623 0.81368579 0.24592454 0.23936537 0.41841419 0.27057582 0.66993801 0.52320790 0.52624101 0.69328777 0.81758838 0.92189338 0.28768137 0.80186406 0.67937422 0.28209479 0.31412747 0.87948452 0.84251472 0.91496175 0.30901936 0.71141600 0.50777063 0.41459298 0.54115164 0.55566230 0.60502592 0.59708213 0.36125760 0.45135167 0.58903122 0.55279064 0.38678889 0.79388511 0.87038930 0.48204379 1.02179079 0.81563942 0.67702750 0.33377906 0.46865107 0.20342145 1.13540963 0.27639532 0.44781160 0.80186406 0.46180908 0.58360224 0.63330124 0.67702750 0.41073622 0.76530399 0.36563664 0.53820256 0.47539459 0.34318313 0.73777361 0.35682482 0.36563664 0.26462837 0.61545817 0.81368579 0.40291195 0.30382539 0.61026434 0.64820448 0.62060854 0.74207554 0.29316151 0.74635267 0.61026434 0.34778982 0.59441061 0.33377906 0.67230948 0.34318313 0.28768137 0.68171287 0.26462837 0.82340759 0.62060854 0.45135167 0.74207554 0.32897623 0.45834978 0.36563664 0.46865107 0.47873074 0.47873074 0.35233628 0.50462650 0.45834978 1.04945329 0.33851375 0.51400117 0.33851375 0.47539459 0.27057582 0.35682482 0.70692752 0.69328777 0.52624101 0.21850969 0.76738080 
0.42967399 0.46180908 0.42967399 0.25854415 0.39493271 0.36996385 0.46865107 0.60502592 0.37424103 0.71587633 0.20342145 0.37846988 0.58360224 0.66277269 0.45834978 1.24121708 0.75483422 0.29854107 0.82147243 0.30382539 0.54990398 0.70014086 0.28209479 0.61026434 0.31412747 0.99655750 0.66277269 0.27639532 0.58903122 0.38678889 0.50146267 0.33377906 0.27057582 0.48860251 0.41073622 0.52320790 0.66277269 0.23262132 0.77768167 0.37846988 0.39894228 0.32897623 0.48533423 0.35233628 0.34318313 0.62825493 0.24592454 0.38678889 0.35233628 0.60238963 0.29316151 0.35233628 0.67230948 0.56980355 0.84440165 0.44064615 0.63580937 0.43701937 0.57812229 0.61545817 0.39894228 0.28768137 0.46865107 0.53523723 0.72251520 0.53225539 1.01554125 0.29316151 0.29854107 0.37424103 0.25231325 0.34318313 0.55851919 0.46865107 0.67702750 0.25231325 0.29854107 0.51089540 0.38265199 0.36125760 0.49827875 0.47539459 0.68404352 0.45834978 1.14934156 0.63830765 0.71587633 0.40684289 0.51089540 0.40291195 0.54408473 0.32897623 0.55566230 0.42967399 0.25854415 0.50462650 0.54115164 0.89739847 0.80976439 0.66993801 0.46865107 0.36563664 0.53523723 0.21110041 0.18712052 0.16925688 0.58086873 0.35233628 0.61286676 0.24592454 0.76530399 0.53523723 0.61545817 0.25854415 0.22567583 0.57536274 0.65309666 0.91496175 0.56980355 0.64820448 0.56700351 0.21110041 0.83682839 0.31915382 0.84440165 0.27057582 0.23936537 0.42595379 0.28209479 0.67230948 0.51400117 0.49827875 0.70241037 0.80976439 0.89917023 0.30901936 0.79987679 0.67937422 0.27639532 0.29316151 0.89206206 0.85377376 0.92016536 0.31412747 0.72251520 0.50146267 0.42220082 0.52015709 0.56136155 0.61026434 0.59441061 0.37424103 0.43701937 0.59441061 0.52925674 0.37846988 0.79987679 0.87767302 0.47203487 1.03109409 0.80976439 0.67467261 0.34318313 0.45834978 0.20342145 1.13119660 0.27057582 0.43701937 0.87038930 0.44781160 0.56980355 0.64327510 0.67937422 0.45135167 0.77563244 0.37424103 0.56136155 0.44424332 0.36563664 0.73992770 0.39088201 0.37424103 0.27639532 0.61286676 0.83872811 0.41459298 0.29316151 0.59172703 0.64327510 0.63078313 0.74635267 0.29854107 0.75272279 0.60765078 0.34318313 0.61026434 0.36125760 0.67937422 0.34778982 0.29316151 0.65552906 0.25854415 0.82918596 0.58632301 0.42220082 0.75483422 0.30901936 0.46524265 0.36996385 0.49184908 0.48204379 0.49827875 0.35233628 0.50462650 0.43701937 1.05700885 0.34318313 0.50462650 0.34318313 0.47539459 0.27057582 0.35682482 0.66993801 0.73344646 0.52015709 0.17841241 0.77768167 
0.39088201 0.44781160 0.46180908 0.26462837 0.37424103 0.35682482 0.47203487 0.60765078 0.37424103 0.68636625 0.21110041 0.37424103 0.64079619 0.72251520 0.44424332 1.25270417 0.76113336 0.29854107 0.80976439 0.29854107 0.55279064 0.70014086 0.28768137 0.62316776 0.31915382 1.00925301 0.63580937 0.28768137 0.58632301 0.38678889 0.49507435 0.33377906 0.27639532 0.47873074 0.44064615 0.50462650 0.64820448 0.23262132 0.77151765 0.35682482 0.39894228 0.32897623 0.47539459 0.35682482 0.32897623 0.63078313 0.21850969 0.40684289 0.36125760 0.58903122 0.30382539 0.34778982 0.64820448 0.58632301 0.81758838 0.42595379 0.64574449 0.41841419 0.57536274 0.61026434 0.40291195 0.29316151 0.45135167 0.54700210 0.72690743 0.51708829 1.02800235 0.30382539 0.28209479 0.37846988 0.25231325 0.35233628 0.56418958 0.43701937 0.67230948 0.23262132 0.28209479 0.49507435 0.36125760 0.36563664 0.51089540 0.48204379 0.66993801 0.45486418 1.16447418 0.63330124 0.72471464 0.40684289 0.51708829 0.39493271 0.56700351 0.32410224 0.53523723 0.42595379 0.24592454 0.47873074 0.53820256 0.88129230 0.83301594 0.66277269 0.46865107 0.32410224 0.54408473 0.20342145 0.16925688 0.17841241 0.58632301 0.31915382 0.61545817 0.24592454 0.76738080 0.55279064 0.59708213 0.27057582 0.23936537 0.58360224 0.63830765 0.88129230 0.56136155 0.66993801 0.57536274 0.20342145 0.86304411 0.29854107 0.85934797 0.26462837 0.24592454 0.43336224 0.28768137 0.66036698 0.50462650 0.51708829 0.69328777 0.81758838 0.90446471 0.33851375 0.79388511 0.70014086 0.27057582 0.29316151 0.91147617 0.87221593 0.94743542 0.32897623 0.72030904 0.51400117 0.40291195 0.52015709 0.56980355 0.59441061 0.60238963 0.39088201 0.41841419 0.60765078 0.52015709 0.39088201 0.81172746 0.86855882 0.47539459 1.01397285 0.81563942 0.66516971 0.32897623 0.46524265 0.23262132 1.14378916 0.28768137 0.45135167 0.89384440 0.45486418 0.57258989 0.64079619 0.67230948 0.45834978 0.76113336 0.35233628 0.56136155 0.43701937 0.35682482 0.75060542 0.38265199 0.39088201 0.27057582 0.60502592 0.84628438 0.42595379 0.27639532 0.56700351 0.64327510 0.65065517 0.75483422 0.30382539 0.76322152 0.59441061 0.34778982 0.58632301 0.31915382 0.68171287 0.33377906 0.30901936 0.63330124 0.24592454 0.81368579 0.56418958 0.42220082 0.77563244 0.29316151 0.48860251 0.35233628 0.47873074 0.48860251 0.49827875 0.36563664 0.50146267 0.42595379 1.04945329 0.35233628 0.50462650 0.34318313 0.50462650 0.25854415 0.35682482 0.62316776 0.72251520 0.52320790 0.16925688 0.77563244 
0.33851375 0.44424332 0.50462650 0.27057582 0.36996385 0.35682482 0.45486418 0.59974175 0.37846988 0.67937422 0.23936537 0.36125760 0.65552906 0.73344646 0.41073622 1.25016061 0.75272279 0.29854107 0.80186406 0.29316151 0.56418958 0.72030904 0.29316151 0.63330124 0.33377906 1.00451100 0.62571652 0.28209479 0.58632301 0.38265199 0.50462650 0.32897623 0.28209479 0.45834978 0.44424332 0.48533423 0.63078313 0.24592454 0.80582391 0.34778982 0.40291195 0.33851375 0.49507435 0.37846988 0.33377906 0.63330124 0.21850969 0.40684289 0.36125760 0.58086873 0.30901936 0.34778982 0.64327510 0.58632301 0.78379722 0.45135167 0.62316776 0.40291195 0.57258989 0.63078313 0.40684289 0.29316151 0.44064615 0.54115164 0.71809610 0.53523723 1.01554125 0.33851375 0.29854107 0.39493271 0.25231325 0.33851375 0.57812229 0.43336224 0.66993801 0.23936537 0.30901936 0.51089540 0.35682482 0.37424103 0.51089540 0.45135167 0.65795246 0.45135167 1.19682684 0.63330124 0.72690743 0.41841419 0.52015709 0.39088201 0.56980355 0.33377906 0.52925674 0.39894228 0.26462837 0.46524265 0.56980355 0.88309638 0.84062355 0.65795246 0.47873074 0.32410224 0.52925674 0.20342145 0.18712052 0.18712052 0.60502592 0.30382539 0.59974175 0.24592454 0.75060542 0.58086873 0.56700351 0.28768137 0.24592454 0.59172703 0.61803872 0.87585777 0.54990398 0.69786397 0.56700351 0.21850969 0.84628438 0.29316151 0.86488625 0.26462837 0.22567583 0.44781160 0.28768137 0.66516971 0.50462650 0.51708829 0.67230948 0.81758838 0.90093852 0.35233628 0.78784788 0.70917531 0.27057582 0.28209479 0.94743542 0.88129230 0.94911379 0.33377906 0.69557963 0.50146267 0.40684289 0.50462650 0.56980355 0.57536274 0.59708213 0.41459298 0.41073622 0.58903122 0.53820256 0.37846988 0.81758838 0.85749393 0.47203487 1.00133718 0.82340759 0.67937422 0.32410224 0.47203487 0.23936537 1.13260268 0.29316151 0.42595379 0.91147617 0.45486418 0.55566230 0.66036698 0.68636625 0.50146267 0.76322152 0.35682482 0.56418958 0.40684289 0.36996385 0.74421717 0.38265199 0.41459298 0.27639532 0.58632301 0.86672448 0.43336224 0.27639532 0.56700351 0.64327510 0.68404352 0.78784788 0.29316151 0.76322152 0.59974175 0.33851375 0.55851919 0.32410224 0.69098830 0.35233628 0.29316151 0.62571652 0.25854415 0.79987679 0.55279064 0.41841419 0.79388511 0.30382539 0.49507435 0.36125760 0.46524265 0.50146267 0.50146267 0.36563664 0.50146267 0.39493271 1.04945329 0.34778982 0.50146267 0.34318313 0.51089540 0.27639532 0.34778982 0.59441061 0.72030904 0.52925674 0.16925688 0.78784788 
0.31915382 0.43336224 0.52624101 0.28768137 0.35233628 0.37424103 0.46180908 0.60502592 0.37424103 0.67702750 0.21850969 0.35682482 0.71587633 0.75483422 0.39088201 1.26282720 0.77357778 0.31412747 0.80582391 0.29316151 0.55851919 0.71809610 0.28209479 0.62571652 0.33377906 1.00925301 0.59974175 0.28768137 0.57812229 0.39088201 0.49184908 0.32410224 0.30901936 0.45486418 0.47873074 0.47539459 0.61803872 0.23262132 0.83682839 0.34778982 0.41073622 0.33377906 0.49827875 0.36996385 0.33377906 0.66277269 0.20342145 0.42220082 0.34778982 0.55851919 0.33377906 0.36996385 0.65552906 0.56980355 0.72251520 0.45834978 0.58903122 0.39493271 0.56700351 0.64574449 0.41841419 0.28209479 0.44064615 0.54408473 0.71809610 0.53225539 1.02334722 0.36563664 0.29316151 0.37424103 0.26462837 0.33851375 0.57536274 0.40684289 0.66516971 0.25231325 0.30382539 0.50777063 0.37424103 0.36125760 0.51089540 0.43336224 0.66036698 0.44424332 1.17535735 0.62571652 0.72471464 0.39493271 0.55279064 0.37424103 0.57812229 0.34778982 0.51400117 0.38265199 0.25854415 0.46180908 0.58632301 0.88129230 0.85003732 0.63078313 0.47203487 0.30382539 0.52624101 0.22567583 0.14927053 0.21110041 0.63580937 0.29316151 0.60238963 0.23936537 0.73561322 0.58086873 0.53225539 0.31412747 0.23262132 0.55851919 0.62825493 0.86488625 0.53820256 0.72030904 0.55851919 0.21850969 0.83110315 0.31412747 0.88669353 0.25854415 0.21850969 0.42595379 0.28768137 0.65309666 0.51400117 0.51708829 0.66516971 0.81368579 0.89562320 0.34778982 0.77972552 0.72030904 0.27639532 0.27639532 0.95246164 0.89384440 0.97883234 0.33377906 0.67230948 0.50146267 0.41073622 0.50146267 0.58360224 0.56700351 0.61545817 0.42220082 0.39894228 0.60238963 0.50777063 0.36563664 0.80186406 0.86304411 0.44424332 1.02645298 0.82147243 0.67230948 0.32897623 0.47539459 0.23936537 1.13260268 0.29854107 0.39088201 0.90622266 0.44781160 0.56136155 0.70241037 0.68404352 0.51089540 0.75483422 0.35682482 0.57812229 0.39894228 0.37846988 0.73992770 0.39493271 0.41841419 0.26462837 0.58632301 0.87038930 0.44064615 0.28209479 0.55851919 0.67467261 0.70014086 0.80186406 0.30382539 0.77972552 0.59708213 0.33851375 0.54408473 0.34318313 0.69098830 0.36125760 0.29854107 0.60238963 0.26462837 0.79187782 0.53820256 0.43701937 0.81758838 0.31412747 0.50146267 0.36125760 0.46865107 0.47539459 0.52015709 0.37846988 0.50146267 0.36563664 1.04184294 0.35682482 0.50146267 0.31915382 0.51400117 0.28209479 0.33377906 0.54408473 0.73992770 0.54115164 0.19544100 0.76738080 
0.27057582 0.41459298 0.55279064 0.29316151 0.39493271 0.38265199 0.46865107 0.61803872 0.33377906 0.66993801 0.24592454 0.32410224 0.71141600 0.77151765 0.34318313 1.27161874 0.76322152 0.31412747 0.79987679 0.29316151 0.56700351 0.72471464 0.30382539 0.65552906 0.34778982 1.01240201 0.56136155 0.27057582 0.55566230 0.35682482 0.49507435 0.30382539 0.32897623 0.42967399 0.48204379 0.48204379 0.61545817 0.21850969 0.84440165 0.33851375 0.41073622 0.33851375 0.50146267 0.36125760 0.33851375 0.67702750 0.21850969 0.44781160 0.36563664 0.54408473 0.35233628 0.38678889 0.67230948 0.57536274 0.67937422 0.46524265 0.57258989 0.37846988 0.55566230 0.63580937 0.41073622 0.28209479 0.44424332 0.54408473 0.72030904 0.52624101 1.02023200 0.39894228 0.28768137 0.40291195 0.28209479 0.32410224 0.56418958 0.38265199 0.66755812 0.24592454 0.30382539 0.51400117 0.36996385 0.35233628 0.52320790 0.44064615 0.66993801 0.46180908 1.14934156 0.63330124 0.73561322 0.38678889 0.54990398 0.36125760 0.58632301 0.34318313 0.52925674 0.36996385 0.27639532 0.45834978 0.62316776 0.86304411 0.81953271 0.61545817 0.49184908 0.32410224 0.53820256 0.20342145 0.15957691 0.19544100 0.65065517 0.28209479 0.59441061 0.23262132 0.72909362 0.57536274 0.51708829 0.32410224 0.26462837 0.53820256 0.62316776 0.83110315 0.53523723 0.75060542 0.56136155 0.23262132 0.84251472 0.29316151 0.91496175 0.27639532 0.21110041 0.41459298 0.30382539 0.62825493 0.51089540 0.51089540 0.65065517 0.80779655 0.88848664 0.37846988 0.76322152 0.73561322 0.28209479 0.27639532 0.96902743 0.89739847 0.96902743 0.34778982 0.65552906 0.48860251 0.40684289 0.49184908 0.59441061 0.56418958 0.62316776 0.45834978 0.36563664 0.61026434 0.49507435 0.36996385 0.79987679 0.86304411 0.44781160 1.06749679 0.81953271 0.67230948 0.35233628 0.46180908 0.23936537 1.12696781 0.30901936 0.36996385 0.90446471 0.42595379 0.62316776 0.71141600 0.67702750 0.51089540 0.75060542 0.36125760 0.58360224 0.36996385 0.36996385 0.72251520 0.37424103 0.42220082 0.28209479 0.58632301 0.84628438 0.45135167 0.28768137 0.53820256 0.67467261 0.72251520 0.81172746 0.31412747 0.78582516 0.60238963 0.33377906 0.54408473 0.32897623 0.70014086 0.36563664 0.29854107 0.55279064 0.25854415 0.78176402 0.52320790 0.43336224 0.82533821 0.31915382 0.51089540 0.34318313 0.46524265 0.49507435 0.52925674 0.38265199 0.50146267 0.35682482 1.02645298 0.36125760 0.49184908 0.30382539 0.53225539 0.27639532 0.33377906 0.50146267 0.75060542 0.55279064 0.20342145 0.74635267 
0.24592454 0.41459298 0.56700351 0.29854107 0.40684289 0.35682482 0.50146267 0.61803872 0.34318313 0.66036698 0.25231325 0.30901936 0.73992770 0.75060542 0.33851375 1.30131034 0.76738080 0.30901936 0.76945201 0.27057582 0.56700351 0.72030904 0.31412747 0.65552906 0.36563664 1.01867081 0.50462650 0.27057582 0.54700210 0.36563664 0.49507435 0.30901936 0.36125760 0.39894228 0.49827875 0.47203487 0.59974175 0.21850969 0.86119802 0.32410224 0.39894228 0.34778982 0.50146267 0.37846988 0.31412747 0.69328777 0.20342145 0.46524265 0.36563664 0.55851919 0.35682482 0.36125760 0.66277269 0.58903122 0.66277269 0.46865107 0.56418958 0.36125760 0.56418958 0.63580937 0.40684289 0.26462837 0.44424332 0.56136155 0.73992770 0.50146267 1.01397285 0.40291195 0.28768137 0.40291195 0.29854107 0.35233628 0.56136155 0.35682482 0.66516971 0.25854415 0.29854107 0.51708829 0.38265199 0.35233628 0.51708829 0.44064615 0.65795246 0.45135167 1.14517978 0.60502592 0.73777361 0.39894228 0.54115164 0.36996385 0.59708213 0.34778982 0.54115164 0.36996385 0.25854415 0.46865107 0.60765078 0.85003732 0.80186406 0.60502592 0.48204379 0.31412747 0.51708829 0.19544100 0.15957691 0.18712052 0.65552906 0.28209479 0.57258989 0.23936537 0.73561322 0.59974175 0.50462650 0.37846988 0.24592454 0.52624101 0.59441061 0.83492434 0.53225539 0.76113336 0.54700210 0.24592454 0.84062355 0.31412747 0.92877327 0.29854107 0.20342145 0.41841419 0.30901936 0.62825493 0.50146267 0.51708829 0.65309666 0.81563942 0.89206206 0.35233628 0.77768167 0.73777361 0.27057582 0.29854107 0.98692870 0.90446471 0.97883234 0.35682482 0.64327510 0.50146267 0.41841419 0.49184908 0.59441061 0.55279064 0.59172703 0.48204379 0.34778982 0.59708213 0.49184908 0.34318313 0.81172746 0.83682839 0.46180908 1.09690992 0.81368579 0.66277269 0.32897623 0.47539459 0.26462837 1.11275579 0.31412747 0.36996385 0.89739847 0.42967399 0.63078313 0.69786397 0.66516971 0.52015709 0.75060542 0.36563664 0.58903122 0.36125760 0.38265199 0.72251520 0.39493271 0.43701937 0.28768137 0.58086873 0.84628438 0.47539459 0.29854107 0.50777063 0.66755812 0.72471464 0.81758838 0.30901936 0.76945201 0.60765078 0.34778982 0.51400117 0.34318313 0.70692752 0.36996385 0.28768137 0.52320790 0.25854415 0.74848206 0.51400117 0.43336224 0.84440165 0.31412747 0.52015709 0.32410224 0.46865107 0.51708829 0.54408473 0.37846988 0.50462650 0.32410224 0.99815327 0.35682482 0.49184908 0.28209479 0.52624101 0.28209479 0.31915382 0.46180908 0.76113336 0.54990398 0.21110041 0.73992770 
0.23262132 0.40291195 0.61545817 0.32410224 0.34778982 0.36563664 0.51089540 0.63580937 0.34778982 0.68636625 0.27057582 0.29316151 0.75693976 0.73344646 0.33377906 1.30741122 0.75483422 0.31412747 0.77972552 0.27057582 0.56980355 0.72030904 0.32410224 0.67702750 0.37424103 1.00925301 0.52320790 0.28209479 0.55279064 0.37846988 0.50462650 0.30382539 0.36125760 0.38678889 0.48860251 0.43336224 0.57812229 0.21850969 0.89562320 0.33377906 0.40684289 0.33851375 0.49507435 0.36996385 0.30901936 0.69098830 0.21850969 0.46180908 0.35682482 0.54990398 0.39088201 0.35233628 0.65065517 0.56980355 0.61803872 0.47539459 0.54990398 0.36125760 0.56418958 0.63580937 0.41841419 0.26462837 0.41073622 0.54990398 0.72690743 0.49507435 0.99175478 0.42967399 0.27639532 0.40684289 0.31412747 0.33851375 0.54990398 0.32410224 0.64327510 0.25854415 0.28768137 0.52624101 0.39894228 0.33851375 0.49507435 0.43336224 0.65309666 0.45486418 1.14517978 0.60502592 0.74635267 0.37846988 0.53820256 0.36563664 0.61286676 0.35682482 0.53820256 0.35233628 0.25854415 0.45834978 0.61545817 0.83110315 0.78784788 0.59172703 0.49507435 0.30382539 0.50462650 0.20342145 0.15957691 0.22567583 0.66516971 0.29854107 0.58632301 0.24592454 0.71809610 0.59441061 0.48204379 0.37424103 0.25854415 0.55279064 0.60502592 0.83110315 0.53225539 0.75693976 0.56418958 0.25231325 0.84628438 0.33377906 0.97394223 0.31412747 0.19544100 0.40684289 0.30901936 0.63830765 0.48204379 0.50777063 0.65065517 0.81563942 0.88309638 0.38265199 0.76945201 0.73777361 0.28209479 0.27057582 1.00925301 0.91147617 0.98692870 0.37424103 0.61545817 0.47203487 0.41073622 0.47873074 0.60502592 0.53523723 0.58360224 0.53225539 0.31412747 0.61545817 0.49507435 0.36996385 0.80779655 0.84251472 0.45135167 1.09980797 0.82147243 0.66993801 0.33377906 0.50462650 0.26462837 1.10845666 0.30901936 0.33851375 0.90093852 0.42595379 0.63330124 0.73127328 0.66277269 0.52015709 0.76530399 0.35233628 0.61286676 0.34778982 0.37846988 0.70241037 0.39088201 0.45135167 0.28209479 0.55279064 0.83872811 0.48860251 0.29854107 0.49827875 0.66516971 0.73777361 0.82533821 0.29854107 0.76945201 0.59708213 0.35682482 0.49827875 0.35233628 0.68636625 0.36563664 0.30901936 0.50462650 0.23936537 0.71809610 0.51708829 0.44064615 0.85563587 0.31915382 0.52320790 0.29854107 0.48860251 0.51400117 0.54408473 0.38678889 0.50146267 0.33377906 0.98045696 0.36125760 0.49507435 0.32410224 0.52015709 0.28768137 0.29316151 0.43701937 0.76113336 0.53820256 0.20342145 0.72251520 
0.21850969 0.37846988 0.66755812 0.31412747 0.38265199 0.36125760 0.53523723 0.61803872 0.31915382 0.68404352 0.27639532 0.28768137 0.77357778 0.75483422 0.29854107 1.30253280 0.75903945 0.33851375 0.78582516 0.26462837 0.55279064 0.73344646 0.32410224 0.68636625 0.38265199 0.99495917 0.53820256 0.25854415 0.54408473 0.37424103 0.50462650 0.30901936 0.38678889 0.36996385 0.54700210 0.42220082 0.58360224 0.21850969 0.89917023 0.31915382 0.37424103 0.33851375 0.51089540 0.36125760 0.32897623 0.71364965 0.22567583 0.48860251 0.36125760 0.53225539 0.40684289 0.37424103 0.64574449 0.56980355 0.60238963 0.47873074 0.52925674 0.35682482 0.53523723 0.63830765 0.43336224 0.27057582 0.38678889 0.56136155 0.72909362 0.50146267 0.98207889 0.44424332 0.27639532 0.41459298 0.33377906 0.35682482 0.54990398 0.28768137 0.65065517 0.23936537 0.32897623 0.53523723 0.36996385 0.34318313 0.49507435 0.44781160 0.64327510 0.44781160 1.13820966 0.60238963 0.74635267 0.40291195 0.56980355 0.36563664 0.60238963 0.34778982 0.54115164 0.33851375 0.25854415 0.46180908 0.63830765 0.83492434 0.78379722 0.57258989 0.51089540 0.29854107 0.50462650 0.21110041 0.15957691 0.25854415 0.70014086 0.30901936 0.57258989 0.25231325 0.73127328 0.58903122 0.46180908 0.41841419 0.26462837 0.52015709 0.59974175 0.78582516 0.52624101 0.76322152 0.54990398 0.26462837 0.83682839 0.32897623 0.99335827 0.31412747 0.17841241 0.41073622 0.30382539 0.61026434 0.46865107 0.51400117 0.63078313 0.79187782 0.87948452 0.37846988 0.77357778 0.75693976 0.29316151 0.27057582 1.03109409 0.89739847 0.98045696 0.36125760 0.58086873 0.47539459 0.41459298 0.47539459 0.61286676 0.51089540 0.55279064 0.58632301 0.30382539 0.60765078 0.47539459 0.37846988 0.80779655 0.83872811 0.44781160 1.09545802 0.81953271 0.67702750 0.34778982 0.46524265 0.27057582 1.10414078 0.29854107 0.32897623 0.90093852 0.44424332 0.58903122 0.73344646 0.65309666 0.50146267 0.75483422 0.36125760 0.62825493 0.34778982 0.35682482 0.68868115 0.38678889 0.46524265 0.27639532 0.53820256 0.85003732 0.51089540 0.30382539 0.48860251 0.66993801 0.73777361 0.82340759 0.31412747 0.75693976 0.58903122 0.33851375 0.52320790 0.31915382 0.67937422 0.38265199 0.29316151 0.50462650 0.24592454 0.69098830 0.50462650 0.44781160 0.85563587 0.34318313 0.51400117 0.28768137 0.51089540 0.50462650 0.54408473 0.38678889 0.51400117 0.32410224 0.95413116 0.36125760 0.47539459 0.30382539 0.53820256 0.31915382 0.28768137 0.41073622 0.75693976 0.52624101 0.21110041 0.70241037 
0.21110041 0.37424103 0.68636625 0.30382539 0.38678889 0.35682482 0.53820256 0.63580937 0.30382539 0.69098830 0.28209479 0.28768137 0.79187782 0.75483422 0.29316151 1.30984361 0.76738080 0.35682482 0.76322152 0.26462837 0.55566230 0.73777361 0.35682482 0.70467256 0.40684289 0.98531475 0.53523723 0.26462837 0.53820256 0.40291195 0.50462650 0.32897623 0.39894228 0.36125760 0.56418958 0.39894228 0.54990398 0.21110041 0.89206206 0.30382539 0.39894228 0.35233628 0.52015709 0.35233628 0.32410224 0.73561322 0.21850969 0.50462650 0.35682482 0.53523723 0.40684289 0.35682482 0.65065517 0.57258989 0.54990398 0.50146267 0.51400117 0.35233628 0.54408473 0.63078313 0.44064615 0.25231325 0.36996385 0.56418958 0.73777361 0.48533423 0.97394223 0.47539459 0.27057582 0.40684289 0.34318313 0.34778982 0.53820256 0.27057582 0.63330124 0.23936537 0.30382539 0.53523723 0.37846988 0.33377906 0.50462650 0.44781160 0.65309666 0.46524265 1.14934156 0.61026434 0.75483422 0.40684289 0.55566230 0.36563664 0.59172703 0.36563664 0.53225539 0.33851375 0.24592454 0.46524265 0.64079619 0.84251472 0.77151765 0.57536274 0.50777063 0.28209479 0.49507435 0.21850969 0.16925688 0.24592454 0.72030904 0.30382539 0.57258989 0.25231325 0.71809610 0.59708213 0.45834978 0.41841419 0.27057582 0.53820256 0.58903122 0.78986542 0.53225539 0.78176402 0.54990398 0.27057582 0.82533821 0.33377906 1.02334722 0.32897623 0.17841241 0.38265199 0.32410224 0.60238963 0.44781160 0.50777063 0.62316776 0.79588735 0.86672448 0.36996385 0.76945201 0.74421717 0.29854107 0.25231325 1.04793564 0.90093852 0.97066846 0.36996385 0.55851919 0.46865107 0.40684289 0.45486418 0.62060854 0.52015709 0.53820256 0.65065517 0.32410224 0.60765078 0.48533423 0.38678889 0.80384642 0.84440165 0.45135167 1.09400419 0.82340759 0.67467261 0.34778982 0.49507435 0.28209479 1.10414078 0.29854107 0.31915382 0.86855882 0.43336224 0.57536274 0.69786397 0.65309666 0.49507435 0.77357778 0.33377906 0.64079619 0.33377906 0.36996385 0.67467261 0.39894228 0.48204379 0.27057582 0.52925674 0.84440165 0.51708829 0.29854107 0.47873074 0.66277269 0.74207554 0.82918596 0.30901936 0.79588735 0.58360224 0.35682482 0.49827875 0.31915382 0.67702750 0.38265199 0.29854107 0.50462650 0.24592454 0.67937422 0.49184908 0.43701937 0.87038930 0.34318313 0.53820256 0.27639532 0.50777063 0.53523723 0.54700210 0.39088201 0.52320790 0.32410224 0.93219418 0.38265199 0.48533423 0.30382539 0.54700210 0.29316151 0.28209479 0.38265199 0.75903945 0.51708829 0.21110041 0.65309666 
0.19544100 0.37424103 0.71364965 0.29316151 0.35682482 0.32410224 0.53820256 0.63330124 0.30382539 0.65552906 0.31412747 0.28209479 0.79987679 0.77151765 0.25231325 1.32674552 0.76113336 0.36563664 0.75903945 0.23262132 0.54115164 0.72030904 0.33377906 0.73344646 0.42595379 0.97230672 0.53820256 0.25854415 0.54408473 0.41459298 0.50777063 0.33377906 0.40291195 0.34318313 0.58360224 0.39894228 0.54700210 0.21850969 0.89562320 0.29316151 0.40684289 0.34778982 0.52925674 0.33377906 0.34318313 0.74207554 0.21110041 0.52320790 0.35682482 0.54115164 0.39894228 0.34778982 0.64820448 0.55851919 0.52624101 0.50462650 0.52015709 0.34318313 0.52015709 0.60502592 0.42967399 0.27057582 0.36996385 0.60238963 0.72471464 0.49507435 0.96573701 0.50146267 0.29854107 0.42220082 0.37424103 0.35233628 0.55851919 0.26462837 0.62060854 0.25231325 0.29854107 0.53820256 0.39493271 0.33851375 0.46865107 0.42967399 0.67937422 0.46180908 1.16310662 0.61286676 0.73561322 0.38678889 0.55851919 0.37846988 0.59708213 0.36996385 0.54408473 0.31412747 0.23936537 0.47539459 0.60765078 0.82918596 0.75693976 0.57258989 0.53225539 0.26462837 0.51089540 0.21110041 0.15957691 0.27057582 0.72251520 0.29316151 0.57536274 0.26462837 0.71587633 0.59974175 0.43336224 0.40684289 0.26462837 0.53820256 0.58086873 0.77563244 0.52320790 0.79987679 0.56136155 0.29316151 0.81758838 0.33377906 1.00133718 0.31412747 0.17841241 0.36563664 0.34318313 0.58903122 0.44424332 0.48860251 0.62825493 0.78986542 0.84062355 0.35682482 0.73344646 0.72909362 0.29316151 0.25854415 1.05248202 0.90797721 0.95413116 0.36125760 0.53523723 0.49507435 0.40291195 0.42967399 0.62316776 0.52925674 0.53523723 0.70467256 0.31412747 0.61545817 0.47203487 0.36996385 0.79987679 0.81953271 0.46524265 1.08816946 0.82726432 0.68404352 0.35233628 0.50462650 0.26462837 1.07492553 0.28768137 0.30382539 0.86855882 0.42967399 0.57258989 0.72251520 0.64327510 0.46524265 0.77563244 0.36563664 0.66516971 0.32410224 0.35233628 0.63580937 0.39894228 0.49827875 0.27639532 0.51400117 0.84440165 0.51400117 0.29854107 0.46180908 0.65065517 0.75483422 0.82147243 0.31915382 0.82726432 0.55851919 0.34778982 0.50146267 0.32897623 0.67702750 0.41459298 0.29316151 0.50146267 0.25231325 0.65795246 0.48533423 0.43701937 0.87221593 0.34318313 0.54408473 0.27057582 0.51089540 0.54408473 0.54115164 0.42967399 0.51400117 0.33851375 0.89917023 0.38265199 0.50462650 0.28768137 0.54700210 0.31915382 0.27639532 0.35682482 0.76530399 0.49827875 0.22567583 0.63330124 
0.16925688 0.37424103 0.73561322 0.29854107 0.38265199 0.32410224 0.53523723 0.63580937 0.29316151 0.66036698 0.30382539 0.26462837 0.80779655 0.78379722 0.30382539 1.32434417 0.74207554 0.38678889 0.76322152 0.21850969 0.53820256 0.71809610 0.34778982 0.75060542 0.44781160 0.96738362 0.50146267 0.24592454 0.54990398 0.39088201 0.51089540 0.34778982 0.41459298 0.34778982 0.60765078 0.41073622 0.53820256 0.21850969 0.89206206 0.28209479 0.41459298 0.37424103 0.53523723 0.31915382 0.36563664 0.75903945 0.19544100 0.54990398 0.34778982 0.54408473 0.40684289 0.32410224 0.64820448 0.54700210 0.50146267 0.50777063 0.49184908 0.32897623 0.52015709 0.60238963 0.43701937 0.27639532 0.35682482 0.59974175 0.71809610 0.49184908 0.96078024 0.51400117 0.30382539 0.42220082 0.41073622 0.35682482 0.54115164 0.23936537 0.58086873 0.23936537 0.31412747 0.52925674 0.38265199 0.33851375 0.46865107 0.44424332 0.68636625 0.46180908 1.13400703 0.59172703 0.74421717 0.39088201 0.57258989 0.36563664 0.59172703 0.37424103 0.53225539 0.33851375 0.24592454 0.48204379 0.60765078 0.83872811 0.75272279 0.55279064 0.55279064 0.27057582 0.49184908 0.21850969 0.16925688 0.29316151 0.69328777 0.29316151 0.58086873 0.26462837 0.69786397 0.59708213 0.42220082 0.47203487 0.28209479 0.53523723 0.57258989 0.75483422 0.51708829 0.81172746 0.55851919 0.29854107 0.80779655 0.36125760 1.02954938 0.32897623 0.18712052 0.36563664 0.33851375 0.56980355 0.42595379 0.48204379 0.63580937 0.78176402 0.83110315 0.35682482 0.73777361 0.71587633 0.29316151 0.26462837 1.05700885 0.90446471 0.93048530 0.39493271 0.53225539 0.47873074 0.41073622 0.42220082 0.62825493 0.48204379 0.52925674 0.74848206 0.30901936 0.62060854 0.45834978 0.39088201 0.79987679 0.81563942 0.43336224 1.08377280 0.83682839 0.67937422 0.38265199 0.49507435 0.27057582 1.04641579 0.26462837 0.31915382 0.86119802 0.44064615 0.57258989 0.71809610 0.64079619 0.45135167 0.77768167 0.34318313 0.66277269 0.31412747 0.34778982 0.62571652 0.40291195 0.49827875 0.28768137 0.49184908 0.82918596 0.53523723 0.30901936 0.44781160 0.63830765 0.73127328 0.80976439 0.30901936 0.83682839 0.54700210 0.33377906 0.52015709 0.32410224 0.66993801 0.42220082 0.31412747 0.47539459 0.24592454 0.63078313 0.48204379 0.46865107 0.86672448 0.35682482 0.55279064 0.23262132 0.52925674 0.52624101 0.52925674 0.46180908 0.51708829 0.33377906 0.87585777 0.38678889 0.48204379 0.27057582 0.54700210 0.34318313 0.26462837 0.34318313 0.77357778 0.49827875 0.21850969 0.62825493 
0.15957691 0.36563664 0.76113336 0.29854107 0.39088201 0.29854107 0.53820256 0.64327510 0.28768137 0.65065517 0.30382539 0.25854415 0.79987679 0.80384642 0.30901936 1.30131034 0.72251520 0.41841419 0.75272279 0.25231325 0.53225539 0.70917531 0.33851375 0.75483422 0.48860251 0.95078919 0.46180908 0.24592454 0.54990398 0.41841419 0.50777063 0.33377906 0.41459298 0.34318313 0.64079619 0.40291195 0.50462650 0.21850969 0.89384440 0.28209479 0.41459298 0.34318313 0.53523723 0.32410224 0.36563664 0.76113336 0.20342145 0.56418958 0.36125760 0.53820256 0.41841419 0.31412747 0.62316776 0.52015709 0.46524265 0.53523723 0.47203487 0.33377906 0.52320790 0.59441061 0.42595379 0.27639532 0.34778982 0.59708213 0.72251520 0.48860251 0.92016536 0.52320790 0.30382539 0.41841419 0.41841419 0.36125760 0.52624101 0.22567583 0.56980355 0.26462837 0.31915382 0.54408473 0.39493271 0.33377906 0.46180908 0.45135167 0.71141600 0.46865107 1.13681051 0.60765078 0.72471464 0.39493271 0.55851919 0.38265199 0.56418958 0.38678889 0.55279064 0.36563664 0.24592454 0.49184908 0.56980355 0.84816292 0.76322152 0.55279064 0.56980355 0.26462837 0.47539459 0.23262132 0.15957691 0.31412747 0.69098830 0.29316151 0.57536274 0.28209479 0.67230948 0.57536274 0.41841419 0.48204379 0.28768137 0.51708829 0.55279064 0.75272279 0.53523723 0.85563587 0.55566230 0.30382539 0.80976439 0.35233628 1.04031419 0.33851375 0.18712052 0.36125760 0.32897623 0.59441061 0.42967399 0.47873074 0.62060854 0.77151765 0.81172746 0.37846988 0.73127328 0.70692752 0.28768137 0.27057582 1.02800235 0.89739847 0.92705808 0.38265199 0.51089540 0.47203487 0.39493271 0.42220082 0.63078313 0.45486418 0.49184908 0.78784788 0.30382539 0.61286676 0.46865107 0.41841419 0.77768167 0.81368579 0.42595379 1.06749679 0.85563587 0.69328777 0.39493271 0.52015709 0.26462837 1.01397285 0.25854415 0.29316151 0.85749393 0.42967399 0.56418958 0.70692752 0.64327510 0.44781160 0.77357778 0.35233628 0.69098830 0.31412747 0.34318313 0.61545817 0.41841419 0.49184908 0.25854415 0.47539459 0.83110315 0.54700210 0.29854107 0.45486418 0.62060854 0.71587633 0.79187782 0.30382539 0.85934797 0.56700351 0.35233628 0.49827875 0.32410224 0.64327510 0.44424332 0.30901936 0.46524265 0.23262132 0.61545817 0.48533423 0.47203487 0.86488625 0.37424103 0.57258989 0.23936537 0.53820256 0.52015709 0.50462650 0.46180908 0.53225539 0.32410224 0.85563587 0.39894228 0.47873074 0.28768137 0.54700210 0.36563664 0.27057582 0.32897623 0.77768167 0.45834978 0.20342145 0.62060854 
0.16925688 0.36125760 0.77768167 0.27639532 0.39493271 0.30901936 0.53225539 0.65795246 0.30901936 0.62825493 0.32410224 0.25854415 0.79187782 0.79788456 0.33851375 1.31832165 0.72251520 0.43336224 0.76738080 0.25231325 0.52320790 0.69786397 0.35682482 0.75693976 0.52320790 0.94238240 0.42967399 0.25854415 0.55279064 0.39894228 0.49184908 0.36996385 0.41841419 0.33851375 0.67230948 0.39894228 0.48860251 0.21110041 0.89917023 0.27639532 0.39088201 0.33851375 0.52624101 0.32897623 0.36125760 0.77357778 0.22567583 0.57812229 0.34778982 0.52925674 0.39894228 0.31412747 0.61286676 0.51708829 0.44781160 0.54115164 0.46180908 0.32897623 0.53523723 0.60765078 0.41459298 0.27639532 0.34318313 0.62060854 0.71587633 0.47539459 0.89917023 0.52624101 0.29854107 0.42595379 0.44781160 0.37424103 0.52320790 0.21850969 0.55851919 0.28768137 0.33377906 0.53820256 0.42967399 0.33851375 0.41459298 0.46180908 0.71141600 0.48533423 1.13820966 0.60765078 0.71809610 0.39088201 0.56700351 0.35233628 0.54990398 0.38678889 0.54990398 0.36563664 0.24592454 0.50777063 0.55851919 0.84628438 0.76322152 0.55566230 0.56980355 0.27639532 0.47539459 0.21850969 0.16925688 0.31915382 0.70241037 0.28209479 0.58086873 0.29854107 0.65795246 0.56136155 0.39088201 0.47873074 0.29316151 0.50777063 0.56700351 0.72030904 0.54700210 0.89917023 0.55851919 0.31915382 0.80976439 0.34778982 1.00133718 0.36125760 0.17841241 0.35233628 0.33377906 0.57258989 0.42595379 0.46524265 0.62316776 0.76945201 0.81953271 0.37424103 0.72690743 0.69098830 0.30382539 0.27057582 1.01554125 0.89917023 0.90622266 0.39493271 0.48204379 0.46865107 0.38265199 0.41073622 0.63330124 0.44064615 0.47873074 0.81953271 0.30382539 0.63330124 0.47539459 0.39894228 0.77357778 0.80976439 0.42967399 1.07047447 0.87221593 0.68868115 0.39088201 0.49507435 0.25231325 0.95746147 0.26462837 0.29854107 0.86488625 0.42220082 0.56700351 0.67937422 0.64820448 0.44781160 0.77972552 0.35233628 0.70692752 0.31915382 0.34318313 0.59974175 0.41459298 0.47539459 0.28209479 0.44064615 0.83872811 0.56418958 0.30382539 0.43701937 0.60765078 0.70917531 0.77151765 0.29316151 0.85003732 0.58632301 0.38265199 0.48860251 0.34318313 0.62571652 0.45834978 0.31915382 0.46524265 0.21110041 0.59708213 0.48533423 0.48533423 0.85563587 0.38678889 0.60238963 0.23936537 0.53820256 0.53523723 0.50462650 0.45486418 0.52925674 0.30901936 0.82918596 0.39894228 0.47203487 0.29316151 0.54990398 0.40684289 0.25854415 0.30901936 0.76530399 0.46524265 0.21110041 0.60765078 
0.14927053 0.32897623 0.84628438 0.27057582 0.40291195 0.30382539 0.53225539 0.65309666 0.29854107 0.61286676 0.32410224 0.25854415 0.77563244 0.82147243 0.35233628 1.33511624 0.70917531 0.45135167 0.75903945 0.27639532 0.51708829 0.66993801 0.33851375 0.78986542 0.55566230 0.94406974 0.42967399 0.23262132 0.55279064 0.39493271 0.49184908 0.36563664 0.42595379 0.33377906 0.68636625 0.40291195 0.49184908 0.21110041 0.92533972 0.27639532 0.35233628 0.33377906 0.53523723 0.31412747 0.38678889 0.78176402 0.24592454 0.61286676 0.35233628 0.52320790 0.39493271 0.29854107 0.60765078 0.49827875 0.45486418 0.56136155 0.45486418 0.32410224 0.52925674 0.63330124 0.42967399 0.28209479 0.33851375 0.63078313 0.71141600 0.47873074 0.88489678 0.53820256 0.30901936 0.42595379 0.46524265 0.38265199 0.52320790 0.21110041 0.53225539 0.27057582 0.34318313 0.54990398 0.44424332 0.33377906 0.41459298 0.47873074 0.72690743 0.51089540 1.15072548 0.61286676 0.72030904 0.39493271 0.54700210 0.34318313 0.52015709 0.38678889 0.55566230 0.36125760 0.24592454 0.52925674 0.57812229 0.81368579 0.75693976 0.54990398 0.60502592 0.27639532 0.50777063 0.26462837 0.17841241 0.34318313 0.72690743 0.28768137 0.59974175 0.31412747 0.65065517 0.53523723 0.39894228 0.49184908 0.29316151 0.50146267 0.55279064 0.70692752 0.53820256 0.90270333 0.58086873 0.31915382 0.78784788 0.32897623 0.96243533 0.36125760 0.18712052 0.36563664 0.34778982 0.56418958 0.40291195 0.46180908 0.61286676 0.77151765 0.82533821 0.37424103 0.72471464 0.70917531 0.29316151 0.26462837 1.02023200 0.88669353 0.89917023 0.39088201 0.45834978 0.48533423 0.39493271 0.38678889 0.62825493 0.43336224 0.46180908 0.93389993 0.29854107 0.62825493 0.49184908 0.41841419 0.79388511 0.79788456 0.42595379 1.06301463 0.90093852 0.69098830 0.41841419 0.49827875 0.26462837 0.91322062 0.27639532 0.30382539 0.83110315 0.41841419 0.55279064 0.67230948 0.65795246 0.43701937 0.77768167 0.34318313 0.72030904 0.31915382 0.35233628 0.59172703 0.43701937 0.48204379 0.25231325 0.44064615 0.84062355 0.57812229 0.31915382 0.42595379 0.59172703 0.68868115 0.75483422 0.28768137 0.86119802 0.59172703 0.36563664 0.48204379 0.33851375 0.59974175 0.45834978 0.35233628 0.44424332 0.23262132 0.58903122 0.47873074 0.47539459 0.86119802 0.39493271 0.59708213 0.22567583 0.53820256 0.54408473 0.48860251 0.45486418 0.52624101 0.31412747 0.80582391 0.40291195 0.46524265 0.26462837 0.56418958 0.44781160 0.25854415 0.27639532 0.75903945 0.47203487 0.19544100 0.58632301 
0.15957691 0.31412747 0.84251472 0.28209479 0.41073622 0.28209479 0.52925674 0.66277269 0.29316151 0.58903122 0.33377906 0.23262132 0.78176402 0.78986542 0.37424103 1.33511624 0.69557963 0.47203487 0.75693976 0.25854415 0.50462650 0.66993801 0.35682482 0.82147243 0.59974175 0.92877327 0.42220082 0.24592454 0.56980355 0.41841419 0.48860251 0.39088201 0.44064615 0.32897623 0.69557963 0.39894228 0.48533423 0.20342145 0.94743542 0.27639532 0.33851375 0.30901936 0.52320790 0.32897623 0.37846988 0.79187782 0.24592454 0.61803872 0.35233628 0.50146267 0.41073622 0.29316151 0.59441061 0.49184908 0.43701937 0.58632301 0.44064615 0.32410224 0.53225539 0.63078313 0.40291195 0.29316151 0.34318313 0.61026434 0.69098830 0.48204379 0.87221593 0.54990398 0.28209479 0.42220082 0.52015709 0.39088201 0.50777063 0.21110041 0.48860251 0.27057582 0.33377906 0.56418958 0.47203487 0.34318313 0.42595379 0.49184908 0.75060542 0.50777063 1.17400247 0.60502592 0.72690743 0.38265199 0.54990398 0.36125760 0.50462650 0.39493271 0.56980355 0.38678889 0.23262132 0.56418958 0.60765078 0.81172746 0.74848206 0.55851919 0.60765078 0.27639532 0.52015709 0.27639532 0.19544100 0.36996385 0.75272279 0.27639532 0.59172703 0.32897623 0.64079619 0.51089540 0.38678889 0.52015709 0.28768137 0.48860251 0.54700210 0.69328777 0.54990398 0.90622266 0.59172703 0.32897623 0.77357778 0.33377906 0.95413116 0.35682482 0.17841241 0.37424103 0.35233628 0.56418958 0.39493271 0.47539459 0.60238963 0.79987679 0.82147243 0.38265199 0.73344646 0.70467256 0.31915382 0.26462837 1.02954938 0.86488625 0.87403874 0.39493271 0.42967399 0.48204379 0.37424103 0.39894228 0.64327510 0.41459298 0.43336224 0.95413116 0.32410224 0.62825493 0.50146267 0.44064615 0.78986542 0.80186406 0.43336224 1.06451078 0.90972837 0.67467261 0.46865107 0.51400117 0.25231325 0.87767302 0.29316151 0.27639532 0.82340759 0.41841419 0.57536274 0.66277269 0.66516971 0.42220082 0.80779655 0.35233628 0.73992770 0.31412747 0.36125760 0.59974175 0.44781160 0.49184908 0.25231325 0.41459298 0.86672448 0.60238963 0.33851375 0.43336224 0.58360224 0.66036698 0.74848206 0.31412747 0.85190759 0.57536274 0.37424103 0.48860251 0.34318313 0.59441061 0.48860251 0.36125760 0.44781160 0.23262132 0.58903122 0.47873074 0.47873074 0.85563587 0.41073622 0.59441061 0.22567583 0.54408473 0.50777063 0.47539459 0.46180908 0.52925674 0.29854107 0.77151765 0.41459298 0.46180908 0.27057582 0.56700351 0.50462650 0.25854415 0.28209479 0.72251520 0.46865107 0.18712052 0.56418958 
0.17841241 0.28768137 0.84816292 0.25854415 0.41459298 0.26462837 0.50146267 0.67230948 0.32897623 0.58903122 0.31412747 0.22567583 0.77357778 0.77357778 0.36996385 1.34580209 0.67937422 0.50146267 0.78379722 0.27639532 0.51089540 0.66277269 0.37424103 0.82147243 0.65065517 0.92016536 0.39493271 0.27639532 0.56980355 0.39894228 0.48860251 0.39894228 0.44781160 0.32410224 0.72251520 0.39493271 0.47203487 0.21110041 0.95246164 0.27639532 0.33851375 0.29854107 0.53225539 0.34318313 0.37424103 0.79788456 0.24592454 0.65065517 0.35233628 0.50777063 0.39088201 0.29854107 0.60238963 0.48533423 0.40684289 0.58632301 0.41459298 0.29854107 0.52624101 0.61803872 0.40291195 0.27639532 0.35233628 0.62316776 0.67230948 0.48860251 0.83301594 0.56136155 0.28209479 0.41841419 0.53523723 0.41073622 0.51089540 0.21110041 0.47203487 0.27057582 0.33377906 0.56136155 0.49507435 0.31915382 0.39088201 0.49827875 0.73561322 0.50462650 1.20345751 0.60238963 0.70692752 0.38678889 0.56136155 0.35682482 0.47203487 0.38678889 0.57812229 0.36125760 0.24592454 0.59708213 0.61026434 0.81953271 0.76113336 0.56418958 0.61545817 0.28209479 0.52015709 0.29316151 0.21110041 0.38265199 0.76530399 0.29854107 0.59441061 0.35233628 0.62060854 0.48204379 0.38678889 0.52925674 0.30901936 0.46865107 0.52925674 0.67702750 0.54115164 0.93048530 0.59974175 0.34318313 0.76322152 0.36125760 0.96902743 0.36125760 0.17841241 0.39894228 0.36996385 0.58086873 0.39088201 0.47203487 0.58903122 0.77972552 0.83110315 0.38265199 0.70917531 0.71141600 0.31412747 0.26462837 1.02645298 0.86672448 0.86119802 0.40684289 0.43336224 0.48860251 0.32897623 0.39088201 0.65065517 0.42595379 0.41841419 0.98369815 0.32410224 0.63330124 0.51400117 0.46524265 0.77768167 0.79388511 0.43701937 1.05851349 0.92533972 0.69557963 0.47539459 0.48533423 0.23262132 0.84251472 0.30382539 0.28768137 0.81563942 0.41073622 0.56136155 0.63580937 0.68636625 0.41841419 0.81563942 0.34778982 0.74635267 0.33851375 0.35233628 0.56700351 0.46524265 0.47203487 0.24592454 0.41841419 0.87038930 0.59974175 0.34778982 0.42967399 0.57536274 0.62060854 0.73561322 0.31412747 0.85563587 0.57536274 0.41073622 0.47539459 0.36996385 0.54990398 0.49184908 0.35682482 0.43336224 0.22567583 0.56700351 0.46865107 0.47873074 0.84816292 0.41073622 0.59974175 0.21110041 0.55279064 0.50146267 0.46180908 0.48533423 0.52320790 0.30901936 0.73344646 0.42220082 0.45486418 0.27057582 0.58086873 0.54115164 0.25854415 0.25854415 0.70467256 0.47539459 0.17841241 0.55566230 
0.15957691 0.28209479 0.87221593 0.23936537 0.43336224 0.25231325 0.49184908 0.67230948 0.31412747 0.61286676 0.29316151 0.21110041 0.74848206 0.76322152 0.38265199 1.34580209 0.66755812 0.50462650 0.78784788 0.27639532 0.50146267 0.63830765 0.35682482 0.82147243 0.70467256 0.91147617 0.37424103 0.27639532 0.54990398 0.41459298 0.47873074 0.39088201 0.45486418 0.33377906 0.75272279 0.40684289 0.48533423 0.21110041 0.96408758 0.25231325 0.28209479 0.28209479 0.51708829 0.33851375 0.36563664 0.79788456 0.25231325 0.67937422 0.36996385 0.50462650 0.37846988 0.28768137 0.59441061 0.49184908 0.41459298 0.59708213 0.39894228 0.31412747 0.53523723 0.61545817 0.40684289 0.29854107 0.36125760 0.64820448 0.64327510 0.49827875 0.80976439 0.58086873 0.29854107 0.42967399 0.54990398 0.42220082 0.48533423 0.21850969 0.45486418 0.26462837 0.36125760 0.57812229 0.52624101 0.30382539 0.38265199 0.48533423 0.74848206 0.52015709 1.19815591 0.62825493 0.69786397 0.39493271 0.55851919 0.35682482 0.43336224 0.39088201 0.58903122 0.36125760 0.23262132 0.62825493 0.60238963 0.84440165 0.75060542 0.56700351 0.63330124 0.29854107 0.52320790 0.31412747 0.22567583 0.41841419 0.73561322 0.28768137 0.61803872 0.37424103 0.60765078 0.46524265 0.40684289 0.53225539 0.30901936 0.46865107 0.50777063 0.65795246 0.54990398 0.95246164 0.59172703 0.36125760 0.76530399 0.37424103 0.96902743 0.35682482 0.21110041 0.41841419 0.36996385 0.58632301 0.39493271 0.47539459 0.58903122 0.77768167 0.82918596 0.39088201 0.70917531 0.69098830 0.33377906 0.26462837 0.99974649 0.86488625 0.85563587 0.39894228 0.40291195 0.50777063 0.30901936 0.39088201 0.65552906 0.41073622 0.39894228 0.99815327 0.33377906 0.63330124 0.52624101 0.47873074 0.78379722 0.79588735 0.45834978 1.05851349 0.92877327 0.70692752 0.51708829 0.48204379 0.23936537 0.83301594 0.31915382 0.26462837 0.83110315 0.39894228 0.56418958 0.64327510 0.71141600 0.39088201 0.81758838 0.33851375 0.76945201 0.35233628 0.33377906 0.57258989 0.45834978 0.44781160 0.23936537 0.41073622 0.88129230 0.60765078 0.35233628 0.42220082 0.58086873 0.59172703 0.71364965 0.31412747 0.84816292 0.56980355 0.38678889 0.47203487 0.37846988 0.52015709 0.51089540 0.36125760 0.42220082 0.24592454 0.53523723 0.46865107 0.49827875 0.84062355 0.41459298 0.62825493 0.20342145 0.55851919 0.51089540 0.45135167 0.48204379 0.52925674 0.35233628 0.70241037 0.41841419 0.44424332 0.30382539 0.58086873 0.58086873 0.25231325 0.25231325 0.70917531 0.46180908 0.17841241 0.52624101 
0.13819766 0.25854415 0.89384440 0.23262132 0.45135167 0.26462837 0.48533423 0.67937422 0.29854107 0.59708213 0.31915382 0.21110041 0.74848206 0.73992770 0.40684289 1.35874845 0.66277269 0.50462650 0.78582516 0.29316151 0.48860251 0.62825493 0.35233628 0.84628438 0.76113336 0.89739847 0.35682482 0.28768137 0.56418958 0.41841419 0.45486418 0.41459298 0.46180908 0.34318313 0.77563244 0.38678889 0.48204379 0.22567583 1.00767482 0.25231325 0.27057582 0.28209479 0.52015709 0.35682482 0.34778982 0.79788456 0.25231325 0.72251520 0.38265199 0.49827875 0.39088201 0.28768137 0.57812229 0.50462650 0.41841419 0.60238963 0.39493271 0.32897623 0.52015709 0.58903122 0.40684289 0.31915382 0.38265199 0.66993801 0.64820448 0.51400117 0.79788456 0.57812229 0.28768137 0.42595379 0.59172703 0.42595379 0.47203487 0.21110041 0.44424332 0.23936537 0.35682482 0.58360224 0.53225539 0.29854107 0.38678889 0.48860251 0.73992770 0.52015709 1.20477927 0.61545817 0.70014086 0.42220082 0.55851919 0.35233628 0.42967399 0.37846988 0.58903122 0.34778982 0.23936537 0.65795246 0.61286676 0.84628438 0.73344646 0.56980355 0.64079619 0.31412747 0.54990398 0.33851375 0.23936537 0.44781160 0.73777361 0.28768137 0.62060854 0.39088201 0.59708213 0.45834978 0.39088201 0.54700210 0.32410224 0.44064615 0.50777063 0.65795246 0.55279064 0.90972837 0.59441061 0.41073622 0.77768167 0.38678889 0.94238240 0.35233628 0.21850969 0.44781160 0.35233628 0.57258989 0.37424103 0.48533423 0.59172703 0.79187782 0.83301594 0.42220082 0.71141600 0.68636625 0.31915382 0.27057582 0.99335827 0.85934797 0.85749393 0.39493271 0.38265199 0.51708829 0.33377906 0.38265199 0.66516971 0.40291195 0.41459298 1.03263649 0.33851375 0.64820448 0.53523723 0.47539459 0.77768167 0.80582391 0.45135167 1.03263649 0.92533972 0.68868115 0.55279064 0.48204379 0.24592454 0.78784788 0.33851375 0.27057582 0.84251472 0.37846988 0.56136155 0.61803872 0.71364965 0.37846988 0.83110315 0.35233628 0.77972552 0.37424103 0.35233628 0.55566230 0.47203487 0.43336224 0.23936537 0.41841419 0.88309638 0.61803872 0.35233628 0.40684289 0.56418958 0.54990398 0.70692752 0.30901936 0.83110315 0.56418958 0.40291195 0.50462650 0.39088201 0.48204379 0.50777063 0.35233628 0.42595379 0.24592454 0.52015709 0.47203487 0.50462650 0.82726432 0.41841419 0.63830765 0.20342145 0.56700351 0.53225539 0.44064615 0.47539459 0.53523723 0.34778982 0.68404352 0.43336224 0.42595379 0.32897623 0.59974175 0.63330124 0.25231325 0.24592454 0.67230948 0.45834978 0.18712052 0.48860251 
0.14927053 0.25231325 0.89027615 0.23936537 0.45135167 0.24592454 0.48860251 0.69557963 0.28768137 0.61026434 0.33851375 0.21110041 0.74848206 0.73127328 0.42967399 1.35991928 0.68636625 0.52624101 0.79187782 0.28768137 0.45486418 0.63078313 0.30382539 0.88309638 0.82726432 0.88669353 0.37846988 0.26462837 0.58086873 0.39894228 0.46180908 0.39493271 0.46524265 0.31915382 0.80582391 0.37424103 0.46524265 0.23262132 1.03417659 0.25231325 0.27057582 0.29316151 0.49827875 0.36996385 0.35233628 0.81758838 0.23936537 0.73344646 0.35682482 0.48533423 0.37424103 0.28209479 0.56418958 0.50777063 0.41841419 0.61286676 0.38678889 0.33851375 0.53225539 0.57812229 0.39894228 0.32410224 0.39894228 0.67230948 0.63580937 0.51089540 0.79588735 0.58632301 0.28209479 0.43701937 0.63580937 0.42967399 0.47203487 0.22567583 0.44781160 0.23936537 0.36996385 0.58360224 0.57812229 0.28209479 0.35682482 0.48860251 0.74421717 0.52015709 1.20609957 0.62571652 0.66993801 0.41073622 0.56136155 0.31915382 0.42967399 0.41459298 0.61026434 0.36563664 0.24592454 0.70014086 0.60502592 0.84440165 0.74421717 0.59441061 0.65065517 0.30382539 0.55279064 0.34778982 0.23936537 0.46524265 0.73777361 0.29316151 0.59708213 0.39493271 0.59441061 0.44424332 0.39894228 0.52320790 0.32410224 0.44064615 0.52015709 0.62825493 0.55279064 0.87403874 0.59974175 0.42220082 0.75272279 0.39088201 0.91322062 0.33377906 0.24592454 0.45834978 0.36996385 0.56700351 0.36996385 0.46524265 0.57812229 0.79388511 0.84251472 0.41073622 0.72471464 0.69557963 0.33377906 0.29854107 0.98854001 0.79788456 0.84628438 0.38678889 0.35233628 0.53523723 0.31915382 0.38678889 0.67230948 0.39894228 0.39493271 1.06600483 0.33851375 0.65065517 0.56980355 0.49184908 0.77768167 0.80582391 0.44424332 1.02179079 0.93389993 0.70241037 0.56980355 0.46524265 0.25231325 0.75693976 0.34778982 0.25854415 0.82147243 0.38265199 0.54408473 0.59708213 0.69557963 0.36125760 0.83301594 0.36996385 0.78784788 0.37846988 0.32410224 0.54115164 0.47203487 0.42967399 0.22567583 0.41459298 0.89027615 0.63580937 0.36996385 0.39894228 0.56980355 0.51089540 0.69557963 0.31915382 0.80976439 0.55566230 0.44424332 0.48533423 0.41459298 0.46180908 0.49827875 0.34778982 0.39088201 0.23262132 0.52925674 0.47539459 0.51089540 0.79388511 0.42967399 0.62571652 0.20342145 0.57812229 0.52624101 0.44064615 0.47873074 0.52320790 0.38265199 0.62825493 0.44781160 0.44064615 0.34318313 0.60765078 0.67230948 0.25231325 0.24592454 0.66036698 0.46180908 0.16925688 0.45834978 
0.21110041 0.25231325 0.94575408 0.21850969 0.46524265 0.23936537 0.49507435 0.67230948 0.27057582 0.58360224 0.33851375 0.21110041 0.71587633 0.71587633 0.42595379 1.36808703 0.67230948 0.53820256 0.80186406 0.29316151 0.45486418 0.63330124 0.27639532 0.89739847 0.86119802 0.86855882 0.35682482 0.26462837 0.58360224 0.40684289 0.45486418 0.41459298 0.48533423 0.31915382 0.82340759 0.38678889 0.47203487 0.23262132 1.04031419 0.25231325 0.22567583 0.27639532 0.48533423 0.38678889 0.33851375 0.80384642 0.24592454 0.76945201 0.36563664 0.46180908 0.37424103 0.25854415 0.54990398 0.49507435 0.42967399 0.64574449 0.34778982 0.32410224 0.53820256 0.55279064 0.38678889 0.32897623 0.41841419 0.70014086 0.63330124 0.51708829 0.79987679 0.58360224 0.26462837 0.44424332 0.67702750 0.42967399 0.49507435 0.23262132 0.43336224 0.22567583 0.39088201 0.59708213 0.59172703 0.29316151 0.34778982 0.48533423 0.73777361 0.52015709 1.21005185 0.62316776 0.66277269 0.42967399 0.56136155 0.31915382 0.44064615 0.43336224 0.62316776 0.32897623 0.25231325 0.73127328 0.60238963 0.84628438 0.72251520 0.61026434 0.67702750 0.30382539 0.54700210 0.38265199 0.27057582 0.46524265 0.76113336 0.28768137 0.61545817 0.39894228 0.59441061 0.41073622 0.40684289 0.57812229 0.31915382 0.43336224 0.50777063 0.59974175 0.56700351 0.88669353 0.58903122 0.43336224 0.73127328 0.38678889 0.91843410 0.30382539 0.25854415 0.45486418 0.38678889 0.56700351 0.36563664 0.46865107 0.55851919 0.81368579 0.85003732 0.43336224 0.72909362 0.70692752 0.33377906 0.29316151 0.98692870 0.76945201 0.82726432 0.39493271 0.33377906 0.53225539 0.32410224 0.38678889 0.69098830 0.39493271 0.36996385 1.07196021 0.35233628 0.63580937 0.58360224 0.49827875 0.75060542 0.81172746 0.44424332 1.01867081 0.94406974 0.70014086 0.59974175 0.45135167 0.22567583 0.73992770 0.34778982 0.26462837 0.81953271 0.38678889 0.53820256 0.58360224 0.70014086 0.34318313 0.84062355 0.36125760 0.82340759 0.40684289 0.33851375 0.54115164 0.47873074 0.40684289 0.21850969 0.39894228 0.90622266 0.62060854 0.36563664 0.40684289 0.58086873 0.46524265 0.67467261 0.34318313 0.79588735 0.54700210 0.43336224 0.50146267 0.41459298 0.44424332 0.50777063 0.32897623 0.36563664 0.23936537 0.50777063 0.48204379 0.52015709 0.77768167 0.44781160 0.62571652 0.21850969 0.58903122 0.51708829 0.44424332 0.49184908 0.52015709 0.40291195 0.60238963 0.45486418 0.41459298 0.36125760 0.59172703 0.72251520 0.28209479 0.23936537 0.64079619 0.47203487 0.17841241 0.45834978 
0.21110041 0.27639532 0.96573701 0.22567583 0.49827875 0.22567583 0.48860251 0.66516971 0.26462837 0.55851919 0.33377906 0.23262132 0.72030904 0.68171287 0.44424332 1.35640375 0.65795246 0.57258989 0.80779655 0.29316151 0.44064615 0.61286676 0.23936537 0.89027615 0.86855882 0.86119802 0.38265199 0.25231325 0.56700351 0.39894228 0.44424332 0.39894228 0.47203487 0.33851375 0.85190759 0.38678889 0.47539459 0.22567583 1.05096875 0.25231325 0.25231325 0.27639532 0.48860251 0.41459298 0.34778982 0.80976439 0.23936537 0.78379722 0.37846988 0.44781160 0.36996385 0.25854415 0.53523723 0.50146267 0.41841419 0.65552906 0.35682482 0.32897623 0.52320790 0.52925674 0.38678889 0.36125760 0.42595379 0.72030904 0.62825493 0.50777063 0.77563244 0.58360224 0.26462837 0.44781160 0.71364965 0.41841419 0.50146267 0.25231325 0.39894228 0.21850969 0.36563664 0.61026434 0.61286676 0.26462837 0.34318313 0.51400117 0.73777361 0.50777063 1.21661044 0.64820448 0.64327510 0.42967399 0.54700210 0.31915382 0.42595379 0.42967399 0.63330124 0.31412747 0.25231325 0.76530399 0.60502592 0.86672448 0.72690743 0.59974175 0.67467261 0.30901936 0.54990398 0.39894228 0.30901936 0.47873074 0.76945201 0.28209479 0.62316776 0.39493271 0.59172703 0.41073622 0.41459298 0.57812229 0.31412747 0.42220082 0.49184908 0.60238963 0.55566230 0.87948452 0.57536274 0.44781160 0.72690743 0.40684289 0.90446471 0.30901936 0.25231325 0.45486418 0.37424103 0.55279064 0.38265199 0.46180908 0.56700351 0.80582391 0.85749393 0.41073622 0.72909362 0.72030904 0.33377906 0.29316151 0.96573701 0.75272279 0.81563942 0.39493271 0.31915382 0.55566230 0.29854107 0.37424103 0.72690743 0.40291195 0.35233628 1.07344389 0.34318313 0.66277269 0.61803872 0.50777063 0.74207554 0.79788456 0.44781160 0.99175478 0.94406974 0.67467261 0.63580937 0.45486418 0.21850969 0.72030904 0.38265199 0.23262132 0.81563942 0.39493271 0.54115164 0.56418958 0.70014086 0.32410224 0.84816292 0.36996385 0.84251472 0.42595379 0.31915382 0.52925674 0.46865107 0.39088201 0.23262132 0.41073622 0.92361815 0.61286676 0.36996385 0.40291195 0.58360224 0.42595379 0.66993801 0.30901936 0.77357778 0.52925674 0.45135167 0.52320790 0.41841419 0.41073622 0.51400117 0.31412747 0.35233628 0.24592454 0.51089540 0.47539459 0.54408473 0.76530399 0.46180908 0.64079619 0.22567583 0.59441061 0.53225539 0.45834978 0.50462650 0.52925674 0.39894228 0.57812229 0.45135167 0.40291195 0.38678889 0.59172703 0.77768167 0.28768137 0.25231325 0.63830765 0.46180908 0.18712052 0.45834978 
0.24592454 0.29316151 0.98207889 0.23936537 0.54115164 0.23936537 0.48860251 0.64820448 0.25854415 0.57812229 0.32897623 0.23262132 0.72909362 0.66516971 0.44781160 1.35757661 0.65065517 0.60765078 0.83110315 0.27057582 0.42595379 0.59441061 0.21850969 0.88489678 0.87221593 0.85563587 0.39493271 0.23936537 0.58632301 0.39088201 0.43336224 0.40291195 0.46865107 0.31412747 0.87221593 0.40684289 0.46180908 0.22567583 1.06898667 0.25231325 0.23936537 0.27639532 0.47873074 0.46865107 0.32897623 0.82726432 0.25231325 0.81563942 0.40684289 0.44064615 0.35682482 0.23936537 0.52925674 0.51400117 0.40684289 0.65065517 0.35682482 0.32897623 0.52624101 0.51400117 0.37424103 0.39493271 0.45135167 0.72909362 0.62825493 0.52320790 0.76530399 0.59441061 0.25854415 0.45834978 0.74848206 0.41459298 0.52320790 0.28209479 0.39894228 0.21850969 0.38678889 0.62316776 0.64820448 0.27639532 0.35233628 0.53225539 0.74635267 0.53225539 1.24377894 0.65795246 0.63330124 0.45486418 0.53820256 0.30382539 0.43336224 0.44424332 0.65309666 0.29854107 0.25231325 0.79588735 0.59974175 0.85563587 0.71809610 0.61286676 0.70241037 0.32410224 0.56418958 0.41841419 0.31412747 0.51089540 0.79788456 0.28209479 0.61286676 0.37846988 0.57812229 0.39088201 0.42220082 0.54990398 0.31915382 0.40684289 0.48860251 0.60238963 0.56700351 0.86488625 0.57258989 0.46865107 0.73344646 0.42967399 0.87767302 0.30382539 0.27057582 0.46180908 0.37846988 0.57258989 0.38265199 0.47539459 0.55279064 0.78784788 0.85749393 0.43336224 0.72471464 0.72909362 0.32897623 0.29316151 0.95912229 0.73561322 0.78986542 0.38265199 0.31915382 0.56136155 0.30901936 0.37846988 0.73561322 0.39088201 0.35233628 1.07492553 0.34778982 0.66516971 0.62316776 0.50146267 0.74635267 0.80976439 0.45834978 0.97883234 0.95579777 0.69786397 0.66755812 0.44424332 0.22567583 0.67230948 0.40291195 0.25231325 0.81953271 0.39894228 0.53523723 0.55851919 0.68404352 0.34778982 0.86304411 0.37424103 0.87403874 0.42967399 0.30901936 0.53225539 0.48860251 0.38265199 0.21110041 0.42220082 0.92361815 0.61026434 0.37424103 0.40684289 0.59441061 0.39088201 0.66277269 0.30901936 0.76530399 0.51400117 0.50146267 0.51089540 0.41841419 0.39088201 0.52320790 0.30382539 0.34778982 0.23936537 0.49507435 0.48860251 0.54700210 0.75693976 0.47203487 0.65065517 0.20342145 0.61026434 0.54700210 0.46865107 0.50462650 0.52015709 0.39894228 0.54700210 0.45135167 0.41841419 0.39493271 0.61286676 0.85003732 0.30901936 0.24592454 0.61286676 0.44064615 0.21110041 0.45135167 
0.24592454 0.28768137 0.99335827 0.23936537 0.54990398 0.23936537 0.48860251 0.63580937 0.26462837 0.61286676 0.33851375 0.25231325 0.70917531 0.62571652 0.48204379 1.34816522 0.63330124 0.64820448 0.81953271 0.28768137 0.39894228 0.59708213 0.17841241 0.91843410 0.88129230 0.85563587 0.40684289 0.21850969 0.60238963 0.42220082 0.42967399 0.39894228 0.47873074 0.31412747 0.87038930 0.39493271 0.47539459 0.24592454 1.07492553 0.25231325 0.24592454 0.28209479 0.47203487 0.48533423 0.34778982 0.82918596 0.23936537 0.84062355 0.42220082 0.43701937 0.35682482 0.23936537 0.51400117 0.52624101 0.40684289 0.64079619 0.34318313 0.32410224 0.52320790 0.50146267 0.37424103 0.40291195 0.47873074 0.73777361 0.61803872 0.52925674 0.75483422 0.59441061 0.23262132 0.46524265 0.77563244 0.41459298 0.54990398 0.27057582 0.36563664 0.21110041 0.40291195 0.62316776 0.68171287 0.28209479 0.34778982 0.53820256 0.76113336 0.52015709 1.24377894 0.66036698 0.61545817 0.45135167 0.50146267 0.30901936 0.42220082 0.45834978 0.66516971 0.28768137 0.25231325 0.83682839 0.57536274 0.84062355 0.72471464 0.61803872 0.70917531 0.30382539 0.56136155 0.44424332 0.33851375 0.50777063 0.78582516 0.27639532 0.63078313 0.38265199 0.56418958 0.36996385 0.42967399 0.53225539 0.31412747 0.40684289 0.48204379 0.58903122 0.56980355 0.89206206 0.57536274 0.40684289 0.73561322 0.44064615 0.84816292 0.29316151 0.27639532 0.48204379 0.36996385 0.55566230 0.37846988 0.45486418 0.52015709 0.78784788 0.86488625 0.44424332 0.72471464 0.72909362 0.34778982 0.29316151 0.96243533 0.71364965 0.78986542 0.39894228 0.28768137 0.58086873 0.29854107 0.39493271 0.76530399 0.40291195 0.35233628 1.08816946 0.35233628 0.66277269 0.66516971 0.49184908 0.74421717 0.80779655 0.47539459 0.93730213 0.95912229 0.69786397 0.68171287 0.45486418 0.21110041 0.64079619 0.42595379 0.23936537 0.82340759 0.40684289 0.50462650 0.54700210 0.66516971 0.32410224 0.86304411 0.36563664 0.88309638 0.42220082 0.29316151 0.52320790 0.48860251 0.37846988 0.23262132 0.40291195 0.93730213 0.62571652 0.39088201 0.40684289 0.58632301 0.35233628 0.65309666 0.33377906 0.72909362 0.50462650 0.49827875 0.52320790 0.41841419 0.37846988 0.52320790 0.30901936 0.32410224 0.23936537 0.49507435 0.50146267 0.54990398 0.73127328 0.49184908 0.63078313 0.22567583 0.62825493 0.52320790 0.46180908 0.49507435 0.53523723 0.41459298 0.51089540 0.46524265 0.42220082 0.40684289 0.59441061 0.89739847 0.30901936 0.22567583 0.57812229 0.40291195 0.21110041 0.44424332 
0.27057582 0.28768137 1.00292534 0.25854415 0.56980355 0.23262132 0.47873074 0.63830765 0.25854415 0.58086873 0.31915382 0.27057582 0.71809610 0.58360224 0.47539459 1.34224959 0.62571652 0.67467261 0.80582391 0.28209479 0.39088201 0.58632301 0.17841241 0.93048530 0.85934797 0.84816292 0.42967399 0.24592454 0.59974175 0.41073622 0.43701937 0.42220082 0.46524265 0.32410224 0.87403874 0.39088201 0.46865107 0.24592454 1.08670588 0.26462837 0.20342145 0.27639532 0.45135167 0.51400117 0.32897623 0.80779655 0.24592454 0.85563587 0.44781160 0.44064615 0.35682482 0.21850969 0.50777063 0.50146267 0.41459298 0.63830765 0.30901936 0.32897623 0.51708829 0.48533423 0.37846988 0.41841419 0.49827875 0.74207554 0.59441061 0.51708829 0.74848206 0.58903122 0.23262132 0.44781160 0.79187782 0.40291195 0.53523723 0.32897623 0.35682482 0.21110041 0.39088201 0.62571652 0.70467256 0.28209479 0.36996385 0.54700210 0.75272279 0.50462650 1.25524258 0.66993801 0.59172703 0.44424332 0.47873074 0.28209479 0.42967399 0.45834978 0.65309666 0.26462837 0.24592454 0.85749393 0.57536274 0.84251472 0.72030904 0.58903122 0.71364965 0.31412747 0.57258989 0.42967399 0.34318313 0.51400117 0.78379722 0.27639532 0.65065517 0.35233628 0.53820256 0.34778982 0.44064615 0.50777063 0.32410224 0.41841419 0.49184908 0.60238963 0.56136155 0.89917023 0.58360224 0.41459298 0.73561322 0.44064615 0.83492434 0.28768137 0.33377906 0.48204379 0.36563664 0.57258989 0.38265199 0.48860251 0.50462650 0.83110315 0.85563587 0.44064615 0.72251520 0.72909362 0.32897623 0.30382539 0.93560258 0.67702750 0.78379722 0.39493271 0.29316151 0.54990398 0.30901936 0.36996385 0.77151765 0.40291195 0.32897623 1.10414078 0.36563664 0.65309666 0.68868115 0.50146267 0.75483422 0.81368579 0.47873074 0.91843410 0.95912229 0.70241037 0.73127328 0.45834978 0.22567583 0.63580937 0.44781160 0.27057582 0.78379722 0.40291195 0.49507435 0.54700210 0.64820448 0.31915382 0.85377376 0.36996385 0.88309638 0.44064615 0.28209479 0.50462650 0.50462650 0.36563664 0.23262132 0.40291195 0.94069202 0.63830765 0.38265199 0.39894228 0.58360224 0.33377906 0.64327510 0.35682482 0.70692752 0.49184908 0.49827875 0.55566230 0.42220082 0.36996385 0.51400117 0.29854107 0.31412747 0.23262132 0.47539459 0.50777063 0.56136155 0.72251520 0.49827875 0.62316776 0.23936537 0.63580937 0.51708829 0.45834978 0.50146267 0.52925674 0.39894228 0.49827875 0.47203487 0.42595379 0.41841419 0.58086873 0.91669957 0.32410224 0.24592454 0.54408473 0.40291195 0.22567583 0.42595379 
0.27057582 0.29854107 1.02179079 0.23936537 0.58360224 0.24592454 0.45135167 0.66516971 0.25231325 0.60238963 0.34318313 0.30382539 0.70917531 0.57258989 0.48860251 1.33153523 0.61286676 0.69098830 0.78582516 0.29316151 0.37846988 0.58903122 0.18712052 0.91496175 0.85377376 0.83872811 0.43336224 0.24592454 0.59708213 0.40291195 0.42967399 0.41459298 0.46524265 0.31915382 0.86672448 0.39894228 0.43701937 0.25854415 1.08816946 0.28768137 0.20342145 0.27057582 0.45834978 0.52624101 0.33377906 0.79187782 0.23936537 0.86855882 0.46524265 0.44064615 0.35682482 0.21850969 0.49507435 0.50146267 0.42595379 0.66516971 0.32897623 0.31915382 0.51708829 0.48860251 0.36125760 0.44424332 0.53820256 0.74848206 0.59441061 0.52015709 0.74207554 0.59172703 0.23936537 0.47539459 0.79388511 0.41459298 0.55566230 0.32897623 0.35233628 0.22567583 0.41841419 0.61286676 0.72251520 0.27639532 0.37846988 0.57536274 0.74421717 0.48533423 1.25524258 0.68171287 0.56700351 0.46180908 0.45486418 0.29316151 0.41459298 0.46865107 0.65795246 0.27057582 0.23936537 0.91669957 0.57258989 0.86119802 0.72471464 0.59441061 0.72909362 0.32410224 0.58086873 0.43336224 0.35233628 0.52015709 0.77563244 0.27639532 0.63830765 0.29316151 0.52320790 0.33377906 0.45486418 0.51089540 0.29854107 0.38678889 0.47539459 0.58086873 0.57258989 0.89206206 0.57812229 0.41073622 0.72030904 0.44424332 0.80582391 0.26462837 0.35682482 0.50146267 0.37846988 0.55566230 0.38265199 0.49507435 0.50146267 0.84251472 0.85003732 0.41073622 0.72909362 0.75060542 0.29854107 0.29854107 0.92189338 0.63330124 0.75060542 0.42967399 0.28768137 0.55279064 0.31412747 0.38678889 0.77768167 0.38265199 0.32897623 1.10125413 0.36125760 0.65065517 0.69786397 0.48204379 0.72251520 0.82726432 0.46865107 0.89562320 0.96738362 0.67467261 0.74848206 0.43336224 0.21850969 0.59974175 0.44064615 0.24592454 0.78582516 0.40291195 0.46865107 0.52925674 0.64820448 0.31915382 0.84816292 0.36996385 0.89917023 0.46524265 0.28209479 0.50146267 0.51400117 0.37424103 0.23262132 0.40291195 0.97394223 0.64820448 0.36563664 0.39493271 0.56980355 0.29854107 0.62060854 0.35233628 0.68636625 0.47873074 0.53820256 0.54990398 0.45834978 0.36996385 0.50462650 0.28768137 0.33851375 0.22567583 0.47539459 0.52015709 0.59708213 0.70917531 0.51708829 0.63580937 0.23936537 0.62060854 0.52624101 0.46524265 0.48533423 0.54408473 0.37424103 0.45834978 0.48533423 0.41841419 0.39894228 0.58360224 0.93899861 0.47873074 0.25231325 0.50777063 0.40291195 0.24592454 0.41459298 
0.27639532 0.29854107 1.04031419 0.27057582 0.57812229 0.21850969 0.46180908 0.64327510 0.25231325 0.61286676 0.31915382 0.32897623 0.69557963 0.52320790 0.49507435 1.33272997 0.61026434 0.71809610 0.76738080 0.30901936 0.35682482 0.60502592 0.17841241 0.90797721 0.84440165 0.83110315 0.44781160 0.26462837 0.60765078 0.42967399 0.39894228 0.42220082 0.45834978 0.32410224 0.85934797 0.40684289 0.47539459 0.24592454 1.09400419 0.31412747 0.21110041 0.27639532 0.44781160 0.53225539 0.34778982 0.79388511 0.26462837 0.89562320 0.48204379 0.44064615 0.36125760 0.21110041 0.49184908 0.50146267 0.42220082 0.67467261 0.31915382 0.31412747 0.51708829 0.48204379 0.36125760 0.47203487 0.56700351 0.75693976 0.58360224 0.51708829 0.70467256 0.58903122 0.22567583 0.45834978 0.79388511 0.39088201 0.55851919 0.30901936 0.33851375 0.23936537 0.41459298 0.61803872 0.75903945 0.28209479 0.35682482 0.58903122 0.74421717 0.49184908 1.27036653 0.66993801 0.55566230 0.45135167 0.47203487 0.29854107 0.40291195 0.43701937 0.65309666 0.25231325 0.26462837 0.97066846 0.56136155 0.85749393 0.71364965 0.61803872 0.74635267 0.31412747 0.59441061 0.41841419 0.39493271 0.52624101 0.78784788 0.27639532 0.63580937 0.28209479 0.49827875 0.31915382 0.45834978 0.49827875 0.28768137 0.38678889 0.46865107 0.57536274 0.57536274 0.89739847 0.57258989 0.41459298 0.70014086 0.47203487 0.76113336 0.25231325 0.35233628 0.49184908 0.39894228 0.55279064 0.38265199 0.48860251 0.48204379 0.87221593 0.83110315 0.43336224 0.71587633 0.74207554 0.27057582 0.31412747 0.90797721 0.56418958 0.71809610 0.41073622 0.27057582 0.54700210 0.30901936 0.36563664 0.79187782 0.38265199 0.33851375 1.09545802 0.36125760 0.66277269 0.71141600 0.45834978 0.72471464 0.82726432 0.44781160 0.87767302 0.97394223 0.67230948 0.73344646 0.43701937 0.21110041 0.55566230 0.46865107 0.26462837 0.77563244 0.40684289 0.44781160 0.52624101 0.63330124 0.31915382 0.87585777 0.38265199 0.91496175 0.48533423 0.28209479 0.47873074 0.50777063 0.35682482 0.25231325 0.39088201 0.98531475 0.66277269 0.36563664 0.40291195 0.55851919 0.28209479 0.61803872 0.34778982 0.67230948 0.46180908 0.54990398 0.55279064 0.44781160 0.35682482 0.51400117 0.29316151 0.33377906 0.21850969 0.46865107 0.52015709 0.57258989 0.68404352 0.54115164 0.66036698 0.25854415 0.64820448 0.54700210 0.47873074 0.48860251 0.54990398 0.39088201 0.43336224 0.48533423 0.39894228 0.41841419 0.57258989 0.96738362 0.50462650 0.24592454 0.48204379 0.39493271 0.28768137 0.37846988 
0.28209479 0.30382539 1.03417659 0.27639532 0.59708213 0.23262132 0.43336224 0.64079619 0.27057582 0.59441061 0.31412747 0.34778982 0.70467256 0.49507435 0.52925674 1.33392363 0.59974175 0.72690743 0.74207554 0.36125760 0.36125760 0.59974175 0.16925688 0.91843410 0.84062355 0.81953271 0.45135167 0.27639532 0.60502592 0.42595379 0.37424103 0.42220082 0.45486418 0.32410224 0.85934797 0.36996385 0.45834978 0.25231325 1.09980797 0.33851375 0.21110041 0.27639532 0.42967399 0.54115164 0.35682482 0.75693976 0.28768137 0.90797721 0.49507435 0.46180908 0.36563664 0.21110041 0.47873074 0.53225539 0.42967399 0.67230948 0.33377906 0.31412747 0.51400117 0.47873074 0.36996385 0.49184908 0.60502592 0.77151765 0.54408473 0.52015709 0.67937422 0.59172703 0.22567583 0.47539459 0.79588735 0.40684289 0.57812229 0.28209479 0.35682482 0.24592454 0.43701937 0.62316776 0.78582516 0.28209479 0.34318313 0.58632301 0.73992770 0.47539459 1.28902196 0.68171287 0.53820256 0.47873074 0.43701937 0.30382539 0.39493271 0.44064615 0.65795246 0.26462837 0.26462837 1.00451100 0.56136155 0.83872811 0.70917531 0.60502592 0.74421717 0.30901936 0.59172703 0.44781160 0.42595379 0.51089540 0.79788456 0.28768137 0.65552906 0.25231325 0.48860251 0.30901936 0.45834978 0.49184908 0.31915382 0.39088201 0.47203487 0.57258989 0.59172703 0.91322062 0.56980355 0.42220082 0.68404352 0.47539459 0.73561322 0.25231325 0.37424103 0.50462650 0.41459298 0.57258989 0.38678889 0.48204379 0.46865107 0.88129230 0.82147243 0.41073622 0.74207554 0.74848206 0.26462837 0.30901936 0.89027615 0.50777063 0.70241037 0.42220082 0.28768137 0.52624101 0.33851375 0.36563664 0.80384642 0.36563664 0.31412747 1.08377280 0.35682482 0.65309666 0.74635267 0.45135167 0.70467256 0.82918596 0.45135167 0.85377376 0.99335827 0.68171287 0.71809610 0.45486418 0.21110041 0.52015709 0.47539459 0.28768137 0.75693976 0.39894228 0.45834978 0.50777063 0.61803872 0.31412747 0.87585777 0.37424103 0.92705808 0.48860251 0.28768137 0.49184908 0.50146267 0.35233628 0.25231325 0.38265199 0.97557499 0.68404352 0.39894228 0.39894228 0.54700210 0.24592454 0.60502592 0.34318313 0.66755812 0.45135167 0.57258989 0.56700351 0.43701937 0.34318313 0.50777063 0.28209479 0.35233628 0.20342145 0.45486418 0.54115164 0.58086873 0.66277269 0.57258989 0.65552906 0.24592454 0.63580937 0.54115164 0.48860251 0.50462650 0.55851919 0.39894228 0.41459298 0.48533423 0.39894228 0.42595379 0.58360224 0.99655750 0.52015709 0.23936537 0.46180908 0.37846988 0.31915382 0.36125760 
0.27639532 0.29316151 1.01240201 0.29854107 0.63078313 0.21110041 0.42595379 0.63580937 0.28209479 0.58086873 0.33851375 0.37424103 0.70692752 0.46865107 0.51400117 1.32434417 0.60765078 0.74635267 0.75060542 0.37846988 0.33377906 0.57536274 0.15957691 0.92016536 0.82147243 0.81758838 0.46180908 0.27057582 0.63580937 0.42967399 0.36563664 0.44781160 0.45135167 0.34318313 0.83872811 0.36563664 0.46865107 0.24592454 1.09109073 0.36996385 0.21850969 0.27057582 0.41073622 0.54115164 0.33851375 0.71809610 0.32897623 0.93560258 0.50777063 0.48533423 0.35233628 0.21850969 0.46865107 0.53820256 0.43336224 0.72471464 0.29854107 0.30901936 0.51400117 0.47539459 0.36996385 0.53225539 0.64574449 0.75903945 0.52015709 0.51708829 0.66036698 0.57812229 0.20342145 0.47873074 0.80384642 0.42967399 0.59974175 0.33377906 0.34778982 0.25854415 0.47203487 0.63830765 0.80582391 0.29854107 0.33851375 0.60502592 0.76113336 0.47203487 1.31952835 0.70014086 0.54115164 0.49827875 0.42595379 0.31915382 0.36996385 0.47203487 0.65309666 0.25231325 0.24592454 1.03571440 0.55851919 0.84628438 0.69786397 0.59974175 0.77357778 0.29854107 0.58360224 0.43701937 0.45486418 0.50146267 0.78582516 0.28209479 0.64820448 0.21850969 0.47203487 0.30382539 0.46865107 0.48533423 0.28768137 0.40684289 0.45486418 0.57258989 0.59974175 0.92705808 0.55279064 0.40291195 0.67467261 0.50777063 0.71141600 0.27057582 0.36563664 0.50777063 0.41841419 0.54990398 0.38265199 0.48860251 0.44781160 0.88489678 0.79987679 0.40684289 0.74207554 0.75272279 0.27057582 0.31915382 0.90093852 0.45486418 0.70467256 0.42220082 0.26462837 0.53225539 0.34318313 0.38678889 0.82147243 0.35682482 0.30382539 1.07492553 0.36563664 0.65795246 0.74635267 0.45834978 0.67467261 0.81953271 0.44781160 0.83301594 0.99815327 0.68171287 0.72690743 0.42595379 0.21110041 0.48860251 0.48533423 0.27057582 0.74635267 0.39088201 0.43701937 0.50146267 0.60502592 0.30382539 0.88848664 0.37846988 0.93730213 0.52320790 0.28209479 0.48204379 0.50462650 0.33377906 0.28209479 0.37424103 0.97066846 0.69098830 0.37846988 0.39088201 0.53820256 0.22567583 0.59708213 0.35233628 0.66277269 0.44781160 0.61545817 0.55851919 0.45834978 0.33851375 0.50777063 0.28209479 0.31412747 0.20342145 0.44064615 0.55279064 0.60238963 0.64327510 0.59172703 0.66277269 0.25231325 0.62571652 0.53820256 0.48860251 0.48533423 0.56700351 0.39088201 0.36996385 0.49507435 0.39894228 0.41073622 0.59172703 1.00451100 0.54115164 0.25231325 0.40684289 0.35682482 0.36125760 0.33851375 
0.28209479 0.30901936 1.00609415 0.33377906 0.64327510 0.21110041 0.41459298 0.61545817 0.30901936 0.56700351 0.32897623 0.42967399 0.70692752 0.46865107 0.52015709 1.31105812 0.60238963 0.75483422 0.76738080 0.38265199 0.31915382 0.57812229 0.16925688 0.91322062 0.81953271 0.80779655 0.46180908 0.25854415 0.61545817 0.42595379 0.37424103 0.42967399 0.43336224 0.34778982 0.81368579 0.35682482 0.46865107 0.23936537 1.07344389 0.37846988 0.21850969 0.27639532 0.39894228 0.53820256 0.33377906 0.71809610 0.34318313 0.95078919 0.53820256 0.48860251 0.35682482 0.20342145 0.48533423 0.55566230 0.43336224 0.72251520 0.31915382 0.31915382 0.51400117 0.45486418 0.37424103 0.56700351 0.68171287 0.75272279 0.50777063 0.53225539 0.64574449 0.59172703 0.23936537 0.49507435 0.80779655 0.43336224 0.65309666 0.32897623 0.35233628 0.25854415 0.47539459 0.64574449 0.84628438 0.31412747 0.36996385 0.63078313 0.77151765 0.47873074 1.32674552 0.68868115 0.53820256 0.49507435 0.41459298 0.35682482 0.35682482 0.50777063 0.63830765 0.23936537 0.24592454 1.06749679 0.56418958 0.86672448 0.69786397 0.59974175 0.77357778 0.30382539 0.59172703 0.44064615 0.45486418 0.48204379 0.76738080 0.29316151 0.65552906 0.20342145 0.47539459 0.31412747 0.47873074 0.49184908 0.30382539 0.40291195 0.43701937 0.54115164 0.59172703 0.91843410 0.54115164 0.39493271 0.65552906 0.50462650 0.66755812 0.27639532 0.40684289 0.48533423 0.42967399 0.55566230 0.37846988 0.48533423 0.42220082 0.87948452 0.77768167 0.40684289 0.72690743 0.76113336 0.22567583 0.34318313 0.87403874 0.42595379 0.66516971 0.41073622 0.24592454 0.52925674 0.33377906 0.38265199 0.83872811 0.36125760 0.30382539 1.07788269 0.42220082 0.66993801 0.75903945 0.45834978 0.65795246 0.83872811 0.44064615 0.81563942 0.99175478 0.67467261 0.72030904 0.43701937 0.23262132 0.45135167 0.51708829 0.28209479 0.75272279 0.38678889 0.42595379 0.49184908 0.60502592 0.30382539 0.89206206 0.38265199 0.96243533 0.56418958 0.28209479 0.48204379 0.48204379 0.34778982 0.27057582 0.36563664 0.98207889 0.68404352 0.38678889 0.39088201 0.53523723 0.23262132 0.56700351 0.34318313 0.64327510 0.43701937 0.63830765 0.55851919 0.45834978 0.34318313 0.50146267 0.26462837 0.30901936 0.21850969 0.41841419 0.56980355 0.63078313 0.61803872 0.60238963 0.69328777 0.23262132 0.61803872 0.56418958 0.47873074 0.48533423 0.55566230 0.38678889 0.35233628 0.49507435 0.37424103 0.41459298 0.61026434 1.02490128 0.51708829 0.25231325 0.41459298 0.36563664 0.38265199 0.32410224 
0.27639532 0.30901936 1.00609415 0.36563664 0.66277269 0.21110041 0.41841419 0.59441061 0.30382539 0.55566230 0.33851375 0.48533423 0.69786397 0.47203487 0.52624101 1.30497429 0.59441061 0.78379722 0.73127328 0.35682482 0.31915382 0.59974175 0.16925688 0.90093852 0.79588735 0.80582391 0.46524265 0.24592454 0.61545817 0.41841419 0.37424103 0.41841419 0.44424332 0.33851375 0.78986542 0.36125760 0.44424332 0.23262132 1.08083175 0.42595379 0.20342145 0.28768137 0.39088201 0.55279064 0.32897623 0.72690743 0.33851375 0.96902743 0.56418958 0.49184908 0.35682482 0.19544100 0.50777063 0.56136155 0.43336224 0.74207554 0.30382539 0.30382539 0.52015709 0.46180908 0.37424103 0.58903122 0.73561322 0.73561322 0.49507435 0.52925674 0.58632301 0.60502592 0.25231325 0.50777063 0.80384642 0.43701937 0.65065517 0.31915382 0.35233628 0.27057582 0.48204379 0.64820448 0.87767302 0.31412747 0.34778982 0.63830765 0.74421717 0.46524265 1.33868766 0.69786397 0.53820256 0.52925674 0.42967399 0.34778982 0.33377906 0.52624101 0.65795246 0.23262132 0.23262132 1.08377280 0.56418958 0.87038930 0.69098830 0.59708213 0.78582516 0.28209479 0.63580937 0.45486418 0.47873074 0.48860251 0.77357778 0.30382539 0.66516971 0.18712052 0.49507435 0.30382539 0.47539459 0.49184908 0.31412747 0.39894228 0.45135167 0.53225539 0.59441061 0.93730213 0.52015709 0.39088201 0.63078313 0.51400117 0.64327510 0.27057582 0.46524265 0.46865107 0.42967399 0.55851919 0.39493271 0.47873074 0.41073622 0.88489678 0.75060542 0.41841419 0.72909362 0.75483422 0.21850969 0.35682482 0.86119802 0.39088201 0.65309666 0.41841419 0.25231325 0.53225539 0.38678889 0.38265199 0.84440165 0.35682482 0.30382539 1.03724993 0.41841419 0.69557963 0.78582516 0.42967399 0.65309666 0.83492434 0.44424332 0.79987679 0.99335827 0.66993801 0.71141600 0.45135167 0.23936537 0.41459298 0.52624101 0.27057582 0.76738080 0.37846988 0.42220082 0.49184908 0.59172703 0.29854107 0.91496175 0.38265199 0.96738362 0.58360224 0.28768137 0.49507435 0.48533423 0.36563664 0.27057582 0.36563664 0.98854001 0.66993801 0.39894228 0.38678889 0.52925674 0.21850969 0.55566230 0.32897623 0.61286676 0.42967399 0.66516971 0.57258989 0.46180908 0.36563664 0.51400117 0.26462837 0.34778982 0.21850969 0.39088201 0.58086873 0.63580937 0.59974175 0.62316776 0.71141600 0.23936537 0.62825493 0.55279064 0.46180908 0.48860251 0.55279064 0.39088201 0.33377906 0.51400117 0.36996385 0.41459298 0.62825493 1.02490128 0.43701937 0.25231325 0.39894228 0.36563664 0.40684289 0.31412747 
0.28768137 0.32897623 1.00767482 0.38265199 0.69098830 0.23262132 0.42595379 0.61026434 0.29316151 0.54700210 0.34778982 0.54408473 0.68636625 0.49507435 0.53225539 1.29025606 0.61286676 0.81172746 0.73992770 0.32897623 0.32897623 0.60502592 0.17841241 0.88669353 0.78784788 0.78582516 0.47539459 0.25854415 0.63830765 0.42967399 0.37846988 0.42967399 0.45135167 0.33851375 0.76530399 0.37424103 0.44424332 0.23262132 1.07640512 0.45834978 0.22567583 0.28768137 0.37424103 0.56136155 0.30382539 0.71587633 0.36563664 0.99655750 0.58632301 0.49184908 0.36125760 0.19544100 0.47539459 0.60502592 0.42967399 0.72030904 0.31915382 0.29854107 0.51089540 0.46524265 0.37424103 0.61803872 0.78784788 0.72471464 0.47539459 0.52925674 0.55851919 0.60502592 0.27057582 0.52925674 0.80384642 0.44064615 0.66036698 0.33377906 0.33851375 0.27639532 0.49507435 0.67467261 0.89917023 0.31915382 0.35682482 0.65795246 0.73344646 0.47203487 1.35757661 0.70014086 0.52624101 0.55566230 0.41073622 0.34778982 0.33377906 0.54990398 0.64327510 0.23262132 0.23262132 1.12978876 0.55566230 0.86304411 0.67937422 0.59172703 0.78986542 0.28768137 0.65309666 0.44781160 0.51400117 0.52015709 0.76530399 0.33377906 0.65795246 0.19544100 0.49507435 0.29316151 0.46180908 0.48533423 0.30901936 0.38678889 0.41073622 0.52320790 0.59172703 0.93048530 0.50146267 0.38678889 0.61803872 0.51400117 0.62316776 0.26462837 0.47873074 0.46524265 0.43336224 0.58086873 0.39088201 0.48533423 0.39088201 0.92877327 0.73344646 0.40684289 0.72471464 0.75272279 0.21850969 0.33851375 0.86488625 0.35682482 0.66277269 0.41073622 0.25231325 0.55566230 0.39493271 0.36996385 0.85003732 0.35682482 0.29854107 1.00767482 0.45486418 0.71141600 0.80779655 0.43701937 0.65552906 0.83110315 0.45834978 0.77357778 1.00133718 0.68171287 0.76322152 0.44064615 0.23262132 0.42220082 0.54115164 0.27057582 0.76113336 0.37424103 0.41841419 0.47203487 0.58632301 0.30901936 0.91669957 0.39894228 0.94069202 0.62571652 0.28209479 0.48860251 0.46865107 0.36996385 0.28768137 0.36125760 0.99495917 0.67230948 0.41073622 0.39493271 0.51400117 0.22567583 0.55279064 0.29854107 0.61545817 0.43701937 0.69557963 0.56700351 0.49184908 0.35233628 0.50777063 0.27057582 0.35233628 0.22567583 0.39493271 0.58903122 0.63078313 0.57536274 0.66277269 0.71364965 0.24592454 0.63830765 0.54408473 0.46180908 0.49827875 0.54700210 0.38265199 0.31915382 0.51708829 0.37846988 0.39493271 0.65065517 1.03417659 0.43701937 0.24592454 0.38678889 0.36996385 0.41073622 0.32897623 
0.27639532 0.32410224 1.00767482 0.39894228 0.71364965 0.23936537 0.42967399 0.61026434 0.29854107 0.50146267 0.32897623 0.58360224 0.66516971 0.49827875 0.52015709 1.28655020 0.61803872 0.83872811 0.74421717 0.34318313 0.31915382 0.60502592 0.18712052 0.88129230 0.76945201 0.78176402 0.46524265 0.24592454 0.64574449 0.44064615 0.34778982 0.42220082 0.46180908 0.30382539 0.76322152 0.37846988 0.41459298 0.23936537 1.07344389 0.49184908 0.22567583 0.29316151 0.36996385 0.58360224 0.30382539 0.68636625 0.35682482 1.03263649 0.61286676 0.49827875 0.36563664 0.20342145 0.48860251 0.63078313 0.43336224 0.73344646 0.29854107 0.30901936 0.51400117 0.45135167 0.36563664 0.64327510 0.83110315 0.71364965 0.46524265 0.53523723 0.54408473 0.59441061 0.26462837 0.52624101 0.76945201 0.44064615 0.66993801 0.32897623 0.33377906 0.28209479 0.48533423 0.69098830 0.94069202 0.33851375 0.34778982 0.68404352 0.73344646 0.47873074 1.34580209 0.68636625 0.51708829 0.57258989 0.40291195 0.36563664 0.32410224 0.55566230 0.64574449 0.23936537 0.23936537 1.14656872 0.55279064 0.87403874 0.67230948 0.59172703 0.80779655 0.28209479 0.67230948 0.45135167 0.52320790 0.54115164 0.76945201 0.32410224 0.66277269 0.21110041 0.48204379 0.29854107 0.47203487 0.50777063 0.27639532 0.37846988 0.41073622 0.51400117 0.61286676 0.90972837 0.49184908 0.37846988 0.61286676 0.54700210 0.60238963 0.25854415 0.49827875 0.47539459 0.42967399 0.59441061 0.38678889 0.48204379 0.36563664 0.95078919 0.72909362 0.38678889 0.72690743 0.75060542 0.21110041 0.33377906 0.86672448 0.31412747 0.63830765 0.41073622 0.25854415 0.54408473 0.40684289 0.33851375 0.86488625 0.34318313 0.29854107 0.97883234 0.49184908 0.72030904 0.81368579 0.43336224 0.64079619 0.82533821 0.47539459 0.76738080 0.98369815 0.67467261 0.75060542 0.45135167 0.23936537 0.41073622 0.55851919 0.28209479 0.79388511 0.37424103 0.42220082 0.46865107 0.58086873 0.32410224 0.91669957 0.37846988 0.92533972 0.63078313 0.29854107 0.49827875 0.46865107 0.39088201 0.28768137 0.36996385 0.97394223 0.68404352 0.40684289 0.41073622 0.52624101 0.20342145 0.53820256 0.26462837 0.60238963 0.43701937 0.73561322 0.55851919 0.47873074 0.36563664 0.48860251 0.24592454 0.35682482 0.23262132 0.39894228 0.60765078 0.63330124 0.56980355 0.67230948 0.71364965 0.24592454 0.63330124 0.53225539 0.45834978 0.52925674 0.55279064 0.37846988 0.30382539 0.53225539 0.38678889 0.37424103 0.66036698 1.04489373 0.42220082 0.25231325 0.38678889 0.38265199 0.40291195 0.32897623 
0.23262132 0.31915382 0.99974649 0.40684289 0.73992770 0.25231325 0.44424332 0.59441061 0.33377906 0.49507435 0.30901936 0.63078313 0.64327510 0.48533423 0.50462650 1.28034992 0.63078313 0.84628438 0.75272279 0.36125760 0.32410224 0.61545817 0.21110041 0.89739847 0.75060542 0.76945201 0.45486418 0.26462837 0.65065517 0.44781160 0.33377906 0.42967399 0.46180908 0.30901936 0.74848206 0.38678889 0.39894228 0.23936537 1.04945329 0.53225539 0.21850969 0.29854107 0.33851375 0.62060854 0.30901936 0.69098830 0.38265199 1.03417659 0.65065517 0.48860251 0.38678889 0.22567583 0.48860251 0.66516971 0.44424332 0.75272279 0.30901936 0.30382539 0.51708829 0.42967399 0.36125760 0.63580937 0.86119802 0.70241037 0.45486418 0.52320790 0.50777063 0.59441061 0.25854415 0.54408473 0.74848206 0.47873074 0.67702750 0.28768137 0.34318313 0.30382539 0.49184908 0.68868115 0.96243533 0.31412747 0.33377906 0.66755812 0.72690743 0.48860251 1.29640896 0.67230948 0.50462650 0.62316776 0.41459298 0.39894228 0.31915382 0.56418958 0.63830765 0.23936537 0.25231325 1.16310662 0.55851919 0.89739847 0.66516971 0.59441061 0.80384642 0.28768137 0.68636625 0.43701937 0.53820256 0.54700210 0.78176402 0.31915382 0.67937422 0.23262132 0.47873074 0.29316151 0.44781160 0.49507435 0.29854107 0.37424103 0.40684289 0.50146267 0.61545817 0.91843410 0.48533423 0.36996385 0.61026434 0.55279064 0.58632301 0.24592454 0.51089540 0.46524265 0.42595379 0.59172703 0.38678889 0.47539459 0.36563664 1.08524033 0.71587633 0.41841419 0.72690743 0.75903945 0.19544100 0.34318313 0.86672448 0.28209479 0.62825493 0.41841419 0.28768137 0.52320790 0.42595379 0.36996385 0.85934797 0.33851375 0.29316151 0.96408758 0.53225539 0.72251520 0.85934797 0.44781160 0.62825493 0.83110315 0.47539459 0.74635267 0.94911379 0.68171287 0.74848206 0.46180908 0.22567583 0.39493271 0.57812229 0.29316151 0.80582391 0.36996385 0.42967399 0.47203487 0.56980355 0.32410224 0.91147617 0.38678889 0.91669957 0.66036698 0.29854107 0.49184908 0.47539459 0.40291195 0.32410224 0.35682482 0.93389993 0.68636625 0.41073622 0.44424332 0.51400117 0.23262132 0.51708829 0.27057582 0.62060854 0.44064615 0.77357778 0.54700210 0.45834978 0.36125760 0.47873074 0.25854415 0.35682482 0.25854415 0.38265199 0.61803872 0.64079619 0.57258989 0.69557963 0.74421717 0.27057582 0.62825493 0.54408473 0.46180908 0.56136155 0.53523723 0.39493271 0.29316151 0.52015709 0.39088201 0.36996385 0.64820448 1.03263649 0.44064615 0.29316151 0.36125760 0.38678889 0.43701937 0.33377906 
0.21850969 0.30901936 0.97720502 0.42595379 0.73561322 0.23262132 0.44424332 0.59708213 0.34318313 0.49827875 0.29316151 0.68171287 0.68404352 0.47203487 0.51400117 1.28407368 0.63580937 0.86672448 0.76738080 0.39894228 0.32897623 0.62060854 0.20342145 0.88129230 0.73344646 0.75483422 0.43701937 0.25854415 0.64079619 0.46865107 0.32897623 0.42967399 0.47539459 0.31915382 0.74848206 0.38678889 0.39493271 0.21850969 1.05700885 0.55566230 0.21110041 0.30901936 0.32897623 0.63580937 0.29316151 0.67230948 0.37846988 1.06301463 0.67467261 0.49507435 0.39493271 0.23262132 0.48204379 0.67937422 0.45135167 0.75693976 0.28768137 0.32410224 0.52925674 0.41073622 0.36563664 0.66036698 0.88489678 0.68404352 0.43336224 0.53225539 0.48204379 0.59441061 0.27639532 0.54700210 0.72690743 0.50146267 0.68404352 0.30382539 0.33851375 0.29854107 0.49507435 0.68171287 0.97557499 0.34318313 0.32897623 0.68171287 0.72471464 0.48860251 1.26408688 0.68404352 0.50146267 0.66036698 0.41459298 0.40684289 0.30901936 0.56700351 0.63830765 0.22567583 0.25231325 1.18882122 0.56136155 0.91496175 0.66277269 0.58360224 0.80186406 0.29854107 0.69098830 0.42595379 0.56700351 0.54700210 0.77151765 0.32410224 0.67937422 0.23262132 0.47873074 0.30901936 0.44064615 0.49507435 0.29316151 0.36563664 0.39493271 0.48860251 0.61803872 0.92705808 0.47873074 0.36563664 0.61803872 0.55851919 0.56980355 0.24592454 0.52624101 0.46524265 0.44064615 0.58903122 0.39493271 0.47203487 0.35682482 1.12272310 0.69328777 0.40684289 0.72251520 0.75903945 0.18712052 0.35233628 0.88489678 0.25854415 0.62060854 0.41073622 0.27639532 0.53820256 0.44424332 0.37846988 0.87221593 0.33377906 0.30382539 0.90446471 0.56700351 0.74207554 0.86672448 0.43701937 0.61286676 0.83110315 0.47203487 0.74635267 0.94575408 0.68868115 0.77563244 0.43701937 0.22567583 0.41841419 0.60238963 0.33377906 0.80582391 0.36125760 0.42967399 0.46524265 0.55279064 0.32410224 0.91669957 0.40291195 0.91496175 0.66516971 0.30382539 0.50462650 0.44424332 0.40291195 0.34318313 0.35233628 0.91322062 0.68868115 0.41073622 0.43701937 0.51708829 0.23262132 0.51400117 0.25231325 0.62316776 0.42967399 0.82533821 0.53820256 0.46180908 0.37846988 0.47203487 0.27639532 0.35233628 0.25854415 0.36125760 0.62060854 0.65552906 0.54990398 0.70917531 0.75060542 0.27639532 0.62825493 0.54115164 0.45834978 0.57812229 0.53225539 0.37424103 0.27639532 0.53523723 0.39088201 0.32897623 0.66993801 1.01397285 0.44424332 0.29316151 0.35682482 0.37424103 0.46180908 0.32410224 
0.22567583 0.31412747 0.94743542 0.41841419 0.75272279 0.23262132 0.44064615 0.59441061 0.34778982 0.49184908 0.29854107 0.70014086 0.67937422 0.44424332 0.52320790 1.27661530 0.61803872 0.88129230 0.75060542 0.41073622 0.34778982 0.59708213 0.21110041 0.87585777 0.71364965 0.75272279 0.43701937 0.25231325 0.66755812 0.46865107 0.31915382 0.44424332 0.47873074 0.33851375 0.73992770 0.37846988 0.38265199 0.22567583 1.04793564 0.57258989 0.21110041 0.33377906 0.32897623 0.62825493 0.30901936 0.63330124 0.41459298 1.07492553 0.70917531 0.50777063 0.39088201 0.24592454 0.49184908 0.71587633 0.47539459 0.76530399 0.29316151 0.33377906 0.52925674 0.41073622 0.36125760 0.69098830 0.90622266 0.66516971 0.43701937 0.51708829 0.42967399 0.59441061 0.29316151 0.54408473 0.69786397 0.54115164 0.69786397 0.28768137 0.34778982 0.29316151 0.49507435 0.67230948 0.97557499 0.34778982 0.32897623 0.68868115 0.70467256 0.49184908 1.29272074 0.65552906 0.49507435 0.68636625 0.40291195 0.42967399 0.31915382 0.56980355 0.64574449 0.23262132 0.25231325 1.20080964 0.56700351 0.90446471 0.64820448 0.58632301 0.78784788 0.29316151 0.71141600 0.42220082 0.57812229 0.54700210 0.78582516 0.32410224 0.66277269 0.22567583 0.46865107 0.31915382 0.42967399 0.47539459 0.29854107 0.36996385 0.40684289 0.46524265 0.62825493 0.92877327 0.46524265 0.35233628 0.59441061 0.57812229 0.53225539 0.24592454 0.54408473 0.47539459 0.42220082 0.58903122 0.39088201 0.49827875 0.35233628 1.09254843 0.66993801 0.41073622 0.73777361 0.76530399 0.19544100 0.36125760 0.86855882 0.23262132 0.60238963 0.42967399 0.27639532 0.52925674 0.43336224 0.35233628 0.91496175 0.31412747 0.32410224 0.87038930 0.60765078 0.74207554 0.87585777 0.42595379 0.61803872 0.84062355 0.46865107 0.70241037 0.92361815 0.67937422 0.79588735 0.45834978 0.21850969 0.38678889 0.60765078 0.31915382 0.80779655 0.36563664 0.44424332 0.46524265 0.53523723 0.32897623 0.91669957 0.41841419 0.89739847 0.65309666 0.30901936 0.50777063 0.44424332 0.37424103 0.36563664 0.36125760 0.88848664 0.69557963 0.41459298 0.44064615 0.52320790 0.19544100 0.49827875 0.23936537 0.60765078 0.43701937 0.88489678 0.50777063 0.48204379 0.37424103 0.46865107 0.29854107 0.36996385 0.23936537 0.36125760 0.63330124 0.63580937 0.55279064 0.73344646 0.75693976 0.27639532 0.59974175 0.53225539 0.45834978 0.57536274 0.51400117 0.38265199 0.27057582 0.53225539 0.40684289 0.31915382 0.67937422 1.01397285 0.43336224 0.35682482 0.33851375 0.37424103 0.49507435 0.28768137 
0.22567583 0.29854107 0.92533972 0.42220082 0.78176402 0.25231325 0.43701937 0.59708213 0.37424103 0.46865107 0.29854107 0.73777361 0.66277269 0.44424332 0.50777063 1.26785840 0.62571652 0.88129230 0.73777361 0.39088201 0.35682482 0.60238963 0.22567583 0.86672448 0.68636625 0.76738080 0.41459298 0.23262132 0.66516971 0.49184908 0.33851375 0.43336224 0.47539459 0.32897623 0.71587633 0.38678889 0.36563664 0.23262132 1.04031419 0.60765078 0.19544100 0.33851375 0.32897623 0.62825493 0.31915382 0.62060854 0.44781160 1.08524033 0.73127328 0.51089540 0.39493271 0.23262132 0.48860251 0.73344646 0.50146267 0.78176402 0.30901936 0.33851375 0.53820256 0.39493271 0.34778982 0.70241037 0.92705808 0.66993801 0.43701937 0.52015709 0.40684289 0.57258989 0.29316151 0.54115164 0.65552906 0.56980355 0.72030904 0.30901936 0.35233628 0.28209479 0.49827875 0.68636625 0.98207889 0.36125760 0.32897623 0.68636625 0.67702750 0.46865107 1.30862798 0.65309666 0.48860251 0.72471464 0.41073622 0.41073622 0.32410224 0.55566230 0.65309666 0.25231325 0.25231325 1.22443439 0.56418958 0.90270333 0.62825493 0.58086873 0.77768167 0.28768137 0.68636625 0.38265199 0.59708213 0.55851919 0.77768167 0.33377906 0.68404352 0.20342145 0.46865107 0.32410224 0.40684289 0.48533423 0.27639532 0.36125760 0.36563664 0.44424332 0.63830765 0.92361815 0.46524265 0.35233628 0.58086873 0.58086873 0.51708829 0.23262132 0.55566230 0.48204379 0.42220082 0.59708213 0.38678889 0.49507435 0.34318313 1.02954938 0.64574449 0.40291195 0.74635267 0.77151765 0.21110041 0.35682482 0.86119802 0.22567583 0.60765078 0.42595379 0.26462837 0.54115164 0.42967399 0.32897623 0.89562320 0.32897623 0.30901936 0.84062355 0.63078313 0.73344646 0.88489678 0.41841419 0.58360224 0.84251472 0.46180908 0.69098830 0.90622266 0.67467261 0.81953271 0.45486418 0.22567583 0.38265199 0.61286676 0.34318313 0.79187782 0.36563664 0.44781160 0.46524265 0.51708829 0.30382539 0.91496175 0.40684289 0.87403874 0.65795246 0.30382539 0.51089540 0.43701937 0.37846988 0.36563664 0.34778982 0.86304411 0.71364965 0.40291195 0.45135167 0.53523723 0.19544100 0.48860251 0.22567583 0.61026434 0.42967399 0.91843410 0.49507435 0.46180908 0.37846988 0.46180908 0.31915382 0.39088201 0.25231325 0.33377906 0.64079619 0.65309666 0.51400117 0.74635267 0.75272279 0.28209479 0.58360224 0.52624101 0.46865107 0.58903122 0.49507435 0.39088201 0.25231325 0.56136155 0.39894228 0.30382539 0.66277269 1.00925301 0.45486418 0.39088201 0.32897623 0.38265199 0.48860251 0.29854107 
0.21850969 0.27639532 0.90797721 0.42595379 0.79187782 0.26462837 0.46180908 0.59708213 0.41073622 0.46524265 0.27639532 0.75693976 0.62060854 0.43336224 0.51089540 1.24249867 0.63830765 0.89027615 0.72471464 0.40684289 0.34778982 0.63580937 0.21850969 0.84440165 0.66277269 0.76113336 0.40291195 0.23936537 0.64079619 0.50462650 0.34318313 0.44424332 0.46865107 0.31915382 0.69098830 0.39894228 0.35682482 0.23936537 1.01397285 0.63078313 0.21110041 0.34318313 0.33377906 0.62571652 0.30382539 0.59974175 0.43701937 1.08230328 0.74848206 0.50777063 0.42220082 0.23262132 0.48533423 0.75060542 0.50146267 0.79788456 0.31915382 0.32897623 0.55851919 0.38678889 0.33851375 0.70241037 0.93560258 0.65309666 0.44064615 0.52015709 0.40684289 0.56980355 0.30901936 0.56700351 0.63078313 0.59974175 0.70467256 0.27639532 0.35682482 0.29854107 0.48860251 0.67937422 0.99815327 0.38678889 0.35682482 0.67467261 0.66277269 0.46865107 1.28778667 0.63830765 0.47203487 0.72909362 0.41841419 0.40684289 0.32410224 0.53523723 0.65309666 0.23936537 0.23936537 1.25524258 0.55851919 0.93219418 0.61286676 0.58632301 0.77563244 0.28768137 0.67937422 0.35682482 0.60765078 0.56418958 0.77768167 0.32897623 0.68868115 0.19544100 0.45486418 0.33851375 0.38678889 0.48204379 0.27057582 0.35233628 0.36125760 0.41459298 0.64079619 0.92189338 0.46180908 0.33851375 0.57812229 0.58632301 0.50777063 0.23936537 0.57812229 0.47203487 0.44781160 0.59974175 0.38265199 0.49827875 0.34318313 0.94743542 0.63330124 0.40684289 0.73992770 0.76322152 0.23936537 0.36125760 0.87767302 0.22567583 0.57536274 0.42967399 0.27057582 0.52925674 0.42595379 0.34318313 0.90797721 0.32410224 0.31412747 0.79588735 0.66755812 0.72909362 0.89206206 0.40684289 0.57536274 0.86488625 0.45486418 0.67702750 0.89562320 0.68171287 0.85377376 0.44424332 0.17841241 0.39493271 0.62571652 0.36563664 0.78986542 0.36996385 0.45135167 0.45135167 0.50146267 0.30382539 0.90446471 0.39894228 0.85003732 0.64079619 0.32410224 0.52015709 0.42220082 0.41841419 0.36996385 0.33851375 0.84816292 0.71364965 0.40684289 0.48204379 0.53225539 0.19544100 0.48204379 0.21110041 0.60238963 0.41841419 0.96078024 0.48860251 0.48533423 0.39088201 0.47203487 0.35233628 0.40684289 0.28768137 0.32410224 0.65309666 0.67230948 0.52925674 0.75272279 0.76945201 0.29854107 0.57536274 0.51089540 0.48204379 0.59441061 0.45486418 0.39493271 0.23262132 0.54115164 0.39493271 0.28768137 0.68171287 1.00609415 0.44424332 0.41459298 0.31915382 0.38678889 0.49184908 0.28209479 
0.20342145 0.23936537 0.90446471 0.43336224 0.78379722 0.27057582 0.46180908 0.59708213 0.42220082 0.45135167 0.26462837 0.78176402 0.60765078 0.42220082 0.51400117 1.22832767 0.63580937 0.91322062 0.73344646 0.36125760 0.36563664 0.61803872 0.24592454 0.84062355 0.63330124 0.74848206 0.38678889 0.21850969 0.64079619 0.52320790 0.35233628 0.43701937 0.45486418 0.34318313 0.65552906 0.40291195 0.36125760 0.23936537 0.99335827 0.64820448 0.19544100 0.39088201 0.31915382 0.61545817 0.29854107 0.56980355 0.40684289 1.09109073 0.77768167 0.49184908 0.41841419 0.25854415 0.47203487 0.76113336 0.50777063 0.81172746 0.31915382 0.33851375 0.55279064 0.38678889 0.33851375 0.72471464 0.94743542 0.65552906 0.42220082 0.52320790 0.41073622 0.56980355 0.30382539 0.55851919 0.58903122 0.62316776 0.69328777 0.29854107 0.36563664 0.31412747 0.47873074 0.70692752 0.99974649 0.41073622 0.35233628 0.67937422 0.65309666 0.47203487 1.26408688 0.62060854 0.46524265 0.75060542 0.42595379 0.40684289 0.31915382 0.54115164 0.65795246 0.23936537 0.25854415 1.29272074 0.53820256 0.92361815 0.58903122 0.55279064 0.77768167 0.28209479 0.66277269 0.34778982 0.59974175 0.53820256 0.77768167 0.33377906 0.68404352 0.18712052 0.45834978 0.33377906 0.36996385 0.46180908 0.29316151 0.35233628 0.36996385 0.40684289 0.64820448 0.91669957 0.45486418 0.33851375 0.58360224 0.56980355 0.46865107 0.23262132 0.60238963 0.46524265 0.42967399 0.58632301 0.39088201 0.49507435 0.35233628 0.96408758 0.62825493 0.40684289 0.75483422 0.76322152 0.28209479 0.35233628 0.89739847 0.23262132 0.56418958 0.42595379 0.26462837 0.53225539 0.41841419 0.32897623 0.93048530 0.33377906 0.32410224 0.76322152 0.66755812 0.72471464 0.89206206 0.40684289 0.57812229 0.86672448 0.44424332 0.65065517 0.88848664 0.69557963 0.88489678 0.46180908 0.18712052 0.38265199 0.64574449 0.38678889 0.81172746 0.37424103 0.42967399 0.44064615 0.49184908 0.36996385 0.90446471 0.42595379 0.82340759 0.63330124 0.33377906 0.53225539 0.42967399 0.41459298 0.38265199 0.32897623 0.81758838 0.71809610 0.40684289 0.48533423 0.52624101 0.17841241 0.47873074 0.21110041 0.60238963 0.40291195 1.00609415 0.47873074 0.48860251 0.38678889 0.48533423 0.37424103 0.40291195 0.31412747 0.32897623 0.65552906 0.68404352 0.52624101 0.80186406 0.76738080 0.31915382 0.59172703 0.49827875 0.46865107 0.59172703 0.43336224 0.40291195 0.23262132 0.54700210 0.40684289 0.28768137 0.69786397 0.97066846 0.43336224 0.43701937 0.32410224 0.39894228 0.50777063 0.28768137 
0.22567583 0.22567583 0.89917023 0.43701937 0.77768167 0.26462837 0.47539459 0.59172703 0.48204379 0.44064615 0.27057582 0.79987679 0.60238963 0.41073622 0.52925674 1.21267954 0.62316776 0.91496175 0.70467256 0.35682482 0.36125760 0.60502592 0.27057582 0.82918596 0.61026434 0.74635267 0.36125760 0.22567583 0.64079619 0.53820256 0.35682482 0.43336224 0.45486418 0.34318313 0.63830765 0.37424103 0.34778982 0.23262132 0.98854001 0.65309666 0.15957691 0.42595379 0.33851375 0.64327510 0.31412747 0.55279064 0.39088201 1.10414078 0.78379722 0.49507435 0.42220082 0.28209479 0.48204379 0.79187782 0.51089540 0.78176402 0.33851375 0.34318313 0.56700351 0.36996385 0.34778982 0.73992770 0.99014870 0.64820448 0.43701937 0.50462650 0.39894228 0.56418958 0.31412747 0.56700351 0.53523723 0.62825493 0.70241037 0.29316151 0.39088201 0.30382539 0.49507435 0.67937422 1.03263649 0.42595379 0.36125760 0.66755812 0.62316776 0.47539459 1.23478919 0.62316776 0.46524265 0.78379722 0.41073622 0.39088201 0.32410224 0.53225539 0.65065517 0.25231325 0.26462837 1.30253280 0.54990398 0.90093852 0.56980355 0.58903122 0.77151765 0.26462837 0.66036698 0.33851375 0.61026434 0.53523723 0.77151765 0.36125760 0.70014086 0.18712052 0.44781160 0.32897623 0.36996385 0.45486418 0.31915382 0.32897623 0.35233628 0.40291195 0.65065517 0.92016536 0.46524265 0.33851375 0.56136155 0.57258989 0.45135167 0.25231325 0.61803872 0.46524265 0.43336224 0.59441061 0.38265199 0.49507435 0.34318313 0.97394223 0.61803872 0.41459298 0.77151765 0.76738080 0.27057582 0.35682482 0.90270333 0.23936537 0.58360224 0.44064615 0.25854415 0.53523723 0.42595379 0.34778982 0.94069202 0.33377906 0.34318313 0.73127328 0.71809610 0.71141600 0.91322062 0.41073622 0.57536274 0.88669353 0.43336224 0.62825493 0.89206206 0.69328777 0.88129230 0.45834978 0.20342145 0.39894228 0.64327510 0.39088201 0.78986542 0.36125760 0.43336224 0.46524265 0.49184908 0.38678889 0.90446471 0.42967399 0.81368579 0.62825493 0.32410224 0.53225539 0.42595379 0.39493271 0.38265199 0.32897623 0.78582516 0.70467256 0.40291195 0.49507435 0.52015709 0.17841241 0.48204379 0.21110041 0.59708213 0.39894228 1.03417659 0.46524265 0.46524265 0.39493271 0.47873074 0.37846988 0.40684289 0.35233628 0.32897623 0.66036698 0.70467256 0.49827875 0.82533821 0.77151765 0.33377906 0.56700351 0.45486418 0.46524265 0.58086873 0.44064615 0.40291195 0.23262132 0.54408473 0.38265199 0.25231325 0.68171287 0.93730213 0.43701937 0.47539459 0.31915382 0.39894228 0.49827875 0.29316151 
0.21850969 0.21850969 0.87221593 0.43336224 0.77768167 0.27057582 0.45486418 0.58360224 0.48533423 0.43701937 0.24592454 0.80186406 0.57536274 0.38265199 0.52015709 1.20080964 0.61545817 0.91496175 0.69328777 0.35682482 0.38265199 0.60765078 0.28209479 0.82147243 0.57536274 0.72251520 0.32897623 0.22567583 0.63330124 0.54408473 0.36125760 0.44781160 0.45834978 0.33851375 0.57258989 0.39894228 0.34778982 0.23262132 0.97066846 0.64327510 0.17841241 0.44781160 0.30901936 0.61803872 0.28768137 0.53820256 0.33851375 1.10414078 0.79788456 0.47873074 0.42595379 0.30382539 0.48533423 0.80976439 0.51089540 0.77972552 0.35682482 0.34318313 0.56700351 0.35233628 0.34778982 0.79788456 1.00767482 0.63078313 0.41459298 0.50777063 0.39493271 0.59441061 0.30901936 0.57258989 0.48533423 0.61286676 0.70467256 0.25854415 0.38265199 0.31412747 0.49827875 0.67702750 1.00609415 0.44781160 0.36996385 0.65309666 0.60502592 0.47539459 1.22052868 0.60502592 0.46524265 0.78986542 0.38678889 0.37424103 0.32897623 0.54115164 0.65065517 0.25854415 0.28209479 1.30741122 0.54115164 0.90622266 0.56418958 0.58632301 0.76945201 0.29316151 0.66036698 0.34778982 0.61803872 0.52015709 0.77563244 0.35233628 0.70467256 0.19544100 0.44064615 0.32897623 0.35233628 0.44064615 0.31412747 0.32410224 0.33851375 0.40291195 0.67467261 0.91669957 0.48204379 0.36563664 0.54990398 0.55566230 0.45486418 0.26462837 0.67702750 0.44781160 0.42595379 0.59172703 0.38265199 0.48860251 0.34778982 0.96078024 0.60502592 0.38678889 0.77972552 0.76738080 0.33377906 0.36996385 0.92016536 0.23936537 0.56980355 0.42967399 0.23936537 0.54700210 0.45135167 0.35233628 0.94911379 0.32410224 0.32897623 0.68636625 0.73344646 0.70467256 0.90446471 0.36996385 0.57258989 0.90446471 0.44064615 0.61286676 0.88129230 0.68636625 0.88848664 0.46524265 0.20342145 0.39493271 0.64079619 0.36996385 0.81172746 0.35682482 0.44781160 0.44424332 0.48860251 0.41841419 0.90270333 0.43701937 0.80186406 0.61545817 0.31915382 0.51089540 0.42220082 0.38678889 0.42967399 0.34778982 0.77563244 0.69786397 0.41841419 0.50777063 0.51400117 0.19544100 0.48204379 0.21850969 0.57812229 0.39894228 1.07344389 0.45834978 0.46524265 0.39088201 0.49184908 0.37424103 0.39894228 0.38265199 0.34778982 0.65065517 0.71141600 0.50146267 0.85934797 0.76738080 0.34778982 0.56418958 0.45834978 0.46524265 0.58360224 0.43336224 0.39493271 0.24592454 0.54990398 0.39894228 0.23262132 0.69786397 0.90972837 0.43701937 0.48860251 0.30901936 0.41073622 0.47873074 0.29854107 
0.22567583 0.22567583 0.85563587 0.45486418 0.75903945 0.27639532 0.46180908 0.57812229 0.52925674 0.40684289 0.25854415 0.83682839 0.54408473 0.35682482 0.51708829 1.18614067 0.62316776 0.92705808 0.69557963 0.36563664 0.40684289 0.61026434 0.31915382 0.80384642 0.53820256 0.72030904 0.32410224 0.22567583 0.63078313 0.54115164 0.38678889 0.43336224 0.44424332 0.35682482 0.52015709 0.39493271 0.34318313 0.23262132 0.94069202 0.61803872 0.14927053 0.46865107 0.31915382 0.59974175 0.28209479 0.52320790 0.34778982 1.11561268 0.80779655 0.47539459 0.43336224 0.31915382 0.49184908 0.81758838 0.51400117 0.76113336 0.36996385 0.36563664 0.57812229 0.34318313 0.36996385 0.83682839 1.02645298 0.61545817 0.41073622 0.49184908 0.38678889 0.58086873 0.30901936 0.57812229 0.42967399 0.59441061 0.70692752 0.25231325 0.38678889 0.32410224 0.48204379 0.67230948 1.02800235 0.48533423 0.36125760 0.64820448 0.56700351 0.47539459 1.24377894 0.58632301 0.47539459 0.79788456 0.40291195 0.34778982 0.30901936 0.52925674 0.65309666 0.23262132 0.27639532 1.31952835 0.54115164 0.93560258 0.56136155 0.58086873 0.76945201 0.29854107 0.65309666 0.33377906 0.64327510 0.50462650 0.78176402 0.34778982 0.69328777 0.19544100 0.44064615 0.32897623 0.35233628 0.40291195 0.30901936 0.33851375 0.34778982 0.40291195 0.68868115 0.92016536 0.45135167 0.34778982 0.54700210 0.54990398 0.42595379 0.25854415 0.71809610 0.43701937 0.44064615 0.58632301 0.37424103 0.47873074 0.33851375 0.95078919 0.60502592 0.39894228 0.79588735 0.76113336 0.35682482 0.36996385 0.93899861 0.22567583 0.54115164 0.42220082 0.26462837 0.53225539 0.46180908 0.33377906 0.95746147 0.33377906 0.31915382 0.63580937 0.76113336 0.71809610 0.88848664 0.41073622 0.56136155 0.92189338 0.42595379 0.61803872 0.87767302 0.68404352 0.91669957 0.48860251 0.21110041 0.40684289 0.64574449 0.37846988 0.81172746 0.35233628 0.44424332 0.44064615 0.47539459 0.42967399 0.88669353 0.41073622 0.78582516 0.60765078 0.31412747 0.51708829 0.41459298 0.37846988 0.45486418 0.34778982 0.75483422 0.68636625 0.41841419 0.51400117 0.52925674 0.21850969 0.47203487 0.21850969 0.56980355 0.38265199 1.09835990 0.44424332 0.45834978 0.39088201 0.50777063 0.35682482 0.40684289 0.39894228 0.34778982 0.63078313 0.70917531 0.49184908 0.86488625 0.76322152 0.36563664 0.56418958 0.41841419 0.45135167 0.57812229 0.43336224 0.38265199 0.22567583 0.56418958 0.39088201 0.23262132 0.69328777 0.88848664 0.41841419 0.52015709 0.30901936 0.43336224 0.47539459 0.30382539 
0.22567583 0.25231325 0.82918596 0.43701937 0.75693976 0.29316151 0.47203487 0.57812229 0.56700351 0.41073622 0.23936537 0.83872811 0.51400117 0.34318313 0.53523723 1.18076132 0.62316776 0.92877327 0.68868115 0.33851375 0.41841419 0.58360224 0.33851375 0.79187782 0.52015709 0.70917531 0.32410224 0.23936537 0.62060854 0.54700210 0.38265199 0.44064615 0.44781160 0.34778982 0.47873074 0.40684289 0.29854107 0.24592454 0.92533972 0.60502592 0.14927053 0.49827875 0.27639532 0.59441061 0.27639532 0.50462650 0.32897623 1.12837917 0.84440165 0.44424332 0.43701937 0.35233628 0.49184908 0.84062355 0.50462650 0.75060542 0.37424103 0.36563664 0.57536274 0.33851375 0.37846988 0.83301594 1.05096875 0.62060854 0.40684289 0.49184908 0.39088201 0.58360224 0.32410224 0.56418958 0.39493271 0.58086873 0.73561322 0.24592454 0.39088201 0.35682482 0.50146267 0.69098830 1.05248202 0.49827875 0.34318313 0.62825493 0.55279064 0.47873074 1.23736436 0.58632301 0.47203487 0.80186406 0.39088201 0.32410224 0.31412747 0.54408473 0.65065517 0.28209479 0.29316151 1.34106333 0.51089540 0.94069202 0.54408473 0.58632301 0.75272279 0.30382539 0.65552906 0.31412747 0.64574449 0.48533423 0.75272279 0.36125760 0.69328777 0.19544100 0.44424332 0.33851375 0.34318313 0.41459298 0.30382539 0.35233628 0.32897623 0.37846988 0.69557963 0.91669957 0.46180908 0.36996385 0.54700210 0.56980355 0.41459298 0.25854415 0.73561322 0.45486418 0.44064615 0.59974175 0.34778982 0.45486418 0.34318313 0.93219418 0.60502592 0.39493271 0.80384642 0.75060542 0.41841419 0.36563664 0.93899861 0.25231325 0.54700210 0.42967399 0.27639532 0.54115164 0.47873074 0.35233628 0.95579777 0.31915382 0.31915382 0.57258989 0.76945201 0.70692752 0.87767302 0.36125760 0.55851919 0.94069202 0.41841419 0.58360224 0.87585777 0.66755812 0.92705808 0.49827875 0.24592454 0.39493271 0.64327510 0.35682482 0.83682839 0.35682482 0.42220082 0.47873074 0.47203487 0.45486418 0.89027615 0.44064615 0.77768167 0.61286676 0.30901936 0.51708829 0.43336224 0.36125760 0.47203487 0.33851375 0.74421717 0.69098830 0.44781160 0.51089540 0.51089540 0.22567583 0.47203487 0.23262132 0.57258989 0.37846988 1.11846227 0.44064615 0.42967399 0.39493271 0.50462650 0.34778982 0.41459298 0.43701937 0.34318313 0.61545817 0.71141600 0.45135167 0.88309638 0.77563244 0.39088201 0.56700351 0.41459298 0.43701937 0.57812229 0.42967399 0.39088201 0.22567583 0.56980355 0.41073622 0.24592454 0.69328777 0.84062355 0.41841419 0.56136155 0.31915382 0.43336224 0.47539459 0.31915382 
0.24592454 0.26462837 0.80976439 0.44064615 0.76113336 0.30382539 0.43701937 0.60238963 0.63078313 0.41841419 0.24592454 0.86488625 0.50777063 0.35233628 0.55279064 1.17128801 0.64574449 0.95078919 0.67702750 0.33377906 0.45486418 0.57812229 0.32897623 0.79588735 0.50777063 0.70241037 0.30901936 0.22567583 0.64079619 0.54700210 0.41073622 0.42967399 0.44424332 0.32897623 0.42595379 0.42220082 0.30901936 0.23936537 0.92016536 0.56980355 0.14927053 0.52015709 0.27057582 0.58632301 0.28209479 0.48204379 0.30901936 1.13820966 0.86488625 0.43336224 0.41073622 0.38678889 0.48204379 0.85563587 0.47873074 0.75060542 0.39894228 0.37424103 0.58632301 0.35233628 0.36996385 0.83682839 1.06001599 0.61286676 0.41459298 0.45834978 0.39894228 0.59708213 0.32897623 0.56980355 0.34318313 0.56136155 0.71587633 0.25231325 0.38678889 0.35682482 0.49184908 0.67230948 1.04945329 0.51400117 0.35682482 0.61803872 0.53523723 0.47873074 1.23478919 0.58086873 0.46524265 0.78784788 0.39493271 0.31915382 0.32410224 0.54115164 0.63580937 0.28768137 0.29316151 1.35757661 0.51089540 0.93048530 0.55279064 0.60502592 0.74207554 0.30382539 0.65795246 0.31412747 0.66277269 0.48204379 0.74635267 0.39894228 0.70692752 0.17841241 0.44424332 0.34778982 0.35233628 0.41459298 0.31412747 0.34778982 0.34318313 0.36563664 0.70241037 0.91322062 0.45486418 0.38265199 0.52320790 0.55566230 0.40291195 0.27057582 0.75272279 0.42595379 0.43336224 0.58360224 0.33851375 0.45486418 0.33851375 0.91322062 0.60238963 0.37424103 0.80779655 0.75272279 0.43336224 0.37424103 0.94575408 0.26462837 0.54990398 0.42595379 0.27639532 0.54408473 0.48204379 0.34318313 0.96243533 0.31915382 0.32410224 0.52925674 0.77768167 0.71587633 0.89562320 0.35682482 0.57536274 0.95078919 0.41459298 0.57258989 0.86672448 0.67230948 0.94406974 0.50462650 0.27057582 0.40291195 0.63830765 0.33851375 0.83872811 0.35233628 0.38265199 0.47873074 0.46865107 0.46180908 0.88848664 0.45135167 0.76322152 0.60765078 0.30901936 0.51708829 0.43336224 0.34318313 0.51089540 0.33377906 0.73344646 0.69098830 0.43336224 0.51089540 0.50777063 0.21110041 0.47203487 0.21110041 0.54990398 0.36996385 1.15210773 0.44781160 0.43336224 0.39894228 0.51708829 0.36996385 0.41459298 0.46865107 0.35233628 0.59708213 0.70014086 0.44424332 0.90093852 0.78176402 0.39894228 0.55566230 0.38678889 0.41841419 0.59708213 0.42967399 0.39493271 0.22567583 0.57258989 0.42220082 0.27057582 0.68636625 0.79987679 0.40684289 0.54990398 0.29316151 0.44781160 0.46524265 0.30901936 
0.23262132 0.25231325 0.77563244 0.43701937 0.76113336 0.30382539 0.43701937 0.60765078 0.66277269 0.39493271 0.22567583 0.87221593 0.48204379 0.36125760 0.54990398 1.13540963 0.66993801 0.94743542 0.68636625 0.32897623 0.46865107 0.57812229 0.34778982 0.78582516 0.48860251 0.69786397 0.31412747 0.26462837 0.66755812 0.54990398 0.42220082 0.44781160 0.42967399 0.33377906 0.38265199 0.41459298 0.30382539 0.23262132 0.88848664 0.55566230 0.13819766 0.52925674 0.25231325 0.57812229 0.27639532 0.47539459 0.28768137 1.14239684 0.88129230 0.41073622 0.42220082 0.39493271 0.46524265 0.89917023 0.47539459 0.76530399 0.39493271 0.36996385 0.57812229 0.35233628 0.38678889 0.85563587 1.06600483 0.57258989 0.41841419 0.44781160 0.38678889 0.59974175 0.32897623 0.55851919 0.31412747 0.54700210 0.70917531 0.22567583 0.37846988 0.38265199 0.48204379 0.67230948 1.05248202 0.53225539 0.36125760 0.61803872 0.50146267 0.47873074 1.24633553 0.58360224 0.45486418 0.79987679 0.39894228 0.31412747 0.32897623 0.56418958 0.62571652 0.30901936 0.29854107 1.35991928 0.48204379 0.92705808 0.52925674 0.60765078 0.73344646 0.31412747 0.66755812 0.31412747 0.66277269 0.42220082 0.72690743 0.41459298 0.70917531 0.17841241 0.43336224 0.35682482 0.32410224 0.40291195 0.30901936 0.34318313 0.31412747 0.33851375 0.69786397 0.90093852 0.44424332 0.38265199 0.51400117 0.56700351 0.40684289 0.25854415 0.76530399 0.41459298 0.43336224 0.56980355 0.33377906 0.44064615 0.34778982 0.89739847 0.61286676 0.39493271 0.82533821 0.74421717 0.46524265 0.35682482 0.96902743 0.27057582 0.55279064 0.44424332 0.29854107 0.58632301 0.51089540 0.33851375 0.96243533 0.31915382 0.35682482 0.47203487 0.79388511 0.70014086 0.90797721 0.37424103 0.54700210 0.95912229 0.41459298 0.57812229 0.84062355 0.66516971 0.95246164 0.49507435 0.30382539 0.39493271 0.65309666 0.33377906 0.83492434 0.34778982 0.36563664 0.45834978 0.47539459 0.46865107 0.88129230 0.42967399 0.75693976 0.60765078 0.31412747 0.52015709 0.43336224 0.32897623 0.48860251 0.34318313 0.69786397 0.67937422 0.43701937 0.51708829 0.51400117 0.22567583 0.46524265 0.21850969 0.53523723 0.34778982 1.18748170 0.45834978 0.43701937 0.41841419 0.54990398 0.35233628 0.41459298 0.51089540 0.33851375 0.61026434 0.66755812 0.41459298 0.92533972 0.78784788 0.41841419 0.55851919 0.37846988 0.40684289 0.58360224 0.42595379 0.39894228 0.20342145 0.57812229 0.46180908 0.31412747 0.68404352 0.74421717 0.39493271 0.56418958 0.30901936 0.45486418 0.47873074 0.27639532 
0.25231325 0.25231325 0.74848206 0.42595379 0.75060542 0.32410224 0.42595379 0.61803872 0.72030904 0.39088201 0.23936537 0.87585777 0.49184908 0.37424103 0.52925674 1.11988435 0.68404352 0.95413116 0.69557963 0.32410224 0.49507435 0.57536274 0.38678889 0.78379722 0.46524265 0.70241037 0.30382539 0.27057582 0.66516971 0.58903122 0.40291195 0.44424332 0.41073622 0.33377906 0.36125760 0.42595379 0.28209479 0.22567583 0.87585777 0.52624101 0.15957691 0.56136155 0.23936537 0.58086873 0.28768137 0.44424332 0.27639532 1.14517978 0.91496175 0.39493271 0.41841419 0.41841419 0.46865107 0.91322062 0.49184908 0.73777361 0.42967399 0.39088201 0.56980355 0.35682482 0.40291195 0.84628438 1.09254843 0.57536274 0.43701937 0.42595379 0.39493271 0.61286676 0.32410224 0.56136155 0.29316151 0.53523723 0.69098830 0.25854415 0.37424103 0.40291195 0.48860251 0.65309666 1.04793564 0.55279064 0.37424103 0.63830765 0.49827875 0.47203487 1.24888688 0.57258989 0.45486418 0.81953271 0.38265199 0.28768137 0.31412747 0.57812229 0.61803872 0.30901936 0.30382539 1.35522989 0.46524265 0.94911379 0.52925674 0.62316776 0.70692752 0.31412747 0.69786397 0.30901936 0.66036698 0.42595379 0.70692752 0.42967399 0.69557963 0.17841241 0.43701937 0.35233628 0.32410224 0.39894228 0.32410224 0.34778982 0.35233628 0.32897623 0.66755812 0.86488625 0.44064615 0.39088201 0.51400117 0.52015709 0.37846988 0.25854415 0.76530399 0.41073622 0.44781160 0.58632301 0.32897623 0.44781160 0.34318313 0.88848664 0.59708213 0.36996385 0.85377376 0.74635267 0.48860251 0.36563664 0.99175478 0.27639532 0.54990398 0.43336224 0.30382539 0.56980355 0.52925674 0.33851375 0.95912229 0.32410224 0.34778982 0.42967399 0.80779655 0.69328777 0.92189338 0.33377906 0.56418958 0.97394223 0.41459298 0.56980355 0.85003732 0.67467261 0.96902743 0.50777063 0.36125760 0.37424103 0.64327510 0.34318313 0.83110315 0.35233628 0.36125760 0.46180908 0.48860251 0.47203487 0.87767302 0.44064615 0.75903945 0.59708213 0.30382539 0.52320790 0.43336224 0.34778982 0.51708829 0.33377906 0.68171287 0.67702750 0.43701937 0.52925674 0.51708829 0.23262132 0.45486418 0.21850969 0.51708829 0.34318313 1.20080964 0.46180908 0.40684289 0.42220082 0.57258989 0.35233628 0.41073622 0.53820256 0.33377906 0.60765078 0.66755812 0.40291195 0.97066846 0.77357778 0.43701937 0.54700210 0.36563664 0.40291195 0.58903122 0.43701937 0.39894228 0.23262132 0.57812229 0.45135167 0.31412747 0.67467261 0.68636625 0.37846988 0.56418958 0.29854107 0.45135167 0.45486418 0.25854415 
0.28768137 0.23936537 0.70467256 0.41073622 0.73561322 0.34318313 0.42220082 0.61803872 0.74421717 0.41073622 0.21850969 0.89739847 0.46865107 0.37846988 0.51400117 1.10125413 0.69098830 0.95746147 0.69328777 0.31915382 0.49507435 0.56136155 0.44781160 0.77768167 0.44424332 0.69786397 0.32897623 0.32410224 0.65552906 0.58632301 0.41073622 0.43336224 0.41841419 0.31915382 0.34318313 0.42967399 0.29316151 0.22567583 0.86304411 0.50777063 0.13819766 0.58360224 0.24592454 0.55566230 0.30382539 0.43701937 0.28209479 1.14378916 0.92705808 0.39493271 0.39493271 0.42595379 0.47539459 0.91322062 0.46180908 0.73344646 0.44781160 0.40291195 0.57812229 0.32410224 0.40291195 0.82340759 1.10125413 0.58360224 0.45834978 0.39088201 0.41073622 0.62060854 0.30901936 0.56136155 0.27639532 0.52015709 0.67230948 0.25231325 0.39088201 0.40291195 0.49827875 0.66277269 1.03417659 0.55279064 0.36996385 0.63580937 0.47203487 0.46865107 1.25777587 0.55279064 0.44781160 0.84062355 0.36996385 0.28209479 0.32897623 0.58086873 0.60238963 0.31915382 0.30382539 1.39344548 0.42595379 0.94743542 0.49827875 0.62825493 0.71141600 0.30382539 0.70467256 0.30382539 0.66755812 0.39894228 0.70692752 0.43336224 0.72030904 0.15957691 0.44064615 0.36563664 0.32410224 0.41073622 0.33851375 0.36563664 0.35682482 0.30382539 0.69098830 0.83301594 0.44064615 0.40684289 0.49827875 0.49827875 0.37846988 0.26462837 0.75903945 0.41073622 0.46180908 0.59708213 0.32897623 0.43336224 0.33377906 0.88129230 0.59974175 0.39493271 0.85377376 0.74635267 0.51708829 0.37846988 1.00451100 0.28209479 0.53820256 0.44064615 0.31915382 0.56980355 0.52320790 0.34318313 0.95912229 0.32897623 0.37846988 0.40291195 0.82147243 0.70241037 0.87403874 0.36996385 0.56980355 0.99175478 0.41841419 0.56136155 0.84628438 0.67937422 0.99175478 0.49827875 0.41073622 0.38678889 0.62571652 0.32897623 0.82533821 0.35682482 0.34778982 0.49507435 0.49507435 0.47873074 0.85377376 0.42967399 0.73992770 0.57536274 0.29316151 0.52624101 0.43701937 0.31412747 0.53523723 0.31915382 0.66036698 0.67937422 0.46865107 0.51708829 0.51089540 0.24592454 0.44424332 0.24592454 0.50462650 0.35233628 1.23736436 0.46865107 0.41073622 0.42220082 0.56980355 0.33851375 0.44424332 0.55566230 0.32410224 0.60502592 0.69328777 0.39894228 0.98207889 0.77972552 0.46180908 0.53523723 0.31915382 0.39493271 0.56700351 0.44424332 0.40291195 0.21850969 0.58360224 0.44781160 0.34318313 0.66277269 0.64574449 0.38265199 0.57258989 0.31412747 0.46524265 0.45135167 0.29316151 
0.29316151 0.21850969 0.66993801 0.41841419 0.75272279 0.36563664 0.41073622 0.62825493 0.76530399 0.39088201 0.23262132 0.90270333 0.46865107 0.38265199 0.52624101 1.09835990 0.67467261 0.95912229 0.69098830 0.30901936 0.48860251 0.55851919 0.51400117 0.77357778 0.42967399 0.69328777 0.32410224 0.35682482 0.66755812 0.61026434 0.41459298 0.45486418 0.42595379 0.32897623 0.31915382 0.45135167 0.28768137 0.23262132 0.84816292 0.47539459 0.15957691 0.60502592 0.25854415 0.52624101 0.29316151 0.43336224 0.24592454 1.12555468 0.94575408 0.37846988 0.39088201 0.42967399 0.48204379 0.94575408 0.44424332 0.69557963 0.46865107 0.40291195 0.56980355 0.34318313 0.41459298 0.80779655 1.12837917 0.56418958 0.45834978 0.36996385 0.40684289 0.61803872 0.32410224 0.55279064 0.26462837 0.50777063 0.65795246 0.27639532 0.40291195 0.41841419 0.50146267 0.64820448 1.01240201 0.57258989 0.37424103 0.61026434 0.49184908 0.47203487 1.26660247 0.54990398 0.43701937 0.86855882 0.35233628 0.25854415 0.32897623 0.60502592 0.58360224 0.32410224 0.31915382 1.38886929 0.41841419 0.92016536 0.50462650 0.63580937 0.70692752 0.32410224 0.71364965 0.26462837 0.66036698 0.37846988 0.69557963 0.45135167 0.71141600 0.13819766 0.44424332 0.35233628 0.31412747 0.38265199 0.31412747 0.34318313 0.35233628 0.30382539 0.69557963 0.82533821 0.43336224 0.40684289 0.48860251 0.49507435 0.36996385 0.25231325 0.72690743 0.41459298 0.44424332 0.59708213 0.32897623 0.44064615 0.32410224 0.87038930 0.59708213 0.42220082 0.85749393 0.73992770 0.53523723 0.39493271 1.00925301 0.28768137 0.55851919 0.46524265 0.32897623 0.57258989 0.52624101 0.32410224 0.95413116 0.32410224 0.38678889 0.37846988 0.81953271 0.70917531 0.90270333 0.35682482 0.56418958 0.99655750 0.42967399 0.55279064 0.84628438 0.68171287 1.00292534 0.51708829 0.45135167 0.39088201 0.62316776 0.31915382 0.83492434 0.35682482 0.34318313 0.48860251 0.49827875 0.48204379 0.83110315 0.44424332 0.71364965 0.55851919 0.29316151 0.54408473 0.44424332 0.30901936 0.53225539 0.33377906 0.64820448 0.66755812 0.47873074 0.51089540 0.52320790 0.26462837 0.44064615 0.24592454 0.48533423 0.35682482 1.26660247 0.47539459 0.41073622 0.42595379 0.59441061 0.34318313 0.45486418 0.58360224 0.32897623 0.59172703 0.68636625 0.40291195 1.00451100 0.77563244 0.46180908 0.53225539 0.32410224 0.38265199 0.56418958 0.44781160 0.41459298 0.21850969 0.58360224 0.49507435 0.37424103 0.66755812 0.60238963 0.37424103 0.61545817 0.31412747 0.48860251 0.43701937 0.30382539 
0.27639532 0.22567583 0.63330124 0.39088201 0.77357778 0.37424103 0.40291195 0.63580937 0.79388511 0.39088201 0.22567583 0.90270333 0.45486418 0.36996385 0.54700210 1.08670588 0.65065517 0.97066846 0.68404352 0.32897623 0.50146267 0.56700351 0.51400117 0.78582516 0.43336224 0.68868115 0.32897623 0.37424103 0.67467261 0.61803872 0.40291195 0.43336224 0.39894228 0.32410224 0.30382539 0.45135167 0.29316151 0.21850969 0.81758838 0.44424332 0.14927053 0.62825493 0.27057582 0.53523723 0.30382539 0.43336224 0.27057582 1.12272310 0.97557499 0.38678889 0.36563664 0.44781160 0.47203487 0.99815327 0.45135167 0.67937422 0.46524265 0.41459298 0.56136155 0.34318313 0.42220082 0.80779655 1.12978876 0.54990398 0.47539459 0.37846988 0.41073622 0.61286676 0.30382539 0.56136155 0.25231325 0.49507435 0.65309666 0.26462837 0.39894228 0.39894228 0.49827875 0.64327510 0.96573701 0.56418958 0.38678889 0.55851919 0.46865107 0.45834978 1.28407368 0.52925674 0.42967399 0.85377376 0.36996385 0.25854415 0.28768137 0.63078313 0.59172703 0.32897623 0.31915382 1.37157261 0.42595379 0.92361815 0.48204379 0.63830765 0.70014086 0.30901936 0.69098830 0.28209479 0.66036698 0.37846988 0.66993801 0.51400117 0.70014086 0.14927053 0.42967399 0.34318313 0.31412747 0.38678889 0.31412747 0.35682482 0.35682482 0.29316151 0.68171287 0.78176402 0.44781160 0.41073622 0.48860251 0.46180908 0.38678889 0.23936537 0.68171287 0.41459298 0.44781160 0.58903122 0.32410224 0.42967399 0.33377906 0.85003732 0.58903122 0.41073622 0.85003732 0.74421717 0.55851919 0.40684289 1.05550206 0.31915382 0.55279064 0.49827875 0.36563664 0.59441061 0.49184908 0.34778982 0.92533972 0.32897623 0.41841419 0.34778982 0.85003732 0.68404352 0.91843410 0.36996385 0.53820256 1.02023200 0.44424332 0.56136155 0.83301594 0.67230948 1.02023200 0.53225539 0.47203487 0.35233628 0.62571652 0.30901936 0.84062355 0.36125760 0.32897623 0.49827875 0.50146267 0.47873074 0.83301594 0.42967399 0.70014086 0.54408473 0.27639532 0.54115164 0.45486418 0.28209479 0.54115164 0.34318313 0.65065517 0.64574449 0.47539459 0.51400117 0.52624101 0.26462837 0.44064615 0.25854415 0.47539459 0.33851375 1.27411947 0.48533423 0.40684289 0.43701937 0.62316776 0.32897623 0.47873074 0.61286676 0.32410224 0.58086873 0.68404352 0.36996385 1.03109409 0.76738080 0.46524265 0.51708829 0.31412747 0.40291195 0.56980355 0.46180908 0.43336224 0.22567583 0.58903122 0.51089540 0.39088201 0.66993801 0.56980355 0.38265199 0.59974175 0.32897623 0.47539459 0.41841419 0.29316151 
0.30382539 0.23936537 0.61803872 0.38678889 0.77357778 0.37846988 0.41459298 0.61545817 0.83110315 0.38678889 0.21850969 0.93730213 0.45486418 0.36563664 0.55851919 1.05851349 0.63830765 0.98692870 0.66755812 0.31915382 0.52015709 0.57258989 0.52624101 0.79987679 0.40291195 0.68171287 0.30901936 0.41841419 0.66516971 0.59172703 0.39493271 0.45486418 0.39493271 0.31915382 0.30382539 0.47873074 0.28768137 0.21110041 0.79987679 0.41459298 0.13819766 0.64327510 0.27057582 0.50777063 0.31915382 0.40291195 0.24592454 1.11275579 0.97394223 0.38678889 0.34778982 0.43701937 0.47539459 1.04793564 0.45486418 0.66755812 0.47539459 0.39493271 0.51400117 0.34778982 0.42595379 0.73777361 1.11132460 0.53523723 0.47873074 0.34778982 0.40291195 0.61803872 0.30901936 0.56418958 0.24592454 0.49827875 0.63330124 0.28768137 0.39894228 0.38265199 0.49507435 0.63078313 0.94238240 0.57812229 0.41459298 0.47873074 0.45834978 0.44781160 1.27411947 0.52925674 0.41841419 0.84628438 0.34778982 0.26462837 0.31915382 0.62825493 0.58086873 0.31412747 0.32897623 1.39572795 0.43701937 0.95746147 0.48204379 0.65552906 0.67467261 0.30901936 0.65795246 0.26462837 0.66993801 0.33851375 0.65309666 0.57536274 0.71809610 0.15957691 0.42967399 0.32897623 0.30901936 0.39493271 0.28768137 0.35682482 0.36563664 0.29854107 0.67937422 0.71587633 0.42220082 0.42595379 0.49507435 0.47539459 0.36563664 0.23936537 0.65309666 0.41841419 0.41841419 0.58086873 0.30901936 0.42967399 0.34318313 0.82918596 0.58360224 0.41073622 0.85377376 0.73344646 0.58086873 0.42967399 1.08230328 0.31915382 0.53820256 0.49507435 0.38678889 0.59172703 0.49507435 0.35233628 0.90972837 0.30382539 0.44064615 0.31915382 0.84628438 0.68171287 0.91147617 0.36563664 0.52624101 1.02954938 0.45486418 0.53820256 0.82340759 0.68171287 1.03263649 0.54700210 0.54408473 0.34318313 0.61026434 0.31915382 0.80779655 0.36125760 0.31915382 0.51089540 0.50462650 0.46865107 0.81953271 0.42220082 0.68171287 0.55279064 0.28209479 0.54115164 0.44064615 0.27639532 0.53225539 0.34318313 0.63330124 0.63830765 0.48204379 0.51400117 0.53225539 0.28209479 0.45135167 0.25854415 0.46180908 0.33377906 1.27786138 0.48533423 0.40291195 0.43336224 0.62316776 0.33377906 0.47539459 0.62060854 0.32897623 0.58360224 0.68868115 0.36563664 1.05700885 0.73992770 0.46180908 0.50146267 0.33377906 0.39493271 0.54700210 0.46524265 0.45486418 0.23936537 0.58360224 0.52015709 0.40684289 0.64820448 0.52925674 0.34318313 0.60765078 0.32897623 0.49507435 0.38265199 0.30901936 
0.28768137 0.24592454 0.57258989 0.38678889 0.76945201 0.41073622 0.41841419 0.62316776 0.84251472 0.36996385 0.21110041 0.91843410 0.44424332 0.35682482 0.55566230 1.03571440 0.60765078 0.99974649 0.69098830 0.33377906 0.52624101 0.57812229 0.54408473 0.78176402 0.39088201 0.69328777 0.30382539 0.49507435 0.67702750 0.57812229 0.39088201 0.45834978 0.40291195 0.30901936 0.28209479 0.48204379 0.27639532 0.21850969 0.78176402 0.39894228 0.13819766 0.67467261 0.27639532 0.49184908 0.33851375 0.41073622 0.23936537 1.08670588 0.96738362 0.38678889 0.33851375 0.45486418 0.48860251 1.07640512 0.45486418 0.64820448 0.47873074 0.39894228 0.50146267 0.35682482 0.43701937 0.70467256 1.09545802 0.54408473 0.48204379 0.36125760 0.43336224 0.62571652 0.29316151 0.56980355 0.23936537 0.48204379 0.61803872 0.26462837 0.37846988 0.38265199 0.50146267 0.63078313 0.92705808 0.59708213 0.42967399 0.43336224 0.46180908 0.44064615 1.27036653 0.51708829 0.41841419 0.85749393 0.32897623 0.27639532 0.29854107 0.63330124 0.56700351 0.30382539 0.32897623 1.40821539 0.43701937 0.95246164 0.49827875 0.65065517 0.66516971 0.28768137 0.61803872 0.27639532 0.67702750 0.33851375 0.62316776 0.59708213 0.72251520 0.12615663 0.43336224 0.32410224 0.30901936 0.33377906 0.29854107 0.39088201 0.34778982 0.29854107 0.67230948 0.70241037 0.43336224 0.40684289 0.50777063 0.46865107 0.36125760 0.23936537 0.65795246 0.42967399 0.43701937 0.57812229 0.31915382 0.46180908 0.33851375 0.81953271 0.57536274 0.41459298 0.85749393 0.74421717 0.59441061 0.43336224 1.09545802 0.31915382 0.52015709 0.49507435 0.40684289 0.58903122 0.47203487 0.34778982 0.90797721 0.30382539 0.46524265 0.30382539 0.84440165 0.69328777 0.88309638 0.37846988 0.52925674 1.06151637 0.46180908 0.54700210 0.83110315 0.68868115 1.02334722 0.54990398 0.58903122 0.36125760 0.60502592 0.30382539 0.81563942 0.35682482 0.31915382 0.51089540 0.49507435 0.45834978 0.81172746 0.42595379 0.66516971 0.54408473 0.29854107 0.53523723 0.43701937 0.26462837 0.57812229 0.35233628 0.62060854 0.62316776 0.50146267 0.47873074 0.52925674 0.32410224 0.44781160 0.25854415 0.43336224 0.32410224 1.28531253 0.47873074 0.41073622 0.41459298 0.63830765 0.32897623 0.47203487 0.63830765 0.30901936 0.55851919 0.71809610 0.35233628 1.07935823 0.73344646 0.46180908 0.49184908 0.32897623 0.40291195 0.52925674 0.46524265 0.47539459 0.24592454 0.58903122 0.52320790 0.41841419 0.64327510 0.49827875 0.31412747 0.62571652 0.33377906 0.49827875 0.35682482 0.32897623 
0.30382539 0.25231325 0.54990398 0.36996385 0.77563244 0.40291195 0.40684289 0.61026434 0.85377376 0.36563664 0.20342145 0.90093852 0.42220082 0.37846988 0.56418958 1.02645298 0.57812229 1.00292534 0.70014086 0.32897623 0.52320790 0.57258989 0.54990398 0.76738080 0.37846988 0.68636625 0.30382539 0.51400117 0.68404352 0.57258989 0.39493271 0.45834978 0.39493271 0.31915382 0.29854107 0.50146267 0.29316151 0.23262132 0.76113336 0.39088201 0.13819766 0.68636625 0.27639532 0.45486418 0.31412747 0.43701937 0.23936537 1.07492553 0.96408758 0.40684289 0.32897623 0.45834978 0.49827875 1.09254843 0.45135167 0.62316776 0.49827875 0.40684289 0.51400117 0.35682482 0.45834978 0.65552906 1.09109073 0.51400117 0.46180908 0.32897623 0.43336224 0.61545817 0.29316151 0.54990398 0.23262132 0.47539459 0.60765078 0.25854415 0.38678889 0.36125760 0.50146267 0.63580937 0.89739847 0.57812229 0.44781160 0.41073622 0.44424332 0.43336224 1.25650986 0.51089540 0.41073622 0.85749393 0.34318313 0.27639532 0.28768137 0.64820448 0.56136155 0.27057582 0.32410224 1.41722806 0.43701937 0.94069202 0.50777063 0.62825493 0.65065517 0.30382539 0.58632301 0.27057582 0.67702750 0.32410224 0.61026434 0.63330124 0.71364965 0.14927053 0.42595379 0.31412747 0.29854107 0.37846988 0.28768137 0.39894228 0.36125760 0.29316151 0.68171287 0.67937422 0.41073622 0.41459298 0.49827875 0.45135167 0.34318313 0.20342145 0.64820448 0.43336224 0.42220082 0.61545817 0.31412747 0.45135167 0.32410224 0.79788456 0.59708213 0.41841419 0.85190759 0.72909362 0.60765078 0.42595379 1.11846227 0.33851375 0.51708829 0.50777063 0.42595379 0.59172703 0.45135167 0.36996385 0.90972837 0.30901936 0.49507435 0.29316151 0.87038930 0.66993801 0.92705808 0.37846988 0.53820256 1.08377280 0.47539459 0.54700210 0.82340759 0.68868115 1.02023200 0.55566230 0.60502592 0.35233628 0.59708213 0.29854107 0.79388511 0.35682482 0.30901936 0.47873074 0.48860251 0.45486418 0.81172746 0.43336224 0.64820448 0.54408473 0.32410224 0.56980355 0.44064615 0.23936537 0.57258989 0.35233628 0.62316776 0.61803872 0.49507435 0.48204379 0.52320790 0.34318313 0.44781160 0.28768137 0.41841419 0.31915382 1.29640896 0.48204379 0.39088201 0.40291195 0.66993801 0.36563664 0.47873074 0.64327510 0.28209479 0.54408473 0.73777361 0.32897623 1.12130462 0.71809610 0.44781160 0.46180908 0.31412747 0.41459298 0.51400117 0.46524265 0.48533423 0.23262132 0.59441061 0.54990398 0.44424332 0.65309666 0.48533423 0.30901936 0.64079619 0.33851375 0.51708829 0.36996385 0.35233628 
0.30382539 0.26462837 0.54115164 0.35682482 0.79388511 0.41841419 0.40684289 0.59708213 0.87767302 0.37424103 0.20342145 0.89562320 0.42220082 0.39894228 0.56700351 1.02179079 0.57812229 0.98854001 0.66516971 0.33851375 0.51089540 0.58632301 0.55851919 0.75903945 0.36563664 0.69098830 0.28768137 0.59172703 0.67937422 0.56136155 0.39894228 0.45486418 0.36125760 0.32410224 0.27639532 0.51400117 0.30382539 0.23936537 0.72909362 0.36125760 0.17841241 0.70241037 0.28209479 0.44781160 0.34318313 0.42220082 0.23262132 1.06451078 0.98531475 0.39493271 0.32410224 0.48533423 0.50777063 1.11561268 0.45486418 0.60502592 0.49507435 0.40291195 0.50777063 0.35233628 0.46180908 0.61545817 1.07640512 0.50777063 0.48204379 0.31915382 0.43336224 0.58903122 0.29854107 0.55566230 0.25231325 0.47203487 0.60765078 0.23262132 0.39088201 0.37424103 0.47539459 0.64820448 0.85749393 0.57536274 0.44781160 0.42220082 0.45486418 0.42595379 1.27910626 0.50146267 0.40684289 0.85934797 0.32410224 0.30382539 0.29316151 0.66036698 0.55566230 0.27639532 0.31915382 1.43508361 0.44424332 0.93560258 0.49184908 0.63330124 0.64574449 0.29316151 0.54408473 0.26462837 0.66516971 0.31915382 0.57536274 0.63078313 0.73777361 0.13819766 0.42967399 0.31915382 0.31915382 0.43336224 0.29316151 0.39894228 0.36125760 0.28768137 0.66516971 0.63830765 0.42967399 0.42967399 0.49827875 0.44781160 0.35233628 0.21850969 0.60238963 0.45834978 0.40291195 0.59708213 0.30901936 0.45135167 0.31412747 0.76322152 0.58086873 0.41841419 0.86488625 0.72690743 0.61286676 0.45834978 1.15486728 0.34318313 0.51400117 0.52320790 0.46524265 0.60765078 0.44064615 0.35682482 0.90270333 0.30382539 0.50462650 0.25854415 0.89739847 0.65309666 0.92533972 0.38265199 0.52624101 1.09835990 0.50146267 0.54408473 0.82340759 0.71141600 1.02179079 0.55851919 0.63330124 0.34318313 0.58360224 0.31412747 0.78582516 0.34778982 0.29316151 0.48204379 0.48204379 0.46180908 0.79987679 0.44064615 0.63830765 0.55279064 0.33851375 0.57812229 0.41841419 0.21850969 0.57536274 0.36996385 0.61026434 0.57258989 0.48533423 0.46865107 0.53523723 0.34778982 0.45135167 0.28768137 0.39894228 0.31412747 1.30619332 0.50462650 0.40684289 0.40291195 0.68171287 0.34778982 0.47539459 0.65309666 0.27057582 0.53523723 0.73561322 0.31915382 1.11275579 0.69786397 0.41841419 0.43701937 0.34318313 0.41459298 0.49184908 0.47539459 0.48860251 0.23936537 0.62825493 0.56136155 0.45486418 0.59708213 0.44064615 0.30901936 0.65552906 0.34778982 0.52320790 0.36563664 0.36125760 
0.28209479 0.28209479 0.50777063 0.33851375 0.79987679 0.42595379 0.41841419 0.58632301 0.90972837 0.38265199 0.21850969 0.88129230 0.41841419 0.42220082 0.54990398 0.99815327 0.57258989 0.96573701 0.68404352 0.33851375 0.49184908 0.58360224 0.57258989 0.72909362 0.36125760 0.70241037 0.29316151 0.63580937 0.68171287 0.56136155 0.39493271 0.48860251 0.36125760 0.31915382 0.28209479 0.54115164 0.31412747 0.24592454 0.72251520 0.34778982 0.21110041 0.71364965 0.27057582 0.42595379 0.33851375 0.41073622 0.24592454 1.06898667 0.97394223 0.37846988 0.31412747 0.48533423 0.52015709 1.11846227 0.45834978 0.60238963 0.48533423 0.39088201 0.52925674 0.37424103 0.46865107 0.56980355 1.05399312 0.49507435 0.48533423 0.31412747 0.41841419 0.57812229 0.30901936 0.54990398 0.23936537 0.50462650 0.58632301 0.21110041 0.39493271 0.37846988 0.50146267 0.65065517 0.83492434 0.56700351 0.48533423 0.41459298 0.42967399 0.42220082 1.27786138 0.49184908 0.41841419 0.84062355 0.31915382 0.31412747 0.27639532 0.67702750 0.54408473 0.27639532 0.32897623 1.45490919 0.45135167 0.95912229 0.48533423 0.63078313 0.63580937 0.29854107 0.52320790 0.25854415 0.66993801 0.32897623 0.55279064 0.62316776 0.72471464 0.16925688 0.42967399 0.30382539 0.31412747 0.44064615 0.28209479 0.41073622 0.34318313 0.28209479 0.67702750 0.63580937 0.44064615 0.43336224 0.50462650 0.43336224 0.35682482 0.21850969 0.56418958 0.45486418 0.40684289 0.59441061 0.30901936 0.44424332 0.32410224 0.72690743 0.59974175 0.40291195 0.86672448 0.72251520 0.65552906 0.47539459 1.18748170 0.34318313 0.49184908 0.53523723 0.49507435 0.62060854 0.44064615 0.37424103 0.90270333 0.31915382 0.54115164 0.25854415 0.89562320 0.61803872 0.89562320 0.39493271 0.53225539 1.10701990 0.53225539 0.54700210 0.81172746 0.72251520 1.01867081 0.56136155 0.66755812 0.34778982 0.59172703 0.29854107 0.79388511 0.35682482 0.31915382 0.51089540 0.46865107 0.45834978 0.78986542 0.41841419 0.61286676 0.55566230 0.34318313 0.55566230 0.42220082 0.21850969 0.58086873 0.37424103 0.61026434 0.56980355 0.49827875 0.47203487 0.53820256 0.34318313 0.45834978 0.31412747 0.37846988 0.30382539 1.29395131 0.49827875 0.43701937 0.41073622 0.67467261 0.35682482 0.48860251 0.65309666 0.27057582 0.52015709 0.74635267 0.31412747 1.10558128 0.70241037 0.39493271 0.44424332 0.31915382 0.41459298 0.49827875 0.48533423 0.52015709 0.24592454 0.63330124 0.59172703 0.45834978 0.58903122 0.40291195 0.31915382 0.64079619 0.36125760 0.52925674 0.35682482 0.33377906 
0.30382539 0.32410224 0.49507435 0.31412747 0.78582516 0.44424332 0.41073622 0.58360224 0.92533972 0.34318313 0.19544100 0.86672448 0.42220082 0.42595379 0.55851919 1.03109409 0.57812229 0.94406974 0.68171287 0.35233628 0.49507435 0.59441061 0.58632301 0.69098830 0.34318313 0.70241037 0.27639532 0.63830765 0.66277269 0.57536274 0.42220082 0.48533423 0.34318313 0.32897623 0.25854415 0.57536274 0.30382539 0.23936537 0.72471464 0.34318313 0.22567583 0.72251520 0.27057582 0.42595379 0.34318313 0.39894228 0.23936537 1.06001599 0.96573701 0.36125760 0.29316151 0.49184908 0.52015709 1.14239684 0.45486418 0.57258989 0.48533423 0.38678889 0.55566230 0.36125760 0.48204379 0.57536274 1.03417659 0.50777063 0.50777063 0.34318313 0.44781160 0.58086873 0.32410224 0.53523723 0.24592454 0.52015709 0.55851919 0.21850969 0.39493271 0.34778982 0.48533423 0.64574449 0.79588735 0.53225539 0.50146267 0.41459298 0.42967399 0.40684289 1.29025606 0.47873074 0.42220082 0.83682839 0.31412747 0.31915382 0.29854107 0.67230948 0.52015709 0.27639532 0.31915382 1.44833082 0.44064615 0.95746147 0.49827875 0.61026434 0.62825493 0.29854107 0.48204379 0.25854415 0.68636625 0.32897623 0.53820256 0.63830765 0.72690743 0.19544100 0.42595379 0.29854107 0.29854107 0.41459298 0.28768137 0.45135167 0.35682482 0.28768137 0.68868115 0.60765078 0.44781160 0.42595379 0.51089540 0.42220082 0.34778982 0.23262132 0.52320790 0.44064615 0.42220082 0.61286676 0.33851375 0.44424332 0.32897623 0.69557963 0.57536274 0.42967399 0.85003732 0.72690743 0.64327510 0.48204379 1.22052868 0.35682482 0.49184908 0.53820256 0.51400117 0.61545817 0.41459298 0.37424103 0.90093852 0.30901936 0.51400117 0.25854415 0.89384440 0.62316776 0.87038930 0.40684289 0.53225539 1.11561268 0.54700210 0.54700210 0.79388511 0.72690743 1.00292534 0.56700351 0.68404352 0.33851375 0.55566230 0.29854107 0.77151765 0.35233628 0.32410224 0.50146267 0.46524265 0.48204379 0.77768167 0.44064615 0.58903122 0.55566230 0.36125760 0.55851919 0.41841419 0.22567583 0.58632301 0.36563664 0.58903122 0.54408473 0.51708829 0.46524265 0.53523723 0.36125760 0.45486418 0.30901936 0.36996385 0.28209479 1.27036653 0.50146267 0.42595379 0.40684289 0.68868115 0.37424103 0.49827875 0.66036698 0.27639532 0.50777063 0.75903945 0.31412747 1.10269840 0.71141600 0.37424103 0.45135167 0.32897623 0.44064615 0.49184908 0.48533423 0.53523723 0.25231325 0.63830765 0.59708213 0.45486418 0.56980355 0.39088201 0.33851375 0.62571652 0.35682482 0.52925674 0.35233628 0.33851375 
0.28209479 0.38265199 0.49507435 0.30901936 0.78582516 0.45486418 0.41459298 0.57812229 0.94743542 0.34318313 0.15957691 0.85190759 0.45834978 0.43336224 0.56136155 1.07935823 0.56700351 0.92361815 0.68171287 0.33851375 0.48860251 0.61026434 0.59708213 0.66036698 0.34778982 0.69786397 0.28768137 0.66516971 0.66993801 0.57812229 0.43701937 0.48860251 0.32410224 0.32410224 0.28209479 0.58086873 0.31915382 0.23936537 0.72251520 0.30901936 0.24592454 0.74207554 0.25854415 0.42595379 0.36563664 0.41459298 0.23936537 1.08083175 0.95912229 0.32897623 0.28768137 0.49184908 0.52925674 1.14100282 0.46180908 0.56418958 0.51400117 0.37846988 0.57812229 0.35682482 0.51400117 0.53820256 0.99335827 0.48533423 0.52015709 0.31412747 0.45135167 0.56418958 0.30382539 0.52624101 0.25231325 0.53523723 0.54408473 0.20342145 0.38265199 0.33851375 0.48533423 0.64820448 0.75483422 0.52015709 0.51400117 0.40684289 0.44064615 0.41459298 1.29025606 0.46865107 0.42967399 0.81758838 0.31915382 0.30901936 0.30901936 0.69557963 0.50462650 0.27639532 0.32897623 1.43951289 0.44424332 0.92361815 0.50777063 0.62571652 0.64574449 0.29854107 0.48860251 0.26462837 0.67937422 0.32410224 0.51400117 0.65795246 0.75060542 0.18712052 0.42595379 0.29854107 0.30901936 0.42595379 0.27057582 0.45135167 0.34318313 0.30901936 0.69557963 0.56418958 0.46180908 0.41841419 0.51089540 0.40684289 0.36125760 0.22567583 0.47873074 0.44424332 0.40291195 0.59708213 0.33851375 0.43701937 0.33377906 0.68636625 0.58086873 0.41073622 0.85563587 0.72690743 0.64327510 0.46865107 1.22443439 0.36563664 0.47203487 0.52320790 0.54115164 0.62825493 0.39493271 0.38678889 0.89027615 0.32410224 0.52624101 0.28209479 0.90622266 0.61286676 0.89206206 0.39894228 0.53225539 1.12696781 0.55279064 0.56700351 0.80779655 0.74207554 1.00133718 0.54408473 0.70917531 0.32410224 0.52624101 0.28209479 0.76113336 0.36125760 0.35682482 0.51708829 0.49507435 0.48860251 0.76945201 0.46524265 0.55566230 0.55851919 0.39088201 0.56700351 0.38678889 0.23262132 0.60238963 0.39088201 0.58632301 0.51089540 0.48204379 0.46180908 0.53225539 0.36563664 0.44781160 0.35682482 0.33377906 0.28209479 1.24121708 0.52015709 0.41459298 0.39894228 0.71809610 0.38265199 0.51089540 0.66036698 0.28209479 0.49827875 0.75272279 0.30382539 1.11703839 0.73344646 0.37424103 0.47203487 0.34318313 0.43701937 0.46180908 0.49827875 0.55566230 0.25231325 0.66277269 0.61545817 0.44781160 0.54700210 0.36563664 0.33377906 0.63830765 0.37424103 0.51400117 0.34778982 0.36125760 
0.27639532 0.42595379 0.47539459 0.31412747 0.78379722 0.46180908 0.39493271 0.56136155 0.94406974 0.32897623 0.15957691 0.79588735 0.44424332 0.44424332 0.56418958 1.11988435 0.57536274 0.90797721 0.69098830 0.35233628 0.48860251 0.59708213 0.61286676 0.64079619 0.35233628 0.70917531 0.27639532 0.69098830 0.66993801 0.57536274 0.44424332 0.48860251 0.30382539 0.32410224 0.27057582 0.59441061 0.32897623 0.21110041 0.69328777 0.31412747 0.27639532 0.74421717 0.25231325 0.41073622 0.34778982 0.41459298 0.25854415 1.08377280 0.97883234 0.31412747 0.30382539 0.49507435 0.52320790 1.15486728 0.44424332 0.54990398 0.52015709 0.35233628 0.57536274 0.35682482 0.53523723 0.49827875 0.95579777 0.47539459 0.52624101 0.31915382 0.46180908 0.55279064 0.27639532 0.52015709 0.23936537 0.56136155 0.51089540 0.19544100 0.38678889 0.34318313 0.49827875 0.64079619 0.73992770 0.48860251 0.54990398 0.39088201 0.45135167 0.41841419 1.24377894 0.46524265 0.44424332 0.80779655 0.31412747 0.31915382 0.30901936 0.68868115 0.50777063 0.29854107 0.34778982 1.45490919 0.44064615 0.92189338 0.50777063 0.64327510 0.62825493 0.31915382 0.47203487 0.26462837 0.68636625 0.29854107 0.49184908 0.60765078 0.74421717 0.20342145 0.44424332 0.28209479 0.32410224 0.36563664 0.25231325 0.47539459 0.35682482 0.28209479 0.71141600 0.53523723 0.45135167 0.40291195 0.50777063 0.38678889 0.37846988 0.22567583 0.44064615 0.44781160 0.39894228 0.62060854 0.33377906 0.44064615 0.34318313 0.66993801 0.58360224 0.41841419 0.84440165 0.75483422 0.65309666 0.47203487 1.24249867 0.37424103 0.48860251 0.53225539 0.54990398 0.65065517 0.40684289 0.38678889 0.87948452 0.28768137 0.54115164 0.27057582 0.90797721 0.58360224 0.88129230 0.41073622 0.49827875 1.12837917 0.57258989 0.54408473 0.78784788 0.72690743 0.99655750 0.54990398 0.72471464 0.33377906 0.49827875 0.29854107 0.74421717 0.37424103 0.38265199 0.54408473 0.49827875 0.49827875 0.74848206 0.44424332 0.54990398 0.56418958 0.40291195 0.57536274 0.39088201 0.24592454 0.60502592 0.37424103 0.56136155 0.49507435 0.47873074 0.45486418 0.53820256 0.37846988 0.44064615 0.35682482 0.30901936 0.27057582 1.21136641 0.50146267 0.43701937 0.39088201 0.70241037 0.37846988 0.51089540 0.66755812 0.29316151 0.48533423 0.73992770 0.31412747 1.12413978 0.72030904 0.36125760 0.49827875 0.32897623 0.43701937 0.48204379 0.50777063 0.58086873 0.28768137 0.69557963 0.62060854 0.48204379 0.53523723 0.32897623 0.32410224 0.63580937 0.38678889 0.51089540 0.34778982 0.36996385 
0.28209479 0.47539459 0.45834978 0.29316151 0.76945201 0.47873074 0.39493271 0.52624101 0.93219418 0.32410224 0.15957691 0.72909362 0.46180908 0.44781160 0.55851919 1.12272310 0.58360224 0.89384440 0.69098830 0.33377906 0.46865107 0.60765078 0.58632301 0.63330124 0.33377906 0.72909362 0.29316151 0.72030904 0.67467261 0.56418958 0.45834978 0.49184908 0.30382539 0.34778982 0.25854415 0.59974175 0.29854107 0.20342145 0.68404352 0.30901936 0.27057582 0.75483422 0.25854415 0.41459298 0.36125760 0.42220082 0.25854415 1.09545802 0.97230672 0.30901936 0.29316151 0.48533423 0.54700210 1.14239684 0.43336224 0.51708829 0.51708829 0.32897623 0.57258989 0.36125760 0.53820256 0.44424332 0.91496175 0.49184908 0.55566230 0.29854107 0.47203487 0.54700210 0.27057582 0.52624101 0.23936537 0.56418958 0.48533423 0.21850969 0.39088201 0.35233628 0.49184908 0.63830765 0.70467256 0.49507435 0.56418958 0.36996385 0.46865107 0.44424332 1.22573352 0.47203487 0.44424332 0.79588735 0.32897623 0.35682482 0.32410224 0.71364965 0.49184908 0.29854107 0.34778982 1.46689292 0.43701937 0.93899861 0.50777063 0.63078313 0.62825493 0.33377906 0.47203487 0.25854415 0.69098830 0.28768137 0.46865107 0.62060854 0.71364965 0.21850969 0.46865107 0.25854415 0.31915382 0.27639532 0.26462837 0.51089540 0.36125760 0.29316151 0.69786397 0.53523723 0.46180908 0.39894228 0.50462650 0.40291195 0.38678889 0.21850969 0.39894228 0.46524265 0.39493271 0.61286676 0.33851375 0.44064615 0.34318313 0.63580937 0.59172703 0.41841419 0.84816292 0.76113336 0.67467261 0.48204379 1.26534530 0.37846988 0.48533423 0.54990398 0.56980355 0.66993801 0.40291195 0.40291195 0.86672448 0.28768137 0.53523723 0.28209479 0.91147617 0.57536274 0.87767302 0.41073622 0.50146267 1.13681051 0.58632301 0.53820256 0.75903945 0.74635267 0.97066846 0.54115164 0.73561322 0.31915382 0.47539459 0.27057582 0.74635267 0.40291195 0.43701937 0.56136155 0.50146267 0.49827875 0.73127328 0.45834978 0.53820256 0.57258989 0.43336224 0.58903122 0.37424103 0.23936537 0.61286676 0.38265199 0.54990398 0.48860251 0.47873074 0.45486418 0.53820256 0.37424103 0.42967399 0.37424103 0.28209479 0.24592454 1.20080964 0.50146267 0.44064615 0.38678889 0.71809610 0.38678889 0.50777063 0.65309666 0.28209479 0.46524265 0.72471464 0.31412747 1.14239684 0.71809610 0.33851375 0.47873074 0.35682482 0.44781160 0.46180908 0.52925674 0.58360224 0.28209479 0.72471464 0.66036698 0.47203487 0.52624101 0.31412747 0.31915382 0.64820448 0.38678889 0.50146267 0.34318313 0.37846988 
0.28768137 0.48860251 0.44781160 0.29316151 0.75903945 0.45486418 0.38678889 0.48533423 0.91322062 0.31412747 0.14927053 0.73992770 0.48860251 0.46524265 0.53820256 1.15348833 0.57536274 0.87038930 0.67937422 0.33851375 0.49184908 0.61803872 0.61286676 0.62571652 0.32410224 0.72690743 0.30901936 0.73561322 0.66993801 0.54115164 0.47203487 0.48860251 0.30901936 0.33377906 0.27057582 0.61803872 0.32410224 0.21850969 0.69786397 0.28209479 0.28209479 0.77768167 0.27057582 0.41073622 0.35682482 0.43701937 0.25231325 1.07344389 0.97720502 0.32410224 0.28768137 0.46865107 0.54408473 1.12272310 0.42220082 0.50777063 0.50462650 0.33851375 0.56136155 0.35682482 0.54990398 0.35233628 0.90446471 0.47203487 0.55566230 0.30901936 0.47539459 0.52925674 0.25231325 0.53523723 0.23262132 0.59172703 0.44424332 0.22567583 0.42220082 0.33377906 0.47539459 0.62060854 0.66036698 0.47539459 0.57536274 0.38265199 0.47539459 0.46524265 1.21005185 0.46865107 0.45834978 0.78784788 0.35682482 0.37424103 0.31915382 0.70692752 0.48204379 0.30382539 0.36125760 1.47014425 0.42967399 0.93730213 0.50462650 0.62060854 0.61803872 0.34318313 0.45486418 0.27639532 0.68636625 0.28768137 0.45834978 0.63830765 0.73344646 0.21110041 0.48204379 0.24592454 0.35233628 0.28209479 0.24592454 0.53225539 0.36996385 0.29854107 0.70014086 0.50462650 0.47539459 0.41459298 0.48860251 0.37424103 0.39493271 0.20342145 0.38265199 0.43336224 0.38678889 0.61545817 0.31412747 0.43701937 0.36563664 0.63330124 0.58086873 0.40291195 0.82918596 0.76738080 0.65795246 0.48204379 1.28407368 0.39894228 0.48533423 0.56980355 0.59441061 0.67702750 0.41459298 0.39088201 0.85749393 0.29316151 0.55279064 0.30901936 0.91322062 0.57258989 0.89384440 0.42967399 0.49827875 1.13681051 0.61286676 0.53523723 0.73777361 0.74421717 0.96243533 0.53523723 0.73344646 0.32897623 0.45486418 0.29316151 0.73777361 0.43336224 0.46865107 0.54990398 0.48860251 0.49827875 0.73127328 0.43336224 0.56980355 0.58632301 0.45486418 0.60238963 0.39088201 0.28209479 0.61803872 0.39088201 0.54115164 0.46180908 0.47873074 0.44424332 0.54115164 0.38265199 0.42967399 0.36125760 0.27057582 0.22567583 1.20213430 0.51089540 0.42967399 0.39088201 0.76322152 0.40291195 0.48860251 0.65309666 0.30382539 0.45135167 0.72251520 0.30901936 1.15210773 0.71587633 0.30901936 0.46524265 0.37424103 0.45486418 0.45135167 0.54408473 0.59441061 0.27639532 0.71141600 0.68404352 0.48860251 0.51089540 0.31412747 0.32897623 0.63078313 0.39493271 0.48533423 0.32410224 0.39894228 
0.28768137 0.49507435 0.42220082 0.28209479 0.77768167 0.46865107 0.40291195 0.47873074 0.88848664 0.32410224 0.14927053 0.70692752 0.50777063 0.48204379 0.53225539 1.12130462 0.56418958 0.84816292 0.68868115 0.36563664 0.49184908 0.63830765 0.61286676 0.59974175 0.31915382 0.73127328 0.28768137 0.73127328 0.67467261 0.54700210 0.48860251 0.48860251 0.31915382 0.34778982 0.27639532 0.64327510 0.32410224 0.21110041 0.66516971 0.26462837 0.30382539 0.78582516 0.27057582 0.41841419 0.37424103 0.43701937 0.26462837 1.06749679 0.98369815 0.32410224 0.29854107 0.45834978 0.55566230 1.08963107 0.41841419 0.50146267 0.49507435 0.33377906 0.53820256 0.37846988 0.54990398 0.32410224 0.86855882 0.45135167 0.57258989 0.30901936 0.49507435 0.52624101 0.23936537 0.52925674 0.25854415 0.60502592 0.40291195 0.22567583 0.42967399 0.32897623 0.49184908 0.61545817 0.64574449 0.46180908 0.62571652 0.37424103 0.48204379 0.47539459 1.21661044 0.44424332 0.45135167 0.79388511 0.38678889 0.40291195 0.33377906 0.71364965 0.46865107 0.28209479 0.36563664 1.44942928 0.43336224 0.90622266 0.49827875 0.63078313 0.59974175 0.34318313 0.45486418 0.27057582 0.66993801 0.25854415 0.44424332 0.64327510 0.74207554 0.23262132 0.49184908 0.23936537 0.34778982 0.23936537 0.24592454 0.52624101 0.36996385 0.28768137 0.69557963 0.50777063 0.47539459 0.39088201 0.49184908 0.38265199 0.41459298 0.20342145 0.36996385 0.42595379 0.40684289 0.61026434 0.31412747 0.44424332 0.38678889 0.60765078 0.56700351 0.40291195 0.82533821 0.76322152 0.59708213 0.51089540 1.30619332 0.37424103 0.50146267 0.56136155 0.60238963 0.69098830 0.40684289 0.41073622 0.84251472 0.28209479 0.55566230 0.29854107 0.89027615 0.55279064 0.87038930 0.43701937 0.51708829 1.13119660 0.61803872 0.52624101 0.69786397 0.76530399 0.97230672 0.56418958 0.73344646 0.31915382 0.44424332 0.30382539 0.72471464 0.45834978 0.48860251 0.57258989 0.49184908 0.48533423 0.73127328 0.45135167 0.55566230 0.58632301 0.46524265 0.62316776 0.38678889 0.29316151 0.63330124 0.40684289 0.54700210 0.46180908 0.46180908 0.43701937 0.53523723 0.39088201 0.41841419 0.37846988 0.24592454 0.23936537 1.17941265 0.50146267 0.42967399 0.42220082 0.76945201 0.41459298 0.49184908 0.66993801 0.32410224 0.43336224 0.73777361 0.30382539 1.15762024 0.75693976 0.29854107 0.46180908 0.36996385 0.45834978 0.45135167 0.54990398 0.59441061 0.27639532 0.69786397 0.73344646 0.48533423 0.49184908 0.30901936 0.32897623 0.61803872 0.40291195 0.47203487 0.31412747 0.38678889 
0.27639532 0.51708829 0.42595379 0.27057582 0.78379722 0.47203487 0.39088201 0.42595379 0.87948452 0.31412747 0.15957691 0.69098830 0.52624101 0.49827875 0.48533423 1.10989155 0.54700210 0.82147243 0.69786397 0.31412747 0.49507435 0.62316776 0.61026434 0.58360224 0.31915382 0.73561322 0.32410224 0.72909362 0.67937422 0.52320790 0.51089540 0.49827875 0.28209479 0.37424103 0.28209479 0.67230948 0.30901936 0.23262132 0.66993801 0.27639532 0.29854107 0.79987679 0.28209479 0.43701937 0.34318313 0.46180908 0.25231325 1.05248202 0.98531475 0.32897623 0.29854107 0.41459298 0.55851919 1.08670588 0.41459298 0.46865107 0.52015709 0.35682482 0.54408473 0.36125760 0.55566230 0.29854107 0.84062355 0.45834978 0.57812229 0.32410224 0.50146267 0.51089540 0.27639532 0.55279064 0.27639532 0.61026434 0.38678889 0.23262132 0.42595379 0.32410224 0.47873074 0.62571652 0.61286676 0.44424332 0.66277269 0.35233628 0.48860251 0.49507435 1.22573352 0.44064615 0.45834978 0.77768167 0.40291195 0.42595379 0.32410224 0.70014086 0.47203487 0.29316151 0.35682482 1.43286383 0.44781160 0.90622266 0.49827875 0.62571652 0.56980355 0.34778982 0.45486418 0.25854415 0.66755812 0.25231325 0.46524265 0.61803872 0.71587633 0.23936537 0.52925674 0.20342145 0.35682482 0.23936537 0.25231325 0.52624101 0.39088201 0.30382539 0.68868115 0.49827875 0.45486418 0.37846988 0.50146267 0.37424103 0.42220082 0.22567583 0.35233628 0.43701937 0.39493271 0.62825493 0.31412747 0.43336224 0.38678889 0.60765078 0.58086873 0.41073622 0.82726432 0.76945201 0.59974175 0.49827875 1.32314186 0.37424103 0.51708829 0.54700210 0.60502592 0.72251520 0.39088201 0.42220082 0.82340759 0.28209479 0.58632301 0.31412747 0.91322062 0.52925674 0.87038930 0.44781160 0.50777063 1.13260268 0.63330124 0.53225539 0.65552906 0.77357778 0.96573701 0.56700351 0.72909362 0.34778982 0.41459298 0.28768137 0.72030904 0.46180908 0.52320790 0.56980355 0.50146267 0.47873074 0.72471464 0.43701937 0.55279064 0.58903122 0.49184908 0.63830765 0.39088201 0.29316151 0.64079619 0.42220082 0.54990398 0.45486418 0.45834978 0.44064615 0.53225539 0.39088201 0.41459298 0.38265199 0.21850969 0.24592454 1.15210773 0.51089540 0.44064615 0.41841419 0.77151765 0.39088201 0.48860251 0.65309666 0.32897623 0.42220082 0.72030904 0.32410224 1.16992842 0.74635267 0.28768137 0.45135167 0.39894228 0.47539459 0.43336224 0.54990398 0.60502592 0.27057582 0.67702750 0.77563244 0.52015709 0.50146267 0.28768137 0.34778982 0.59172703 0.38678889 0.44064615 0.29854107 0.40291195 
0.26462837 0.54115164 0.41073622 0.26462837 0.76945201 0.46524265 0.39493271 0.39493271 0.87403874 0.32410224 0.13819766 0.65552906 0.52320790 0.52624101 0.48204379 1.10989155 0.54990398 0.79788456 0.68404352 0.28768137 0.51400117 0.64079619 0.61545817 0.57536274 0.32897623 0.73777361 0.31915382 0.74848206 0.68171287 0.51708829 0.52015709 0.51708829 0.27639532 0.36996385 0.25231325 0.70241037 0.29854107 0.22567583 0.64079619 0.27639532 0.31412747 0.81563942 0.27639532 0.44424332 0.34318313 0.45135167 0.23936537 1.01554125 1.00451100 0.31915382 0.28768137 0.37846988 0.55851919 1.09254843 0.39493271 0.45135167 0.51708829 0.37424103 0.52925674 0.36563664 0.59708213 0.29854107 0.81172746 0.45486418 0.56700351 0.31915382 0.52925674 0.47203487 0.25231325 0.53820256 0.28209479 0.62060854 0.39088201 0.21110041 0.44424332 0.32410224 0.48533423 0.63330124 0.58360224 0.42967399 0.69786397 0.34778982 0.49184908 0.50462650 1.22962269 0.43701937 0.45135167 0.75060542 0.39493271 0.43336224 0.32897623 0.70692752 0.45135167 0.32410224 0.35682482 1.43508361 0.45135167 0.93048530 0.49827875 0.61803872 0.58086873 0.34778982 0.43336224 0.25231325 0.66277269 0.23936537 0.42967399 0.61026434 0.72030904 0.24592454 0.52624101 0.21850969 0.38265199 0.24592454 0.25231325 0.53820256 0.36996385 0.30382539 0.69098830 0.50777063 0.44064615 0.36125760 0.49184908 0.36563664 0.41841419 0.23262132 0.35682482 0.43701937 0.38265199 0.63078313 0.29316151 0.43701937 0.38678889 0.60502592 0.56980355 0.41073622 0.83110315 0.76945201 0.59708213 0.50462650 1.31469490 0.37846988 0.49507435 0.55566230 0.61026434 0.76530399 0.37846988 0.42595379 0.81563942 0.26462837 0.59708213 0.30901936 0.89739847 0.50777063 0.83110315 0.47539459 0.50146267 1.12696781 0.62825493 0.52925674 0.65309666 0.77357778 0.96573701 0.55566230 0.72690743 0.33851375 0.37846988 0.31412747 0.71809610 0.44781160 0.55566230 0.60238963 0.50462650 0.50146267 0.71364965 0.42220082 0.52624101 0.58632301 0.49827875 0.65065517 0.39894228 0.30382539 0.63078313 0.44424332 0.55279064 0.42595379 0.43336224 0.44781160 0.53820256 0.38265199 0.41459298 0.40684289 0.23262132 0.24592454 1.10701990 0.52624101 0.43336224 0.42595379 0.78986542 0.37424103 0.48860251 0.66277269 0.31412747 0.41073622 0.68171287 0.31915382 1.18748170 0.75483422 0.30382539 0.45486418 0.41459298 0.49184908 0.45486418 0.55279064 0.61026434 0.27639532 0.66277269 0.83110315 0.50777063 0.47873074 0.29854107 0.35233628 0.58086873 0.37846988 0.40291195 0.31412747 0.40684289 
0.26462837 0.52624101 0.39493271 0.27057582 0.77357778 0.49184908 0.39894228 0.36996385 0.87767302 0.32410224 0.15957691 0.59708213 0.52925674 0.53820256 0.48533423 1.11561268 0.53820256 0.77151765 0.67937422 0.29316151 0.54115164 0.66277269 0.60502592 0.55279064 0.34778982 0.76113336 0.35233628 0.72909362 0.66277269 0.52624101 0.55279064 0.50462650 0.27639532 0.36996385 0.27057582 0.70917531 0.30901936 0.21850969 0.64079619 0.26462837 0.30901936 0.81563942 0.26462837 0.42220082 0.30901936 0.44424332 0.24592454 0.98531475 1.02490128 0.31412747 0.29854107 0.36125760 0.55566230 1.06898667 0.39088201 0.44781160 0.51708829 0.37846988 0.53820256 0.37424103 0.56700351 0.29316151 0.77151765 0.45135167 0.53523723 0.32897623 0.52624101 0.44424332 0.24592454 0.54408473 0.29316151 0.63580937 0.39088201 0.21110041 0.44424332 0.30382539 0.48533423 0.60765078 0.55279064 0.42220082 0.73992770 0.36563664 0.49507435 0.49184908 1.21661044 0.43336224 0.44424332 0.73777361 0.42220082 0.43336224 0.28768137 0.69786397 0.45135167 0.30382539 0.39493271 1.41835062 0.44064615 0.91843410 0.50146267 0.61545817 0.56980355 0.33377906 0.42967399 0.26462837 0.66755812 0.22567583 0.42220082 0.59974175 0.71364965 0.24592454 0.53523723 0.23262132 0.38265199 0.21110041 0.25231325 0.54408473 0.37846988 0.31915382 0.69557963 0.48860251 0.42967399 0.36125760 0.47203487 0.37846988 0.43701937 0.22567583 0.32897623 0.44781160 0.39088201 0.63830765 0.30382539 0.42220082 0.41073622 0.60502592 0.57258989 0.41459298 0.83110315 0.77151765 0.56136155 0.50777063 1.32554539 0.37424103 0.46865107 0.55566230 0.61286676 0.76945201 0.37424103 0.43336224 0.80186406 0.29316151 0.60765078 0.32410224 0.88129230 0.50462650 0.79987679 0.51400117 0.51708829 1.12555468 0.64079619 0.53225539 0.61803872 0.78784788 0.96738362 0.59172703 0.71364965 0.32897623 0.33851375 0.28768137 0.73127328 0.46180908 0.56418958 0.60502592 0.50777063 0.50146267 0.68868115 0.41073622 0.51400117 0.59708213 0.52015709 0.64574449 0.39493271 0.32410224 0.61803872 0.45486418 0.55279064 0.41459298 0.42967399 0.43701937 0.54700210 0.37424103 0.41459298 0.41841419 0.23262132 0.23936537 1.10125413 0.52320790 0.44424332 0.43701937 0.81563942 0.38265199 0.49827875 0.64327510 0.32410224 0.41841419 0.68868115 0.30901936 1.19549629 0.75693976 0.27639532 0.47203487 0.44424332 0.51400117 0.44424332 0.56136155 0.62571652 0.28209479 0.62825493 0.87221593 0.48860251 0.46180908 0.30901936 0.35233628 0.58086873 0.36996385 0.38678889 0.32410224 0.36996385 
0.27639532 0.51089540 0.37424103 0.25231325 0.76945201 0.51089540 0.38678889 0.34778982 0.86855882 0.31412747 0.15957691 0.56136155 0.52320790 0.54700210 0.47539459 1.11275579 0.53225539 0.74848206 0.68636625 0.27057582 0.53820256 0.66516971 0.58360224 0.51708829 0.36996385 0.75483422 0.35233628 0.72251520 0.67937422 0.52015709 0.56136155 0.50146267 0.27057582 0.36996385 0.24592454 0.71141600 0.29316151 0.20342145 0.62825493 0.25854415 0.30901936 0.82726432 0.27639532 0.40684289 0.31412747 0.46180908 0.23262132 0.95579777 0.99815327 0.31412747 0.30382539 0.35682482 0.55566230 1.04945329 0.37846988 0.41073622 0.53225539 0.37846988 0.55279064 0.37424103 0.56136155 0.27057582 0.74635267 0.43336224 0.50777063 0.33851375 0.51400117 0.43336224 0.22567583 0.54990398 0.30901936 0.61026434 0.39493271 0.22567583 0.47203487 0.30382539 0.46865107 0.61545817 0.54408473 0.40291195 0.75693976 0.34318313 0.48860251 0.45135167 1.21530156 0.44064615 0.44781160 0.71809610 0.41459298 0.41459298 0.31412747 0.69098830 0.44064615 0.30382539 0.40684289 1.41835062 0.44064615 0.89027615 0.47203487 0.61286676 0.58086873 0.32410224 0.43336224 0.26462837 0.67467261 0.23262132 0.40291195 0.64327510 0.68868115 0.25231325 0.54990398 0.23262132 0.39088201 0.18712052 0.23936537 0.55279064 0.40684289 0.32897623 0.71141600 0.48204379 0.42595379 0.33851375 0.47203487 0.35682482 0.46524265 0.22567583 0.31915382 0.43336224 0.38265199 0.63580937 0.30382539 0.42967399 0.44781160 0.59708213 0.58086873 0.39088201 0.84062355 0.77768167 0.49827875 0.52320790 1.32794457 0.34778982 0.48860251 0.55279064 0.63580937 0.77563244 0.35233628 0.45486418 0.78986542 0.27639532 0.62060854 0.32410224 0.86855882 0.50462650 0.84062355 0.55851919 0.51089540 1.12272310 0.65795246 0.52015709 0.58086873 0.79987679 0.97066846 0.58086873 0.66516971 0.32897623 0.31412747 0.31915382 0.74421717 0.47873074 0.56136155 0.60502592 0.51400117 0.50777063 0.69557963 0.41841419 0.50146267 0.60502592 0.53820256 0.64327510 0.40291195 0.32410224 0.60765078 0.46865107 0.56418958 0.39894228 0.39088201 0.43701937 0.54115164 0.38678889 0.43336224 0.45135167 0.23936537 0.24592454 1.08963107 0.50146267 0.41841419 0.43701937 0.81953271 0.42967399 0.49827875 0.63830765 0.32410224 0.42967399 0.69328777 0.31412747 1.19416426 0.80582391 0.29316151 0.45486418 0.45834978 0.53225539 0.44424332 0.56700351 0.61026434 0.28768137 0.57536274 0.90446471 0.48533423 0.47203487 0.31412747 0.35682482 0.57258989 0.37846988 0.36996385 0.31412747 0.36563664 
0.27057582 0.50777063 0.38265199 0.27639532 0.75060542 0.52015709 0.36996385 0.30382539 0.85377376 0.31412747 0.16925688 0.53225539 0.52015709 0.55279064 0.45834978 1.11418515 0.54990398 0.74207554 0.68868115 0.24592454 0.54115164 0.66516971 0.58086873 0.50146267 0.37424103 0.76945201 0.39088201 0.71809610 0.69786397 0.52320790 0.56700351 0.50777063 0.27639532 0.38265199 0.24592454 0.71587633 0.29854107 0.20342145 0.62571652 0.25854415 0.32897623 0.84628438 0.28768137 0.40291195 0.33851375 0.46865107 0.23936537 0.91322062 0.98369815 0.32410224 0.29854107 0.34778982 0.55566230 1.02800235 0.36563664 0.39894228 0.54990398 0.38678889 0.52925674 0.38265199 0.55566230 0.27639532 0.69557963 0.42220082 0.47539459 0.34318313 0.50146267 0.39493271 0.21850969 0.54990398 0.30382539 0.58086873 0.39088201 0.22567583 0.48860251 0.29316151 0.47539459 0.62571652 0.51400117 0.38678889 0.79187782 0.35682482 0.48533423 0.41841419 1.21791792 0.45135167 0.46524265 0.69328777 0.41073622 0.40291195 0.29316151 0.67702750 0.42967399 0.30901936 0.41073622 1.41835062 0.45834978 0.89027615 0.47203487 0.59172703 0.56980355 0.30382539 0.42220082 0.25231325 0.67230948 0.21850969 0.39894228 0.60765078 0.69328777 0.24592454 0.56418958 0.19544100 0.39894228 0.18712052 0.23262132 0.54990398 0.38678889 0.33377906 0.72030904 0.48533423 0.44064615 0.32410224 0.47203487 0.35682482 0.42967399 0.24592454 0.29854107 0.42967399 0.38265199 0.62825493 0.31412747 0.41841419 0.46180908 0.60238963 0.58360224 0.39088201 0.83110315 0.78582516 0.44781160 0.51400117 1.33630777 0.31915382 0.48204379 0.53523723 0.62825493 0.80779655 0.32897623 0.46524265 0.77357778 0.29854107 0.61286676 0.33377906 0.85563587 0.47539459 0.81172746 0.56980355 0.50777063 1.13119660 0.66755812 0.51400117 0.54990398 0.81758838 0.96078024 0.57536274 0.60502592 0.31915382 0.29854107 0.29854107 0.72471464 0.48533423 0.57258989 0.61803872 0.52015709 0.49827875 0.68171287 0.42220082 0.50777063 0.60502592 0.55279064 0.64820448 0.39493271 0.32410224 0.58360224 0.47539459 0.56136155 0.39088201 0.39894228 0.44064615 0.54408473 0.37846988 0.43336224 0.49184908 0.24592454 0.26462837 1.03571440 0.50462650 0.40291195 0.42967399 0.81758838 0.39894228 0.51089540 0.64079619 0.30382539 0.45834978 0.67937422 0.32897623 1.18882122 0.79987679 0.30382539 0.47203487 0.48533423 0.54408473 0.45834978 0.55566230 0.61286676 0.30382539 0.52320790 0.94238240 0.48533423 0.44064615 0.31915382 0.35233628 0.54115164 0.39088201 0.35682482 0.29854107 0.37846988 
0.28209479 0.49184908 0.37846988 0.27057582 0.71587633 0.50146267 0.34778982 0.26462837 0.85563587 0.31915382 0.13819766 0.49827875 0.52624101 0.56418958 0.44781160 1.12272310 0.54700210 0.72690743 0.68868115 0.25231325 0.54115164 0.68404352 0.56700351 0.48533423 0.39493271 0.77768167 0.39088201 0.69328777 0.68636625 0.50777063 0.57258989 0.50777063 0.29316151 0.37424103 0.23936537 0.71809610 0.29854107 0.18712052 0.62060854 0.25231325 0.31412747 0.86488625 0.27057582 0.41073622 0.30901936 0.45834978 0.23262132 0.87948452 0.96408758 0.31915382 0.30901936 0.35233628 0.54408473 1.04031419 0.37424103 0.39088201 0.55566230 0.39088201 0.55279064 0.41841419 0.53225539 0.28768137 0.63580937 0.41459298 0.48204379 0.34778982 0.50146267 0.36996385 0.23262132 0.56136155 0.32410224 0.55279064 0.39493271 0.23936537 0.48204379 0.28768137 0.46865107 0.61545817 0.52320790 0.37846988 0.84816292 0.36563664 0.49184908 0.39088201 1.22443439 0.45834978 0.49507435 0.66516971 0.42595379 0.39088201 0.27639532 0.66036698 0.43701937 0.30382539 0.42595379 1.41835062 0.45834978 0.90622266 0.47203487 0.59708213 0.56418958 0.30901936 0.44064615 0.24592454 0.63830765 0.22567583 0.39088201 0.59708213 0.70467256 0.25854415 0.58360224 0.21110041 0.40684289 0.18712052 0.26462837 0.55566230 0.41459298 0.31915382 0.72471464 0.48204379 0.41459298 0.31915382 0.45834978 0.35682482 0.42220082 0.23936537 0.28209479 0.41841419 0.37424103 0.63830765 0.29316151 0.43701937 0.47203487 0.58086873 0.58632301 0.36996385 0.83301594 0.77151765 0.40684289 0.50462650 1.34343480 0.30901936 0.47539459 0.50462650 0.64327510 0.84628438 0.31915382 0.45834978 0.76322152 0.29854107 0.61286676 0.33851375 0.85563587 0.46180908 0.78379722 0.56980355 0.48860251 1.14517978 0.67467261 0.51708829 0.52624101 0.81563942 0.93219418 0.58632301 0.56700351 0.32897623 0.27639532 0.29854107 0.73561322 0.49184908 0.56980355 0.63330124 0.52015709 0.48533423 0.66277269 0.41459298 0.50462650 0.59974175 0.59441061 0.65552906 0.40291195 0.31915382 0.53820256 0.48204379 0.55566230 0.38678889 0.37424103 0.44781160 0.52925674 0.37424103 0.45486418 0.47203487 0.27057582 0.29316151 0.98854001 0.50462650 0.39088201 0.43701937 0.86119802 0.41073622 0.51089540 0.64327510 0.27639532 0.45834978 0.67230948 0.31412747 1.18345405 0.78784788 0.29854107 0.48204379 0.52015709 0.57258989 0.45135167 0.54408473 0.59441061 0.30382539 0.49507435 0.96573701 0.49507435 0.40291195 0.33377906 0.33851375 0.52320790 0.35682482 0.34318313 0.28209479 0.36996385 
0.26462837 0.46865107 0.37846988 0.28768137 0.68404352 0.50146267 0.36996385 0.23936537 0.83301594 0.31412747 0.15957691 0.48533423 0.52015709 0.57258989 0.43701937 1.10989155 0.56136155 0.69328777 0.70692752 0.24592454 0.54115164 0.70917531 0.53820256 0.49827875 0.36996385 0.78582516 0.39493271 0.68636625 0.69786397 0.51089540 0.64327510 0.48860251 0.27057582 0.36563664 0.23936537 0.70917531 0.27057582 0.18712052 0.59441061 0.26462837 0.29854107 0.86119802 0.28768137 0.41073622 0.33377906 0.46865107 0.21110041 0.85377376 0.95413116 0.32410224 0.31915382 0.34778982 0.55566230 1.02800235 0.36563664 0.40684289 0.54990398 0.39088201 0.55851919 0.39088201 0.52320790 0.28768137 0.61286676 0.41073622 0.47873074 0.34778982 0.52015709 0.34778982 0.22567583 0.56418958 0.33377906 0.55566230 0.38265199 0.23936537 0.48533423 0.27639532 0.45486418 0.60765078 0.51708829 0.37846988 0.87585777 0.36996385 0.49184908 0.39088201 1.23349960 0.45834978 0.48860251 0.66036698 0.42220082 0.37424103 0.26462837 0.66516971 0.42967399 0.29854107 0.42595379 1.42059307 0.47539459 0.90270333 0.44424332 0.60502592 0.58360224 0.31915382 0.44424332 0.23936537 0.63078313 0.23936537 0.37846988 0.59172703 0.69098830 0.27057582 0.58903122 0.25854415 0.39894228 0.18712052 0.26462837 0.55566230 0.39088201 0.32897623 0.72909362 0.48204379 0.43336224 0.30382539 0.45486418 0.34778982 0.40684289 0.27639532 0.25854415 0.41841419 0.38265199 0.65065517 0.29316151 0.45135167 0.49184908 0.57258989 0.58360224 0.34778982 0.82340759 0.77768167 0.39894228 0.50777063 1.34343480 0.28768137 0.46865107 0.48533423 0.64327510 0.85563587 0.31412747 0.46180908 0.75903945 0.29854107 0.63078313 0.34778982 0.85003732 0.45486418 0.73561322 0.57536274 0.50462650 1.15348833 0.70692752 0.49184908 0.49827875 0.82533821 0.92705808 0.59172703 0.56136155 0.30901936 0.25854415 0.30382539 0.71364965 0.48860251 0.56980355 0.64820448 0.52015709 0.46865107 0.67230948 0.43701937 0.50462650 0.58360224 0.61026434 0.66755812 0.37846988 0.32897623 0.52925674 0.49184908 0.58632301 0.39493271 0.37424103 0.45486418 0.52320790 0.37424103 0.45486418 0.49184908 0.24592454 0.31412747 0.95746147 0.47873074 0.39088201 0.44064615 0.85749393 0.38265199 0.51089540 0.65795246 0.28768137 0.46524265 0.66993801 0.33851375 1.16720449 0.80976439 0.30382539 0.47539459 0.52624101 0.56980355 0.47203487 0.53523723 0.56136155 0.36996385 0.46865107 1.00133718 0.49827875 0.41073622 0.31915382 0.33851375 0.52015709 0.35233628 0.32897623 0.27639532 0.39493271 
0.24592454 0.45486418 0.37846988 0.29316151 0.68636625 0.50462650 0.37424103 0.24592454 0.79788456 0.30901936 0.18712052 0.45834978 0.52925674 0.56136155 0.45135167 1.12837917 0.58632301 0.70241037 0.70241037 0.25231325 0.53523723 0.72471464 0.53820256 0.49184908 0.40291195 0.77357778 0.41841419 0.66516971 0.67937422 0.52015709 0.68171287 0.47203487 0.28768137 0.39088201 0.22567583 0.67467261 0.27057582 0.17841241 0.60502592 0.27057582 0.30382539 0.85934797 0.28209479 0.41459298 0.35233628 0.47203487 0.22567583 0.80582391 0.95246164 0.33377906 0.31915382 0.35233628 0.55279064 1.01082874 0.36563664 0.40684289 0.56980355 0.39088201 0.55279064 0.39894228 0.52925674 0.27057582 0.58903122 0.39894228 0.44781160 0.36563664 0.50462650 0.33851375 0.23936537 0.56700351 0.32897623 0.60765078 0.37846988 0.22567583 0.50462650 0.26462837 0.48204379 0.59172703 0.51089540 0.37424103 0.88848664 0.36996385 0.50146267 0.39894228 1.27161874 0.47539459 0.49827875 0.64327510 0.43336224 0.36563664 0.25231325 0.64820448 0.41073622 0.29854107 0.42967399 1.41272891 0.47873074 0.87403874 0.45135167 0.56418958 0.61286676 0.33851375 0.42967399 0.23936537 0.63580937 0.22567583 0.36996385 0.59708213 0.68171287 0.27057582 0.63078313 0.26462837 0.37846988 0.18712052 0.23936537 0.55851919 0.39088201 0.33377906 0.79987679 0.48204379 0.39493271 0.30901936 0.45834978 0.36996385 0.42220082 0.26462837 0.26462837 0.43701937 0.38678889 0.62571652 0.27057582 0.45486418 0.51089540 0.56136155 0.61803872 0.33377906 0.82726432 0.76530399 0.35682482 0.51089540 1.34461896 0.27057582 0.46865107 0.49827875 0.63580937 0.85377376 0.31915382 0.44781160 0.73777361 0.29854107 0.59441061 0.34318313 0.86855882 0.45135167 0.71809610 0.60238963 0.51708829 1.15624458 0.71364965 0.48204379 0.50146267 0.84440165 0.90446471 0.59441061 0.54408473 0.29316151 0.25854415 0.29854107 0.72251520 0.49827875 0.56418958 0.68636625 0.51708829 0.46865107 0.67937422 0.44064615 0.52624101 0.59708213 0.64079619 0.67937422 0.37424103 0.31915382 0.47539459 0.49184908 0.55566230 0.37424103 0.35682482 0.43336224 0.52624101 0.37424103 0.45486418 0.50146267 0.25854415 0.34318313 0.89206206 0.46180908 0.33851375 0.43336224 0.84062355 0.41073622 0.49507435 0.66036698 0.29854107 0.46180908 0.66755812 0.33851375 1.16447418 0.85563587 0.30382539 0.48204379 0.54700210 0.58086873 0.49184908 0.52925674 0.57258989 0.37424103 0.47539459 1.02490128 0.50462650 0.40291195 0.33851375 0.30901936 0.49827875 0.36563664 0.31915382 0.27639532 0.40291195 
0.25231325 0.45834978 0.39088201 0.29316151 0.67467261 0.48204379 0.36996385 0.21850969 0.76322152 0.32410224 0.17841241 0.41459298 0.52925674 0.55566230 0.42220082 1.13540963 0.60502592 0.70917531 0.71587633 0.23262132 0.53820256 0.72909362 0.51089540 0.49827875 0.39894228 0.77768167 0.44064615 0.63580937 0.68868115 0.52015709 0.71809610 0.47539459 0.28768137 0.36996385 0.25854415 0.61803872 0.26462837 0.19544100 0.60238963 0.28768137 0.31412747 0.85377376 0.28209479 0.41459298 0.36996385 0.46865107 0.24592454 0.77357778 0.92189338 0.34318313 0.31412747 0.36563664 0.55851919 0.95912229 0.36996385 0.40684289 0.59974175 0.39088201 0.57812229 0.43336224 0.52925674 0.28209479 0.56136155 0.39894228 0.46180908 0.37424103 0.50777063 0.30901936 0.24592454 0.59172703 0.33851375 0.59974175 0.37424103 0.23262132 0.50146267 0.29316151 0.46524265 0.59172703 0.52015709 0.35682482 0.89027615 0.37846988 0.51400117 0.41841419 1.27036653 0.48860251 0.51089540 0.63330124 0.43701937 0.36125760 0.23936537 0.63330124 0.40684289 0.31412747 0.43336224 1.40934513 0.47539459 0.87221593 0.42967399 0.55851919 0.61286676 0.33377906 0.44424332 0.22567583 0.63830765 0.23262132 0.37424103 0.59172703 0.69557963 0.27639532 0.61286676 0.28209479 0.37846988 0.17841241 0.27057582 0.56700351 0.39088201 0.34318313 0.79987679 0.48204379 0.40684289 0.30382539 0.44424332 0.33377906 0.39493271 0.27639532 0.22567583 0.40684289 0.38678889 0.63078313 0.27639532 0.41841419 0.51708829 0.55566230 0.63330124 0.32410224 0.81563942 0.77972552 0.34778982 0.51089540 1.34816522 0.23262132 0.47539459 0.45486418 0.66277269 0.87767302 0.31412747 0.45135167 0.72471464 0.29854107 0.59708213 0.36563664 0.84628438 0.44781160 0.71364965 0.59441061 0.49507435 1.15624458 0.70917531 0.45486418 0.48533423 0.82147243 0.88669353 0.60502592 0.52624101 0.30901936 0.25854415 0.32410224 0.73127328 0.51089540 0.56980355 0.69098830 0.54408473 0.45834978 0.67937422 0.47873074 0.51400117 0.59441061 0.64820448 0.69557963 0.36125760 0.31915382 0.45135167 0.51089540 0.56136155 0.38678889 0.34778982 0.42595379 0.52320790 0.38678889 0.46524265 0.53225539 0.25854415 0.34318313 0.82340759 0.47873074 0.33851375 0.45834978 0.87038930 0.38678889 0.48533423 0.66755812 0.29316151 0.47203487 0.65552906 0.35233628 1.16720449 0.84816292 0.30901936 0.51708829 0.55279064 0.59441061 0.49507435 0.51400117 0.58903122 0.39493271 0.47539459 1.04945329 0.53523723 0.38678889 0.36563664 0.28768137 0.49507435 0.32897623 0.31915382 0.28209479 0.39894228 
0.25854415 0.44781160 0.41073622 0.29316151 0.65065517 0.49184908 0.38678889 0.24592454 0.72030904 0.31915382 0.19544100 0.39088201 0.54408473 0.55566230 0.40684289 1.12272310 0.59441061 0.70014086 0.71809610 0.21110041 0.54408473 0.76113336 0.49507435 0.48533423 0.40684289 0.78176402 0.46524265 0.61545817 0.70692752 0.52624101 0.78582516 0.47539459 0.29316151 0.38678889 0.24592454 0.56418958 0.27057582 0.21110041 0.59974175 0.27057582 0.32410224 0.82533821 0.27057582 0.41459298 0.37424103 0.49184908 0.23262132 0.75693976 0.89206206 0.34318313 0.30901936 0.37846988 0.55279064 0.95746147 0.37424103 0.41073622 0.61026434 0.36996385 0.58632301 0.44064615 0.53820256 0.26462837 0.53225539 0.38678889 0.44781160 0.39894228 0.50462650 0.30901936 0.25231325 0.58086873 0.32897623 0.60238963 0.38265199 0.23936537 0.50146267 0.28768137 0.46524265 0.59441061 0.51708829 0.33851375 0.87038930 0.39493271 0.50146267 0.40684289 1.24377894 0.52624101 0.51400117 0.61026434 0.45486418 0.32410224 0.23936537 0.61803872 0.41073622 0.32410224 0.43701937 1.38197660 0.49184908 0.90270333 0.41841419 0.56700351 0.63830765 0.33377906 0.44064615 0.21110041 0.60238963 0.25231325 0.37424103 0.57812229 0.69557963 0.27639532 0.62825493 0.28209479 0.37424103 0.17841241 0.27639532 0.56418958 0.39493271 0.34318313 0.83301594 0.45834978 0.38678889 0.29316151 0.43336224 0.32897623 0.39493271 0.27639532 0.15957691 0.39894228 0.38265199 0.63078313 0.27639532 0.43701937 0.51089540 0.54408473 0.63330124 0.29316151 0.79788456 0.76738080 0.32897623 0.49184908 1.34580209 0.21110041 0.47539459 0.45834978 0.66036698 0.90797721 0.31412747 0.47539459 0.70692752 0.30382539 0.58360224 0.35233628 0.83301594 0.42967399 0.73127328 0.59708213 0.49507435 1.16856725 0.70467256 0.45135167 0.45834978 0.81563942 0.87948452 0.58632301 0.50462650 0.32410224 0.26462837 0.31412747 0.72471464 0.50462650 0.55851919 0.68636625 0.54990398 0.43701937 0.69557963 0.52320790 0.52015709 0.62316776 0.70467256 0.69786397 0.36996385 0.32410224 0.40291195 0.50462650 0.56136155 0.35682482 0.32897623 0.41459298 0.53225539 0.39894228 0.47203487 0.54700210 0.24592454 0.35682482 0.77563244 0.43701937 0.32410224 0.44424332 0.87403874 0.39088201 0.47539459 0.66755812 0.29316151 0.46180908 0.65065517 0.35233628 1.16173746 0.83301594 0.30901936 0.48533423 0.57812229 0.58903122 0.52624101 0.52624101 0.55851919 0.38265199 0.50146267 1.07344389 0.51708829 0.36563664 0.38678889 0.28768137 0.45834978 0.33851375 0.32410224 0.29316151 0.40291195 
0.26462837 0.42967399 0.39088201 0.28768137 0.63330124 0.47873074 0.38678889 0.25231325 0.69098830 0.30382539 0.21110041 0.36563664 0.53820256 0.52320790 0.40684289 1.10989155 0.59172703 0.68868115 0.72251520 0.20342145 0.55279064 0.76322152 0.48533423 0.48860251 0.40291195 0.78176402 0.46524265 0.59441061 0.70014086 0.52320790 0.79788456 0.45486418 0.27057582 0.38265199 0.26462837 0.54700210 0.25854415 0.23262132 0.59441061 0.28768137 0.33851375 0.80186406 0.25231325 0.42595379 0.38678889 0.46524265 0.27057582 0.71809610 0.84628438 0.36563664 0.30901936 0.40291195 0.56418958 0.96243533 0.39088201 0.40291195 0.62571652 0.36563664 0.57812229 0.45135167 0.52925674 0.27057582 0.51708829 0.38678889 0.43336224 0.43701937 0.51400117 0.29854107 0.26462837 0.58632301 0.34778982 0.58086873 0.38265199 0.23262132 0.50777063 0.29854107 0.45486418 0.58632301 0.49184908 0.35233628 0.87038930 0.40684289 0.52320790 0.41459298 1.23993417 0.51400117 0.53523723 0.56700351 0.44781160 0.30382539 0.25231325 0.61545817 0.39894228 0.33377906 0.42967399 1.35640375 0.47539459 0.89027615 0.43336224 0.56418958 0.63330124 0.33377906 0.44781160 0.21850969 0.59441061 0.25231325 0.38265199 0.57536274 0.68636625 0.27639532 0.64079619 0.30382539 0.35682482 0.17841241 0.29854107 0.56700351 0.40291195 0.32410224 0.82340759 0.45486418 0.37846988 0.29854107 0.42967399 0.33377906 0.39894228 0.27639532 0.18712052 0.39088201 0.38265199 0.61286676 0.26462837 0.44424332 0.52320790 0.52624101 0.64820448 0.29316151 0.78986542 0.76322152 0.36125760 0.49184908 1.33987602 0.21110041 0.45486418 0.43336224 0.65795246 0.90093852 0.31915382 0.48533423 0.69786397 0.30382539 0.54990398 0.35233628 0.80779655 0.43701937 0.75903945 0.60502592 0.48860251 1.16036667 0.70917531 0.42220082 0.47873074 0.80976439 0.87585777 0.57536274 0.50462650 0.35233628 0.28768137 0.36125760 0.73127328 0.50777063 0.54990398 0.67937422 0.56418958 0.42967399 0.69557963 0.55279064 0.52320790 0.62316776 0.73344646 0.70692752 0.35233628 0.35233628 0.36563664 0.51089540 0.55279064 0.35233628 0.30382539 0.42220082 0.53523723 0.40684289 0.47873074 0.54700210 0.24592454 0.39088201 0.74848206 0.44781160 0.31412747 0.44424332 0.85003732 0.37424103 0.48533423 0.66516971 0.28209479 0.46865107 0.64327510 0.35682482 1.17128801 0.79388511 0.32897623 0.49507435 0.58086873 0.59708213 0.53820256 0.53820256 0.56700351 0.39088201 0.50777063 1.07492553 0.52624101 0.34778982 0.41073622 0.25854415 0.43701937 0.30382539 0.32897623 0.27639532 0.39493271 
0.24592454 0.39088201 0.37846988 0.25231325 0.62060854 0.49507435 0.40291195 0.27057582 0.64327510 0.31412747 0.23936537 0.33851375 0.54115164 0.51089540 0.40291195 1.11561268 0.58360224 0.67230948 0.71809610 0.21110041 0.54700210 0.76113336 0.46524265 0.49184908 0.40291195 0.80384642 0.46180908 0.57536274 0.70467256 0.53225539 0.83301594 0.45135167 0.26462837 0.35233628 0.24592454 0.54990398 0.27639532 0.22567583 0.59708213 0.28768137 0.33851375 0.81368579 0.25854415 0.43701937 0.41841419 0.45135167 0.25231325 0.71141600 0.78986542 0.37846988 0.30901936 0.43701937 0.55566230 0.94743542 0.36996385 0.39894228 0.63830765 0.36563664 0.58086873 0.45834978 0.50146267 0.25854415 0.52015709 0.36996385 0.43336224 0.49827875 0.50777063 0.28209479 0.25854415 0.59708213 0.35682482 0.58632301 0.39894228 0.22567583 0.50146267 0.30901936 0.45486418 0.58903122 0.48860251 0.31915382 0.87403874 0.41073622 0.50462650 0.42220082 1.22962269 0.52624101 0.54115164 0.54700210 0.44424332 0.29854107 0.25231325 0.60765078 0.40291195 0.35233628 0.41841419 1.34224959 0.47539459 0.85003732 0.45135167 0.56136155 0.64079619 0.28768137 0.44064615 0.20342145 0.56700351 0.23936537 0.38265199 0.56700351 0.70917531 0.29854107 0.63580937 0.30901936 0.36125760 0.17841241 0.31412747 0.54408473 0.41459298 0.34318313 0.80186406 0.46524265 0.38678889 0.28768137 0.45135167 0.29854107 0.41459298 0.28209479 0.20342145 0.38678889 0.40684289 0.61026434 0.26462837 0.44424332 0.53225539 0.52320790 0.66755812 0.30901936 0.78986542 0.75903945 0.36125760 0.47539459 1.33749825 0.20342145 0.45135167 0.41073622 0.67702750 0.89562320 0.29316151 0.48533423 0.68868115 0.30901936 0.54408473 0.36125760 0.79588735 0.44424332 0.75693976 0.60238963 0.47873074 1.15762024 0.71587633 0.41841419 0.46865107 0.81563942 0.87221593 0.56136155 0.47873074 0.36996385 0.29316151 0.36125760 0.72909362 0.52925674 0.52015709 0.67702750 0.56980355 0.43336224 0.69328777 0.58086873 0.53225539 0.61026434 0.77357778 0.69557963 0.35233628 0.36563664 0.35233628 0.51089540 0.56700351 0.34778982 0.29854107 0.41073622 0.54408473 0.40684289 0.48204379 0.52925674 0.23936537 0.38265199 0.69557963 0.45486418 0.30382539 0.45135167 0.84062355 0.39088201 0.46865107 0.65065517 0.29316151 0.48204379 0.65065517 0.34778982 1.17400247 0.78176402 0.32410224 0.51708829 0.59172703 0.58903122 0.53225539 0.54700210 0.54115164 0.40291195 0.51708829 1.07788269 0.51708829 0.37424103 0.42595379 0.27057582 0.41073622 0.27639532 0.32410224 0.27639532 0.36563664 
0.25854415 0.37424103 0.41459298 0.23936537 0.61286676 0.47539459 0.38678889 0.30901936 0.58903122 0.31915382 0.25854415 0.32410224 0.52624101 0.52015709 0.39088201 1.13119660 0.59708213 0.68636625 0.73992770 0.21110041 0.54990398 0.78986542 0.46865107 0.48533423 0.40291195 0.79987679 0.46524265 0.54408473 0.71364965 0.53820256 0.81563942 0.46180908 0.27057582 0.35682482 0.24592454 0.54990398 0.26462837 0.24592454 0.56980355 0.28209479 0.33377906 0.80779655 0.27057582 0.42967399 0.42595379 0.47539459 0.24592454 0.69098830 0.76113336 0.39088201 0.32410224 0.47203487 0.56136155 0.92189338 0.37846988 0.39088201 0.66755812 0.37846988 0.59172703 0.44781160 0.50777063 0.27639532 0.47873074 0.37424103 0.45135167 0.55279064 0.50146267 0.27639532 0.27639532 0.60502592 0.35682482 0.57812229 0.41841419 0.25854415 0.50146267 0.31915382 0.44064615 0.58903122 0.51089540 0.32897623 0.88129230 0.39894228 0.51089540 0.42595379 1.23091635 0.54700210 0.56980355 0.51089540 0.49184908 0.28768137 0.25231325 0.58086873 0.39894228 0.35233628 0.41841419 1.28407368 0.49827875 0.84062355 0.46524265 0.57812229 0.61545817 0.28768137 0.42595379 0.21110041 0.53225539 0.24592454 0.37424103 0.61803872 0.70241037 0.32897623 0.65552906 0.29854107 0.37424103 0.17841241 0.31412747 0.52320790 0.39493271 0.33377906 0.77972552 0.46180908 0.36996385 0.27639532 0.45834978 0.30901936 0.38265199 0.28768137 0.21110041 0.39493271 0.36125760 0.59441061 0.25854415 0.43336224 0.51708829 0.51708829 0.72030904 0.32410224 0.78176402 0.75693976 0.36563664 0.45834978 1.32073395 0.21110041 0.43701937 0.39493271 0.66755812 0.90797721 0.30901936 0.49507435 0.67467261 0.33851375 0.54115164 0.36125760 0.76945201 0.41459298 0.78986542 0.61803872 0.46180908 1.15624458 0.75483422 0.41459298 0.44781160 0.83301594 0.85003732 0.56418958 0.43701937 0.38678889 0.28209479 0.37424103 0.73127328 0.54408473 0.50146267 0.65795246 0.56136155 0.43701937 0.70917531 0.59974175 0.53523723 0.63078313 0.80582391 0.68636625 0.35233628 0.36125760 0.30901936 0.51708829 0.55566230 0.33377906 0.28768137 0.40291195 0.54115164 0.42967399 0.49184908 0.53225539 0.26462837 0.34778982 0.67230948 0.41459298 0.30382539 0.46180908 0.84440165 0.35682482 0.46180908 0.66277269 0.27639532 0.52320790 0.64079619 0.37846988 1.16856725 0.80186406 0.31915382 0.52925674 0.58903122 0.58903122 0.56700351 0.55566230 0.53523723 0.42595379 0.52624101 1.08963107 0.54408473 0.36125760 0.43701937 0.27057582 0.38678889 0.27057582 0.34318313 0.27639532 0.35682482 
0.25231325 0.34778982 0.39088201 0.23936537 0.58086873 0.46524265 0.38265199 0.33377906 0.52925674 0.32410224 0.25854415 0.30382539 0.53225539 0.46865107 0.39088201 1.09835990 0.57812229 0.65065517 0.75483422 0.19544100 0.54408473 0.81368579 0.45135167 0.48533423 0.41459298 0.81172746 0.45834978 0.54408473 0.71141600 0.53523723 0.81172746 0.43701937 0.28209479 0.34318313 0.25854415 0.56418958 0.25231325 0.24592454 0.52320790 0.29854107 0.32897623 0.79187782 0.28209479 0.43336224 0.43701937 0.47539459 0.25231325 0.70917531 0.71587633 0.39088201 0.31915382 0.49184908 0.56418958 0.89739847 0.37424103 0.39493271 0.69098830 0.37424103 0.59441061 0.45486418 0.48860251 0.25854415 0.47873074 0.36996385 0.44064615 0.60238963 0.49507435 0.27639532 0.30382539 0.60765078 0.35233628 0.57536274 0.43336224 0.25231325 0.49827875 0.32410224 0.44064615 0.59708213 0.53523723 0.30382539 0.86672448 0.40684289 0.52320790 0.43336224 1.24633553 0.55566230 0.58632301 0.49184908 0.49827875 0.28209479 0.25231325 0.54408473 0.38678889 0.37846988 0.44424332 1.27536799 0.51708829 0.86672448 0.45834978 0.56980355 0.61286676 0.27639532 0.41459298 0.20342145 0.49827875 0.24592454 0.38678889 0.62060854 0.69786397 0.34318313 0.66993801 0.28768137 0.38678889 0.19544100 0.31412747 0.54408473 0.40684289 0.34318313 0.76945201 0.45834978 0.38678889 0.28209479 0.44424332 0.28209479 0.37846988 0.28768137 0.21110041 0.39493271 0.38678889 0.60502592 0.25854415 0.41841419 0.53523723 0.50777063 0.75272279 0.33851375 0.76945201 0.73561322 0.33851375 0.47203487 1.32193845 0.18712052 0.43336224 0.36125760 0.67230948 0.92877327 0.27639532 0.49827875 0.66036698 0.33377906 0.54408473 0.37424103 0.78176402 0.42220082 0.78986542 0.60238963 0.45486418 1.16310662 0.78986542 0.41459298 0.46180908 0.84628438 0.84251472 0.54700210 0.42220082 0.40291195 0.28209479 0.41459298 0.73561322 0.56136155 0.47873074 0.65552906 0.57536274 0.41841419 0.70241037 0.63830765 0.54990398 0.64820448 0.82533821 0.70467256 0.35682482 0.37424103 0.27639532 0.48204379 0.54115164 0.35233628 0.28209479 0.37846988 0.54115164 0.42595379 0.51400117 0.52320790 0.22567583 0.36125760 0.66277269 0.40291195 0.31915382 0.48533423 0.83301594 0.36125760 0.45486418 0.66993801 0.26462837 0.53523723 0.63830765 0.38265199 1.17941265 0.79987679 0.33851375 0.55566230 0.60765078 0.60502592 0.57258989 0.56418958 0.53225539 0.42220082 0.57536274 1.10414078 0.57812229 0.36996385 0.44424332 0.27639532 0.39088201 0.27639532 0.33851375 0.28209479 0.36563664
[truncated: 49,961 more chars]
