# Supplementary material for: A time-dependent diffusion MRI signature of axon caliber variations and beading
Source: Commun Biol. 2020 Jul 7;3:354. doi: 10.1038/s42003-020-1050-x (PMC7341838; doi:10.1038/s42003-020-1050-x)
Supplement: Supplementary file 3 — Supplementary Data [file 42003_2020_1050_MOESM3_ESM.zip › Supplementary_Data/Fig_1/Fig_1_d_normalized-radius_227axons.txt]

0.26977506 0.49623755 0.21989481 0.31707858 0.53994167 0.42321595 0.46808372 0.58294221 0.41227152 0.59726373 0.46658011 0.38259258 0.56110468 0.33657706 0.43563635 0.52700667 0.56337282 0.23716285 0.45564861 0.31075051 0.47260546 0.47245281 0.30342199 0.34045936 0.48703379 0.35432224 0.60442643 0.28208519 0.32457839 0.46839287 0.54133996 0.84687963 0.34725091 0.35983767 0.67757789 0.41738723 0.58530574 0.27494089 0.37419883 0.34186950 0.70433320 0.28583443 0.86564264 0.32748147 0.56198858 0.50798561 0.49590199 0.27336945 0.49545331 0.47209053 0.90095697 0.31545203 0.45220349 0.64459513 0.42752410 0.50408265 0.30722526 0.40888715 0.51501047 0.56403390 0.96926405 0.51343956 0.29877457 0.72637642 0.46386100 0.28218514 0.34269444 0.33001902 0.71545339 0.44069305 0.46591335 0.56123770 0.51777824 0.88412830 0.45846360 0.38980883 0.33012075 0.50064019 0.38941074 0.87623157 0.42753263 0.98109424 0.46594944 0.91908391 0.35913218 0.67220925 0.74489332 0.78805854 0.74730870 0.79134009 0.35142080 0.47254552 0.43749234 0.56649135 0.58779626 0.40265397 0.62411441 0.53826609 0.76433370 0.38038995 1.04007574 0.79910748 0.71704587 0.26520311 0.21082570 0.70088471 0.45596707 0.34487899 0.63548458 0.96832741 0.61907194 0.63700260 0.39651508 0.43285411 0.59774535 0.33170111 0.28570603 0.41865475 0.55692475 0.44067798 0.62601431 1.16174336 0.36712367 0.54172192 0.52012510 0.70085115 0.41121544 0.61064490 0.42710553 0.41773841 0.67324234 0.48155497 0.38126537 0.64233408 0.43972342 0.82852332 0.28637292 0.34922570 0.32958919 0.85118863 0.72849415 0.33238417 0.45633925 0.51565581 0.34825745 0.47471833 0.77345613 0.70886215 0.69312154 0.82015729 0.46593279 0.36950528 0.45335900 0.55010949 0.47412308 0.41604269 0.32150005 0.54201348 0.49039659 0.48030774 0.54375565 0.39297186 0.39788075 0.78401138 0.37376923 0.40689971 0.83537919 0.73849789 0.30582806 0.43920935 0.40117736 0.55920396 0.42206985 0.66482442 0.51539960 0.49426522 0.72538012 0.32025297 0.59963652 0.71658257 0.95129638 0.55302740 0.42801741 0.55649404 0.59323063 0.71644041 0.44393740 0.42023794 0.60652511 0.65670356 0.56002880 0.65048001 0.42307290 0.69329175 0.36507073 0.31339282 0.51630677 0.67571501 0.60708478 0.51403684 0.97422502 0.42739817 0.52449226 0.40056575 0.43861836 0.65723436 0.53084560 0.52121224 1.05346220 0.66810412 0.61658949 0.55206991 0.59857679 0.42738189 0.60707679 0.61419050 0.80981774 0.33653825 0.38117616 0.39118315 0.66930077 0.65826634 0.32467902 0.46270981 0.44237433 0.27247761 0.45936073 
0.38151953 0.50172100 0.20613750 0.30463923 0.51251533 0.41222146 0.44454667 0.57973038 0.42957709 0.57728266 0.43436244 0.38891686 0.55048345 0.33657706 0.39767976 0.52152095 0.53897269 0.25844223 0.44500943 0.39307175 0.48082530 0.46493320 0.27445552 0.32342547 0.48258590 0.36522700 0.61742633 0.28208519 0.31675607 0.49019012 0.50637716 0.85980984 0.33926707 0.38755703 0.71746896 0.40492509 0.56511668 0.25921675 0.38181044 0.34991458 0.70433320 0.30390462 0.84849950 0.31825477 0.58021996 0.49185494 0.52792798 0.26064754 0.49802711 0.47209053 0.92526461 0.32287544 0.44991384 0.63784525 0.42400532 0.52809989 0.33251775 0.42109542 0.52057831 0.52538389 0.94841724 0.49602974 0.29877457 0.73360423 0.45565042 0.26770433 0.36391174 0.33001902 0.64843470 0.46139401 0.46591335 0.53664589 0.50759145 0.91167781 0.45048970 0.42478434 0.32107462 0.52127011 0.38941074 0.86808041 0.42264639 0.95661701 0.48566590 0.91697349 0.36145668 0.65213877 0.73147072 0.77136555 0.74191291 0.79639663 0.32770158 0.47776717 0.42157816 0.59113281 0.62141132 0.39980832 0.60010095 0.54149894 0.74555113 0.38772934 1.03591542 0.75935609 0.70157618 0.29650610 0.23784346 0.63021605 0.49948690 0.32260476 0.63548458 0.93796474 0.58395379 0.66914031 0.41586852 0.43285411 0.59774535 0.32149248 0.26151668 0.42119978 0.55248703 0.43139951 0.62601431 1.19179342 0.40134559 0.54172192 0.53377900 0.70826777 0.41969500 0.61499118 0.44209621 0.42559625 0.67324234 0.48410965 0.38126537 0.64931617 0.43610424 0.80732995 0.28130398 0.34922570 0.32958919 0.83917125 0.72441618 0.33787850 0.45633925 0.51565581 0.34825745 0.46974733 0.76216419 0.71660951 0.69312154 0.78524082 0.47119774 0.36950528 0.45668036 0.55656893 0.48209209 0.42685079 0.33499538 0.54004609 0.48406863 0.48486052 0.51702830 0.39047678 0.40083901 0.74530734 0.38968136 0.39676784 0.85093693 0.72415677 0.30899735 0.47039686 0.39209292 0.55625300 0.41265446 0.68528533 0.51693125 0.47671170 0.73792364 0.31008361 0.60332662 0.73177683 0.94732436 0.57339101 0.42801741 0.56063160 0.59599629 0.72904737 0.44393740 0.37390945 0.60257376 0.64902254 0.55530274 0.65048001 0.38691252 0.69766587 0.35028435 0.29546958 0.52256526 0.67067855 0.61569634 0.50907019 0.95719605 0.41290587 0.55082704 0.39224860 0.44563671 0.62092543 0.53748142 0.51727850 1.07489073 0.66810412 0.59166640 0.54899429 0.60589165 0.42738189 0.62072067 0.60626513 0.77213093 0.32383408 0.38117616 0.39706593 0.69073939 0.57419150 0.33022949 0.47205843 0.43818110 0.25487947 0.46225893 
0.34124144 0.50172100 0.20255223 0.31707858 0.48651148 0.37118495 0.43968810 0.56670108 0.41227152 0.56078546 0.46658011 0.38259258 0.54689721 0.34275330 0.38761028 0.51198013 0.53647164 0.25844223 0.44500943 0.42834002 0.49289811 0.45212265 0.25875914 0.32776694 0.49144142 0.36522700 0.61742633 0.28208519 0.34335540 0.47576959 0.46093437 0.88510376 0.33109075 0.41963923 0.73660482 0.44125688 0.56511668 0.27494089 0.40378526 0.34991458 0.66818915 0.31537673 0.77140255 0.33645523 0.58617109 0.46661457 0.52010639 0.25180946 0.51319892 0.46761563 0.92868518 0.33013198 0.44297388 0.62827362 0.41687868 0.51019296 0.34446828 0.42706870 0.52608723 0.51185241 0.93568622 0.50190012 0.27740522 0.73180397 0.47986088 0.25759861 0.40609729 0.33630566 0.66924537 0.45322710 0.48350113 0.54082217 0.51100961 0.93313199 0.45048970 0.38980883 0.31645460 0.52127011 0.41584087 0.84315422 0.40250866 0.96965252 0.51772159 0.89775655 0.37621605 0.63143065 0.72564218 0.73431812 0.75533013 0.77597280 0.35897910 0.48293237 0.40923661 0.59113281 0.64547480 0.40406928 0.60921692 0.57485262 0.72823274 0.39254604 1.02859437 0.67989002 0.71045725 0.29650610 0.23784346 0.60482771 0.51413772 0.34487899 0.63548458 0.88722582 0.58136418 0.71464215 0.41963211 0.45545280 0.62432465 0.32663667 0.22525916 0.41609415 0.54123357 0.42510136 0.63771652 1.20653781 0.39306954 0.51392254 0.52835978 0.74072417 0.37538662 0.60626747 0.47751849 0.42559625 0.66848438 0.49668602 0.39068076 0.65793961 0.44687387 0.84098301 0.27873494 0.33682317 0.33586765 0.80203944 0.72324682 0.33238417 0.45881265 0.48305446 0.32421004 0.47718442 0.78458555 0.72807599 0.69190873 0.76413644 0.48665093 0.37446530 0.47293738 0.53250140 0.47612783 0.41053195 0.34796771 0.54201348 0.47441845 0.48030774 0.51702830 0.38796565 0.41245994 0.72360974 0.38180820 0.41351640 0.86318126 0.72656661 0.30899735 0.47638942 0.37326134 0.56505966 0.41581661 0.70122434 0.51386338 0.48263382 0.74068224 0.30487175 0.59592355 0.74173344 0.94133489 0.53188473 0.47225497 0.54812522 0.60285493 0.74143999 0.47376439 0.33222726 0.60257376 0.66051056 0.54813724 0.67113529 0.43069645 0.67099356 0.36795671 0.29546958 0.54688348 0.66899130 0.61355478 0.49387063 0.92473924 0.41290587 0.58640017 0.38087665 0.43148588 0.61224074 0.53583017 0.53283922 1.07842076 0.67695356 0.58847680 0.54279076 0.61311924 0.41144898 0.59663916 0.57627367 0.72937062 0.32383408 0.35732858 0.39706593 0.70592229 0.62899528 0.32467902 0.44342169 0.42967193 0.25487947 0.47648560 
0.26977506 0.48508472 0.19518421 0.29166987 0.46217029 0.32500770 0.44935272 0.55336507 0.41811963 0.55658476 0.45075919 0.36295920 0.52486537 0.36064796 0.40425342 0.50551955 0.51602707 0.23716285 0.44500943 0.45032028 0.49289811 0.44160673 0.32985448 0.31902491 0.48703379 0.37996828 0.63330106 0.30156175 0.34698890 0.46839287 0.43644222 0.90116417 0.32270735 0.44363768 0.75217958 0.42948792 0.57529978 0.31747438 0.39659563 0.35777882 0.69725430 0.31537673 0.69102734 0.32748147 0.58021996 0.45789203 0.53563537 0.26495607 0.52793490 0.46761563 0.95228530 0.33723240 0.45448161 0.63376082 0.42045710 0.49789735 0.34053137 0.43877138 0.51501047 0.57634153 0.92494320 0.51911310 0.29877457 0.73180397 0.49151913 0.24707991 0.44988410 0.34247693 0.63418165 0.46139401 0.47771049 0.51960514 0.51777824 0.92246729 0.44237211 0.41345471 0.33892551 0.55394860 0.44068871 0.83183621 0.44654327 0.94487894 0.51512649 0.85803245 0.38718674 0.61962717 0.70385803 0.70591538 0.73374480 0.75499667 0.34369632 0.47254552 0.37887948 0.62627974 0.62953468 0.40828577 0.60315492 0.59180767 0.72236769 0.40200634 1.01698339 0.60181027 0.72573765 0.32480615 0.25426536 0.56921785 0.53118556 0.35199065 0.63806262 0.82642932 0.57088829 0.75278285 0.41963211 0.50425977 0.68232842 0.33170111 0.23010400 0.42119978 0.54350290 0.41547518 0.64920783 1.13089511 0.38886546 0.52101147 0.53646807 0.75815536 0.37538662 0.59294127 0.49097235 0.43585305 0.67324234 0.51136956 0.41181367 0.67234566 0.45565415 0.85326079 0.28384977 0.31953852 0.32318879 0.79355202 0.72500016 0.35384997 0.45385237 0.56101681 0.31791410 0.49172127 0.75070241 0.73562102 0.69915405 0.74243238 0.52564308 0.36447776 0.46650256 0.54137704 0.46396937 0.42148138 0.33055816 0.54397375 0.47115780 0.46873235 0.53056030 0.39545120 0.39788075 0.70124109 0.38968136 0.41351640 0.88420093 0.70705790 0.32136210 0.47638942 0.35001294 0.56505966 0.40625633 0.70122434 0.51998102 0.45848663 0.74616885 0.32025297 0.59963652 0.75155815 0.93126685 0.54607080 0.45507627 0.55649404 0.60828617 0.73733226 0.51261476 0.32664322 0.61240433 0.69383429 0.54330774 0.64521288 0.43069645 0.63846912 0.36216175 0.30005078 0.55279591 0.69873863 0.64083707 0.51403684 0.87513972 0.41290587 0.61337504 0.38943675 0.43148588 0.59748578 0.54566274 0.56267113 1.10281463 0.68351546 0.59166640 0.53651551 0.61550958 0.41682762 0.56786834 0.54463316 0.69061489 0.33340759 0.38117616 0.38521054 0.73173471 0.59829385 0.31328320 0.44342169 0.42535351 0.27247761 0.48756815 
0.20896685 0.46785725 0.19518421 0.34059703 0.43315451 0.33199791 0.49485262 0.53273547 0.41811963 0.53068274 0.43436244 0.35617432 0.48593091 0.36064796 0.37727215 0.48477563 0.51862671 0.25154919 0.44140605 0.51061520 0.51238772 0.45471363 0.28930151 0.31456281 0.48703379 0.39415861 0.63330106 0.31985454 0.33968305 0.50073305 0.41492922 0.90360967 0.33109075 0.43776142 0.76743833 0.40492509 0.58530574 0.28981314 0.39416995 0.34991458 0.69010278 0.31537673 0.63565270 0.35372041 0.57722138 0.43992844 0.55811928 0.26495607 0.54462317 0.44927057 0.94894980 0.33013198 0.44529922 0.63920093 0.42400532 0.48208704 0.34446828 0.43877138 0.52334001 0.58038609 0.92710176 0.52472529 0.30388220 0.74785029 0.49914003 0.24707991 0.45813953 0.36612323 0.57363889 0.46139401 0.47184879 0.53664589 0.51777824 0.92246729 0.43410274 0.41345471 0.34324320 0.55394860 0.43765989 0.83183621 0.45575132 0.95076609 0.50989664 0.85123156 0.39574439 0.61723939 0.69982443 0.66243192 0.71150493 0.72792700 0.35897910 0.45652234 0.40079784 0.63756497 0.64547480 0.41107273 0.59703136 0.58786224 0.72040205 0.41804704 1.01485803 0.55655677 0.74702479 0.31097823 0.27707926 0.51117271 0.46563530 0.34487899 0.64318770 0.75314354 0.55751669 0.77566899 0.43436050 0.48394560 0.70572930 0.36059713 0.21524258 0.42372953 0.53895468 0.38163832 0.64920783 1.18683791 0.39722912 0.51392254 0.53646807 0.75123141 0.37538662 0.58388821 0.47064736 0.45324429 0.70111234 0.51855544 0.40588799 0.67984882 0.46084203 0.82852332 0.28130398 0.31506923 0.31665905 0.76752680 0.71204216 0.35384997 0.45633925 0.59390714 0.32421004 0.47223936 0.71521586 0.72996956 0.69554082 0.70698108 0.53031555 0.38419329 0.46325163 0.55227103 0.46805728 0.43215349 0.32606056 0.54495125 0.46123758 0.46164783 0.51309647 0.37775423 0.40377560 0.65421337 0.42687454 0.41022139 0.90762753 0.70209603 0.33906481 0.48815390 0.32877991 0.56796487 0.40301918 0.69330064 0.52149922 0.45848663 0.74205770 0.32025297 0.55743544 0.74992963 0.95525190 0.53902444 0.43722314 0.55232548 0.61366933 0.72066723 0.52839120 0.34312284 0.61045088 0.70459205 0.53843493 0.63454746 0.44188524 0.59914025 0.35028435 0.31339282 0.56443500 0.70997052 0.64696963 0.53344124 0.84509471 0.41290587 0.62964776 0.37506140 0.42423351 0.56996511 0.54076880 0.57877626 1.11651471 0.68351546 0.59166640 0.53335020 0.62262553 0.39487370 0.56416884 0.49825943 0.66696822 0.33653825 0.35732858 0.37914386 0.74430530 0.51357250 0.35668862 0.44342169 0.42099079 0.27247761 0.48205872 
0.24129415 0.45601084 0.20255223 0.35176709 0.42643853 0.31786380 0.51610051 0.52921902 0.41811963 0.52176308 0.43436244 0.36961956 0.48996360 0.35478337 0.38761028 0.47966361 0.51078808 0.22184553 0.44321140 0.53823567 0.50468219 0.43625373 0.28930151 0.31456281 0.48703379 0.40785553 0.62382470 0.35361250 0.34335540 0.48303367 0.36314189 0.93127143 0.35505528 0.48277290 0.78830453 0.41738723 0.57529978 0.30395859 0.41779352 0.37301020 0.77155836 0.31537673 0.58132295 0.34519577 0.58617109 0.43066574 0.53563537 0.27748050 0.55393364 0.45392635 0.94894980 0.35100261 0.44063627 0.64861134 0.43447617 0.45565090 0.38161003 0.45576232 0.51780187 0.56816607 0.90748987 0.55193094 0.30890539 0.74076151 0.52852592 0.25759861 0.46624883 0.36612323 0.56561558 0.45732879 0.47771049 0.51960514 0.51440506 0.90075913 0.41707242 0.41345471 0.35171962 0.58480389 0.46133403 0.82324558 0.45117079 0.95952910 0.51512649 0.82815866 0.39362242 0.57769418 0.68963721 0.62189479 0.71150493 0.68824311 0.36638150 0.47254552 0.39217752 0.64313334 0.65329902 0.42068174 0.60619350 0.57485262 0.70246391 0.42913774 1.01379368 0.53916006 0.76362737 0.32480615 0.29129757 0.46849753 0.48439317 0.31483000 0.64446261 0.69727543 0.54381640 0.77114609 0.44860561 0.50425977 0.73577366 0.35594407 0.22030780 0.44585185 0.52974110 0.37808812 0.66884273 1.23549885 0.39306954 0.50673446 0.52562922 0.76159372 0.36588162 0.59741638 0.48429214 0.45080090 0.68731861 0.53953913 0.42910003 0.68808971 0.47606659 0.83685039 0.28887405 0.31053562 0.29620742 0.75865336 0.70427311 0.35901594 0.46615412 0.62071329 0.34825745 0.46974733 0.68423930 0.74122939 0.69795172 0.68346440 0.47640450 0.39368097 0.45335900 0.56083388 0.47008791 0.41053195 0.33499538 0.54004609 0.49039659 0.46873235 0.49705822 0.36189727 0.39788075 0.67476956 0.41969967 0.39676784 0.92196692 0.70458133 0.36132176 0.46432698 0.31382746 0.56796487 0.38980183 0.69330064 0.51998102 0.45537821 0.74205770 0.33492858 0.57314093 0.75155815 0.93732065 0.50231208 0.45507627 0.54812522 0.62823525 0.73938898 0.55368722 0.32096204 0.59859634 0.72216563 0.53104188 0.66088836 0.44918962 0.56247621 0.37082022 0.31339282 0.55864577 0.70837686 0.64288775 0.58348539 0.86161279 0.38227655 0.63285210 0.38375123 0.42056041 0.53773721 0.52749638 0.58753283 1.08894219 0.66810412 0.56230905 0.54899429 0.62497951 0.39487370 0.54529494 0.47845306 0.60191174 0.33024725 0.33177126 0.37914386 0.75491351 0.41177407 0.38131616 0.43345588 0.42099079 0.34734218 0.47084652 
0.24129415 0.45601084 0.20255223 0.37310535 0.44628338 0.32500770 0.53650757 0.53273547 0.43519271 0.48926531 0.49671243 0.37616200 0.46945386 0.35478337 0.37376256 0.48392738 0.50282726 0.22963195 0.43410958 0.62150101 0.51997906 0.42534566 0.28930151 0.29604259 0.46898919 0.39812010 0.61096096 0.34548239 0.34335540 0.49724357 0.33150167 0.95120021 0.34725091 0.46081706 0.79124050 0.40912132 0.54948830 0.31747438 0.45091422 0.38039726 0.73196453 0.30390462 0.49977901 0.36204438 0.59789567 0.39142920 0.58675915 0.26919562 0.55623691 0.45392635 0.94560252 0.35100261 0.44063627 0.63648669 0.40962805 0.44533294 0.38161003 0.47214221 0.51780187 0.58839179 0.90528455 0.53027810 0.30388220 0.75312310 0.53208506 0.26270007 0.48464313 0.37179990 0.55747679 0.47730881 0.47184879 0.51960514 0.53757304 0.94890436 0.42990841 0.46736438 0.37206677 0.59276077 0.48109420 0.83183621 0.48660924 0.98109424 0.54051722 0.81874746 0.40204310 0.56214799 0.67091053 0.60060109 0.69145850 0.64612647 0.37363729 0.47254552 0.40503920 0.65412786 0.63755455 0.40828577 0.64723754 0.56050465 0.69229748 0.44207947 1.00093320 0.48813258 0.73645814 0.37505384 0.29129757 0.45720677 0.47822230 0.33019650 0.64318770 0.58930529 0.53542798 0.78463655 0.43072563 0.54874273 0.78559129 0.36059713 0.25294002 0.44585185 0.53205945 0.36723164 0.67708340 1.24025994 0.41344917 0.49204337 0.52835978 0.75123141 0.37538662 0.58388821 0.50406724 0.45080090 0.66848438 0.54635463 0.44842600 0.70107368 0.48103438 0.80732995 0.35175782 0.33258623 0.30317796 0.74058760 0.69153875 0.36913105 0.47338175 0.66298604 0.34825745 0.46974733 0.69054578 0.75232072 0.70869926 0.65555603 0.50652234 0.39834008 0.45001313 0.54793943 0.45148360 0.42148138 0.32150005 0.53807152 0.46456785 0.46402136 0.48884182 0.35092813 0.41245994 0.63657633 0.42687454 0.38637036 0.93327982 0.69206558 0.37456135 0.45817668 0.29812602 0.57373115 0.37958689 0.69727374 0.50767203 0.44909683 0.76239181 0.33010921 0.57314093 0.74173344 0.97285269 0.46269593 0.43722314 0.53099206 0.63474563 0.72066723 0.58727399 0.32096204 0.59056113 0.74607353 0.52354444 0.68122812 0.43445807 0.54600992 0.37366180 0.31339282 0.55279591 0.70196608 0.65706336 0.59213009 0.79348001 0.39015936 0.65174735 0.38943675 0.43506674 0.52429165 0.52917364 0.59957721 1.08193927 0.66363514 0.54875744 0.54590134 0.62497951 0.36558201 0.53755988 0.44710138 0.56658920 0.34271377 0.33834163 0.40857748 0.76364113 0.40017245 0.39992777 0.45316838 0.41658239 0.33371556 0.48482126 
0.24129415 0.45601084 0.20255223 0.37310535 0.46528258 0.31786380 0.55616634 0.52211508 0.45162082 0.49403875 0.49671243 0.37616200 0.46099454 0.34882020 0.37727215 0.47102032 0.49201250 0.23716285 0.43777302 0.68082026 0.52746115 0.42809873 0.30342199 0.30544310 0.45970136 0.39812010 0.60442643 0.35361250 0.34698890 0.48303367 0.32026104 0.95928584 0.34725091 0.47737861 0.77045382 0.39206704 0.54948830 0.33043782 0.45514825 0.40174428 0.71134166 0.30969380 0.42855696 0.35372041 0.61787858 0.40658687 0.57973184 0.25626660 0.57210021 0.46309750 0.95228530 0.36425263 0.45448161 0.64325082 0.41326926 0.46574033 0.36720442 0.48275347 0.51220385 0.58839179 0.89640900 0.54121282 0.29877457 0.76183002 0.53913285 0.26270007 0.52188087 0.37739119 0.53231437 0.49648542 0.48350113 0.52819423 0.50759145 0.94890436 0.44237211 0.42478434 0.38757614 0.60449974 0.46133403 0.82324558 0.51562376 0.96821280 0.56000153 0.78738458 0.41029100 0.55154047 0.65381446 0.54883621 0.66479690 0.58755712 0.38774175 0.48804291 0.40503920 0.66494062 0.61318035 0.40265397 0.63288460 0.55946572 0.67780833 0.46487115 0.98352433 0.45267553 0.74070289 0.37505384 0.34231522 0.42152381 0.48744930 0.31483000 0.65205968 0.54861337 0.53542798 0.77114609 0.44860561 0.53013584 0.81268857 0.36059713 0.27387854 0.44344832 0.53205945 0.35223622 0.69327095 1.25208346 0.41344917 0.45323708 0.52288440 0.77855780 0.37538662 0.57003909 0.50406724 0.44587396 0.65886540 0.55752868 0.49221148 0.71065599 0.49243101 0.80302416 0.38867730 0.32394616 0.28174946 0.65313687 0.67981168 0.36913105 0.46615412 0.69495530 0.33038603 0.48932846 0.69679519 0.76144009 0.71460027 0.60361942 0.53953913 0.42522405 0.44324562 0.56926795 0.45148360 0.42148138 0.32606056 0.53410045 0.44072777 0.45202911 0.48468139 0.36458800 0.42376230 0.61843651 0.41240000 0.37928040 0.93608668 0.69709885 0.37715350 0.45194269 0.29406969 0.58789949 0.39975581 0.71680900 0.50611236 0.43299490 0.76772329 0.34436504 0.57314093 0.74666195 0.94133489 0.43720655 0.47225497 0.51777028 0.62823525 0.72904737 0.62782230 0.29715310 0.59258015 0.75939732 0.52102132 0.65048001 0.42690169 0.52903134 0.35627255 0.30456307 0.54688348 0.71314713 0.65706336 0.60065038 0.75400856 0.37422772 0.69091660 0.40056575 0.45254621 0.49989247 0.52917364 0.62623798 1.05346220 0.65460567 0.54185456 0.57017535 0.62966107 0.38342564 0.52174581 0.42869418 0.52455967 0.35177385 0.31122903 0.41421330 0.77740154 0.37589658 0.39073280 0.46270981 0.41212683 0.34734218 0.48756815 
0.34124144 0.47366936 0.20255223 0.39328756 0.46528258 0.31055561 0.58990349 0.52211508 0.48780624 0.51724555 0.51111289 0.37616200 0.44359221 0.37209994 0.37376256 0.46487441 0.50282726 0.22184553 0.44321140 0.74190666 0.54929629 0.42534566 0.31691392 0.31902491 0.43561626 0.40204256 0.60770247 0.37695219 0.35058473 0.45710464 0.32592982 0.98089665 0.37750154 0.47737861 0.76743833 0.37877274 0.54948830 0.35494716 0.42911789 0.43500090 0.62205024 0.31537673 0.41989836 0.36204438 0.65866078 0.38624448 0.54323341 0.28946355 0.58753535 0.45392635 0.95892152 0.37070008 0.45448161 0.65260282 0.40962805 0.48529032 0.37447650 0.48797258 0.52334001 0.60408500 0.85999127 0.53027810 0.29877457 0.76009661 0.55636187 0.26270007 0.52426936 0.38833233 0.52365826 0.51130913 0.48922324 0.52391729 0.50068512 0.94890436 0.45048970 0.47741638 0.38757614 0.59473336 0.48109420 0.81456437 0.53149280 0.96388073 0.56000153 0.77747997 0.41131036 0.53523517 0.63847999 0.53857668 0.64641185 0.52246274 0.35897910 0.51283225 0.40079784 0.68605508 0.59637768 0.39260398 0.63866448 0.56050465 0.67989712 0.47288676 0.97248555 0.39656078 0.74912024 0.40870545 0.39697167 0.40893816 0.45921243 0.33019650 0.65331727 0.56932301 0.52114732 0.74343114 0.45556114 0.53640985 0.80599966 0.36519091 0.29706298 0.47374403 0.53666612 0.34838653 0.71686722 1.24263364 0.41740572 0.43675018 0.51456210 0.79516004 0.38465683 0.56534732 0.52309530 0.44338997 0.68265877 0.54635463 0.51623576 0.70986241 0.49243101 0.77221168 0.42577466 0.33682317 0.27423479 0.63739631 0.67166993 0.36913105 0.45633925 0.73295864 0.31149093 0.46974733 0.69679519 0.78991491 0.71694708 0.55524910 0.51136957 0.42086266 0.45997773 0.56506665 0.44080872 0.41604269 0.33499538 0.53310307 0.44421184 0.46638281 0.46112854 0.36189727 0.41245994 0.62575555 0.44087413 0.37928040 0.93888516 0.67155536 0.38734868 0.45194269 0.29812602 0.58789949 0.39646558 0.73582580 0.50611236 0.41284444 0.76105311 0.34898760 0.59218732 0.74992963 0.95722352 0.41935379 0.43722314 0.48552120 0.63344891 0.71855693 0.64925582 0.29089655 0.58036068 0.77573031 0.52605546 0.66088836 0.44188524 0.50550696 0.36507073 0.30900949 0.59253331 0.73037160 0.64493192 0.59640545 0.71235334 0.35758697 0.70826449 0.41670233 0.43861836 0.48906319 0.51215394 0.66576146 1.02419362 0.65460567 0.53133211 0.57313732 0.63661886 0.37757147 0.51365624 0.42110607 0.50222764 0.35177385 0.30407339 0.39706593 0.80091357 0.36315059 0.39535702 0.42325549 0.39846135 0.34734218 0.47367445 
0.40014107 0.46197202 0.20613750 0.38332930 0.48353585 0.32500770 0.62868394 0.53273547 0.50251726 0.47957594 0.51111289 0.39513992 0.44359221 0.38864571 0.37727215 0.46132570 0.50282726 0.22184553 0.44500943 0.81627482 0.55285165 0.42534566 0.32985448 0.31456281 0.44053864 0.36307225 0.61742633 0.37695219 0.33597056 0.46089810 0.31449010 0.99652056 0.38469270 0.48810756 0.73660482 0.37423638 0.54417911 0.36658784 0.43577127 0.45987786 0.66072311 0.31537673 0.41105740 0.36204438 0.70202240 0.37566042 0.56541526 0.27336945 0.59402765 0.44927057 0.94894980 0.40724682 0.46791746 0.66703398 0.39091359 0.46574033 0.36720442 0.50330529 0.53424410 0.61938071 0.84829017 0.54121282 0.29877457 0.76183002 0.58931073 0.28684967 0.50977062 0.38833233 0.54083193 0.51856211 0.53799039 0.50644844 0.50415011 0.95410388 0.45449413 0.44658213 0.42387409 0.61980596 0.49740709 0.81165000 0.53538658 0.96388073 0.55760323 0.75728224 0.41232720 0.52689333 0.62729734 0.52458528 0.66176819 0.48251950 0.40135083 0.51764768 0.40079784 0.65412786 0.58779626 0.38968495 0.63866448 0.57485262 0.65871130 0.47089565 0.95455802 0.30872215 0.74702479 0.42967816 0.47142059 0.36861189 0.46881373 0.34487899 0.65707560 0.59904654 0.51238793 0.70973047 0.47581810 0.57842562 0.83243288 0.36059713 0.32541620 0.47823459 0.55025475 0.33657336 0.73469613 1.25208346 0.41740572 0.39251483 0.50325166 0.79843906 0.38465683 0.57003909 0.55921239 0.44834420 0.68731861 0.56630920 0.54810351 0.72011082 0.50514100 0.75862331 0.48129070 0.31506923 0.25034097 0.58765036 0.65249365 0.36913105 0.45881265 0.71420979 0.31149093 0.47471833 0.67787415 0.80548976 0.73545197 0.54677153 0.50652234 0.42522405 0.47612218 0.56926795 0.42764727 0.42685079 0.33055816 0.53509598 0.44072777 0.44959228 0.43397911 0.36458800 0.42096516 0.57652336 0.41969967 0.37205535 0.92196692 0.67415326 0.39482233 0.43920935 0.30212789 0.58789949 0.40301918 0.74700354 0.51232256 0.42638391 0.75971205 0.37123799 0.57314093 0.73677195 0.96896904 0.43720655 0.45507627 0.49025810 0.63862000 0.69492076 0.66590611 0.29089655 0.59056113 0.77895582 0.52354444 0.65570483 0.38691252 0.48711869 0.37082022 0.31771569 0.57016545 0.75920310 0.62839245 0.62144025 0.63935670 0.35758697 0.69383803 0.43223690 0.46937520 0.44711741 0.49454885 0.66882245 1.00168113 0.62435869 0.49843370 0.58772330 0.65705032 0.38919176 0.50127716 0.38927731 0.47885527 0.36350285 0.31822381 0.40857748 0.81404418 0.32189860 0.39535702 0.44342169 0.40306799 0.36045400 0.47648560 
0.43499921 0.48508472 0.20613750 0.39328756 0.51811675 0.29539731 0.66520738 0.50019830 0.49766190 0.44925567 0.53876028 0.38259258 0.42547869 0.39929551 0.35938165 0.46221543 0.50282726 0.18749370 0.44140605 0.87342455 0.54929629 0.39379356 0.34230616 0.29604259 0.45022196 0.36949881 0.60442643 0.38441732 0.34698890 0.46466060 0.31449010 1.00204149 0.40550170 0.46081706 0.69447769 0.37877274 0.53881761 0.38882513 0.44878223 0.45378650 0.62205024 0.33715190 0.41105740 0.37814303 0.74285724 0.35354302 0.57973184 0.28552508 0.61100329 0.45853485 0.92868518 0.41302365 0.47449273 0.66703398 0.38706213 0.45565090 0.39549127 0.51327269 0.53153905 0.59629003 0.81952616 0.53027810 0.32350730 0.76355948 0.62656640 0.29143955 0.52188087 0.40418910 0.54921742 0.53277193 0.54823875 0.50198625 0.49719598 0.91708841 0.46630114 0.44658213 0.44753439 0.60836240 0.48931863 0.82611905 0.53149280 0.95952910 0.54790504 0.76238184 0.41737423 0.54072490 0.61360920 0.51744774 0.64641185 0.43895650 0.35897910 0.49810671 0.40503920 0.64313334 0.60483736 0.38821720 0.64723754 0.56360997 0.62785130 0.48659646 0.95229335 0.30090513 0.75537169 0.43978961 0.51248821 0.39595269 0.45596707 0.35896144 0.65457244 0.63652247 0.50347615 0.65860200 0.47250225 0.55480636 0.81268857 0.35594407 0.33212651 0.48709154 0.54123357 0.35981206 0.73720792 1.20653781 0.40945440 0.39251483 0.47379578 0.82420177 0.37538662 0.57003909 0.55335660 0.44834420 0.67324234 0.58347397 0.56550794 0.73021540 0.50670733 0.71631327 0.53238725 0.32394616 0.27423479 0.50725429 0.64203216 0.37897626 0.47338175 0.76555032 0.31149093 0.47223936 0.64510700 0.83576918 0.72278075 0.55524910 0.50162829 0.45862445 0.48555126 0.56506665 0.42764727 0.42685079 0.33499538 0.53608966 0.43010626 0.44220122 0.42454365 0.37515795 0.44017204 0.54401661 0.44087413 0.36468719 0.84163680 0.66370064 0.40936051 0.44562150 0.29812602 0.57373115 0.42206985 0.75069247 0.51232256 0.39884562 0.76105311 0.39629284 0.57314093 0.74337990 0.97091281 0.42837318 0.41860929 0.48073763 0.64502558 0.67945158 0.69801618 0.29715310 0.59859634 0.75939732 0.52102132 0.65570483 0.40338419 0.47446410 0.35627255 0.32198052 0.57583887 0.77540518 0.64288775 0.65720679 0.61691610 0.35758697 0.69674722 0.42712149 0.47918899 0.45503162 0.48732878 0.65649287 0.99023297 0.60989283 0.49082358 0.59630366 0.67469239 0.38919176 0.49708230 0.38090478 0.44920606 0.36060637 0.32506812 0.43067847 0.81567064 0.30691827 0.42203966 0.44342169 0.39846135 0.34734218 0.47367445 
0.43499921 0.48508472 0.20966147 0.40299984 0.52365826 0.28751863 0.69366129 0.49645144 0.51208988 0.46466318 0.53876028 0.40730091 0.40655897 0.40966854 0.36664262 0.45685104 0.49473835 0.22184553 0.43410958 0.87893516 0.57712617 0.39079888 0.39877462 0.31003648 0.44540661 0.37161630 0.60770247 0.36155984 0.35058473 0.44942167 0.30861126 0.99541270 0.41220467 0.44363768 0.66723258 0.38325541 0.51681570 0.37787009 0.42008281 0.48347648 0.58928744 0.37220562 0.37360731 0.40108125 0.77710807 0.31107638 0.58675915 0.27748050 0.62137760 0.45392635 0.89033628 0.45139620 0.48525357 0.64861134 0.39091359 0.44879861 0.38161003 0.52787103 0.53153905 0.57634153 0.81217599 0.50770263 0.33288627 0.77385514 0.63850207 0.30911833 0.53137039 0.41944685 0.57363889 0.53626555 0.55329175 0.49748404 0.50068512 0.87286506 0.45449413 0.49691072 0.48237578 0.61980596 0.49472563 0.81746835 0.51562376 0.97109011 0.54790504 0.73125097 0.42136833 0.52125795 0.62276806 0.52102873 0.62748836 0.44800810 0.36638150 0.55017684 0.41339140 0.65412786 0.60483736 0.38526494 0.65007010 0.55842485 0.57602632 0.50180626 0.95455802 0.30090513 0.74492345 0.39780468 0.57911692 0.40893816 0.45269846 0.35199065 0.65956925 0.66324123 0.48204172 0.58549777 0.47911099 0.55480636 0.81932287 0.36972762 0.36382637 0.50645366 0.55248703 0.32846196 0.73720792 1.21868855 0.39722912 0.38305524 0.47074883 0.83051758 0.39370881 0.54127885 0.55335660 0.43837975 0.65400286 0.60628256 0.56120744 0.73483219 0.50356980 0.71145685 0.56896532 0.30593484 0.26650830 0.49372506 0.63607196 0.39793664 0.48983165 0.77260625 0.30493250 0.48450737 0.61764292 0.84070973 0.71224573 0.52940925 0.45522026 0.47831679 0.50984365 0.56083388 0.42986883 0.43215349 0.34369801 0.53210381 0.42650698 0.43970992 0.40501384 0.35370231 0.44284787 0.53131408 0.46107721 0.34558016 0.79680219 0.65308074 0.39482233 0.44562150 0.30212789 0.57944007 0.42206985 0.76165207 0.51998102 0.39165863 0.76639389 0.41602082 0.56925518 0.74502273 0.99204296 0.43720655 0.40898480 0.47102476 0.64757007 0.65902932 0.71352955 0.28450243 0.59659768 0.77249134 0.51337756 0.66603152 0.37840791 0.43429351 0.35028435 0.31339282 0.61935821 0.77394628 0.64493192 0.63758424 0.57758082 0.32173365 0.71395346 0.43979847 0.47266911 0.44310731 0.48000011 0.65337412 0.97865090 0.60252966 0.49464327 0.60755566 0.68762697 0.38919176 0.51365624 0.36798898 0.44407211 0.37765219 0.34478681 0.44131412 0.82536212 0.36315059 0.42632444 0.40747641 0.39846135 0.31950833 0.49301600 
0.41793370 0.50714517 0.21653743 0.43082494 0.52640715 0.30307124 0.71500969 0.48503724 0.48780624 0.44925567 0.52511858 0.38891686 0.39177003 0.40451528 0.37727215 0.45051187 0.50549479 0.23716285 0.44680022 0.92705789 0.58387642 0.44160673 0.44818398 0.31003648 0.41534381 0.36736912 0.61096096 0.38441732 0.36115749 0.44553049 0.30261824 1.00862672 0.42529378 0.44363768 0.66723258 0.38768626 0.50545572 0.41997914 0.42235970 0.49485395 0.56346655 0.38163004 0.38331300 0.40108125 0.81631431 0.31107638 0.60735342 0.27336945 0.63158152 0.46309750 0.86870544 0.46177449 0.48737723 0.63920093 0.38706213 0.45565090 0.40559054 0.52787103 0.52882017 0.58839179 0.78208488 0.50770263 0.35525202 0.77385514 0.65311499 0.32988718 0.53605215 0.41442336 0.58935794 0.54318539 0.56818119 0.50198625 0.50068512 0.87851473 0.46630114 0.50637654 0.49740665 0.63658570 0.53849757 0.81165000 0.51963645 0.95807417 0.54051722 0.71246340 0.42532493 0.51268874 0.58284982 0.52811788 0.60466292 0.45688042 0.37363729 0.53183243 0.41339140 0.61478740 0.56126533 0.37929148 0.69382017 0.55529054 0.53519258 0.51108258 0.93050410 0.28462775 0.72573765 0.41932294 0.61956804 0.38252663 0.47822230 0.31483000 0.65832360 0.64555160 0.47574024 0.56729129 0.43796522 0.60111754 0.81268857 0.39585751 0.37575826 0.52101587 0.55692475 0.33657336 0.73469613 1.14384967 0.40542027 0.38305524 0.47682326 0.84610088 0.44416345 0.54617740 0.56500750 0.45809195 0.65400286 0.61436668 0.57189807 0.72556923 0.49882649 0.65035735 0.61044201 0.28679460 0.29620742 0.41143755 0.63473987 0.41158413 0.47576655 0.77959829 0.30493250 0.45450820 0.58889942 0.85536018 0.70988338 0.51145792 0.44976833 0.46660113 0.52445530 0.57135702 0.42986883 0.44256832 0.34369801 0.52808787 0.42650698 0.43468451 0.40501384 0.38033279 0.44550764 0.51388919 0.48671186 0.34163054 0.79018960 0.65575184 0.40457249 0.43920935 0.30997667 0.56505966 0.42516198 0.76165207 0.52602752 0.36148454 0.75297089 0.42742076 0.57700050 0.73677195 0.98823473 0.43720655 0.40898480 0.45097187 0.64502558 0.64032964 0.71735548 0.28450243 0.59659768 0.77573031 0.52102132 0.65570483 0.36079778 0.42005049 0.35922922 0.32198052 0.60877010 0.76808297 0.62629430 0.66489368 0.54406886 0.31212749 0.70252946 0.44968282 0.46605802 0.39632723 0.47629349 0.67792250 0.91440559 0.58752657 0.49082358 0.61033625 0.70241633 0.39487370 0.50956330 0.36358176 0.41745635 0.40446864 0.33834163 0.43067847 0.83016543 0.37589658 0.44304935 0.42838605 0.40762258 0.31950833 0.49029964 
0.38151953 0.49623755 0.24209621 0.47358094 0.52914175 0.31055561 0.72396632 0.52211508 0.48280297 0.41673522 0.51111289 0.38891686 0.37640047 0.38320984 0.38074938 0.44592872 0.48095463 0.25844223 0.44140605 0.98758056 0.60691132 0.42534566 0.47537090 0.31456281 0.40482708 0.36090464 0.62382470 0.39892871 0.34698890 0.43364754 0.30861126 1.02382755 0.44420486 0.44363768 0.65318400 0.38768626 0.49967890 0.42986235 0.43134709 0.48919829 0.53640419 0.37694728 0.39277895 0.42277675 0.85168684 0.30452667 0.60056713 0.28153153 0.63561723 0.47209053 0.85025949 0.47192458 0.49369340 0.65392791 0.37125695 0.48208704 0.40890154 0.53738299 0.53424410 0.58440265 0.76919957 0.45923431 0.37217816 0.77555779 0.65021868 0.33388596 0.51464892 0.40933821 0.58155153 0.54318539 0.59216553 0.45496368 0.47936950 0.85569226 0.45846360 0.47741638 0.51486480 0.63842288 0.54341546 0.82324558 0.53538658 0.94487894 0.55277540 0.70150177 0.42630834 0.51841728 0.56559461 0.54201810 0.58438909 0.42971428 0.37363729 0.53183243 0.41339140 0.60307608 0.57024613 0.38526494 0.69909645 0.55319114 0.52177710 0.53444801 0.92701687 0.28462775 0.71704587 0.44967376 0.66060078 0.38252663 0.45269846 0.29025892 0.67067596 0.65445619 0.46288002 0.50877770 0.42705981 0.57261215 0.79925477 0.38734345 0.39297739 0.51482537 0.57003065 0.33657336 0.74220599 1.06652519 0.38461544 0.36339812 0.47074883 0.87941267 0.44416345 0.55103241 0.57074376 0.46288886 0.65886540 0.64185980 0.60483960 0.73636469 0.49403765 0.62867264 0.63922493 0.27672848 0.25855103 0.35868295 0.62533579 0.41158413 0.48050067 0.81698565 0.33644867 0.44405833 0.57398816 0.87608953 0.70632505 0.50687077 0.45522026 0.45050656 0.54425298 0.57551239 0.43427786 0.48198240 0.33499538 0.52200604 0.39653838 0.42960030 0.40501384 0.36458800 0.48365215 0.49585234 0.48671186 0.32949775 0.72797844 0.63681892 0.40936051 0.43920935 0.30607744 0.56505966 0.43127972 0.77957575 0.53348927 0.38062377 0.74343061 0.44577328 0.57700050 0.74992963 0.99204296 0.42837318 0.41860929 0.42998480 0.62954271 0.64032964 0.73618690 0.29715310 0.58853518 0.76597231 0.51848593 0.64521288 0.38268385 0.40530725 0.34725152 0.30456307 0.60877010 0.79270259 0.62629430 0.68743882 0.53536319 0.30221615 0.69091660 0.47116505 0.50134130 0.39179763 0.47442932 0.68838718 0.87619992 0.57213019 0.47523789 0.62405338 0.71279232 0.40599908 0.49708230 0.35002734 0.44407211 0.39661413 0.37535633 0.44131412 0.84126651 0.36315059 0.43056657 0.42838605 0.41212683 0.30463923 0.48205872 
0.34124144 0.50172100 0.27067180 0.48167693 0.55314513 0.30307124 0.73865273 0.51852663 0.49766190 0.39948346 0.55206502 0.38259258 0.37640047 0.39929551 0.38074938 0.43943201 0.46387383 0.25844223 0.43959329 0.97775366 0.60691132 0.41415039 0.54123357 0.30077957 0.37149479 0.36090464 0.61742633 0.39892871 0.35766796 0.43764437 0.30261824 1.02812936 0.47404982 0.43180520 0.63882655 0.38768626 0.49967890 0.44897658 0.44015099 0.47182472 0.49803878 0.37220562 0.39277895 0.45008022 0.89345095 0.31749100 0.64657708 0.27336945 0.64162320 0.45853485 0.83899728 0.47192458 0.49369340 0.65525031 0.37125695 0.48529032 0.41867745 0.56495878 0.51780187 0.56816607 0.75873379 0.44629552 0.37629075 0.76872455 0.64145129 0.36429945 0.50484518 0.40418910 0.59706228 0.52925524 0.58744700 0.44496326 0.48298744 0.84404965 0.48159375 0.47741638 0.53999477 0.65472567 0.55312007 0.81165000 0.53149280 0.93746801 0.55760323 0.67904787 0.43889222 0.52968853 0.53206665 0.54201810 0.51883593 0.42971428 0.38075483 0.51764768 0.40503920 0.59113281 0.59637768 0.37778335 0.71211612 0.55946572 0.50239395 0.56187320 0.91056660 0.28462775 0.70603069 0.44967376 0.71069329 0.39595269 0.45596707 0.30685834 0.65457244 0.66324123 0.44289006 0.48771561 0.42336225 0.57842562 0.82590389 0.36972762 0.41482588 0.53518200 0.57218579 0.32846196 0.76429297 0.98313778 0.36261891 0.32048701 0.45203603 0.90575698 0.48219284 0.56061630 0.58204671 0.46999243 0.62403243 0.65705386 0.60883198 0.74473706 0.49243101 0.60621276 0.67213940 0.28180649 0.26650830 0.34911634 0.62194273 0.41158413 0.48751565 0.80020797 0.33038603 0.43335656 0.55086497 0.87608953 0.69674731 0.51145792 0.42726548 0.46262999 0.56066630 0.55656893 0.43427786 0.46269523 0.34369801 0.51791182 0.38868536 0.42445520 0.38711786 0.36991073 0.50281405 0.49123966 0.52858951 0.31690080 0.69100077 0.65841210 0.41877232 0.45194269 0.32139065 0.57659267 0.43430629 0.76887167 0.52902485 0.37308592 0.73792364 0.46339953 0.55343945 0.75964834 0.98057387 0.42837318 0.41860929 0.40791940 0.62823525 0.65672098 0.73618690 0.34312284 0.59258015 0.76269191 0.52102132 0.61265989 0.34228283 0.40530725 0.34110499 0.31771569 0.63490937 0.80121127 0.63256785 0.69479131 0.54406886 0.28134792 0.68798276 0.47811135 0.50134130 0.37788318 0.44949212 0.67338785 0.84529141 0.55093277 0.48697393 0.64539468 0.71279232 0.38342564 0.50127716 0.35912047 0.41192689 0.40186752 0.38117616 0.44131412 0.82214432 0.34994067 0.42632444 0.40747641 0.42967193 0.33371556 0.49840431 
0.34124144 0.49623755 0.29650610 0.53492893 0.53994167 0.30307124 0.74444618 0.53622885 0.49766190 0.35599281 0.49671243 0.38259258 0.36037601 0.39929551 0.41391821 0.43661812 0.46096551 0.27170418 0.43959329 0.99245754 0.60691132 0.40555117 0.56395248 0.29604259 0.34750157 0.34761522 0.58777236 0.39892871 0.36461363 0.44553049 0.31449010 1.03241325 0.50212399 0.43180520 0.63518649 0.41327494 0.49967890 0.47621158 0.41549160 0.44135162 0.51757709 0.36253629 0.40202207 0.51779366 0.93148701 0.32377856 0.67753110 0.28552508 0.64162320 0.45853485 0.81988322 0.48675304 0.49992977 0.62689431 0.37924189 0.46574033 0.40559054 0.61642057 0.50654396 0.58440265 0.75873379 0.41922165 0.38035888 0.77043854 0.65021868 0.39573049 0.50731387 0.40418910 0.61218018 0.53277193 0.61067516 0.42952628 0.48298744 0.80811601 0.45846360 0.46736438 0.54542198 0.66360973 0.57203560 0.79691828 0.56923322 0.92095407 0.56949375 0.64989046 0.42728949 0.53798703 0.52939964 0.52102873 0.48273261 0.43895650 0.39460496 0.53183243 0.40923661 0.59113281 0.59637768 0.38079363 0.72490199 0.55002701 0.48516386 0.57181862 0.87056191 0.28462775 0.70380696 0.45934527 0.75212708 0.36861189 0.43598792 0.29867397 0.66205351 0.61806860 0.40367899 0.46570195 0.42705981 0.57842562 0.81932287 0.36972762 0.43557984 0.52306310 0.56786734 0.34449382 0.77151480 0.93078876 0.38031792 0.29671331 0.46459498 0.93415748 0.46735258 0.59294127 0.57074376 0.48616395 0.63417997 0.69358429 0.61870024 0.77296237 0.49723533 0.53318640 0.69528710 0.29169742 0.25034097 0.36800093 0.61441206 0.41603382 0.48050067 0.80020797 0.34240397 0.44140722 0.52672765 0.87608953 0.70035431 0.49285319 0.42726548 0.45050656 0.56603165 0.56717119 0.42316917 0.48198240 0.36857505 0.51274806 0.38469873 0.44220122 0.38449330 0.39047678 0.50515818 0.48658325 0.59354497 0.31690080 0.63562826 0.65308074 0.44581718 0.45817668 0.32877991 0.56213943 0.45204032 0.77957575 0.53200530 0.38801522 0.72115046 0.47026509 0.54127445 0.77715039 0.96115464 0.43720655 0.40898480 0.40791940 0.63344891 0.66132961 0.74725800 0.33771900 0.58241506 0.74270524 0.50821786 0.59571670 0.37408311 0.39773075 0.35329114 0.31339282 0.64506857 0.79554893 0.61783047 0.70567644 0.52203256 0.28134792 0.67011002 0.49170964 0.48880578 0.36343642 0.43952432 0.67641432 0.77491857 0.53725985 0.46725013 0.65062063 0.70866015 0.41144898 0.50956330 0.36358176 0.40632217 0.42961445 0.41966113 0.47178463 0.79759714 0.33621211 0.40444687 0.41280312 0.44652817 0.31950833 0.47928027 
0.34124144 0.51782309 0.33370661 0.60289842 0.52365826 0.30307124 0.74732606 0.54657505 0.50732615 0.36252534 0.48188184 0.37616200 0.35487376 0.38864571 0.43865117 0.43283781 0.46096551 0.28434827 0.44858386 1.01649146 0.61333384 0.44425905 0.59990838 0.30077957 0.33486089 0.33143811 0.56363054 0.40598994 0.37142942 0.44553049 0.32026104 1.03774325 0.51292360 0.40710985 0.65672432 0.39206704 0.48193312 0.48495014 0.41549160 0.44761224 0.48797636 0.35760359 0.43704407 0.54580244 0.96443773 0.32377856 0.64657708 0.27336945 0.64954477 0.45392635 0.79234927 0.49159647 0.50812589 0.62551196 0.38317196 0.46905524 0.43448213 0.65622980 0.50654396 0.54290148 0.74544495 0.39770858 0.38836732 0.77385514 0.67023007 0.40566669 0.53837778 0.40933821 0.58935794 0.51130913 0.61521556 0.43473285 0.47936950 0.75755775 0.46630114 0.44658213 0.55875946 0.67237643 0.59929049 0.81165000 0.58719450 0.88543022 0.59029344 0.63480974 0.42433924 0.54072490 0.51034041 0.52102873 0.46578931 0.42971428 0.38774175 0.53183243 0.41339140 0.57275110 0.53341642 0.37168967 0.72995364 0.54684457 0.46119015 0.60378809 0.84539583 0.23913514 0.67190250 0.47810172 0.79901651 0.35415083 0.44608936 0.34487899 0.66452849 0.61806860 0.39992375 0.42649493 0.41963211 0.54874273 0.81932287 0.36059713 0.43810496 0.52306310 0.56351581 0.34449382 0.76670781 0.86855524 0.37157382 0.34261502 0.46768203 0.96983559 0.47483068 0.59741638 0.57642294 0.48843046 0.63417997 0.70242011 0.63987493 0.78094249 0.49243101 0.49263035 0.72863112 0.26628210 0.27423479 0.32915004 0.61372287 0.42479339 0.48751565 0.82688887 0.35401417 0.41678900 0.54293844 0.87293244 0.68581250 0.48328232 0.43866122 0.45050656 0.56603165 0.58373441 0.41636171 0.49595580 0.38808969 0.50331982 0.37659890 0.42960030 0.39744282 0.39297186 0.52127205 0.46259870 0.61859999 0.29928120 0.61036132 0.63130523 0.45016672 0.45194269 0.34308131 0.57373115 0.47188843 0.73957049 0.53938436 0.38433726 0.72115046 0.48037947 0.53301024 0.75642265 0.95722352 0.46269593 0.43722314 0.40791940 0.65388798 0.65902932 0.74725800 0.36393673 0.59659768 0.75608838 0.51337756 0.60706471 0.38268385 0.39773075 0.33798982 0.30900949 0.62976832 0.80262061 0.62207679 0.71284085 0.51295303 0.28134792 0.63285210 0.49836966 0.49511321 0.37312975 0.43138427 0.70015534 0.70829551 0.52606571 0.49082358 0.66094859 0.74502503 0.42738189 0.51365624 0.35002734 0.39487417 0.40962131 0.44511786 0.46185121 0.77227012 0.33621211 0.36673815 0.40207914 0.47458815 0.33371556 0.48482126 
0.38151953 0.52308031 0.41581390 0.63415714 0.52640715 0.31055561 0.77830174 0.53969962 0.48780624 0.37524937 0.51111289 0.36961956 0.34360504 0.40966854 0.45920103 0.43283781 0.44311486 0.29645356 0.43777302 1.03531698 0.61652001 0.45728994 0.59289167 0.30544310 0.31495004 0.32906218 0.54935911 0.41975620 0.39116490 0.42961352 0.31449010 1.04937395 0.52870954 0.43180520 0.63882655 0.39206704 0.45720191 0.51026869 0.42911789 0.50044570 0.48797636 0.34752822 0.44536947 0.56721454 0.99106015 0.31107638 0.65288530 0.25626660 0.66510494 0.45853485 0.77208123 0.52424908 0.51818876 0.62689431 0.38317196 0.44879861 0.44064531 0.66007870 0.50938176 0.52538389 0.74812160 0.41217540 0.39621391 0.75835925 0.65021868 0.43411289 0.51707080 0.41944685 0.60466848 0.51856211 0.61972269 0.41891906 0.45323604 0.69630544 0.48906076 0.48726105 0.59451467 0.67930833 0.59259429 0.80284340 0.56557251 0.85497187 0.57418103 0.63175040 0.42630834 0.54072490 0.49627874 0.51744774 0.42990407 0.49888072 0.37363729 0.49810671 0.42157816 0.56649135 0.58779626 0.36860506 0.72490199 0.55319114 0.45187223 0.62218177 0.82077364 0.31634607 0.65297186 0.47810172 0.84569515 0.36861189 0.45596707 0.34487899 0.66452849 0.58930529 0.39230545 0.40976308 0.43072563 0.54261133 0.77866964 0.37420933 0.44559447 0.55092600 0.56351581 0.36723164 0.76670781 0.82683996 0.37157382 0.33173558 0.44238291 0.98851364 0.50363400 0.59741638 0.59860110 0.47699022 0.62912666 0.72318577 0.67846671 0.78382420 0.48757936 0.46362622 0.74522632 0.27155553 0.22391176 0.33928009 0.60678792 0.43337594 0.48983165 0.82688887 0.35401417 0.40536795 0.49270861 0.87134961 0.68825747 0.48328232 0.44424948 0.41200140 0.56869534 0.57757887 0.41176089 0.48668478 0.40302164 0.50962469 0.38067036 0.42445520 0.40750625 0.40762177 0.52578531 0.48658325 0.65670270 0.30821693 0.58847741 0.62574296 0.45661335 0.43270218 0.34308131 0.56796487 0.48556919 0.71294478 0.54230788 0.41966878 0.71404536 0.48037947 0.52461585 0.70800044 0.92720902 0.44586495 0.43722314 0.41909735 0.65262929 0.65207979 0.75091210 0.36895679 0.60455266 0.71518802 0.52354444 0.58996085 0.37408311 0.40530725 0.32846706 0.30900949 0.65008862 0.80543191 0.61783047 0.74080594 0.49429391 0.28134792 0.63285210 0.50711366 0.50134130 0.35347736 0.42308764 0.72028711 0.62262651 0.52037834 0.47523789 0.65580494 0.76255742 0.43256247 0.49285174 0.35002734 0.38308421 0.41723102 0.47848731 0.45169940 0.73894409 0.40017245 0.36174828 0.37972364 0.49738122 0.36045400 0.49301600 
0.38151953 0.51251194 0.47037744 0.67549357 0.52089488 0.32500770 0.77276216 0.50760905 0.48280297 0.34933815 0.41732192 0.41324723 0.36579550 0.41475779 0.50302953 0.43755809 0.44006936 0.29046399 0.44680022 1.06293028 0.62910334 0.46995965 0.61370119 0.28135353 0.30802721 0.33143811 0.53470689 0.41975620 0.38142483 0.43764437 0.31449010 1.04410333 0.56382725 0.43180520 0.63152545 0.38325541 0.43105409 0.53438902 0.42008281 0.50044570 0.46720179 0.35260190 0.40202207 0.56721454 1.01356744 0.31749100 0.67753110 0.26919562 0.66317988 0.45392635 0.78833735 0.55069821 0.53195709 0.63784525 0.39091359 0.44879861 0.44672346 0.67899595 0.52057831 0.52538389 0.73191488 0.36706839 0.40007950 0.75661789 0.63850207 0.47218605 0.51221557 0.39368889 0.61960082 0.53973656 0.61972269 0.42425582 0.44548785 0.64465357 0.48159375 0.50637654 0.61640593 0.68103027 0.61894455 0.81746835 0.58007673 0.80279964 0.58573512 0.62248216 0.43021951 0.52689333 0.49341832 0.51744774 0.43455181 0.49076829 0.38774175 0.49310049 0.41750485 0.55375957 0.58779626 0.37168967 0.74243238 0.55108374 0.44872325 0.63857739 0.78720357 0.32379052 0.63594546 0.47810172 0.88765564 0.36861189 0.46563530 0.34487899 0.66822376 0.55906409 0.37660683 0.40113552 0.44508707 0.56673905 0.73577366 0.37420933 0.43810496 0.54898269 0.57218579 0.34449382 0.75944027 0.74431435 0.35805749 0.33173558 0.44562386 0.99115320 0.59944436 0.59294127 0.61470985 0.47930012 0.61889628 0.73837686 0.69434975 0.78597855 0.48920193 0.47104470 0.75862042 0.26090211 0.22391176 0.34911634 0.59481298 0.44179179 0.49671487 0.81365778 0.38675920 0.39953501 0.51000186 0.86976389 0.68703608 0.49285319 0.42145207 0.37936048 0.55252059 0.57757887 0.41864316 0.50505666 0.41741978 0.51066794 0.38067036 0.42185912 0.38972474 0.39545120 0.49809269 0.46749407 0.67043317 0.28055723 0.54688405 0.60587302 0.46297022 0.43270218 0.35342778 0.55625300 0.50149370 0.72065251 0.55527324 0.42638391 0.70252774 0.47366054 0.53715823 0.69580763 0.92720902 0.46269593 0.47225497 0.41354615 0.64118992 0.64505538 0.75091210 0.36393673 0.61822764 0.69021110 0.52354444 0.56029536 0.39109548 0.40530725 0.35627255 0.32198052 0.62976832 0.80963053 0.60054508 0.73391458 0.46992929 0.25880245 0.63285210 0.51357397 0.49511321 0.33798899 0.41675680 0.71029255 0.57832087 0.50881294 0.48697393 0.66605251 0.75481553 0.45269229 0.48858454 0.36798898 0.37705102 0.44165080 0.53906449 0.45680351 0.69073939 0.40017245 0.34634761 0.36205229 0.50475023 0.36045400 0.49029964 
0.36194122 0.51782309 0.50926595 0.75137483 0.53186229 0.31786380 0.77276216 0.54998054 0.47263755 0.34933815 0.43436244 0.43059375 0.36579550 0.40451528 0.52608087 0.44129797 0.45212829 0.25154919 0.44321140 1.05380624 0.62598122 0.49194353 0.58579092 0.31456281 0.30094519 0.32425809 0.53840732 0.43308509 0.38794538 0.44160503 0.33150167 1.04304601 0.58762780 0.41342201 0.63152545 0.37877274 0.38100159 0.59394019 0.39416995 0.52221428 0.44545943 0.35260190 0.39277895 0.55661146 1.02886103 0.34779396 0.63377232 0.25180946 0.66124922 0.46309750 0.75966088 0.56345739 0.55102967 0.62689431 0.37924189 0.47886234 0.43448213 0.69740026 0.52608723 0.49795338 0.73191488 0.35899997 0.41518212 0.76355948 0.64730941 0.50741042 0.51221557 0.38290084 0.58935794 0.56343522 0.63743261 0.40803619 0.47936950 0.58001764 0.48159375 0.53376773 0.61879049 0.68787497 0.62108994 0.76969098 0.60462245 0.78166963 0.58801870 0.61622590 0.43119176 0.51556096 0.47291119 0.53162702 0.44820597 0.49076829 0.39460496 0.47254552 0.42960895 0.54728263 0.55213844 0.37322242 0.71981490 0.53934586 0.44235806 0.65168525 0.75785640 0.31634607 0.63099639 0.47810172 0.91676680 0.35415083 0.45921243 0.33761757 0.67797937 0.54861337 0.36022470 0.38329826 0.45899939 0.56080444 0.73577366 0.39585751 0.45538894 0.55671522 0.56569576 0.35981206 0.74964063 0.64687688 0.35805749 0.34261502 0.47379578 1.00164189 0.61682316 0.60185819 0.58761667 0.49068650 0.63417997 0.74171041 0.71158189 0.79098256 0.48267894 0.45608707 0.76334707 0.26628210 0.22391176 0.33928009 0.58981147 0.47006220 0.51681477 0.81031626 0.40213306 0.41396328 0.47478589 0.86817528 0.68335878 0.50687077 0.42145207 0.35420871 0.54702274 0.58577189 0.41864316 0.50052691 0.42443573 0.52098551 0.38868536 0.42445520 0.39231431 0.41710261 0.51212622 0.45264919 0.69271274 0.24436207 0.51730052 0.58830774 0.47131269 0.41256534 0.35342778 0.56213943 0.51692788 0.70122434 0.55952827 0.43626284 0.69523234 0.47366054 0.52882970 0.67257770 0.90247899 0.45435838 0.51268958 0.40791940 0.65388798 0.65902932 0.74358594 0.38362300 0.61629265 0.68656881 0.52855455 0.56029536 0.39109548 0.40530725 0.34110499 0.32618959 0.63490937 0.82484268 0.58500153 0.73736831 0.47490223 0.27031033 0.60003921 0.51995402 0.48562135 0.34322945 0.41675680 0.71459305 0.52311091 0.49697846 0.48309359 0.66858986 0.77212565 0.47666062 0.48858454 0.35912047 0.38902386 0.42716649 0.56693097 0.47178463 0.64919705 0.44476683 0.35155613 0.36803703 0.52973513 0.37310535 0.47928027 
0.31920214 0.53854414 0.54134359 0.82026625 0.52365826 0.31055561 0.77553690 0.52211508 0.46224865 0.34933815 0.39955533 0.40126649 0.39177003 0.40966854 0.55769772 0.43188756 0.44613957 0.29046399 0.45213003 1.01649146 0.63221005 0.49905634 0.60684397 0.30544310 0.28625597 0.32182916 0.51964169 0.42647272 0.40378635 0.46466060 0.33150167 1.06502933 0.61050119 0.42576567 0.62041269 0.38768626 0.40321419 0.60791716 0.40615353 0.51685810 0.45646009 0.36253629 0.43704407 0.56721454 1.01869081 0.32377856 0.64657708 0.27748050 0.67275007 0.46309750 0.75547538 0.58410366 0.56764735 0.61574863 0.38706213 0.47561578 0.43757457 0.72935865 0.51780187 0.47388326 0.70690847 0.35899997 0.42615799 0.75312310 0.61131919 0.53292414 0.53371640 0.40418910 0.61218018 0.55676712 0.64178374 0.40248441 0.44937865 0.56269976 0.49275185 0.51566863 0.62588965 0.69296413 0.62108994 0.77887251 0.57287052 0.72615960 0.59029344 0.60990547 0.44833184 0.52125795 0.47886000 0.52458528 0.47008239 0.50686330 0.37363729 0.49310049 0.42157816 0.55375957 0.54285815 0.38674389 0.71211612 0.53826609 0.44235806 0.66735642 0.71686039 0.31634607 0.65297186 0.53040623 0.94069593 0.35415083 0.45921243 0.35199065 0.69235509 0.56932301 0.35174764 0.34486701 0.46916297 0.55480636 0.68232842 0.39585751 0.47204046 0.56623241 0.57003065 0.35223622 0.72964661 0.58968281 0.34401051 0.33173558 0.45520826 1.00424694 0.61108515 0.60185819 0.64065828 0.49739323 0.60849393 0.75815831 0.73831723 0.79666294 0.46255840 0.48554176 0.76804464 0.24405158 0.23305476 0.35868295 0.59196015 0.50041943 0.53404664 0.81365778 0.40712870 0.39361564 0.45615953 0.85697255 0.68089622 0.48809121 0.39109097 0.31564700 0.55252059 0.58577189 0.40476161 0.51840848 0.42443573 0.50857931 0.38067036 0.41924696 0.39488689 0.41475272 0.51671937 0.46749407 0.71003323 0.25522786 0.49660005 0.59422052 0.49549809 0.39139385 0.34656445 0.56213943 0.55834592 0.67308344 0.56234707 0.45224843 0.68190397 0.47703183 0.52882970 0.67800909 0.89197248 0.43720655 0.50486179 0.40791940 0.66510899 0.65207979 0.76176922 0.39309660 0.61629265 0.67552408 0.52855455 0.57827731 0.40739806 0.39773075 0.31865986 0.33444886 0.65008862 0.81658028 0.58724722 0.77105527 0.46490317 0.28134792 0.57243626 0.53659674 0.49511321 0.32175594 0.40159690 0.72028711 0.46950641 0.49996334 0.51696912 0.67864441 0.80197720 0.48131107 0.48427974 0.35460305 0.37705102 0.46928017 0.60451600 0.46684434 0.63683025 0.44476683 0.33568820 0.37392599 0.54349677 0.37310535 0.48205872 
0.26977506 0.56337474 0.58304489 0.85262713 0.51251533 0.33884395 0.76997742 0.44066289 0.45696563 0.31395615 0.39955533 0.38259258 0.37640047 0.41978535 0.58536876 0.42517635 0.43700264 0.27809809 0.44500943 1.01173036 0.63837810 0.50838530 0.57860302 0.32776694 0.29369242 0.34307103 0.52722810 0.41975620 0.39116490 0.46839287 0.34237345 1.05566396 0.60599559 0.41342201 0.59367454 0.40492509 0.38854691 0.60791716 0.41317687 0.51144582 0.47770202 0.36253629 0.42855696 0.56193801 1.02209212 0.32994633 0.64657708 0.26064754 0.66317988 0.46309750 0.73849625 0.62334805 0.57127453 0.62134646 0.37125695 0.48208704 0.44973173 0.73627216 0.52057831 0.48365507 0.70973047 0.35899997 0.42615799 0.72273541 0.61131919 0.54523348 0.51948140 0.39897354 0.62693362 0.55676712 0.64610556 0.39114454 0.45323604 0.51687274 0.51785326 0.50637654 0.65351559 0.68957553 0.65648983 0.77276361 0.56923322 0.68054246 0.57418103 0.60030006 0.43697982 0.50980032 0.45770104 0.50655289 0.48273261 0.54502539 0.39460496 0.48804291 0.43356856 0.52737474 0.56126533 0.37474890 0.67230112 0.54149894 0.42268776 0.68404292 0.68450397 0.37810587 0.59256231 0.49614961 0.96193327 0.38252663 0.46243502 0.35199065 0.69943216 0.54861337 0.35601140 0.33457015 0.47250225 0.57261215 0.68232842 0.41638169 0.46497712 0.56434181 0.55913040 0.34449382 0.72456190 0.52630972 0.32936499 0.35315948 0.46459498 1.00943689 0.59944436 0.57469254 0.71285873 0.48388682 0.60322547 0.75815831 0.77043284 0.79595511 0.45911925 0.46362622 0.77364406 0.28180649 0.21437920 0.35868295 0.58837465 0.53595337 0.52334321 0.81698565 0.43123967 0.39361564 0.45615953 0.83906612 0.67594418 0.49756960 0.37168579 0.27837449 0.55524911 0.58780230 0.42091225 0.53142495 0.44148808 0.51274806 0.36411147 0.42960030 0.38972474 0.42865889 0.49571515 0.45765098 0.76361640 0.24436207 0.46944258 0.55780444 0.49154984 0.38407743 0.34656445 0.55030360 0.56995519 0.66896668 0.56794270 0.45537821 0.68785957 0.47703183 0.52036788 0.65039868 0.87919894 0.44586495 0.55735233 0.41909735 0.66387158 0.64505538 0.74725800 0.41583742 0.61045088 0.65287434 0.53843493 0.60141748 0.41920915 0.39000708 0.35028435 0.36562496 0.61935821 0.80823341 0.58724722 0.75439985 0.45468427 0.29196853 0.54343306 0.54270620 0.48880578 0.33798899 0.39267141 0.71459305 0.43592575 0.48485521 0.50592937 0.68608863 0.81649380 0.50392002 0.46666364 0.38090478 0.39487417 0.49324938 0.63644763 0.45169940 0.60699536 0.44476683 0.35155613 0.38543409 0.57965912 0.38534154 0.48205872 
0.34124144 0.56337474 0.61841250 0.93483386 0.55314513 0.35213696 0.78380217 0.40993129 0.40031907 0.31395615 0.38096105 0.39513992 0.37640047 0.41978535 0.62878691 0.43661812 0.43391424 0.26515613 0.45036043 0.99245754 0.61013102 0.51981111 0.57132471 0.31902491 0.28625597 0.33143811 0.52722810 0.39892871 0.39752572 0.47209565 0.34768188 1.05983656 0.61050119 0.40710985 0.57381355 0.38768626 0.34077818 0.60791716 0.39900657 0.51144582 0.44545943 0.35760359 0.41989836 0.55123344 1.03893168 0.34194827 0.65913316 0.26495607 0.65346955 0.44927057 0.72111743 0.68145426 0.57846065 0.62412655 0.37527066 0.48208704 0.45568870 0.74312135 0.50082012 0.45370868 0.68973403 0.36706839 0.43685818 0.72637642 0.59568184 0.57138136 0.49231605 0.39897354 0.60466848 0.57002534 0.65466363 0.34856173 0.46834804 0.49736102 0.50366280 0.49691072 0.66910418 0.70136400 0.65446050 0.76350863 0.53925223 0.66183694 0.56476758 0.58724850 0.43697982 0.51268874 0.44196776 0.51744774 0.47008239 0.58068487 0.37363729 0.43423937 0.44523617 0.49959841 0.57908768 0.37015058 0.67230112 0.54684457 0.42934467 0.68815132 0.63881779 0.39050606 0.58991101 0.50493169 1.01308075 0.40893816 0.45596707 0.41648095 0.70643833 0.54861337 0.34306117 0.33457015 0.46579975 0.54874273 0.66627139 0.42822429 0.47437155 0.56811672 0.55692475 0.34838653 0.72200612 0.50923565 0.33431812 0.33173558 0.47983163 1.00943689 0.59944436 0.56534732 0.77419450 0.49516775 0.63417997 0.76624988 0.78907504 0.79666294 0.44864367 0.42459396 0.78563926 0.24979475 0.22391176 0.36800093 0.57748460 0.55948593 0.52550134 0.78997034 0.45850224 0.39361564 0.45615953 0.83576918 0.67470049 0.49756960 0.39734882 0.26478696 0.55796428 0.59184223 0.39763915 0.53569349 0.45466973 0.50648207 0.37248295 0.43468451 0.39998241 0.43768427 0.48608869 0.44759149 0.75962881 0.26049085 0.46944258 0.57630019 0.48956377 0.39139385 0.34656445 0.53820753 0.60344441 0.66896668 0.57071994 0.47968190 0.66678227 0.47026509 0.50301737 0.59953600 0.86623707 0.41935379 0.52799711 0.43532644 0.68219715 0.64505538 0.72871273 0.42023794 0.60455266 0.60503649 0.55530274 0.58996085 0.40338419 0.39000708 0.32523085 0.34646880 0.61935821 0.80121127 0.56205129 0.74763380 0.43891005 0.25880245 0.51672157 0.54472746 0.50749295 0.34322945 0.38584182 0.70306660 0.41812530 0.47242095 0.51696912 0.71033948 0.82008279 0.52555725 0.47112943 0.36358176 0.40063907 0.48467047 0.66354251 0.46684434 0.58248260 0.45523336 0.36673815 0.39106117 0.61669523 0.36045400 0.46513908 
0.31920214 0.58247758 0.66741321 0.95123571 0.53186229 0.39515655 0.78926428 0.40993129 0.38168926 0.29066691 0.36141140 0.38259258 0.38671472 0.45342000 0.66147267 0.43283781 0.43391424 0.29046399 0.45036043 0.96782696 0.61333384 0.51069091 0.57132471 0.33628178 0.28625597 0.32666897 0.54935911 0.41293043 0.41602508 0.47941539 0.37797006 1.05252366 0.64541471 0.41963923 0.55741549 0.40492509 0.37330379 0.56494982 0.38181044 0.48347648 0.45646009 0.39534564 0.40202207 0.56193801 1.03558567 0.34779396 0.68952374 0.26495607 0.64361273 0.43500436 0.70330931 0.71537795 0.58555859 0.62551196 0.37527066 0.47561578 0.43136753 0.72587721 0.51780187 0.44852326 0.66914030 0.38269525 0.41518212 0.72090802 0.54262242 0.57369934 0.47945963 0.40933821 0.58155153 0.55676712 0.65039868 0.37946594 0.46834804 0.51687274 0.51080731 0.50637654 0.66910418 0.71459845 0.65648983 0.75414006 0.52757030 0.62497867 0.56238961 0.59053843 0.43793706 0.50980032 0.44196776 0.51384178 0.48273261 0.59434991 0.38075483 0.46192516 0.44905801 0.52056963 0.58779626 0.36549441 0.64723754 0.54042347 0.42268776 0.70033193 0.61470271 0.40252444 0.58188463 0.56258077 1.03087281 0.40893816 0.45921243 0.39823195 0.70177532 0.53795967 0.36022470 0.34486701 0.44860561 0.57261215 0.65809596 0.45831095 0.47899967 0.58297195 0.55025475 0.34449382 0.71944126 0.49752752 0.34401051 0.33173558 0.48282127 1.02484903 0.60529273 0.55584502 0.77419450 0.50401073 0.64416766 0.76785796 0.79974900 0.79311747 0.45216250 0.39934758 0.77550155 0.27155553 0.23305476 0.38596264 0.56936620 0.58836067 0.53404664 0.80020797 0.45407216 0.39658638 0.45615953 0.82746938 0.66718968 0.50224172 0.37826481 0.26478696 0.55796428 0.58982572 0.38793917 0.54413012 0.44482012 0.51066794 0.37248295 0.42185912 0.38972474 0.44871080 0.49809269 0.41595590 0.75562020 0.25522786 0.46382031 0.56092941 0.47951005 0.39857599 0.34656445 0.53820753 0.60126982 0.66896668 0.56794270 0.48263382 0.65443338 0.48370393 0.46638396 0.56380416 0.84419180 0.40070643 0.58523696 0.42998480 0.67735881 0.64505538 0.74358594 0.38838869 0.60652511 0.58822664 0.55767078 0.56635278 0.40338419 0.38212734 0.31532301 0.35038383 0.62976832 0.79979945 0.55734785 0.76443665 0.44948771 0.29196853 0.45865517 0.56063524 0.51054098 0.31046272 0.37888915 0.67490278 0.38003127 0.48485521 0.52419981 0.70315206 0.81829027 0.53396670 0.47555327 0.36798898 0.39487417 0.50376760 0.66021647 0.44653695 0.55926672 0.48528039 0.36174828 0.39660841 0.62265378 0.33371556 0.47367445 
0.38151953 0.60097351 0.72122734 1.02556849 0.53456899 0.42860745 0.78653797 0.40535091 0.38168926 0.29863187 0.43436244 0.37616200 0.39177003 0.44876941 0.69071223 0.43283781 0.42451427 0.29046399 0.43777302 0.91129939 0.61333384 0.48954963 0.52554230 0.36062203 0.27077103 0.33846585 0.56363054 0.40598994 0.44796074 0.48662505 0.37309282 1.05357146 0.68656441 0.44363768 0.53187128 0.40068492 0.34919373 0.60096931 0.38680164 0.47182472 0.45646009 0.41720419 0.46156998 0.55661146 1.03390861 0.32994633 0.68952374 0.24727198 0.62751987 0.44927057 0.64203062 0.73819754 0.58731967 0.63102319 0.36719938 0.47886234 0.43136753 0.67899595 0.50369017 0.44327720 0.66614637 0.36706839 0.41145844 0.67751882 0.51404300 0.58741521 0.45540435 0.40933821 0.59706228 0.56343522 0.65890098 0.36741632 0.46834804 0.48731229 0.50724763 0.51566863 0.66910418 0.72759221 0.66654386 0.73826165 0.51562376 0.58580589 0.57883034 0.56023395 0.43312971 0.50689546 0.42896585 0.49915756 0.49098504 0.61427776 0.38774175 0.44552018 0.45284759 0.50668526 0.60483736 0.35759943 0.67502851 0.54364350 0.40556774 0.71493758 0.58408311 0.41990753 0.58724775 0.57034087 1.04062583 0.45720677 0.45269846 0.41048811 0.70294397 0.55906409 0.36022470 0.27741092 0.44860561 0.59552563 0.64143261 0.46909621 0.48358351 0.59566645 0.54350290 0.35981206 0.69593226 0.50341562 0.34401051 0.37335607 0.47074883 1.02739524 0.61108515 0.57003909 0.71741378 0.51699167 0.63919333 0.77584837 0.82948954 0.78955608 0.44331306 0.37239353 0.77735461 0.26090211 0.23305476 0.39463704 0.55658672 0.61288613 0.54245734 0.77260625 0.47154281 0.37841235 0.44655510 0.81908548 0.65831877 0.49756960 0.39109097 0.25772470 0.55524911 0.59385188 0.38547604 0.55654534 0.47375502 0.51274806 0.37659890 0.42445520 0.36281399 0.45947277 0.49332614 0.41595590 0.76758327 0.26049085 0.46382031 0.57020161 0.48756961 0.39857599 0.36016035 0.54428916 0.62267399 0.64799070 0.56375119 0.49426522 0.64974204 0.47366054 0.45676676 0.54393785 0.81464155 0.41013610 0.63735677 0.41909735 0.67857162 0.64505538 0.73989567 0.39309660 0.59859634 0.53463522 0.57397357 0.53538075 0.36527992 0.38212734 0.32196212 0.37665129 0.60877010 0.79554893 0.54781983 0.78412494 0.40552498 0.30221615 0.44522820 0.57035235 0.51054098 0.31046272 0.38122080 0.66729371 0.35947358 0.49095426 0.55217653 0.71033948 0.80745151 0.52555725 0.46666364 0.38511380 0.39487417 0.51202664 0.67342211 0.44131412 0.54242470 0.49489084 0.36174828 0.38543409 0.63730646 0.34734218 0.46225893 
0.40014107 0.64489672 0.75788104 1.05163064 0.54790193 0.43919195 0.76437751 0.39128819 0.39420697 0.29863187 0.38096105 0.36295920 0.38671472 0.43932057 0.74043942 0.43283781 0.42133433 0.27170418 0.45213003 0.83960164 0.60367443 0.49194353 0.50936788 0.35269531 0.28625597 0.33613960 0.52722810 0.41293043 0.45075180 0.48662505 0.40146846 1.03986760 0.69843672 0.43776142 0.49576922 0.40068492 0.31418195 0.60791716 0.38927324 0.44761224 0.42259992 0.46549556 0.44536947 0.56193801 1.02378854 0.34779396 0.69544250 0.23793757 0.60469327 0.42522773 0.64203062 0.75721003 0.59257152 0.63784525 0.36309646 0.51322084 0.42506985 0.68271651 0.50654396 0.44852326 0.65097021 0.35074600 0.40770075 0.66573499 0.51770172 0.60081804 0.44709840 0.42931754 0.57363889 0.55676712 0.67558466 0.37348973 0.47572405 0.49736102 0.51434235 0.55127294 0.70969216 0.71623556 0.66853653 0.72856852 0.48232186 0.56396688 0.57651037 0.54976136 0.42924506 0.51268874 0.42565333 0.49915756 0.50708718 0.62077824 0.38774175 0.45652234 0.45660573 0.50668526 0.58779626 0.35599943 0.68045052 0.55424184 0.39493965 0.71756121 0.54388413 0.45267553 0.61336026 0.57034087 1.05028831 0.44563004 0.45921243 0.44523686 0.70759928 0.54861337 0.36438928 0.31296172 0.44860561 0.57842562 0.62432465 0.46909621 0.51022243 0.59745793 0.55248703 0.35981206 0.67708340 0.45417841 0.33919894 0.36339812 0.46459498 1.01460028 0.61682316 0.54127885 0.70827438 0.53380879 0.64416766 0.78218193 0.83385914 0.79737014 0.43428333 0.36296432 0.77642864 0.24405158 0.21437920 0.41143755 0.54738631 0.63065462 0.53404664 0.71799872 0.44051470 0.37529779 0.49270861 0.80891011 0.64932667 0.50687077 0.38473134 0.27166568 0.56066630 0.56926795 0.38793917 0.56868957 0.47994815 0.51481978 0.37659890 0.42445520 0.37918969 0.45519852 0.46876696 0.41044631 0.80240304 0.26049085 0.46382031 0.57630019 0.50715846 0.41256534 0.36016035 0.53820753 0.63722927 0.61293784 0.56794270 0.51948453 0.64659557 0.48037947 0.45676676 0.52564897 0.81232394 0.42837318 0.61832690 0.40221396 0.67126184 0.63556876 0.73989567 0.38838869 0.59659768 0.52517190 0.58982591 0.53538075 0.38268385 0.39000708 0.31195047 0.37665129 0.59799456 0.79979945 0.54781983 0.79698030 0.39376813 0.28134792 0.43138351 0.57227597 0.51357092 0.32725644 0.35722012 0.67186949 0.31435054 0.47556000 0.55557457 0.72215959 0.80563086 0.52555725 0.48427974 0.38511380 0.39487417 0.51813453 0.68315884 0.44653695 0.54728959 0.57419150 0.36673815 0.38543409 0.65162974 0.34734218 0.43853733 
0.48258828 0.63635466 0.77508607 1.04794717 0.57111739 0.47438153 0.74444618 0.40993129 0.36874686 0.29863187 0.46658011 0.32763272 0.39676093 0.43932057 0.78367469 0.43567612 0.44311486 0.27170418 0.45389273 0.78614352 0.61013102 0.50140485 0.46648467 0.35668070 0.31495004 0.32666897 0.53470689 0.44601585 0.48038438 0.49724357 0.41049135 1.02166985 0.74034143 0.44363768 0.48153363 0.40912132 0.30480127 0.60791716 0.39172924 0.43500090 0.41069329 0.49865438 0.44536947 0.57244243 1.01698589 0.34194827 0.72994796 0.25626660 0.58970739 0.43014382 0.63707279 0.77575670 0.60293799 0.63512522 0.35474830 0.52809989 0.42188576 0.64846350 0.50654396 0.42164072 0.64479973 0.36706839 0.41887270 0.67946293 0.48766401 0.63934293 0.41822226 0.44371205 0.56561558 0.56011109 0.70383013 0.35495789 0.49368218 0.49736102 0.51785326 0.55982032 0.73417146 0.72436563 0.65242485 0.73504481 0.48660924 0.52820338 0.57651037 0.55327425 0.43984530 0.50103519 0.42565333 0.49541849 0.53409906 0.62721135 0.40135083 0.45652234 0.47133872 0.52056963 0.57908768 0.35599943 0.67774494 0.55738204 0.38769244 0.71362215 0.51534571 0.46820032 0.60564473 0.57034087 1.05028831 0.49029964 0.46563530 0.46163141 0.71567321 0.52709068 0.38059220 0.30157746 0.44508707 0.59552563 0.61559241 0.48310216 0.52723450 0.59566645 0.55471033 0.34838653 0.64920783 0.46062098 0.33431812 0.38305524 0.45203603 1.01202188 0.61108515 0.54127885 0.66559588 0.53173574 0.62403243 0.78532956 0.82802789 0.79595511 0.43245477 0.37239353 0.77642864 0.25540882 0.21437920 0.40312483 0.53881460 0.63356760 0.54453971 0.71040064 0.43123967 0.38456580 0.45615953 0.80720175 0.64413198 0.51600431 0.39109097 0.27166568 0.56335536 0.58780230 0.38050195 0.56062265 0.47994815 0.51274806 0.37248295 0.41924696 0.39231431 0.46998839 0.48365215 0.42676174 0.78324984 0.26049085 0.46382031 0.57020161 0.48556726 0.41256534 0.36676934 0.52583329 0.65145943 0.61742829 0.56515181 0.54091551 0.63546025 0.47703183 0.44194874 0.51388799 0.79353934 0.42837318 0.68552536 0.39642640 0.67492663 0.63556876 0.73618690 0.39309660 0.59659768 0.49061493 0.59427750 0.56029536 0.38691252 0.38212734 0.30160668 0.39086952 0.62976832 0.78121354 0.54541182 0.78087803 0.39376813 0.31212749 0.38162417 0.56454216 0.51357092 0.31046272 0.35722012 0.65024042 0.31435054 0.47242095 0.55217653 0.73609322 0.79091491 0.50392002 0.49708230 0.37234403 0.41192689 0.52616810 0.72989677 0.45680351 0.54728959 0.57419150 0.36673815 0.40207914 0.67664803 0.39720096 0.45936073 
0.55287434 0.64912559 0.77508607 1.06260449 0.57111739 0.50713518 0.71800765 0.40993129 0.37527386 0.29066691 0.43436244 0.33499617 0.37640047 0.43451912 0.79037289 0.44222801 0.43391424 0.26515613 0.45036043 0.72877454 0.61333384 0.48229664 0.44818398 0.34866437 0.30094519 0.33143811 0.52344864 0.47081313 0.49326560 0.50764003 0.43222529 1.00972008 0.75862423 0.48810756 0.50960729 0.40068492 0.28511548 0.64152873 0.39659563 0.40174428 0.44545943 0.51270373 0.42855696 0.58275753 0.99977676 0.34194827 0.74660292 0.23793757 0.58535525 0.43014382 0.58518872 0.80865489 0.60293799 0.63376082 0.36309646 0.53102568 0.41218594 0.62862810 0.50369017 0.43796830 0.61626851 0.35899997 0.41518212 0.67946293 0.45565042 0.64141537 0.39989697 0.44371205 0.54921742 0.54661245 0.73098501 0.34856173 0.48298744 0.49736102 0.54844098 0.55982032 0.75591475 0.72436563 0.67052327 0.70206619 0.46922471 0.49267532 0.57883034 0.53547941 0.43889222 0.51268874 0.41894970 0.49541849 0.53784717 0.62077824 0.38774175 0.45652234 0.46769899 0.49959841 0.56126533 0.34293075 0.68045052 0.55738204 0.39493965 0.71098398 0.48735166 0.49298974 0.59520180 0.59301219 1.07688210 0.52129593 0.46243502 0.47746334 0.70759928 0.52709068 0.38059220 0.31296172 0.44154050 0.60111754 0.67434770 0.48310216 0.54573955 0.58662698 0.55913040 0.37088578 0.63481119 0.46062098 0.33919894 0.39251483 0.44884139 1.00164189 0.60529273 0.52630971 0.60938757 0.56202920 0.62912666 0.79158726 0.87220097 0.78094249 0.42506183 0.38158983 0.77827948 0.27155553 0.22391176 0.40312483 0.53090207 0.64793603 0.53616168 0.72176777 0.40712870 0.42238373 0.45615953 0.80377413 0.62695203 0.49756960 0.39734882 0.27837449 0.55796428 0.58982572 0.37799036 0.58057984 0.49509218 0.50331982 0.37659890 0.41924696 0.37109218 0.47206340 0.48365215 0.39345488 0.78324984 0.27567760 0.45236619 0.58532894 0.48153759 0.41256534 0.36676934 0.51316074 0.67515656 0.61293784 0.57210351 0.55388894 0.62738546 0.48700570 0.42661634 0.48701514 0.76449751 0.43720655 0.65583471 0.39642640 0.68580350 0.63077194 0.73989567 0.39774879 0.60257376 0.45343190 0.60960208 0.57234610 0.35166219 0.44808402 0.31532301 0.42753847 0.62976832 0.76808297 0.55970451 0.77434337 0.36271258 0.33106120 0.32431818 0.56842222 0.53429964 0.32175594 0.35222378 0.65959687 0.31435054 0.46926091 0.54875744 0.74067951 0.78719294 0.49948011 0.47555327 0.39747352 0.40063907 0.53604078 0.70222739 0.51411538 0.55689190 0.44476683 0.36673815 0.40207914 0.72154186 0.40871643 0.45055428 
0.51186218 0.66165006 0.80020032 1.09132870 0.58608370 0.53361198 0.69055765 0.42337521 0.38168926 0.30638982 0.59018233 0.30447576 0.37113587 0.42966400 0.80687515 0.43567612 0.42451427 0.24446187 0.46260547 0.70177345 0.62284346 0.46995965 0.38813871 0.35668070 0.29369242 0.33846585 0.50804971 0.47081313 0.48038438 0.51782781 0.45694351 0.96844391 0.78350373 0.48277290 0.48153363 0.38768626 0.27474416 0.66087563 0.38680164 0.39475690 0.43418015 0.51615632 0.41989836 0.58784723 0.97695181 0.35920006 0.77356472 0.25626660 0.58097050 0.43500436 0.56309811 0.84588661 0.60464846 0.63102319 0.36309646 0.52219915 0.41867745 0.57825374 0.50654396 0.42715259 0.59983172 0.37496324 0.41518212 0.65575339 0.46386100 0.64759286 0.39359899 0.46220792 0.48749932 0.56011109 0.74977945 0.33540367 0.49368218 0.49736102 0.55500937 0.55127294 0.77894279 0.73400284 0.64214980 0.70878468 0.44186730 0.47243947 0.57184219 0.52451279 0.43216182 0.50689546 0.41555734 0.48785441 0.55258544 0.62721135 0.41451335 0.43991593 0.46769899 0.47770744 0.55213844 0.33789970 0.66405171 0.55842485 0.39851384 0.70301008 0.44569732 0.52118297 0.58188463 0.57034087 1.05412850 0.55054986 0.45921243 0.47746334 0.70527546 0.48116575 0.41836299 0.33457015 0.43436050 0.58988070 0.64981770 0.48995502 0.58852968 0.58662698 0.55471033 0.37450426 0.62305441 0.43427761 0.31922825 0.41078099 0.43911805 1.02229647 0.55678833 0.50566202 0.57642294 0.57369887 0.63417997 0.79158726 0.85961040 0.77587373 0.42319342 0.39934758 0.76240408 0.26628210 0.25034097 0.41143755 0.52690124 0.64508795 0.52334321 0.69104003 0.35967874 0.40536795 0.47478589 0.78641195 0.62021765 0.50687077 0.39109097 0.29132899 0.56066630 0.57963798 0.39038676 0.59606469 0.50396021 0.50753177 0.37248295 0.39773260 0.37109218 0.48634067 0.45857516 0.36958651 0.79860915 0.27567760 0.44061441 0.57630019 0.48956377 0.40563098 0.38591784 0.53514080 0.68287289 0.60841425 0.56794270 0.58869552 0.61920537 0.49028524 0.42138159 0.49695525 0.74197053 0.45435838 0.72505255 0.40791940 0.67978228 0.63556876 0.72116109 0.40689364 0.59859634 0.42488499 0.60308208 0.57234610 0.37408311 0.48083303 0.30160668 0.44011580 0.57016545 0.77394628 0.57364120 0.78087803 0.35617668 0.32173365 0.26224612 0.57610395 0.51658310 0.30465917 0.34715555 0.66114341 0.31435054 0.45965045 0.55557457 0.74067951 0.78532533 0.49948011 0.50127716 0.38090478 0.38902386 0.54573489 0.69275873 0.52305719 0.55211162 0.45523336 0.35668862 0.39660841 0.72664116 0.43082494 0.46800150 
0.48258828 0.68201327 0.86105970 1.10541094 0.58854108 0.56292985 0.64886072 0.40993129 0.36874686 0.26534138 0.59018233 0.32009993 0.37113587 0.44407012 0.83890637 0.43849606 0.42451427 0.25844223 0.46604496 0.63684903 0.59714803 0.46995965 0.38813871 0.36452077 0.30094519 0.33143811 0.49618699 0.49436816 0.49326560 0.55042687 0.48039156 0.96616253 0.80421665 0.49338455 0.47180468 0.39206704 0.27474416 0.66087563 0.39416995 0.38039726 0.44545943 0.52637824 0.41989836 0.60285850 0.95902457 0.32994633 0.77884508 0.23313025 0.57210021 0.44456603 0.55743869 0.85147007 0.60635410 0.63512522 0.36719938 0.51019296 0.40890154 0.59975746 0.49793353 0.41605583 0.56905034 0.37496324 0.42615799 0.66771340 0.44728916 0.64963898 0.40609729 0.46220792 0.46837419 0.55676712 0.77172885 0.33540367 0.50415011 0.49736102 0.56471873 0.48726105 0.79762513 0.72598072 0.62322796 0.69868272 0.43714131 0.46649660 0.56949375 0.51331194 0.43216182 0.50103519 0.40520990 0.46442356 0.54893797 0.60106595 0.40135083 0.45105481 0.49606969 0.48511420 0.56126533 0.33789970 0.65289038 0.57180836 0.39493965 0.70033193 0.44326843 0.56082163 0.58188463 0.58555262 1.03478505 0.59612469 0.45596707 0.47746334 0.69353962 0.43036773 0.41836299 0.32394616 0.43436050 0.56673905 0.61559241 0.49671334 0.61779103 0.59924406 0.56132739 0.36723164 0.61107147 0.43427761 0.31922825 0.43675018 0.45835852 1.03246883 0.55678833 0.49501531 0.57642294 0.59449863 0.64416766 0.79469764 0.85253530 0.76784094 0.41372480 0.41634863 0.74232471 0.26628210 0.24185234 0.38596264 0.52770383 0.63646724 0.54245734 0.67112113 0.35401417 0.42238373 0.45615953 0.77045153 0.61066478 0.53816041 0.38473134 0.32712880 0.57398565 0.58982572 0.38793917 0.59987345 0.52967420 0.50543018 0.37248295 0.37790410 0.38711786 0.50216075 0.45857516 0.39345488 0.78711777 0.28055723 0.42854049 0.57630019 0.46716008 0.41256534 0.42445304 0.51953566 0.68287289 0.62188631 0.56515181 0.60769057 0.60251213 0.49677937 0.41071197 0.47942483 0.72135620 0.48685262 0.70838245 0.42457597 0.67126184 0.61861720 0.72116109 0.40689364 0.61045088 0.40679641 0.60089304 0.57827731 0.40338419 0.48083303 0.28352969 0.45833514 0.58145694 0.77976551 0.54781983 0.75439985 0.34273116 0.30221615 0.24633735 0.58368460 0.50749295 0.31615976 0.34969885 0.62949118 0.31435054 0.45313026 0.57554166 0.75202289 0.76448065 0.48591703 0.52174581 0.37234403 0.37705102 0.56462401 0.68637371 0.55739180 0.52504272 0.46546460 0.34105954 0.43345588 0.75895194 0.41991621 0.47648560 
0.46726410 0.64489672 0.89034154 1.07706236 0.59098825 0.56699437 0.64886072 0.41446105 0.37527386 0.26534138 0.64875330 0.32009993 0.37113587 0.43932057 0.86061918 0.44036598 0.43080371 0.26515613 0.46604496 0.58960764 0.61333384 0.49194353 0.37720302 0.37971559 0.32172393 0.33379713 0.46733776 0.52232028 0.48557787 0.56293817 0.50637716 0.94304524 0.86019902 0.52885121 0.45682292 0.41738723 0.24096656 0.64152873 0.40378526 0.37301020 0.46720179 0.53640539 0.45354207 0.59289321 0.93334812 0.35354302 0.78408989 0.25626660 0.57655242 0.44456603 0.52823285 0.86527114 0.62149425 0.61574863 0.39472747 0.51322084 0.41544438 0.59124984 0.48917154 0.41039494 0.57603281 0.38269525 0.41887270 0.68910118 0.39340725 0.66178281 0.39041190 0.46671737 0.46837419 0.57329198 0.75716663 0.28459946 0.49368218 0.46656600 0.56150093 0.50637654 0.83196658 0.70966446 0.61463130 0.66746012 0.41270037 0.42256271 0.59930608 0.51331194 0.44079631 0.51268874 0.41213706 0.44812289 0.56338617 0.55956194 0.42094030 0.46726551 0.51632570 0.46253824 0.56126533 0.34293075 0.65569852 0.56464127 0.39493965 0.70301008 0.43091869 0.58167710 0.59782963 0.60765668 1.00908437 0.54097435 0.45269846 0.47746334 0.69353962 0.43036773 0.38844028 0.30157746 0.42705981 0.57261215 0.60673450 0.50996135 0.65757695 0.59386956 0.55692475 0.40562061 0.61709203 0.39890947 0.32433621 0.41961600 0.46768203 1.03499629 0.55678833 0.47860138 0.58204671 0.60917981 0.62403243 0.79002749 0.87220097 0.75600453 0.41943163 0.43268219 0.72764314 0.27155553 0.24185234 0.39463704 0.51141273 0.63356760 0.52550134 0.65474986 0.33644867 0.43605664 0.45615953 0.75415342 0.60790781 0.52051099 0.39109097 0.32712880 0.56603165 0.59184223 0.40002739 0.61856556 0.53797248 0.50857931 0.37248295 0.35388516 0.37650987 0.50021060 0.44550764 0.38170730 0.79479715 0.29471175 0.40976307 0.57630019 0.47542904 0.40563098 0.46754101 0.49354220 0.68860338 0.58997316 0.56375119 0.64620377 0.58534301 0.51265491 0.41071197 0.45857020 0.69743716 0.49464274 0.74134791 0.42998480 0.66263186 0.61615748 0.71352955 0.42459286 0.61629265 0.40679641 0.58982591 0.60706471 0.37408311 0.54040967 0.28723611 0.51707177 0.60340638 0.73959772 0.53812314 0.72345445 0.33580659 0.31212749 0.25441611 0.58179869 0.50442650 0.32725644 0.34459348 0.60803429 0.28916044 0.46607944 0.55557457 0.76541307 0.75675843 0.49047973 0.51771683 0.38927731 0.37091970 0.57016873 0.69592927 0.54900948 0.50181053 0.41177407 0.33568820 0.41806197 0.77340947 0.43082494 0.49840431 
0.43499921 0.66577254 0.91148502 1.06260449 0.58361597 0.57503725 0.63548072 0.40993129 0.33420522 0.29863187 0.69205012 0.29635495 0.37640047 0.43451912 0.85292806 0.44500643 0.42767055 0.26515613 0.46945926 0.58136097 0.61013102 0.49194353 0.39877462 0.39789397 0.34750157 0.31691545 0.47991412 0.56918532 0.49071640 0.58120036 0.52064410 0.92294041 0.87598381 0.49860570 0.45171859 0.42948792 0.22860096 0.65449021 0.41084909 0.35777882 0.43418015 0.53640539 0.45354207 0.58784723 0.91456656 0.35920006 0.82484865 0.24727198 0.56309019 0.44927057 0.52219570 0.86527114 0.62315379 0.61009944 0.39472747 0.54825259 0.40890154 0.57825374 0.48621580 0.41039494 0.57603281 0.39770858 0.44036714 0.67946293 0.40754613 0.66578153 0.39676048 0.46671737 0.44843415 0.56343522 0.73478236 0.30740255 0.51777824 0.46656600 0.56471873 0.47741638 0.83901727 0.70635598 0.58808781 0.63842608 0.39205211 0.40226772 0.58801870 0.49798574 0.44926490 0.52408321 0.41213706 0.45225313 0.55258544 0.58755712 0.43965781 0.43991593 0.51962494 0.43880231 0.53341642 0.33789970 0.60619350 0.56050465 0.40556774 0.70301008 0.41820442 0.60967740 0.57647164 0.64280990 0.99293797 0.58729273 0.48744930 0.48262526 0.67555367 0.41670178 0.39613291 0.30157746 0.42336225 0.59552563 0.56992782 0.52921190 0.69190809 0.61334584 0.54576280 0.38864144 0.60192774 0.37609545 0.34875571 0.46125960 0.47074883 1.04003280 0.59353836 0.48960515 0.57642294 0.60371621 0.60322547 0.78532956 0.88186937 0.74473706 0.42506183 0.45608707 0.71568107 0.27672848 0.24185234 0.36800093 0.50725822 0.62772813 0.51900004 0.64219759 0.31149093 0.46724198 0.46556587 0.75232072 0.60652463 0.53380276 0.39109097 0.34363292 0.54977854 0.58577189 0.40476161 0.62588612 0.53797248 0.51066794 0.36832099 0.35076717 0.37109218 0.51370618 0.44017204 0.38170730 0.81740253 0.30378192 0.38329827 0.56403708 0.46506987 0.39857599 0.51169628 0.49019611 0.70365661 0.58527209 0.56234707 0.66782188 0.57479542 0.51265491 0.42138159 0.45320661 0.67825053 0.52464786 0.74670066 0.42998480 0.65764959 0.61615748 0.70968300 0.42459286 0.60058835 0.38134595 0.59205589 0.57234610 0.38268385 0.52903134 0.29089532 0.53522013 0.57583887 0.74871015 0.56205129 0.69479131 0.32151033 0.29196853 0.25441611 0.58930608 0.52551604 0.32175594 0.33414882 0.58926853 0.30201822 0.47242095 0.54531693 0.77202107 0.77591990 0.48591703 0.52174581 0.35912047 0.36468531 0.59359767 0.71465717 0.51860557 0.49916244 0.41177407 0.36174828 0.42838605 0.78289951 0.46200828 0.52705628 
0.45142000 0.67798956 0.92425601 1.04794717 0.58113776 0.62479736 0.62181286 0.40993129 0.34843303 0.30638982 0.71271287 0.28800523 0.37640047 0.41978535 0.85601280 0.43943201 0.42767055 0.26515613 0.47621442 0.51061520 0.59714803 0.50140485 0.37720302 0.42203029 0.37149479 0.32666897 0.45002290 0.57415648 0.52048334 0.60180622 0.54806494 0.89255217 0.90974679 0.52885121 0.42527899 0.44893149 0.24096656 0.62829991 0.39416995 0.34991458 0.44545943 0.56542092 0.41989836 0.56721454 0.90118660 0.33600090 0.85414230 0.22822170 0.55853068 0.44456603 0.50990702 0.86527114 0.62645967 0.60725514 0.39091359 0.54541923 0.39206703 0.55134331 0.48917154 0.40465487 0.54756894 0.39770858 0.43685818 0.65976415 0.41215132 0.68348634 0.39989697 0.47999160 0.44843415 0.57329198 0.71169440 0.29999417 0.53105677 0.46656600 0.57426395 0.50637654 0.85810801 0.72274693 0.54585779 0.64212713 0.39731479 0.40572072 0.57651037 0.49798574 0.46663857 0.52125795 0.41894970 0.43974601 0.55980909 0.53760973 0.43350845 0.43991593 0.53899644 0.43880231 0.50403113 0.33789970 0.59084433 0.55424184 0.39851384 0.70301008 0.42077801 0.62129135 0.57374599 0.66300779 0.95349511 0.56921785 0.46563530 0.48773255 0.67797937 0.40257215 0.38844028 0.34486701 0.46241207 0.58988070 0.54068102 0.51967578 0.70454673 0.61508584 0.54123357 0.42191703 0.60499101 0.36817677 0.33919894 0.45323708 0.47074883 1.01460028 0.59353836 0.46733859 0.57074376 0.60188398 0.60849393 0.78060336 0.88734688 0.74473706 0.43061843 0.48554176 0.72961775 0.27155553 0.28174946 0.42757845 0.50390994 0.60684769 0.52765064 0.65059268 0.30493250 0.45191839 0.46556587 0.71468054 0.59815837 0.54248306 0.39734882 0.35937992 0.53867076 0.59585476 0.40710807 0.64735128 0.54071027 0.51170905 0.37659890 0.35076717 0.36559421 0.51180003 0.42930191 0.38170730 0.82479998 0.31690080 0.36935545 0.55780444 0.45661335 0.39139385 0.55015402 0.46961919 0.72021549 0.56117640 0.56093944 0.67837264 0.56405063 0.51265491 0.42661634 0.41666380 0.65850510 0.50986607 0.73595621 0.42998480 0.65010460 0.61120835 0.68215010 0.42890355 0.59258015 0.36796120 0.59427750 0.54797967 0.34700420 0.52903134 0.28352969 0.57692280 0.58145694 0.74871015 0.56205129 0.71993397 0.32151033 0.30221615 0.26224612 0.59671903 0.48880578 0.31615976 0.33414882 0.56628963 0.30201822 0.46926091 0.55217653 0.76541307 0.78345328 0.44274180 0.51771683 0.35912047 0.34530745 0.60236621 0.69908542 0.48151317 0.48021707 0.42305764 0.36673815 0.43345588 0.79460269 0.51878193 0.53460400 
0.43499921 0.70567391 0.93919604 1.00653959 0.59826969 0.66744517 0.58257520 0.40071817 0.32685915 0.30638982 0.75233780 0.27940612 0.37113587 0.42966400 0.88329082 0.44222801 0.41490138 0.27809809 0.47788828 0.49133969 0.59054951 0.50140485 0.35432055 0.45739268 0.39946489 0.31192434 0.44111068 0.60781714 0.53941616 0.61892261 0.57735880 0.87381210 0.94230081 0.53372551 0.40859484 0.44893149 0.25272787 0.62157993 0.41084909 0.31650965 0.44545943 0.58396422 0.43704407 0.54580244 0.89539113 0.35354302 0.86368608 0.22320522 0.56986106 0.46761563 0.49731478 0.87344711 0.62480891 0.62134646 0.40962805 0.54825259 0.39888610 0.54672948 0.49210953 0.41605583 0.53276704 0.43297025 0.42975432 0.68333454 0.38857998 0.67173499 0.40300905 0.49713953 0.49678586 0.55676712 0.68783190 0.34204598 0.51777824 0.44485322 0.60199219 0.49691072 0.87510190 0.73400284 0.53353435 0.59620007 0.40250866 0.38453787 0.57418103 0.49014294 0.47552772 0.52689333 0.42565333 0.41359869 0.56338617 0.51472212 0.43965781 0.42848760 0.55153293 0.44685440 0.46195217 0.33620596 0.57508565 0.56257677 0.41592432 0.69898901 0.40241738 0.62511472 0.55429128 0.65634423 0.91676680 0.57832590 0.46563530 0.51250612 0.66329215 0.35684208 0.38453626 0.32394616 0.46579975 0.60111754 0.52027054 0.52921190 0.75444641 0.62027653 0.54801338 0.39891567 0.60499101 0.36008398 0.36261891 0.46914494 0.47074883 0.99115320 0.58757300 0.44991609 0.54743818 0.61279516 0.57616107 0.79158726 0.87635764 0.73789401 0.42877423 0.47834816 0.71568107 0.26628210 0.27423479 0.45070726 0.51471221 0.60380584 0.52979122 0.62506923 0.30493250 0.46724198 0.46556587 0.70299561 0.59109604 0.54248306 0.38473134 0.36950528 0.53585783 0.60182340 0.41636171 0.64027618 0.54884171 0.51378496 0.39653838 0.35388516 0.37109218 0.52685618 0.45339335 0.36958651 0.81740253 0.30821693 0.37639142 0.54190930 0.45661335 0.38407743 0.60026724 0.37622068 0.72745403 0.55623202 0.55669520 0.71705110 0.55860074 0.51577137 0.39416639 0.42249155 0.62621995 0.51730977 0.72505255 0.43532644 0.65514425 0.62106718 0.67407704 0.42459286 0.59056113 0.36108281 0.58758748 0.54171684 0.33749543 0.56247621 0.29807900 0.63543136 0.59253331 0.76365594 0.54541182 0.67626021 0.31411830 0.29196853 0.26224612 0.60404101 0.49196960 0.31615976 0.33414882 0.55536341 0.32621696 0.44983472 0.58526982 0.74750619 0.79646526 0.42738189 0.54144122 0.37664872 0.33860181 0.60756658 0.70535537 0.50501527 0.47186483 0.46546460 0.39535702 0.42325549 0.81524517 0.54495523 0.56614925 
0.46726410 0.70567391 0.94928269 0.96335385 0.60067723 0.69442345 0.58257520 0.38648692 0.34139325 0.32856649 0.74262982 0.27053382 0.36037601 0.44876941 0.88626989 0.44315608 0.41490138 0.25154919 0.48287508 0.41691556 0.60042010 0.50140485 0.39877462 0.43522191 0.41534381 0.31442980 0.42272291 0.63970909 0.53941616 0.64644358 0.61125888 0.85336923 0.96812205 0.53372551 0.40859484 0.45647709 0.25272787 0.60096931 0.41779352 0.32518276 0.41069329 0.60488001 0.42855696 0.53477500 0.83730268 0.35920006 0.93215505 0.22320522 0.56535616 0.45392635 0.48439531 0.85977729 0.62810608 0.61855388 0.41687868 0.54541923 0.39549127 0.55591886 0.48917154 0.40465487 0.51754198 0.43297025 0.43685818 0.70424807 0.37372427 0.68348634 0.39676048 0.49713953 0.45851258 0.55676712 0.70383013 0.37348973 0.52112960 0.44485322 0.58054024 0.45709138 0.87341739 0.72759221 0.49202956 0.58819702 0.38130891 0.36974237 0.58344261 0.50952362 0.47376324 0.50980032 0.43875341 0.40907836 0.55980909 0.50686330 0.44572235 0.43423937 0.55462276 0.41370678 0.39042085 0.34126198 0.56865991 0.56464127 0.41592432 0.68266795 0.39701556 0.65125009 0.53996609 0.64961231 0.87389270 0.55054986 0.47822230 0.51731849 0.65832360 0.35684208 0.38844028 0.38329826 0.48238141 0.62833105 0.47683584 0.53235265 0.76749257 0.63222243 0.53205945 0.38864144 0.60499101 0.35180508 0.35805749 0.49944293 0.48579251 0.99115320 0.61108515 0.45579758 0.56500750 0.63752875 0.58167471 0.78532956 0.86941883 0.73636469 0.43791757 0.49263035 0.71164903 0.27672848 0.32318879 0.47270576 0.50306939 0.58836067 0.50574678 0.59845822 0.29137309 0.47471833 0.44655510 0.69310769 0.58538484 0.56772818 0.39109097 0.39368097 0.52156571 0.59184223 0.42316917 0.59223144 0.54343427 0.50962469 0.38868536 0.33800771 0.38185071 0.54149386 0.43747983 0.37569580 0.83577341 0.30378192 0.39675139 0.54512540 0.44362642 0.38407743 0.63903328 0.32958346 0.71290348 0.53599858 0.56654897 0.73466207 0.54003736 0.50951937 0.42661634 0.40475666 0.61098117 0.52464786 0.67969100 0.42998480 0.64629908 0.61368790 0.67812558 0.44983784 0.58036068 0.32451128 0.60089304 0.56029536 0.36527992 0.54600992 0.30509358 0.68102374 0.55279591 0.76513446 0.55734785 0.67249272 0.29081704 0.28134792 0.25441611 0.60766892 0.51357092 0.32175594 0.33148624 0.52316801 0.30201822 0.47242095 0.56230905 0.74523758 0.77591990 0.39487370 0.54529494 0.37234403 0.32477545 0.61100892 0.71465717 0.46684434 0.46621356 0.52266298 0.37166103 0.43345588 0.81524517 0.54495523 0.59378235 
0.45142000 0.70567391 0.96535391 0.90541597 0.58113776 0.72357267 0.57140659 0.38648692 0.35533336 0.31395615 0.80814044 0.28800523 0.37113587 0.46709401 0.86367646 0.44959898 0.41490138 0.22963195 0.51488758 0.41691556 0.60691132 0.50374241 0.41923773 0.42536655 0.43561626 0.32666897 0.41799960 0.65290034 0.54863761 0.65712932 0.64904381 0.81771378 1.00151533 0.52885121 0.37299435 0.46756722 0.26396564 0.59394019 0.40615353 0.33363046 0.39843102 0.61938759 0.44536947 0.51779366 0.80991174 0.35920006 0.94090786 0.23313025 0.56081507 0.45392635 0.49731478 0.86252859 0.62645967 0.60296353 0.42752410 0.53682941 0.39549127 0.55134331 0.49503009 0.38692406 0.48976055 0.43297025 0.42615799 0.66771340 0.38369199 0.68735882 0.39989697 0.49713953 0.46837419 0.56343522 0.70383013 0.39114454 0.52112960 0.42202483 0.58365309 0.46736438 0.88514163 0.70801215 0.48385121 0.60016158 0.38130891 0.38089287 0.59255945 0.48217261 0.47376324 0.52408321 0.43551533 0.38568277 0.60466292 0.48251950 0.49698405 0.42848760 0.56075139 0.40499619 0.37718236 0.33450364 0.54557416 0.56669826 0.42602922 0.67156692 0.39153922 0.67637635 0.54860610 0.64280990 0.81899500 0.53122627 0.48131763 0.51250612 0.65079966 0.34023557 0.36850681 0.37406080 0.49524718 0.64928115 0.47683584 0.51645793 0.79433109 0.64725756 0.52507369 0.39209610 0.58637142 0.35180508 0.38886546 0.51392254 0.49459912 0.97252584 0.61682316 0.43179116 0.54145507 0.62351542 0.58713656 0.78060336 0.86101845 0.72323496 0.44331306 0.53964950 0.68696000 0.26628210 0.33586765 0.47981451 0.50053927 0.55618510 0.50350400 0.58469872 0.27715109 0.50584054 0.42669818 0.66255915 0.57816650 0.56359919 0.38473134 0.38419329 0.51573798 0.60182340 0.43864257 0.60365817 0.52687908 0.50962469 0.39263150 0.33800771 0.38185071 0.55221755 0.42376230 0.36958651 0.81367858 0.32115469 0.38329827 0.54512540 0.44581718 0.37661891 0.68791080 0.42160458 0.70921920 0.51497079 0.56234707 0.74617184 0.52471403 0.50951937 0.44194874 0.40475666 0.58254768 0.54607080 0.66187939 0.43532644 0.63990625 0.60118785 0.67407704 0.43739751 0.57622995 0.30867179 0.60308208 0.55417173 0.33263912 0.54600992 0.30160668 0.69686362 0.55864577 0.74264762 0.55498118 0.62551531 0.30654807 0.28134792 0.26224612 0.62373342 0.51658310 0.32175594 0.32336697 0.51331463 0.30201822 0.46287611 0.54531693 0.76319769 0.76831267 0.36558201 0.54529494 0.36798898 0.33176066 0.62458856 0.73290666 0.46684434 0.43988525 0.48528039 0.36174828 0.45316838 0.82201080 0.57801231 0.61802826 
0.48258828 0.69787618 0.97366631 0.87500960 0.58854108 0.76970549 0.56383796 0.38648692 0.34843303 0.33563324 0.76192210 0.26136049 0.37640047 0.47156392 0.86672294 0.44315608 0.41164719 0.22963195 0.52105411 0.41691556 0.59714803 0.50140485 0.40913412 0.41185939 0.45022196 0.32906218 0.41799960 0.67008487 0.56663050 0.65977372 0.64904381 0.79026587 1.01510503 0.54808842 0.35385351 0.50615636 0.27474416 0.54988177 0.41084909 0.28893246 0.39843102 0.65560658 0.43704407 0.49424513 0.77710807 0.35920006 0.94525389 0.22822170 0.55162075 0.44927057 0.45746306 0.83744160 0.63301963 0.57804288 0.43101415 0.53102568 0.37806009 0.55591886 0.50938176 0.39292324 0.48152870 0.43297025 0.43332081 0.63945883 0.37874092 0.70263533 0.39989697 0.49290849 0.51485666 0.53973656 0.71559413 0.44496326 0.53757304 0.42202483 0.56791830 0.48726105 0.89506877 0.70635598 0.49472563 0.57185502 0.40250866 0.38089287 0.58573512 0.47813762 0.46932300 0.52689333 0.43875341 0.39988441 0.61454908 0.49888072 0.52329746 0.41674597 0.58462373 0.41370678 0.34920300 0.32585867 0.53879657 0.56567071 0.43589993 0.67016636 0.38598520 0.71073177 0.53705520 0.66960504 0.78369847 0.47952251 0.48439317 0.51731849 0.64827227 0.34023557 0.36022470 0.36458937 0.51394228 0.69411075 0.47683584 0.50996135 0.80809868 0.65382887 0.53436775 0.39552059 0.59884881 0.36008398 0.37597129 0.54172192 0.49750003 0.94251078 0.60529273 0.42557800 0.54145507 0.62880702 0.58713656 0.77106407 0.84109135 0.70588110 0.44864367 0.52664399 0.67320884 0.27155553 0.38240214 0.49372506 0.49115066 0.55618510 0.50574678 0.58932092 0.26215868 0.49883087 0.44655510 0.63489590 0.56494111 0.56772818 0.38473134 0.38419329 0.51279928 0.60379984 0.46396937 0.59987345 0.52406903 0.50962469 0.40423887 0.33144383 0.38972474 0.56619996 0.41245994 0.35705450 0.79096678 0.31690080 0.36935545 0.55150136 0.45016672 0.37661891 0.71024578 0.49019611 0.70921920 0.49304699 0.55527324 0.74996917 0.52081276 0.52194849 0.42138159 0.38620822 0.57603856 0.57339101 0.61832690 0.41354615 0.63990625 0.61368790 0.67407704 0.44983784 0.57206939 0.30043906 0.60743653 0.51590580 0.34700420 0.51148949 0.31865986 0.72374972 0.52256526 0.72259320 0.53812314 0.64550485 0.30654807 0.28134792 0.22033081 0.63248186 0.51054098 0.35347736 0.31783892 0.49508459 0.31435054 0.47867846 0.55217653 0.74523758 0.78532533 0.34682155 0.55669607 0.37234403 0.30285466 0.62122148 0.75071266 0.41977346 0.42455350 0.51357250 0.36673815 0.43345588 0.82201080 0.60927847 0.63508052 
0.45142000 0.71338643 0.97366631 0.80599966 0.59098825 0.79031310 0.54049652 0.38162526 0.34843303 0.34255424 0.72282278 0.27053382 0.37113587 0.47599184 0.89514760 0.44129797 0.40506041 0.21377571 0.51798002 0.39307175 0.59054951 0.51069091 0.39877462 0.41527737 0.45970136 0.33143811 0.40349807 0.68683958 0.56883959 0.67283981 0.66023504 0.75162287 1.02317223 0.57574028 0.34049570 0.52601313 0.26396564 0.52647171 0.41549160 0.29840816 0.39843102 0.67430380 0.42855696 0.48203966 0.75214331 0.37025495 0.96669094 0.20742916 0.53275632 0.44927057 0.45047848 0.83744160 0.64273406 0.57953846 0.44805681 0.57041308 0.39549127 0.55591886 0.50082012 0.39883219 0.47315364 0.44629552 0.44384836 0.69101269 0.37372427 0.72127611 0.39041190 0.51371538 0.48749932 0.55001818 0.67558466 0.46474897 0.52445953 0.41013440 0.58674940 0.46736438 0.89671261 0.67411609 0.47272671 0.56350632 0.37582216 0.35824496 0.56000153 0.49798574 0.46212989 0.52689333 0.43551533 0.38083122 0.58781663 0.49076829 0.55322394 0.42265756 0.58169327 0.37766089 0.36346202 0.32585867 0.50717787 0.57383966 0.42268776 0.67575118 0.37173726 0.75305426 0.51621958 0.66300779 0.73857413 0.38252663 0.47822230 0.53149422 0.64446261 0.34023557 0.35174764 0.37406080 0.53198080 0.68927367 0.41621643 0.52287381 0.82965177 0.65871433 0.56351581 0.37088578 0.59264295 0.35180508 0.36261891 0.52800522 0.52562922 0.92290217 0.60529273 0.39976093 0.53540510 0.64098422 0.60849393 0.77584837 0.81920318 0.70348150 0.46766969 0.53318640 0.65917086 0.27155553 0.37131565 0.49372506 0.49115066 0.55618510 0.48285032 0.57534294 0.27715109 0.51503839 0.42669818 0.61051028 0.55443664 0.55943973 0.39734882 0.36447776 0.48555126 0.60969071 0.45984512 0.60741933 0.51554701 0.52200604 0.40423887 0.34444653 0.37918969 0.57476625 0.39490032 0.35062055 0.80617907 0.31258902 0.33975759 0.55780444 0.44362642 0.37661891 0.73843444 0.46610139 0.72021549 0.50412808 0.54954862 0.76311106 0.50288263 0.52194849 0.43178764 0.37004165 0.56613458 0.59305581 0.57146475 0.37237776 0.63474563 0.61615748 0.66590611 0.47373946 0.56577119 0.28325666 0.60089304 0.50250337 0.35625927 0.45482251 0.31195047 0.74235814 0.50355648 0.71788570 0.54541182 0.62551531 0.30654807 0.25880245 0.21095070 0.63767332 0.49823698 0.33266601 0.32609586 0.49094155 0.32621696 0.48485521 0.55557457 0.74296204 0.77969569 0.32698649 0.56786834 0.36358176 0.32477545 0.63458260 0.73290666 0.39706593 0.44587036 0.49489084 0.37166103 0.43846709 0.83758478 0.63901665 0.65577259 
0.45142000 0.69394444 0.96459469 0.75650373 0.58854108 0.81604429 0.53650757 0.38648692 0.33420522 0.33563324 0.72282278 0.26136049 0.37113587 0.48903512 0.90539493 0.43943201 0.40836708 0.22184553 0.52714852 0.36768496 0.58387642 0.51298616 0.39877462 0.41185939 0.46898919 0.34077622 0.39854698 0.70722500 0.57323224 0.67799575 0.67937626 0.69040970 1.03117630 0.56667293 0.34049570 0.53246751 0.26396564 0.49353399 0.41317687 0.30759208 0.39843102 0.68992681 0.38331300 0.49424513 0.76359212 0.36476939 0.96669094 0.24264966 0.52550759 0.45392635 0.45047848 0.84868293 0.67868578 0.58251811 0.46123776 0.57581996 0.39206703 0.57825374 0.51780187 0.39883219 0.45594226 0.42615141 0.44730248 0.64969082 0.38857998 0.73223283 0.39989697 0.55676017 0.44843415 0.55001818 0.65466363 0.50644844 0.53105677 0.38525420 0.56471873 0.47741638 0.89671261 0.66360973 0.45260137 0.55928523 0.37582216 0.36211799 0.54545355 0.49407990 0.44926490 0.54072490 0.42565333 0.36589080 0.59122429 0.46558369 0.57697817 0.39220962 0.56075139 0.40499619 0.40322490 0.32410201 0.48115118 0.57282491 0.44235806 0.67575118 0.36882163 0.79910748 0.51317401 0.70166149 0.70784481 0.38252663 0.47197076 0.52681136 0.66329215 0.32277581 0.33863439 0.40113552 0.55228160 0.72706973 0.36045400 0.54166565 0.84545608 0.64228496 0.55471033 0.38163832 0.59264295 0.35180508 0.36261891 0.56166924 0.55232769 0.89996934 0.60529273 0.37924652 0.53540510 0.64442115 0.55929416 0.77743660 0.77669663 0.69785034 0.47272573 0.58288809 0.64705474 0.26628210 0.40880508 0.49372506 0.49028823 0.57249897 0.46127279 0.57060752 0.26215868 0.51275440 0.42669818 0.58746379 0.54987331 0.55524910 0.39109097 0.32143917 0.46650256 0.61358654 0.47210980 0.60365817 0.51267486 0.52707911 0.40803463 0.34444653 0.39231431 0.58987217 0.38582094 0.35705450 0.82847394 0.33359105 0.33194603 0.55466185 0.43475300 0.33685819 0.75611437 0.46961919 0.71656882 0.47594186 0.54376374 0.76682453 0.50692192 0.52500981 0.43178764 0.37982417 0.54232238 0.58002003 0.55016039 0.38459010 0.63214952 0.59099749 0.67812558 0.51824614 0.56997772 0.28325666 0.59869597 0.48873353 0.36527992 0.42723135 0.33798982 0.75330259 0.56443500 0.71945829 0.54781983 0.61733829 0.30654807 0.28134792 0.22033081 0.63939444 0.48241588 0.33798899 0.33148624 0.47400741 0.33766665 0.48791426 0.54875744 0.72915968 0.77212565 0.32698649 0.57519598 0.37234403 0.30285466 0.64604696 0.71465717 0.39706593 0.41187740 0.49489084 0.39992777 0.44342169 0.85287443 0.62432465 0.66587754 
0.48258828 0.68201327 0.96307445 0.68119404 0.56348519 0.83825363 0.52843932 0.39603125 0.34139325 0.35599281 0.68148384 0.27940612 0.36037601 0.47599184 0.88478161 0.43755809 0.40836708 0.21377571 0.53616026 0.35431010 0.58387642 0.52431173 0.41923773 0.41185939 0.48258590 0.34535061 0.40349807 0.71521649 0.57975881 0.67542270 0.66576012 0.63025494 1.01240169 0.59780724 0.36034678 0.55446651 0.26396564 0.49353399 0.40378526 0.33363046 0.35914088 0.71022310 0.40202207 0.50615636 0.76359212 0.37566042 0.95817367 0.22822170 0.51815748 0.44927057 0.43617392 0.83176397 0.67868578 0.56286850 0.48344045 0.57850444 0.40559054 0.60814609 0.52608723 0.39292324 0.44708817 0.40500659 0.46418772 0.64765736 0.37372427 0.71758669 0.41220436 0.56793372 0.44843415 0.54318539 0.60149154 0.52819423 0.52445953 0.39788881 0.57109993 0.47741638 0.90488700 0.67063226 0.46420842 0.54642639 0.39731479 0.35432960 0.56238961 0.48217261 0.43889222 0.55951497 0.42896585 0.36589080 0.60466292 0.46558369 0.59529948 0.39848536 0.56982072 0.43059967 0.40322490 0.32585867 0.46562606 0.57079000 0.43914087 0.67990968 0.36292010 0.83981505 0.50080655 0.73829423 0.65753533 0.45720677 0.47510682 0.51250612 0.66205351 0.32277581 0.33863439 0.40976308 0.55794618 0.71313101 0.38933482 0.55383944 0.85195468 0.64061884 0.55248703 0.38864144 0.59264295 0.31653148 0.38461544 0.56166924 0.52562922 0.87045407 0.59944436 0.41927280 0.52928599 0.65966581 0.54190251 0.74171041 0.76094049 0.69217336 0.46597216 0.56476276 0.62095757 0.27155553 0.43839460 0.46548845 0.48069945 0.54278108 0.44883727 0.55125924 0.26975906 0.54601207 0.38391545 0.56592006 0.53595020 0.57993878 0.38473134 0.31564700 0.45997773 0.61164172 0.47008791 0.57664366 0.51840325 0.53210381 0.41552212 0.34124231 0.39488689 0.58821289 0.36375547 0.34406632 0.79096678 0.33763473 0.33975759 0.54512540 0.44142478 0.32832876 0.77649001 0.47311083 0.69992365 0.46418839 0.54376374 0.77236123 0.49470513 0.52194849 0.42661634 0.38936099 0.54578773 0.58002003 0.55735233 0.40221396 0.62561213 0.60118785 0.65763366 0.54590511 0.56997772 0.28325666 0.59869597 0.48170102 0.39109548 0.43429351 0.34110499 0.77119826 0.54688348 0.70517876 0.52824849 0.63758424 0.32151033 0.27031033 0.20113360 0.64453022 0.49196960 0.32175594 0.34201222 0.46089867 0.32621696 0.51751122 0.55217653 0.72215959 0.75869636 0.29093836 0.57519598 0.38090478 0.31033369 0.63952107 0.71773097 0.34722409 0.39546129 0.50431818 0.39992777 0.45316838 0.82425368 0.62432465 0.67977216 
0.49744061 0.64063992 0.96231342 0.60289842 0.56348519 0.85988954 0.52843932 0.38648692 0.37527386 0.36252534 0.69205012 0.28800523 0.38671472 0.46258092 0.88923897 0.43849606 0.39155458 0.21377571 0.55805329 0.29480383 0.58051111 0.51981111 0.37720302 0.42867684 0.48703379 0.35652988 0.39854698 0.70722500 0.59681418 0.69323351 0.66576012 0.60524896 1.01510503 0.64770781 0.36034678 0.55137754 0.28511548 0.44897658 0.40850806 0.36547386 0.38577919 0.72751802 0.41105740 0.52351531 0.75444697 0.38624448 0.95817367 0.23793757 0.50566992 0.44456603 0.45746306 0.82604731 0.66640085 0.54727354 0.50466727 0.59174425 0.41867745 0.61642057 0.52334001 0.38692406 0.43346806 0.39770858 0.43685818 0.64561748 0.37372427 0.72127611 0.43577763 0.57526220 0.45851258 0.52925524 0.59216553 0.53243683 0.54080173 0.42202483 0.57741063 0.49691072 0.89506877 0.66713023 0.43765989 0.55074604 0.37025412 0.36974237 0.56476758 0.47406830 0.43505902 0.55154047 0.43551533 0.33401108 0.59122429 0.47412722 0.62607299 0.42265756 0.57578760 0.40499619 0.37718236 0.32760592 0.45363367 0.57079000 0.44555202 0.68404292 0.34772836 0.89742083 0.51011026 0.75010769 0.62282040 0.43374443 0.47197076 0.47224501 0.66699428 0.34023557 0.33863439 0.44259471 0.56910620 0.70842381 0.36045400 0.54166565 0.86480540 0.64890663 0.54801338 0.37450426 0.59884881 0.31653148 0.36712367 0.56166924 0.53107630 0.84610088 0.59944436 0.41927280 0.53540510 0.66798475 0.55355766 0.72997640 0.73831723 0.68808971 0.47606659 0.60046653 0.59854142 0.27672848 0.43839460 0.47270576 0.47716485 0.51133895 0.43863509 0.51036689 0.28435102 0.53075123 0.34839759 0.53067201 0.53122808 0.58395224 0.39734882 0.30974653 0.45001313 0.62892857 0.48406385 0.56062265 0.52124384 0.53708150 0.44421184 0.34762122 0.39231431 0.59317681 0.35052354 0.36337453 0.79096678 0.32949775 0.33194603 0.55150136 0.44799723 0.35329985 0.80832026 0.47657690 0.69239737 0.45819862 0.54810812 0.75562941 0.48639017 0.51577137 0.45188141 0.37982417 0.51741546 0.59946742 0.56445264 0.40791940 0.61767592 0.59611445 0.64076845 0.55260357 0.56997772 0.26496234 0.60089304 0.50250337 0.37840791 0.43429351 0.34725152 0.77472779 0.54688348 0.67905190 0.53320867 0.63758424 0.31411830 0.24675845 0.20113360 0.64453022 0.49511321 0.31615976 0.33148624 0.44511748 0.33766665 0.52888646 0.57554166 0.70073986 0.77022152 0.29093836 0.56416884 0.37234403 0.31033369 0.62960541 0.72687441 0.32657813 0.40210816 0.50431818 0.39535702 0.45796395 0.80842291 0.63171337 0.69722992 
0.53955010 0.64912559 0.96155180 0.50518702 0.58361597 0.87576576 0.53248872 0.38162526 0.38168926 0.38755588 0.62598289 0.29635495 0.37640047 0.46258092 0.92839275 0.44036598 0.41164719 0.20538905 0.55948237 0.32591789 0.56338311 0.50838530 0.46648467 0.44166999 0.46898919 0.36307225 0.39854698 0.71123197 0.60100240 0.69823887 0.67123973 0.54379149 0.98496022 0.64369719 0.37915997 0.58445902 0.25272787 0.43952339 0.43577127 0.38764357 0.39843102 0.74202147 0.44536947 0.49424513 0.76359212 0.37566042 0.93215505 0.23793757 0.49026518 0.43014382 0.42884274 0.82029081 0.67410517 0.53769950 0.53632902 0.60212652 0.42188576 0.63663642 0.51780187 0.39883219 0.43346806 0.38269525 0.43332081 0.63324028 0.34208284 0.72311376 0.44988410 0.58249850 0.45851258 0.54318539 0.56818119 0.54082217 0.53432484 0.44485322 0.56471873 0.48726105 0.91459985 0.66360973 0.41902744 0.52879507 0.37025412 0.36974237 0.55277540 0.48217261 0.43889222 0.55421139 0.43225299 0.29874859 0.60466292 0.47412722 0.64715877 0.42848760 0.61036510 0.42223772 0.39042085 0.33279262 0.42864354 0.57485262 0.44872325 0.69359133 0.35388333 0.95902836 0.49132671 0.80111536 0.55779237 0.39595269 0.47822230 0.53613619 0.66205351 0.34023557 0.34306117 0.41821269 0.60134489 0.70368514 0.38933482 0.54473461 0.88497851 0.67156851 0.53205945 0.38163832 0.59575396 0.30708065 0.34401051 0.61765802 0.55492689 0.82102564 0.58154645 0.44395667 0.53540510 0.65966581 0.51160429 0.68283039 0.71835901 0.67818862 0.47938416 0.58288809 0.58270740 0.27155553 0.47498858 0.41958562 0.47716485 0.49672625 0.43604725 0.52607414 0.27715109 0.52630972 0.38391545 0.51213905 0.52165562 0.57182735 0.38473134 0.30373146 0.44664219 0.64019386 0.50335677 0.55243794 0.52967420 0.53509598 0.44072777 0.34124231 0.39231431 0.60135894 0.34713676 0.34406632 0.78324984 0.31690080 0.33194603 0.55150136 0.44362642 0.38407743 0.81571585 0.46255684 0.68478838 0.42047188 0.54954862 0.74235508 0.47793056 0.50951937 0.46638396 0.39559117 0.52104649 0.59946742 0.55735233 0.42457597 0.60963641 0.58323789 0.63648232 0.57222872 0.56997772 0.26496234 0.60526322 0.48873353 0.40739806 0.44808402 0.37082022 0.76051139 0.57016545 0.67404037 0.55498118 0.61320889 0.31411830 0.27031033 0.22033081 0.64962540 0.48562135 0.33266601 0.33414882 0.42396511 0.32621696 0.53725985 0.56896383 0.70555601 0.74699339 0.31306573 0.56044490 0.34069159 0.31763665 0.63623302 0.69592927 0.32657813 0.39879857 0.46546460 0.41333688 0.46740749 0.79692271 0.65337837 0.72170153 
0.55287434 0.65750175 0.96307445 0.43970886 0.56091805 0.92175520 0.54049652 0.39603125 0.38799861 0.40531564 0.61428124 0.27053382 0.37640047 0.44407012 0.94108207 0.44315608 0.42767055 0.20538905 0.55374394 0.32591789 0.57372126 0.52654761 0.44818398 0.45739268 0.46898919 0.39015690 0.41322231 0.71917894 0.60723057 0.67799575 0.69536377 0.50376608 0.95673198 0.64369719 0.36672509 0.58152939 0.25272787 0.42986235 0.41779352 0.41536659 0.38577919 0.74916791 0.44536947 0.51200807 0.75903332 0.37566042 0.92774768 0.24264966 0.46620463 0.43981118 0.42138404 0.80865489 0.67868578 0.53608721 0.55822895 0.60212652 0.41867745 0.66390527 0.53961352 0.38083039 0.45153692 0.39027411 0.39621391 0.61420699 0.33652014 0.71573485 0.44988410 0.58249850 0.49678586 0.52215082 0.52754299 0.57313805 0.54080173 0.43358929 0.56471873 0.48726105 0.89999127 0.65651210 0.42844497 0.51055523 0.38130891 0.36974237 0.55277540 0.47406830 0.43505902 0.54885656 0.44196776 0.29874859 0.59461242 0.45688042 0.67557411 0.41674597 0.63506393 0.44685440 0.37718236 0.33620596 0.42433545 0.57383966 0.45187223 0.69087667 0.34772836 0.97626516 0.48490386 0.82809647 0.52031292 0.36861189 0.46563530 0.60966569 0.65832360 0.28466149 0.32499246 0.48771561 0.59872464 0.67455440 0.37517243 0.59167690 0.88870998 0.69809820 0.56569576 0.38515579 0.59884881 0.30708065 0.33431812 0.60566352 0.54971620 0.79516004 0.56930199 0.44395667 0.52928599 0.68593137 0.47939500 0.66079778 0.68380205 0.67318347 0.49243101 0.57086848 0.56515948 0.28180649 0.52908286 0.40312483 0.47360386 0.49672625 0.43344396 0.49416061 0.26975906 0.53295810 0.33572433 0.47289923 0.51190418 0.55102662 0.37826481 0.27166568 0.42939076 0.62130491 0.54688991 0.55654534 0.53522069 0.53509598 0.45109925 0.34762122 0.40750625 0.62055606 0.34026209 0.36958651 0.78324984 0.32535296 0.32394615 0.54512540 0.44362642 0.40563098 0.82886162 0.45538499 0.68095200 0.40712015 0.55098535 0.73078520 0.48217892 0.50951937 0.46160040 0.35999340 0.49886403 0.61208917 0.57839185 0.47590597 0.59874917 0.57272823 0.64502610 0.59430620 0.58241506 0.26496234 0.60526322 0.49566626 0.42690169 0.44808402 0.38205975 0.79899805 0.58145694 0.66899130 0.54781983 0.60905149 0.31411830 0.25880245 0.22932759 0.65635745 0.47918899 0.32175594 0.33679036 0.41911964 0.35947358 0.56427447 0.55217653 0.69345294 0.75481553 0.32010179 0.56786834 0.34069159 0.31763665 0.66681518 0.62949170 0.29682466 0.40210816 0.46546460 0.42632444 0.48574412 0.77101871 0.63901665 0.72723189 
0.53955010 0.64912559 0.95926329 0.39328756 0.54790193 0.92672426 0.53650757 0.40071817 0.38168926 0.41673522 0.60235231 0.24197279 0.36579550 0.45342000 0.94805831 0.44222801 0.41813022 0.22184553 0.55518410 0.34041012 0.57029603 0.55267309 0.46648467 0.46657204 0.46436850 0.39415861 0.40838913 0.78348041 0.61949909 0.68055907 0.68474691 0.48365195 0.92764516 0.68274397 0.37915997 0.59316113 0.29512257 0.42986235 0.42008281 0.41536659 0.37269809 0.73480553 0.45354207 0.52351531 0.74751469 0.38098920 0.88246405 0.24727198 0.44944925 0.44927057 0.41379092 0.79981687 0.65230383 0.52466243 0.57930155 0.62485622 0.44369479 0.66770991 0.53424410 0.39292324 0.45594226 0.36706839 0.39231023 0.59456472 0.34208284 0.70074398 0.43577763 0.61058664 0.49678586 0.51494839 0.47771049 0.56523232 0.54401127 0.41013440 0.56471873 0.48726105 0.89506877 0.65113810 0.39952699 0.51517573 0.35302345 0.37349619 0.55034560 0.48217261 0.43793706 0.54885656 0.44832733 0.29245844 0.61454908 0.44800810 0.70284159 0.41674597 0.65623851 0.46253824 0.41563471 0.33789970 0.41114043 0.57788083 0.44872325 0.71493758 0.34460966 0.97626516 0.47839479 0.83338787 0.46711530 0.35415083 0.47822230 0.60966569 0.65331727 0.28466149 0.32960251 0.48048980 0.61937635 0.63889198 0.37517243 0.60560061 0.90713716 0.67947889 0.57433283 0.40228211 0.60803884 0.25461783 0.32936499 0.61765802 0.50325166 0.77519467 0.58154645 0.44395667 0.55335660 0.68593137 0.47268984 0.65328847 0.65484479 0.66560518 0.49081912 0.58288809 0.52421714 0.27155553 0.57451296 0.40312483 0.47360386 0.50041943 0.43344396 0.49962111 0.26975906 0.56502783 0.34839759 0.46702447 0.50363379 0.55524910 0.37826481 0.24298517 0.41869887 0.62321957 0.54163965 0.51840848 0.51840325 0.54299451 0.45788308 0.34762122 0.41244590 0.61103290 0.32968139 0.36337453 0.75962881 0.30821693 0.33975759 0.53541914 0.45447463 0.41256534 0.83607552 0.45898493 0.64539921 0.38622809 0.54230788 0.72688766 0.48639017 0.49999480 0.45188141 0.38302950 0.47166780 0.60581117 0.58523696 0.49959720 0.58905780 0.56471766 0.61904113 0.59430620 0.61240433 0.25532411 0.60743653 0.45995883 0.44188524 0.45482251 0.38755729 0.82255251 0.52874968 0.65705930 0.51818569 0.62144025 0.30654807 0.24675845 0.22033081 0.65802970 0.48241588 0.33266601 0.33679036 0.40423487 0.35947358 0.57213019 0.54875744 0.67614479 0.72098560 0.31306573 0.56786834 0.35002734 0.31763665 0.67773452 0.59349047 0.32657813 0.38182056 0.47547574 0.43892788 0.49465759 0.76621481 0.65337837 0.74357622 
0.53955010 0.63204034 0.95620344 0.35176709 0.54526142 0.88619191 0.54445626 0.41446105 0.37527386 0.42232923 0.56505656 0.23167132 0.37113587 0.47599184 0.97140286 0.44129797 0.42767055 0.20538905 0.56938548 0.35431010 0.56338311 0.55267309 0.45742585 0.46959196 0.46436850 0.41168524 0.43658635 0.77619207 0.62554313 0.67283981 0.68741650 0.45058209 0.90672938 0.68652652 0.36034678 0.60456911 0.30480127 0.46730964 0.42462438 0.43500090 0.37269809 0.74679336 0.42855696 0.49424513 0.72152673 0.40658687 0.87312555 0.26919562 0.44659558 0.43500436 0.41379092 0.79088008 0.64273406 0.50275665 0.59461613 0.63713354 0.43448213 0.67149301 0.56569668 0.39883219 0.45594226 0.37496324 0.36801962 0.58336665 0.35294530 0.71015035 0.44429525 0.58608314 0.49678586 0.51494839 0.45990132 0.57313805 0.54401127 0.42202483 0.58365309 0.46736438 0.88846300 0.64208150 0.40613119 0.50589253 0.35302345 0.37349619 0.54299099 0.47813762 0.43697982 0.53523517 0.44196776 0.27945372 0.58438909 0.44800810 0.70284159 0.41074931 0.64308610 0.47018403 0.42768460 0.33958500 0.39285829 0.58189394 0.42602922 0.71625060 0.33828601 1.01221327 0.47510682 0.85935631 0.45395447 0.38252663 0.46881373 0.62173945 0.64953719 0.28466149 0.33414897 0.50877770 0.61171367 0.63363352 0.37517243 0.58885265 0.92280980 0.67790420 0.56786734 0.38864144 0.60803884 0.25461783 0.32433621 0.64097402 0.50610297 0.76159372 0.56930199 0.44395667 0.54145507 0.69711143 0.44485974 0.64569184 0.62648294 0.65793961 0.50826884 0.55234887 0.51312134 0.27672848 0.63660809 0.41143755 0.46911463 0.47783235 0.43863509 0.46003849 0.27715109 0.54385817 0.37245269 0.44585367 0.49011094 0.56772818 0.35816539 0.24298517 0.39262041 0.62892857 0.55553010 0.51840848 0.50978653 0.53905971 0.45788308 0.36307852 0.41974640 0.60621521 0.30356229 0.36337453 0.71003323 0.29471175 0.33975759 0.54832266 0.45874209 0.42609565 0.86154557 0.44441024 0.64132725 0.40027731 0.54084809 0.72493102 0.46275428 0.52194849 0.45676676 0.38302950 0.46360451 0.59946742 0.56445264 0.52221473 0.58203659 0.53997336 0.62782230 0.62449301 0.63725447 0.24530746 0.60526322 0.49566626 0.47042276 0.47446410 0.40880884 0.82089246 0.54090644 0.64840201 0.52824849 0.62956400 0.34951858 0.23409563 0.20113360 0.66467663 0.49823698 0.35347736 0.34459348 0.39658305 0.35947358 0.55630785 0.55557457 0.66350546 0.65928139 0.34033833 0.57154391 0.33109271 0.35188533 0.66208034 0.55911086 0.31205621 0.38182056 0.46546460 0.44304935 0.51201925 0.77101871 0.66743113 0.74894507 
0.55287434 0.62332212 0.96155180 0.34059703 0.54526142 0.85184048 0.55229056 0.41894184 0.36874686 0.40531564 0.52511858 0.27053382 0.40655897 0.47156392 1.00343569 0.43661812 0.44006936 0.23716285 0.57357733 0.36768496 0.56338311 0.55267309 0.45742585 0.46353245 0.45498635 0.44290280 0.43658635 0.72311968 0.61949909 0.67283981 0.68474691 0.41753564 0.86337906 0.69028834 0.35385351 0.63488501 0.29512257 0.47621158 0.44232459 0.46588959 0.43418015 0.75624682 0.44536947 0.50023620 0.71184137 0.38624448 0.86841865 0.26919562 0.43499371 0.44456603 0.43617392 0.78486570 0.63789534 0.49055623 0.59963407 0.63713354 0.45568870 0.68271651 0.57329026 0.41039494 0.45594226 0.36706839 0.34200813 0.57654341 0.35825304 0.71201672 0.44147430 0.59318742 0.48749932 0.51130913 0.41538777 0.54496646 0.54401127 0.39788881 0.56791830 0.53376773 0.87003859 0.62357381 0.40284262 0.49643576 0.39205211 0.39527121 0.54051722 0.46582299 0.44269222 0.53798703 0.44515890 0.27271890 0.58781663 0.44800810 0.70284159 0.40466380 0.60755880 0.46253824 0.43940416 0.33958500 0.38815323 0.57989086 0.43914087 0.72537517 0.33507943 1.03548558 0.48166032 0.89934753 0.41195697 0.35415083 0.47197076 0.62571226 0.64573499 0.30431594 0.32499246 0.45812904 0.61427852 0.60665790 0.37517243 0.59448773 0.91801595 0.68261738 0.56351581 0.38163832 0.60499101 0.25461783 0.32936499 0.62942400 0.48282127 0.72287276 0.57545679 0.48413452 0.55335660 0.70027295 0.45197793 0.65705386 0.61081839 0.65450387 0.51600549 0.56476276 0.51312134 0.24979475 0.66233993 0.44313181 0.46275653 0.45005029 0.44883727 0.45410227 0.27715109 0.54169570 0.33572433 0.42035487 0.48494267 0.56359919 0.37168579 0.25046338 0.36880266 0.61938434 0.57408096 0.50954614 0.52967420 0.53708150 0.46787443 0.37204477 0.41732709 0.62682447 0.31124863 0.36958651 0.69271274 0.29007033 0.34739355 0.53867399 0.47337534 0.42609565 0.84890607 0.43694064 0.63310476 0.41384987 0.53496913 0.71307849 0.45385432 0.51886912 0.46160040 0.37004165 0.46360451 0.59946742 0.61185209 0.53099206 0.58344759 0.56202209 0.62344717 0.66168017 0.65572944 0.23486402 0.60526322 0.47456432 0.49073805 0.46146261 0.40880884 0.83734485 0.55864577 0.62352246 0.51308028 0.62551531 0.32151033 0.27031033 0.20113360 0.68743495 0.50749295 0.32175594 0.34459348 0.40423487 0.34874060 0.50881294 0.54875744 0.64801292 0.67686531 0.35318578 0.56044490 0.33592644 0.35188533 0.65411278 0.52247390 0.33360211 0.39546129 0.46546460 0.43892788 0.55698031 0.75161890 0.69468434 0.76132516 
0.53955010 0.62332212 0.95620344 0.35176709 0.51532365 0.84371463 0.54049652 0.41446105 0.38168926 0.41106509 0.53876028 0.31238554 0.39177003 0.41978535 0.99948773 0.44036598 0.44914391 0.22184553 0.56938548 0.31075051 0.54211564 0.53319900 0.40913412 0.46353245 0.47356480 0.44467089 0.45002290 0.71917894 0.60723057 0.67283981 0.67396281 0.41753564 0.82772689 0.69402976 0.36034678 0.62403147 0.32329057 0.47621158 0.43356482 0.50597565 0.39843102 0.75624682 0.47722085 0.52917510 0.68450036 0.37566042 0.79447564 0.28946355 0.41698610 0.43014382 0.45047848 0.78486570 0.64912958 0.49231766 0.59963407 0.64197874 0.45863818 0.68641689 0.58326127 0.42715259 0.46462766 0.35899997 0.34200813 0.56264875 0.33086394 0.71573485 0.44988410 0.61058664 0.48749932 0.49270981 0.38766334 0.56919892 0.55666439 0.39788881 0.56471873 0.50637654 0.86494563 0.61220069 0.39618361 0.50118646 0.34708987 0.40572072 0.52543003 0.48617411 0.43312971 0.52125795 0.45147353 0.26581351 0.58094134 0.47412722 0.72539837 0.39848536 0.56681374 0.48511420 0.46195217 0.34293075 0.38339043 0.57989086 0.42934467 0.73053806 0.32527010 1.04920122 0.44442173 0.86445639 0.36516082 0.32329401 0.47510682 0.61371667 0.64827227 0.30431594 0.32031606 0.45812904 0.62443257 0.59552563 0.34510844 0.62988815 0.91681357 0.69502962 0.50597367 0.39209610 0.58003209 0.24276857 0.32433621 0.62942400 0.45835852 0.70085115 0.56307993 0.47860138 0.54743818 0.69393551 0.43027018 0.66079778 0.59677471 0.64757770 0.53114083 0.55234887 0.51030969 0.27155553 0.69316273 0.45070726 0.47091546 0.39793664 0.44883727 0.48863909 0.29137309 0.54815751 0.36062578 0.41373469 0.48146633 0.55102662 0.37826481 0.23526939 0.35629722 0.60969071 0.58067980 0.51399642 0.52406903 0.53905971 0.48724288 0.36908022 0.43397911 0.62993527 0.31502148 0.39345488 0.66131121 0.29471175 0.36218281 0.54190930 0.46086101 0.41256534 0.83607552 0.42934108 0.61845243 0.38622809 0.53496913 0.72493102 0.45609560 0.52805337 0.46638396 0.38620822 0.47564819 0.59946742 0.59869245 0.53532676 0.56044547 0.54556909 0.64076845 0.66445453 0.67192272 0.24530746 0.59869597 0.48170102 0.52284566 0.49332427 0.42404915 0.83244327 0.54090644 0.61070272 0.47024584 0.62551531 0.33580659 0.27031033 0.21095070 0.69538244 0.51054098 0.33798899 0.34715555 0.41421748 0.35947358 0.51462813 0.57226220 0.63747542 0.66813120 0.35318578 0.56416884 0.33592644 0.36468531 0.66838601 0.50096361 0.31205621 0.38870076 0.48528039 0.43476732 0.54508612 0.75161890 0.67434770 0.77866965 
0.59104753 0.61891696 0.94464069 0.38332930 0.51532365 0.85721492 0.51192149 0.40993129 0.34139325 0.39948346 0.55206502 0.31238554 0.37640047 0.45802336 0.99021461 0.44315608 0.46096551 0.22963195 0.56798132 0.34041012 0.53483859 0.53976843 0.40913412 0.46047279 0.45498635 0.46367503 0.45002290 0.74632726 0.61747126 0.66240756 0.67123973 0.41753564 0.79392774 0.70879801 0.34723884 0.63488501 0.32329057 0.47621158 0.42911789 0.57302914 0.41069329 0.73962398 0.48485685 0.52351531 0.64535312 0.40159788 0.77884508 0.29718393 0.40768412 0.41522097 0.41379092 0.77575670 0.66484928 0.48344635 0.60954605 0.63469708 0.48437590 0.69009745 0.58078457 0.44327720 0.47735953 0.35074600 0.34200813 0.56029948 0.33086394 0.70263533 0.44988410 0.62750361 0.48749932 0.49270981 0.36549250 0.55316191 0.55666439 0.39788881 0.57426395 0.50637654 0.87341739 0.60255914 0.36834568 0.50589253 0.35302345 0.40572072 0.54299099 0.49407990 0.43602048 0.50980032 0.44196776 0.26581351 0.58438909 0.48251950 0.75797595 0.38583180 0.56681374 0.48511420 0.48344968 0.34293075 0.35346851 0.58389016 0.43914087 0.74328837 0.33507943 1.04007756 0.44442173 0.85422578 0.34816718 0.32329401 0.48439317 0.59318518 0.63419163 0.26354534 0.32960251 0.44259471 0.63194105 0.56080444 0.37517243 0.63777850 0.90956592 0.70722406 0.49862257 0.37808812 0.57039099 0.24276857 0.32433621 0.61765802 0.43251439 0.64655705 0.53747185 0.46733859 0.52928599 0.69711143 0.42278665 0.67373771 0.56977599 0.64233408 0.54148390 0.53964950 0.52558764 0.26090211 0.70511469 0.45070726 0.46000474 0.40253722 0.45135178 0.44199069 0.31791410 0.57327685 0.36062578 0.40700685 0.47266365 0.55943973 0.37826481 0.27837449 0.33890626 0.60379984 0.57241936 0.48668478 0.47686164 0.53509598 0.49039659 0.35697593 0.43862073 0.64374792 0.31502148 0.38170730 0.64267897 0.28535342 0.36218281 0.56403708 0.45874209 0.43270218 0.83030942 0.43694064 0.60777023 0.40027731 0.52752831 0.71108386 0.44477632 0.51577137 0.43178764 0.36672282 0.46360451 0.59305581 0.67380611 0.54389254 0.55007967 0.53715363 0.60109408 0.65889414 0.68075258 0.25532411 0.59427750 0.48170102 0.53514960 0.48711869 0.45532319 0.84706291 0.55279591 0.60137847 0.47856943 0.61733829 0.35617668 0.25880245 0.24633735 0.71869779 0.50442650 0.35347736 0.35222378 0.40675350 0.39953256 0.51462813 0.54531693 0.61585977 0.65031116 0.36558201 0.54529494 0.32618736 0.38308421 0.66524065 0.48306625 0.30453567 0.38527602 0.48528039 0.45916547 0.57625867 0.73170492 0.73366845 0.77523180 
0.62690058 0.61448023 0.94308828 0.37310535 0.50399647 0.84914050 0.50770808 0.41894184 0.32685915 0.40531564 0.57775605 0.30447576 0.36037601 0.43451912 0.98085384 0.45142291 0.45212829 0.24446187 0.57773877 0.34041012 0.52746115 0.53758755 0.35432055 0.46353245 0.45498635 0.47702092 0.47991412 0.74632726 0.61949909 0.66764406 0.67396281 0.39583043 0.77999811 0.69775114 0.34723884 0.67656024 0.33214949 0.51843350 0.45091422 0.63301931 0.43418015 0.77709673 0.46946063 0.52351531 0.63450608 0.39142920 0.71290402 0.29718393 0.38177241 0.42522773 0.37351703 0.77269651 0.65860642 0.47440917 0.62890152 0.62979587 0.48437590 0.67899595 0.59306467 0.45883549 0.47315364 0.35899997 0.31871434 0.55319180 0.33652014 0.68928690 0.44988410 0.65044859 0.51485666 0.47338027 0.36549250 0.56919892 0.55978298 0.39788881 0.57741063 0.50637654 0.86153361 0.59865903 0.37902458 0.48679532 0.38130891 0.42911445 0.51772159 0.49014294 0.43505902 0.49807921 0.44196776 0.26581351 0.59461242 0.46558369 0.76150966 0.39220962 0.57874796 0.49959841 0.51401292 0.34952617 0.37856772 0.58488571 0.43914087 0.75582363 0.32193391 1.02158581 0.43731052 0.85422578 0.32412601 0.30670364 0.49048641 0.60966569 0.62899325 0.30431594 0.35601140 0.40976308 0.63689753 0.57261215 0.41621643 0.64814957 0.88746790 0.71772425 0.50353523 0.37088578 0.55727680 0.25461783 0.31922825 0.60566352 0.41899496 0.59169686 0.53087685 0.48413452 0.52928599 0.68753965 0.40740741 0.67920792 0.57401229 0.62992922 0.54730647 0.53964950 0.52421714 0.27155553 0.71394737 0.48681948 0.45445115 0.38857212 0.46615412 0.45410227 0.31149093 0.55876116 0.34839759 0.42035487 0.46005702 0.54677153 0.38473134 0.30373146 0.33441723 0.61358654 0.58720450 0.49134216 0.48301494 0.53110267 0.49973832 0.35076717 0.45449325 0.64828674 0.33324562 0.38170730 0.61859999 0.29007033 0.36218281 0.57020161 0.46506987 0.42609565 0.81424210 0.41768259 0.59027677 0.40712015 0.53348927 0.70707772 0.44247772 0.51577137 0.41071197 0.38936099 0.44280436 0.60581117 0.63735677 0.56473885 0.54255428 0.53715363 0.60109408 0.67543799 0.69292536 0.27426209 0.59427750 0.49566626 0.54717694 0.48711869 0.45532319 0.86459570 0.50355648 0.59190735 0.50792357 0.62144025 0.33580659 0.28134792 0.28444586 0.72781484 0.51357092 0.34322945 0.35969226 0.42396511 0.39953256 0.52888646 0.54531693 0.58483520 0.64804920 0.37757147 0.54529494 0.32618736 0.41745635 0.65089844 0.46919541 0.33360211 0.39546129 0.45523336 0.47089073 0.59122891 0.71640627 0.75854558 0.75427571 
0.63840430 0.60097351 0.93919604 0.40299984 0.48651148 0.91425095 0.47717358 0.41894184 0.34139325 0.39356486 0.53876028 0.28800523 0.36579550 0.42475339 0.96048787 0.45774947 0.48374280 0.23716285 0.56938548 0.32591789 0.53116269 0.52431173 0.30342199 0.42203029 0.47356480 0.48029945 0.51580665 0.71123197 0.62554313 0.65712932 0.65745510 0.36387786 0.75862423 0.70513495 0.35385351 0.66638582 0.35741117 0.54219074 0.45514825 0.65463024 0.39843102 0.78392348 0.49237447 0.50615636 0.62347035 0.40159788 0.68952374 0.32275422 0.37501485 0.43981118 0.39012581 0.76033256 0.66329407 0.46890327 0.65914306 0.62237169 0.51670242 0.66390527 0.59549031 0.45883549 0.46030545 0.35074600 0.31384818 0.54599160 0.30719945 0.67959180 0.43290117 0.63083255 0.50590196 0.48120527 0.34993243 0.56919892 0.55037419 0.41013440 0.57741063 0.49691072 0.85466868 0.59669942 0.38941074 0.50118646 0.37582216 0.43875869 0.52287318 0.48617411 0.43793706 0.49807921 0.44832733 0.26581351 0.59461242 0.45688042 0.77893776 0.37934677 0.63774919 0.50668526 0.52380453 0.35759943 0.36371610 0.58289290 0.44872325 0.77059682 0.31856278 0.99798942 0.43731052 0.87957923 0.30485346 0.32329401 0.49048641 0.62571226 0.61179354 0.32277581 0.36850681 0.38329826 0.64912316 0.53013584 0.42902607 0.67584989 0.88622408 0.70419524 0.49614800 0.37450426 0.54043674 0.26593964 0.31403719 0.64667168 0.41206895 0.55052350 0.53087685 0.46733859 0.52928599 0.70027295 0.39949583 0.70940954 0.59065378 0.61177181 0.55306776 0.44842120 0.53103429 0.28180649 0.73698384 0.51388534 0.44977079 0.37408605 0.46371988 0.44199069 0.31149093 0.53952457 0.34839759 0.42035487 0.45269562 0.55524910 0.40350963 0.30974653 0.31582373 0.61552521 0.58231783 0.48668478 0.50396021 0.52909472 0.48087342 0.34444653 0.45449325 0.65279400 0.33677213 0.39345488 0.57799086 0.29007033 0.36218281 0.57325901 0.49154984 0.41938507 0.80683301 0.40568919 0.58133266 0.39331544 0.52902485 0.70908362 0.44247772 0.54005611 0.41071197 0.39866974 0.45123950 0.61208917 0.64357503 0.57688516 0.53183988 0.53146931 0.60109408 0.71769292 0.69636421 0.30867179 0.59649083 0.48873353 0.56184916 0.48083303 0.46905461 0.84059669 0.52874968 0.56253804 0.48403897 0.61320889 0.34273116 0.28134792 0.34251818 0.73082857 0.51957781 0.35347736 0.35473074 0.44050474 0.39953256 0.53725985 0.54185456 0.56420477 0.60589165 0.38342564 0.55292181 0.35002734 0.41745635 0.64928531 0.41966113 0.34722409 0.39209560 0.49489084 0.49717546 0.58003745 0.70077371 0.82308989 0.75250302 
0.69306466 0.60550924 0.91709421 0.35176709 0.48946902 0.99368551 0.45410791 0.42776264 0.29565523 0.39356486 0.45075919 0.32009993 0.40168983 0.41475779 0.93827705 0.46132570 0.48374280 0.23716285 0.58324117 0.32591789 0.50468219 0.51527119 0.30342199 0.43196177 0.48703379 0.48679028 0.52344864 0.73093742 0.61339551 0.66240756 0.67396281 0.36989278 0.73290063 0.72683647 0.35385351 0.67656024 0.35741117 0.57962627 0.44448756 0.69584151 0.42259992 0.76558355 0.49977901 0.50023620 0.58021996 0.41638554 0.64020672 0.32624356 0.37501485 0.44927057 0.37351703 0.74776422 0.66329407 0.45958020 0.67264227 0.60979723 0.54958125 0.67899595 0.59306467 0.48365507 0.45594226 0.32472769 0.31384818 0.53129854 0.31925104 0.65775977 0.43290117 0.61740905 0.47803241 0.45732879 0.34188693 0.55721444 0.54080173 0.42202483 0.58054024 0.50637654 0.85121546 0.58078457 0.36834568 0.51517573 0.39205211 0.44819544 0.49927263 0.50952362 0.42924506 0.48607554 0.44832733 0.28603000 0.61780930 0.47412722 0.79935007 0.37934677 0.65362920 0.49240956 0.49384764 0.37168967 0.34823165 0.58786224 0.45499940 0.76937656 0.33184187 0.95404636 0.42272938 0.83338787 0.27707926 0.35415083 0.51701806 0.60558761 0.60504809 0.32277581 0.36850681 0.40113552 0.67056784 0.52378668 0.36045400 0.70008155 0.88622408 0.69656560 0.49116146 0.37450426 0.53355192 0.26593964 0.32433621 0.62356877 0.38311483 0.52625932 0.51058101 0.50566202 0.52309530 0.69552528 0.41516825 0.75489740 0.59880111 0.60248793 0.55449872 0.44842120 0.51591766 0.28679460 0.77295516 0.52043191 0.45071075 0.34328489 0.48983165 0.43580870 0.32421004 0.53075123 0.33572433 0.41038456 0.44332203 0.56359919 0.40957779 0.32712880 0.31582373 0.59184223 0.58558015 0.50954614 0.52406903 0.53509598 0.49973832 0.36609167 0.45449325 0.64070418 0.35387791 0.41044631 0.53995834 0.29928120 0.36218281 0.59422052 0.48355662 0.41938507 0.82158438 0.42549041 0.57680860 0.40027731 0.52452242 0.69899657 0.43316136 0.54301535 0.40527184 0.40172472 0.43420541 0.60581117 0.57146475 0.57688516 0.53645798 0.52572353 0.61904113 0.73291072 0.69119951 0.35407083 0.59205589 0.45995883 0.57331665 0.48083303 0.50802683 0.86143447 0.53486260 0.54207522 0.48675069 0.59640545 0.34273116 0.30221615 0.37087203 0.74571459 0.52846012 0.33798899 0.34715555 0.43584318 0.38003127 0.54822546 0.52059703 0.55206991 0.59611856 0.40599908 0.56416884 0.33109271 0.43887811 0.65731139 0.41438217 0.33360211 0.39546129 0.47547574 0.52560807 0.59857366 0.65162974 0.82308989 0.75780863 
0.67173447 0.60097351 0.89771679 0.34059703 0.48353585 1.02328628 0.42980620 0.43640518 0.29565523 0.42232923 0.36141140 0.32763272 0.37113587 0.40966854 0.91264400 0.47276162 0.49744927 0.22963195 0.59811181 0.31075051 0.50468219 0.51754613 0.28930151 0.43522191 0.49580987 0.49951897 0.54208250 0.74250971 0.60308560 0.68055907 0.69272481 0.36387786 0.69843672 0.73744778 0.30454861 0.68658389 0.36544389 0.62829991 0.45725056 0.71555763 0.46720179 0.75389457 0.49977901 0.49424513 0.57117702 0.42119941 0.63377232 0.33649454 0.36813326 0.43500436 0.37351703 0.73498098 0.66794883 0.45389445 0.69023066 0.60979723 0.55446651 0.68271651 0.59790610 0.48846768 0.45153692 0.34229304 0.31871434 0.52127315 0.32510935 0.63098515 0.43577763 0.64071565 0.47803241 0.45322710 0.31652579 0.52819423 0.55037419 0.37219091 0.60199219 0.47741638 0.84426665 0.57673724 0.36834568 0.48679532 0.39205211 0.45437773 0.48566590 0.49014294 0.43602048 0.48302801 0.45459795 0.26581351 0.61127145 0.47412722 0.80603931 0.36603219 0.64042321 0.51367436 0.48344968 0.36705303 0.34291482 0.58289290 0.47332881 0.76937656 0.32857242 0.96645321 0.41145457 0.80658379 0.28427731 0.33907362 0.48744930 0.59318518 0.60504809 0.34023557 0.38059220 0.38329826 0.70038527 0.52378668 0.38933482 0.69530277 0.89118896 0.69962744 0.49614800 0.35981206 0.51593807 0.27679876 0.35343720 0.62356877 0.37934021 0.49027616 0.48944427 0.52630971 0.51683046 0.68753965 0.43027018 0.76302355 0.59065378 0.59400840 0.56861036 0.41634863 0.50889805 0.28679460 0.83279926 0.53328402 0.44977079 0.33787850 0.49671487 0.41671281 0.34240397 0.54815751 0.36062578 0.42687238 0.42395354 0.57993878 0.40957779 0.33822105 0.33441723 0.59184223 0.60478457 0.46759161 0.52406903 0.53608966 0.52383576 0.35388516 0.48048493 0.63303080 0.35720078 0.39919906 0.51697074 0.31258902 0.36218281 0.60007506 0.50136218 0.41938507 0.84607166 0.41768259 0.57680860 0.43974003 0.51232256 0.68876180 0.39627909 0.56895625 0.42138159 0.41666380 0.42984143 0.61208917 0.46374518 0.58087748 0.52561932 0.51991425 0.59652296 0.74288275 0.69119951 0.36796120 0.58308483 0.46731863 0.59010019 0.46800850 0.51628798 0.85826158 0.52256526 0.52080902 0.49479671 0.60486553 0.35617668 0.30221615 0.41707951 0.74276125 0.53429964 0.36343642 0.35473074 0.41911964 0.39953256 0.55897601 0.53486260 0.55206991 0.59365015 0.43768172 0.55669607 0.34069159 0.42291352 0.64928531 0.43002470 0.35383848 0.40210816 0.48528039 0.57829460 0.60582935 0.63440300 0.82870832 0.75604424 
0.63840430 0.60550924 0.87624116 0.34059703 0.47752895 1.02999643 0.41454191 0.43640518 0.26989507 0.42232923 0.38096105 0.34220121 0.38159245 0.42475339 0.88775567 0.48731153 0.50549479 0.23716285 0.59274747 0.34041012 0.51619734 0.51069091 0.28930151 0.41185939 0.48703379 0.51193127 0.59448997 0.73867242 0.60723057 0.67799575 0.68474691 0.35466426 0.67853413 0.74443796 0.31206947 0.71102509 0.43105409 0.67346488 0.45514825 0.74974122 0.45646009 0.73238442 0.48485685 0.46951702 0.54633123 0.43066574 0.57973184 0.33984282 0.37158998 0.44456603 0.37351703 0.71868226 0.68775547 0.43440483 0.70099934 0.62485622 0.58291895 0.67899595 0.59062908 0.51185241 0.44708817 0.33362599 0.31871434 0.52379749 0.33086394 0.63726376 0.40300905 0.67261132 0.47803241 0.46941886 0.32519934 0.57313805 0.53757304 0.39788881 0.60499466 0.54259095 0.84600920 0.56855615 0.36834568 0.49643576 0.39205211 0.47830851 0.49387493 0.49798574 0.43697982 0.48302801 0.46078324 0.27945372 0.62427869 0.47412722 0.83225880 0.36603219 0.64042321 0.52737474 0.52380453 0.37015058 0.35346851 0.58289290 0.46729890 0.76077990 0.32193391 0.95654060 0.40376315 0.79006496 0.28427731 0.28916295 0.49350481 0.58899301 0.60096448 0.34023557 0.39613291 0.38329826 0.72682415 0.50425977 0.41621643 0.70008155 0.90103665 0.70873360 0.49366103 0.37450426 0.51593807 0.30708065 0.35343720 0.61765802 0.37934021 0.44560870 0.46735258 0.52630971 0.51683046 0.67783272 0.44485974 0.75978352 0.60283349 0.59020061 0.57553644 0.41634863 0.52008395 0.29169742 0.87440339 0.53959529 0.44788495 0.33787850 0.51020279 0.38277517 0.39707459 0.54385817 0.32255349 0.43961764 0.41189552 0.59973758 0.39734882 0.36447776 0.35203003 0.60182340 0.62492373 0.48198240 0.49806573 0.53708150 0.55248150 0.35388516 0.48258772 0.63611126 0.35387791 0.38762560 0.43393081 0.31258902 0.37639142 0.60298101 0.49352791 0.41256534 0.88899018 0.41768259 0.57680860 0.40027731 0.51232256 0.65058486 0.42604041 0.58834229 0.39416639 0.41666380 0.42097776 0.64255978 0.47225497 0.58484256 0.50487345 0.51403933 0.59652296 0.75516264 0.67899579 0.33214788 0.59205589 0.47456432 0.60373017 0.45482251 0.53043547 0.86301653 0.51630677 0.50762184 0.47856943 0.60065038 0.33580659 0.32173365 0.46304432 0.74276125 0.54007602 0.36831498 0.35722012 0.41421748 0.38990385 0.56427447 0.52777801 0.54279076 0.55265822 0.46242873 0.56416884 0.35002734 0.42291352 0.61443197 0.41438217 0.39118315 0.39546129 0.51357250 0.60891309 0.61655283 0.58283536 0.85081109 0.76656972 
0.72388243 0.58247758 0.84992668 0.34059703 0.44950568 1.04548597 0.39326899 0.44066289 0.23112433 0.43330064 0.39955533 0.35617432 0.39177003 0.41978535 0.87278401 0.50633163 0.50549479 0.24446187 0.59274747 0.32591789 0.50078498 0.50606918 0.30342199 0.42203029 0.48703379 0.51953839 0.62382470 0.72311968 0.60308560 0.68311277 0.69272481 0.34199357 0.63254800 0.73744778 0.31206947 0.71819528 0.43773750 0.69191938 0.44448756 0.78243280 0.48797636 0.71022310 0.50707544 0.46951702 0.52362496 0.43532173 0.56541526 0.34644233 0.36112055 0.44927057 0.37351703 0.70872313 0.72003428 0.44034230 0.70738186 0.60212652 0.61225212 0.69009745 0.59549031 0.52538389 0.47315364 0.35074600 0.33747802 0.51105111 0.33086394 0.63308494 0.41220436 0.67261132 0.48749932 0.46139401 0.31652579 0.56919892 0.53757304 0.45583891 0.58674940 0.54259095 0.84774818 0.54970373 0.34600052 0.50118646 0.38671782 0.48121618 0.48289856 0.47406830 0.43312971 0.48302801 0.46384496 0.27945372 0.59461242 0.45688042 0.82578198 0.38583180 0.63506393 0.55375957 0.52380453 0.37322242 0.35862891 0.58687174 0.47032352 0.77059682 0.32193391 0.97626516 0.39194313 0.79560936 0.27707926 0.28916295 0.48744930 0.62173945 0.59409609 0.37270938 0.40367899 0.39231828 0.76477059 0.51085167 0.38933482 0.73719735 0.90470189 0.74116629 0.49614800 0.37088578 0.51234263 0.29732957 0.35805749 0.59342664 0.37934021 0.38927890 0.45975284 0.53633557 0.51048873 0.67946018 0.45898576 0.75978352 0.59880111 0.57471725 0.58914438 0.38158983 0.52284304 0.29169742 0.87440339 0.56413475 0.44977079 0.30342385 0.52765064 0.40348045 0.43123967 0.53075123 0.32255349 0.45504749 0.38881914 0.60747645 0.39734882 0.36950528 0.36880266 0.60182340 0.63249884 0.44768488 0.50102164 0.54004609 0.54120517 0.34762122 0.47198011 0.62838179 0.37652268 0.38170730 0.41240000 0.32949775 0.37639142 0.61161602 0.49154984 0.41256534 0.92863755 0.41768259 0.57680860 0.40712015 0.51077709 0.64620377 0.42364016 0.58834229 0.39416639 0.42824000 0.41192342 0.65435084 0.43722314 0.59269316 0.49666357 0.52572353 0.60563071 0.77440553 0.67369795 0.36796120 0.59869597 0.48170102 0.62231081 0.44124264 0.57262801 0.87401081 0.50355648 0.50314932 0.46743838 0.61733829 0.38164928 0.34896914 0.49267469 0.73979613 0.52551604 0.36343642 0.35969226 0.41174452 0.39953256 0.58498864 0.53486260 0.54590134 0.53920953 0.47196434 0.58243144 0.35460305 0.42291352 0.61272283 0.38117616 0.41977346 0.39209560 0.47547574 0.64935804 0.63402238 0.56022365 0.87235402 0.77350714 
0.74371850 0.58247758 0.83514422 0.34059703 0.45270504 1.03222345 0.39869365 0.45319609 0.24140148 0.43330064 0.39955533 0.36961956 0.39676093 0.41475779 0.84047588 0.50795190 0.50282726 0.25154919 0.59677525 0.32591789 0.48082530 0.50374241 0.34230616 0.40143087 0.48258590 0.53735629 0.64878749 0.72703906 0.59891194 0.69574069 0.69536377 0.34199357 0.59227316 0.73744778 0.30454861 0.75528751 0.45080716 0.73888142 0.44664006 0.79653181 0.51757709 0.69760713 0.52136206 0.45665109 0.50678372 0.43066574 0.52792798 0.34969538 0.35756263 0.45853485 0.38191172 0.70200523 0.73423751 0.42227951 0.71789331 0.62237169 0.64024278 0.69740026 0.60509561 0.52091246 0.46891003 0.35899997 0.33288627 0.49797859 0.34208284 0.62464343 0.41522422 0.66003804 0.47803241 0.46941886 0.33364748 0.56523232 0.53432484 0.46656600 0.59897467 0.53376773 0.83901727 0.53894527 0.34600052 0.48190278 0.41770298 0.47538305 0.48566590 0.47813762 0.43312971 0.48910408 0.46384496 0.28603000 0.61780930 0.44800810 0.83868560 0.35918986 0.64042321 0.56649135 0.52380453 0.37778335 0.35346851 0.58289290 0.45810524 0.76570410 0.30822825 0.98355990 0.38792309 0.81201539 0.25426536 0.35415083 0.49350481 0.62173945 0.58434473 0.40257215 0.42551501 0.41821269 0.81839790 0.51735960 0.31216234 0.75286035 0.92995424 0.73827674 0.49614800 0.37450426 0.48261587 0.31653148 0.36712367 0.61169017 0.37167599 0.36859423 0.45202535 0.55584502 0.51048873 0.68431931 0.46588819 0.75162234 0.60483960 0.54656693 0.61158339 0.32250227 0.52967788 0.29169742 0.88626829 0.61026051 0.45164876 0.30342385 0.55279079 0.38979915 0.48423234 0.53952457 0.32255349 0.44585367 0.38665300 0.62640547 0.42726548 0.32712880 0.39262041 0.60576983 0.65031920 0.45274363 0.52124384 0.53310307 0.54687240 0.35076717 0.48258772 0.62993527 0.36698891 0.38170730 0.40496876 0.34948515 0.38329827 0.62013081 0.51478533 0.39139385 0.92084464 0.44069126 0.58133266 0.42047188 0.51386338 0.62837402 0.41635641 0.59913846 0.39975768 0.41958780 0.42097776 0.64255978 0.39912829 0.60809034 0.48323775 0.51991425 0.60563071 0.79318172 0.68075258 0.41291399 0.59649083 0.48873353 0.62751853 0.40530725 0.57077783 0.88332558 0.50355648 0.48251019 0.48675069 0.63358681 0.34951858 0.36600193 0.53593707 0.73681907 0.51054098 0.36831498 0.37888915 0.42154934 0.36989527 0.59005358 0.52059703 0.54279076 0.51979713 0.48131107 0.59663916 0.35460305 0.47404254 0.60929018 0.36343720 0.42526092 0.39546129 0.46546460 0.69531411 0.62359938 0.55024855 0.88816836 0.77695262 
0.71375770 0.62332212 0.80839838 0.31707858 0.44950568 1.01878830 0.40404548 0.44066289 0.24140148 0.43868347 0.34074192 0.37616200 0.41137049 0.41978535 0.80687515 0.51278198 0.52121339 0.25844223 0.60606930 0.27794370 0.48082530 0.51527119 0.34230616 0.41185939 0.47356480 0.54604725 0.66091541 0.75012539 0.59470900 0.69323351 0.69007576 0.31512747 0.57822515 0.76840299 0.32659200 0.74159537 0.47587083 0.76127684 0.45303618 0.80694444 0.54557415 0.64742822 0.50707544 0.45665109 0.52692862 0.43066574 0.50409928 0.33311260 0.35033840 0.45392635 0.38191172 0.66740215 0.74540527 0.41608436 0.71997719 0.61737265 0.63601671 0.69740026 0.60270864 0.53857550 0.46462766 0.35899997 0.35089293 0.51873652 0.37372427 0.60081804 0.42119897 0.66003804 0.48749932 0.46139401 0.33364748 0.55721444 0.53432484 0.47705194 0.59897467 0.55127294 0.84948359 0.52796764 0.34982385 0.51055523 0.42264639 0.50109772 0.46594944 0.47406830 0.43409544 0.49510558 0.46990855 0.27945372 0.60133141 0.44800810 0.85454117 0.38583180 0.62693910 0.56649135 0.55213844 0.38526494 0.34291482 0.58389016 0.45499940 0.75706574 0.31171117 0.98113435 0.38386096 0.75594518 0.24619138 0.35415083 0.50539820 0.61371667 0.57727863 0.40257215 0.45299532 0.41821269 0.88129881 0.49081041 0.31216234 0.74395044 0.94990506 0.73100290 0.49366103 0.37088578 0.47877026 0.31653148 0.36261891 0.58721257 0.36778398 0.36143638 0.41969500 0.55584502 0.54145507 0.67783272 0.47268984 0.72997640 0.60483960 0.54034396 0.61802808 0.35328353 0.53776504 0.29651920 0.89564706 0.61026051 0.45351895 0.28463680 0.55073961 0.41671281 0.50866257 0.56502783 0.27933953 0.45200366 0.37563497 0.61511797 0.46060767 0.41200140 0.40400307 0.59585476 0.64885286 0.43739190 0.54614468 0.53210381 0.57971347 0.36004015 0.49090881 0.61897904 0.34371661 0.41044631 0.38968136 0.37205535 0.39675139 0.63681892 0.50330169 0.38407743 0.91561253 0.42549041 0.57907505 0.40712015 0.50454787 0.62155601 0.40894295 0.61236607 0.38849463 0.42249155 0.41192342 0.59946742 0.34565525 0.62310718 0.45879816 0.50208328 0.59191654 0.79780673 0.68599593 0.43652784 0.59205589 0.50924868 0.64288861 0.42005049 0.58360590 0.88177995 0.47703464 0.47543142 0.50532548 0.61733829 0.35617668 0.36600193 0.54343306 0.73830910 0.50442650 0.38721504 0.36214752 0.40170046 0.34874060 0.60005520 0.51331559 0.52696255 0.49371805 0.49948011 0.62408504 0.37664872 0.48362011 0.57566005 0.38690845 0.43067847 0.40539073 0.46546460 0.72349656 0.59491262 0.56350946 0.92401656 0.80065595 
0.68248289 0.62332212 0.77224518 0.30463923 0.42980964 1.01427037 0.39869365 0.45319609 0.26074340 0.44925567 0.34074192 0.38259258 0.37640047 0.43932057 0.78870367 0.52778569 0.51602707 0.27809809 0.62167879 0.29480383 0.48082530 0.50838530 0.37720302 0.39789397 0.47809664 0.57132745 0.68742134 0.72703906 0.59470900 0.67283981 0.69007576 0.29710503 0.53897671 0.77511407 0.30454861 0.75302278 0.50545572 0.80940405 0.44664006 0.85711218 0.54557415 0.61362572 0.51426836 0.45665109 0.50334786 0.42595888 0.47045394 0.36861129 0.35033840 0.45392635 0.40605582 0.64940956 0.75777227 0.39909411 0.73235592 0.60469424 0.65275686 0.69009745 0.60984153 0.53857550 0.45153692 0.36706839 0.33288627 0.51362569 0.37372427 0.60081804 0.41822226 0.66320371 0.42756518 0.47730881 0.31652579 0.55721444 0.51440506 0.45583891 0.58982948 0.55982032 0.83373484 0.52796764 0.33822424 0.48190278 0.41270037 0.52022000 0.46016102 0.47406830 0.42335125 0.50397385 0.45147353 0.29245844 0.58438909 0.45688042 0.85767712 0.36603219 0.64573801 0.57275110 0.53341642 0.38821720 0.35346851 0.59082378 0.44555202 0.74075587 0.31515559 0.97626516 0.37560492 0.73829423 0.24619138 0.32329401 0.48439317 0.62571226 0.57012496 0.40257215 0.45299532 0.40976308 0.89017415 0.49758054 0.34510844 0.75064279 0.95338245 0.73537584 0.48864911 0.37088578 0.45905925 0.33463338 0.38886546 0.55509979 0.38685263 0.32327853 0.43615984 0.55584502 0.54743818 0.65798940 0.48600766 0.72658902 0.57189807 0.53929982 0.63945434 0.32250227 0.54704896 0.29169742 0.89097001 0.63206236 0.44693905 0.27139054 0.55279079 0.39669879 0.54325186 0.55665658 0.27933953 0.45200366 0.37339236 0.61511797 0.44976833 0.42522405 0.41869887 0.59385188 0.66623593 0.43739190 0.53522069 0.53410045 0.59545515 0.36609167 0.48676605 0.61897904 0.35387791 0.41595590 0.33971634 0.41022139 0.42237411 0.64770550 0.50523376 0.38407743 0.90903004 0.44441024 0.58805349 0.41384987 0.51386338 0.59110329 0.41142894 0.61757779 0.36492716 0.43108548 0.40732078 0.59305581 0.29600147 0.63413648 0.46414356 0.51991425 0.58259443 0.81152361 0.67546852 0.44223432 0.59205589 0.51590580 0.62751853 0.39000708 0.59792965 0.87401081 0.49705872 0.46824565 0.49212932 0.64550485 0.37544318 0.37422772 0.58983950 0.75158645 0.51357092 0.39632723 0.37180649 0.39914996 0.35947358 0.61232754 0.49843370 0.52373951 0.49371805 0.52977866 0.63407103 0.37234403 0.48833847 0.56089708 0.39812551 0.43067847 0.41187740 0.46546460 0.75062163 0.60942481 0.57965912 0.78263236 0.79898618 
0.66081122 0.61001122 0.74815173 0.34059703 0.43647375 0.99368551 0.38776845 0.46938674 0.24140148 0.44925567 0.36141140 0.38259258 0.38159245 0.44876941 0.76149877 0.51756698 0.51862671 0.27809809 0.63940842 0.31075051 0.46844145 0.49669672 0.39877462 0.39072413 0.46898919 0.58757697 0.71294252 0.70319519 0.59681418 0.67283981 0.68206687 0.30444206 0.50755252 0.78836483 0.29683727 0.76873583 0.53881761 0.84494323 0.43796661 0.84402574 0.58080803 0.59897860 0.51426836 0.46951702 0.50334786 0.42119941 0.47908684 0.33311260 0.35756263 0.47209053 0.38191172 0.61183909 0.76320440 0.39473229 0.75650598 0.62237169 0.67109056 0.71178116 0.60270864 0.52981759 0.44259471 0.37496324 0.33288627 0.48996768 0.39340725 0.59415442 0.40609729 0.67571809 0.47803241 0.46941886 0.31652579 0.56123770 0.49014320 0.45583891 0.59897467 0.57653505 0.83019456 0.50529741 0.33822424 0.47696006 0.44186730 0.52555573 0.46306427 0.47406830 0.42630834 0.49807921 0.45459795 0.29245844 0.60133141 0.45688042 0.87010787 0.37274894 0.63774919 0.60307608 0.54285815 0.39550147 0.36371610 0.59082378 0.42602922 0.73182308 0.32527010 0.96150968 0.39986197 0.71408125 0.21082570 0.28916295 0.49650487 0.65663004 0.57012496 0.45647392 0.47574024 0.47315364 0.91112229 0.49758054 0.34510844 0.77037107 0.95338245 0.74260685 0.48612378 0.37450426 0.43422658 0.33463338 0.38031792 0.52800522 0.40856192 0.32327853 0.43615984 0.56061630 0.56500750 0.66300591 0.48600766 0.72828468 0.56120744 0.54346435 0.63821388 0.34332987 0.55488300 0.30126380 0.92772636 0.63739631 0.44217918 0.30342385 0.56694128 0.39669879 0.59983913 0.54169570 0.30882147 0.47289923 0.36658220 0.64839126 0.45522026 0.41645560 0.43289605 0.58373441 0.67334644 0.43215349 0.55152555 0.52909472 0.61331001 0.39496090 0.48884182 0.62682447 0.36698891 0.41044631 0.32133948 0.42644190 0.43461938 0.65841210 0.51667447 0.37661891 0.89839774 0.45538499 0.58805349 0.45212950 0.51998102 0.57650589 0.41390001 0.59913846 0.35255314 0.42249155 0.40266553 0.53902444 0.28222632 0.64855052 0.44791602 0.52282695 0.60109408 0.80469439 0.67546852 0.44223432 0.58308483 0.51590580 0.65293435 0.36585907 0.61364435 0.87557016 0.47703464 0.47304829 0.48675069 0.62956400 0.36271258 0.37422772 0.61993538 0.75596042 0.50442650 0.40080565 0.37418227 0.39399942 0.38003127 0.64544990 0.47523789 0.50059751 0.45015752 0.52977866 0.64714603 0.35912047 0.48833847 0.56462401 0.42487452 0.41421330 0.40210816 0.46546460 0.77445680 0.60582935 0.57965912 0.77668070 0.78209239 
0.63840430 0.61448023 0.71202633 0.32904798 0.40562395 0.97030140 0.38776845 0.49267609 0.26074340 0.45444955 0.34074192 0.40730091 0.37640047 0.45342000 0.74221718 0.51677256 0.49201250 0.27809809 0.63940842 0.32591789 0.49685719 0.50140485 0.40913412 0.37971559 0.46898919 0.61879719 0.72124892 0.68268946 0.59470900 0.65977372 0.68741650 0.32546225 0.47404982 0.81421970 0.28077994 0.77757216 0.58032434 0.84494323 0.44448756 0.84072229 0.57220300 0.54298729 0.49237447 0.46951702 0.51358649 0.42595888 0.45269451 0.31205219 0.34296202 0.50229976 0.40605582 0.58003319 0.77528755 0.39473229 0.78945495 0.63225123 0.70442022 0.71178116 0.61220069 0.52981759 0.42414508 0.37496324 0.32350730 0.47907815 0.40754613 0.58515156 0.41220436 0.66003804 0.48749932 0.48507044 0.30760777 0.58479630 0.51777824 0.44485322 0.61391399 0.58471326 0.79577663 0.50064019 0.34600052 0.48679532 0.43714131 0.55398439 0.46594944 0.46996372 0.43889222 0.49510558 0.46078324 0.30490900 0.61454908 0.45688042 0.84506353 0.37274894 0.63506393 0.60307608 0.52380453 0.38378029 0.35862891 0.58289290 0.42268776 0.72925077 0.32527010 0.96150968 0.37560492 0.70166149 0.20101442 0.32329401 0.48439317 0.63748218 0.57156286 0.50465090 0.47890135 0.50877770 0.93328566 0.47698198 0.38933482 0.77253200 0.95106560 0.75403223 0.48103334 0.37450426 0.42994839 0.35180508 0.39722912 0.48453081 0.39785537 0.28914910 0.42800660 0.56061630 0.53540510 0.64270498 0.49253154 0.73166420 0.56550794 0.54450051 0.65898414 0.34332987 0.55488300 0.29651920 0.96090936 0.62125708 0.44599114 0.31532732 0.57683630 0.41015001 0.60986499 0.54385817 0.33572433 0.47580940 0.37113620 0.65910920 0.45522026 0.41645560 0.43289605 0.58168980 0.67193035 0.45274363 0.54343427 0.52606841 0.60317196 0.40321882 0.50313248 0.61897904 0.36698891 0.46749407 0.33065560 0.44206763 0.45812904 0.66370064 0.52230085 0.39857599 0.89571995 0.45175636 0.59908736 0.45819862 0.52902485 0.55644734 0.40894295 0.60180724 0.37095943 0.44228436 0.38836512 0.53188473 0.28222632 0.66959004 0.43107804 0.49904953 0.56832465 0.82277968 0.67369795 0.45892825 0.57397357 0.50250337 0.64035255 0.37408165 0.60845122 0.86931601 0.46320460 0.48251019 0.53320867 0.64155677 0.36271258 0.39788604 0.66708468 0.76030922 0.47918899 0.40523457 0.37654306 0.40423487 0.35947358 0.62435869 0.47126093 0.47987407 0.42671293 0.54224574 0.65358546 0.39339676 0.48362011 0.55902429 0.43002470 0.40286283 0.39879857 0.48528039 0.80438734 0.61655283 0.58599438 0.75240341 0.76656972 
0.61518177 0.62332212 0.67287942 0.30463923 0.40916659 0.95599642 0.39326899 0.51127414 0.27874642 0.43868347 0.39955533 0.39513992 0.39177003 0.43451912 0.70394185 0.52778569 0.51078808 0.26515613 0.64809138 0.32591789 0.48890696 0.48954963 0.40913412 0.36837824 0.45498635 0.62761062 0.72946075 0.65723861 0.59681418 0.66764406 0.67937626 0.30079592 0.43799190 0.83308444 0.28077994 0.77757216 0.59024512 0.85482595 0.45303618 0.84072229 0.58928744 0.51270373 0.51426836 0.48203966 0.46387678 0.43066574 0.47045394 0.30470876 0.31981374 0.51470410 0.41379092 0.55923667 0.77794721 0.38586077 0.81006103 0.61233278 0.70250342 0.71533121 0.61220069 0.52091246 0.44259471 0.37496324 0.32823029 0.48455351 0.45565042 0.58515156 0.42119897 0.65044859 0.44843415 0.47338027 0.29842337 0.57313805 0.50759145 0.47705194 0.59594186 0.55127294 0.77325007 0.47173231 0.34982385 0.45665448 0.44186730 0.57620186 0.47731572 0.46582299 0.44174528 0.49510558 0.47589488 0.31094739 0.58781663 0.49076829 0.84506353 0.40466380 0.64573801 0.64865389 0.53341642 0.39114719 0.34823165 0.57586379 0.42602922 0.72666934 0.32857242 0.95404636 0.37975537 0.66960504 0.22020026 0.32329401 0.48744930 0.62173945 0.55995632 0.54861337 0.48516176 0.52900185 0.95657979 0.47698198 0.37517243 0.77683583 0.93468686 0.76528707 0.49862257 0.37450426 0.42994839 0.36008398 0.40542027 0.47689994 0.39785537 0.28914910 0.41121544 0.58843215 0.54743818 0.65462371 0.48600766 0.72658902 0.58030878 0.54862558 0.66971944 0.32250227 0.56132785 0.31053562 1.00552755 0.63739631 0.44026082 0.34860746 0.59041077 0.40348045 0.65462521 0.57122576 0.33572433 0.47870188 0.36886623 0.66615870 0.44976833 0.36447776 0.44664219 0.59984046 0.67757693 0.45274363 0.56736203 0.52707911 0.58500776 0.40863140 0.50313248 0.62526325 0.36049302 0.45264919 0.33065560 0.48313855 0.45812904 0.66632917 0.53154583 0.40563098 0.87948199 0.44069126 0.59469838 0.45819862 0.53496913 0.53030829 0.40644174 0.61757779 0.35879350 0.43951140 0.38836512 0.53902444 0.28222632 0.70653713 0.41553856 0.49904953 0.55368722 0.80240508 0.67014279 0.46435954 0.56704405 0.50924868 0.62231081 0.34883294 0.62050092 0.84545099 0.49705872 0.48717224 0.50792357 0.64942892 0.35617668 0.40546551 0.70540281 0.76030922 0.48241588 0.44310731 0.37888915 0.37541648 0.33766665 0.62435869 0.46725013 0.47633251 0.43354078 0.55040028 0.64714603 0.39339676 0.49301168 0.54573489 0.39812551 0.40857748 0.40864693 0.49489084 0.82447222 0.60942481 0.57646538 0.72731620 0.77177864 
0.66081122 0.63204034 0.64508535 0.29166987 0.41267881 0.94147411 0.40404548 0.51491315 0.28732523 0.47465708 0.36141140 0.41910918 0.39676093 0.40451528 0.68688555 0.53011588 0.52121339 0.26515613 0.66631680 0.32591789 0.49685719 0.49905634 0.39877462 0.36837824 0.45970136 0.64365832 0.74294546 0.66583032 0.59891194 0.65180835 0.67937626 0.27391730 0.43799190 0.86361041 0.25480365 0.77976560 0.62372649 0.88381129 0.44448756 0.83407616 0.58928744 0.49865438 0.52136206 0.47581954 0.43690613 0.42595888 0.47045394 0.31205219 0.31171588 0.54640734 0.39012581 0.52874915 0.77261874 0.37447593 0.82834913 0.61987721 0.71392699 0.73282356 0.61689195 0.51185241 0.44259471 0.39770858 0.32823029 0.45940078 0.45148915 0.56201381 0.43863521 0.63414404 0.43812394 0.43643505 0.29842337 0.58093621 0.50415011 0.47705194 0.58365309 0.54259095 0.75980122 0.46422416 0.33822424 0.49163917 0.46477697 0.57620186 0.46881685 0.45742910 0.45019602 0.49211398 0.45770104 0.31094739 0.58781663 0.45688042 0.85454117 0.43423937 0.63236725 0.64313334 0.54285815 0.38674389 0.36371610 0.57989086 0.42934467 0.72147878 0.31856278 0.95404636 0.37560492 0.66300779 0.19069903 0.33907362 0.49048641 0.62571226 0.55554134 0.56932301 0.50047030 0.53557356 0.96476283 0.46991520 0.41621643 0.77683583 0.93232356 0.75544826 0.48358525 0.39209610 0.40788486 0.36817677 0.44039914 0.46914494 0.42241538 0.25041047 0.40255730 0.57003909 0.55921239 0.63752875 0.50532669 0.72658902 0.57189807 0.54656693 0.67443583 0.34332987 0.57274586 0.31953852 1.03622210 0.64793250 0.43639881 0.36913105 0.59613379 0.41671281 0.69068622 0.57122576 0.34839759 0.48157700 0.36658220 0.66615870 0.46593279 0.39834008 0.45001313 0.61552521 0.67051128 0.41604269 0.56475345 0.51585252 0.60061070 0.39496090 0.51702830 0.62526325 0.37019412 0.44759149 0.31174509 0.51574556 0.48048980 0.69458676 0.53701643 0.40563098 0.88628396 0.45175636 0.59027677 0.47010186 0.52902485 0.50562911 0.40644174 0.63295552 0.35255314 0.44504006 0.37351762 0.52464786 0.28222632 0.72907470 0.40955928 0.48983551 0.53865219 0.80469439 0.66835812 0.45892825 0.57397357 0.50250337 0.68218456 0.35744740 0.62390096 0.84867177 0.45613235 0.49179008 0.48403897 0.64942892 0.37544318 0.42739817 0.74988044 0.76463328 0.48562135 0.44711741 0.39040816 0.36437239 0.34874060 0.62910674 0.47126093 0.47276442 0.38319953 0.56241042 0.64064189 0.42869418 0.49764100 0.53993931 0.38690845 0.39118315 0.38527602 0.49489084 0.84192331 0.63056718 0.61669523 0.66743113 0.78379816 
0.64970436 0.64063992 0.61722666 0.34059703 0.41267881 0.88877934 0.42980620 0.51852663 0.29565523 0.48444485 0.34074192 0.40730091 0.37640047 0.41978535 0.65947727 0.53397694 0.54146219 0.22963195 0.68754990 0.31075051 0.50854955 0.50374241 0.39877462 0.36062203 0.45022196 0.66050456 0.74827130 0.63970909 0.61543676 0.64103392 0.68741650 0.29336771 0.40550170 0.87552284 0.28077994 0.77757216 0.67298299 0.88381129 0.45514825 0.85059413 0.54557415 0.45390464 0.51426836 0.45665109 0.44477894 0.40658687 0.43420932 0.32624356 0.31171588 0.56902679 0.40605582 0.50114294 0.77794721 0.35059892 0.83555230 0.60469424 0.73257052 0.73627216 0.61220069 0.49323333 0.43346806 0.40500659 0.35089293 0.45652050 0.45565042 0.55248746 0.43863521 0.62079214 0.42756518 0.44908796 0.30760777 0.56919892 0.50759145 0.43358929 0.57741063 0.54259095 0.72203556 0.44093327 0.36105099 0.49643576 0.44186730 0.57861781 0.46016102 0.46164513 0.46212989 0.50397385 0.45147353 0.32839705 0.63068171 0.44800810 0.84823451 0.39848536 0.62965903 0.65412786 0.50403113 0.39405538 0.35346851 0.58488571 0.42934467 0.72666934 0.31515559 0.92873557 0.38792309 0.65634423 0.22020026 0.36861189 0.47822230 0.62571226 0.56868343 0.54861337 0.51238793 0.54848080 0.94998261 0.45545280 0.38933482 0.79171502 0.92280980 0.75119218 0.48864911 0.38163832 0.41239200 0.41341998 0.45145691 0.41961600 0.42241538 0.22859244 0.39370881 0.57003909 0.54145507 0.61459485 0.49897013 0.72828468 0.55030917 0.54759722 0.68723903 0.31156678 0.57148845 0.32829462 1.06799105 0.64793250 0.43347972 0.40253722 0.59991881 0.39669879 0.74692902 0.55665658 0.37245269 0.51482747 0.36658220 0.68003850 0.47640450 0.42086266 0.46325163 0.62892857 0.65904871 0.41604269 0.55419639 0.51996296 0.61581845 0.43720444 0.52480359 0.62526325 0.36049302 0.46749407 0.30184589 0.53129917 0.50185523 0.70209603 0.52601834 0.40563098 0.88763810 0.45175636 0.57453322 0.49861832 0.54084809 0.49997945 0.41142894 0.62787147 0.33972870 0.44777880 0.36843551 0.51730977 0.28222632 0.73852316 0.39525601 0.47727353 0.54371006 0.80697722 0.65936231 0.44786810 0.56704405 0.50924868 0.68930321 0.37408165 0.62390096 0.84545099 0.48380142 0.49636498 0.48944740 0.64155677 0.39968978 0.42739817 0.75257302 0.76030922 0.50749295 0.45503162 0.37888915 0.35298293 0.35947358 0.62673721 0.47126093 0.46554623 0.37545732 0.54633823 0.63736493 0.47166615 0.51127752 0.53408084 0.38690845 0.40286283 0.37126126 0.50431818 0.86953465 0.64765882 0.62561177 0.66743113 0.78889332 
0.66081122 0.62769637 0.58178698 0.32904798 0.43976794 0.87313978 0.43968810 0.53273547 0.28732523 0.45444955 0.26938015 0.41910918 0.38671472 0.43451912 0.63296494 0.54388742 0.55130776 0.24446187 0.69677917 0.34041012 0.53116269 0.48714396 0.38813871 0.37219573 0.45022196 0.66287621 0.77178292 0.60312351 0.60308560 0.63831189 0.68474691 0.29336771 0.40550170 0.88435187 0.26374684 0.78630919 0.67298299 0.87425629 0.46350029 0.85059413 0.55459252 0.44200987 0.54882070 0.43664195 0.41657365 0.43532173 0.48756691 0.32969597 0.31171588 0.62198694 0.40605582 0.46687712 0.78191973 0.35059892 0.85329425 0.59435682 0.73440884 0.74652238 0.61455079 0.53421449 0.46030545 0.42615141 0.32823029 0.45940078 0.47591134 0.52792005 0.44988410 0.61740905 0.42756518 0.44908796 0.29842337 0.56919892 0.49368218 0.43358929 0.57741063 0.56823914 0.68862834 0.43289126 0.34982385 0.47696006 0.46477697 0.60224452 0.47166682 0.46582299 0.46842990 0.51841728 0.45770104 0.34496515 0.58781663 0.45688042 0.82902672 0.37274894 0.64308610 0.67558035 0.50403113 0.39694227 0.35862891 0.58389016 0.43263471 0.72017529 0.33184187 0.92616646 0.39194313 0.64961231 0.22020026 0.36861189 0.48131763 0.61371667 0.56288039 0.58930529 0.54381640 0.56109120 0.93832593 0.46991520 0.37517243 0.79591513 0.91319694 0.75403223 0.48612378 0.38163832 0.41685043 0.39145256 0.46930790 0.39251483 0.41554638 0.23974978 0.39370881 0.59294127 0.52928599 0.60188398 0.49897013 0.71805066 0.55904478 0.53720544 0.69412306 0.33307890 0.57022828 0.32829462 1.11018996 0.66342312 0.43347972 0.42910612 0.59991881 0.40348045 0.74692902 0.55665658 0.37245269 0.51750192 0.38008052 0.69364061 0.48155497 0.39834008 0.47612218 0.61745779 0.64885286 0.43739190 0.55685442 0.51688319 0.59286056 0.44714217 0.53056030 0.63457290 0.32968139 0.47713413 0.28100323 0.56352786 0.51730052 0.70458133 0.53701643 0.44562150 0.88492774 0.45538499 0.57224878 0.48171106 0.53644491 0.49138317 0.40644174 0.65043687 0.32640078 0.45320661 0.35805495 0.52464786 0.28222632 0.73223774 0.39733086 0.49292598 0.53865219 0.82277968 0.65936231 0.44786810 0.56936326 0.51590580 0.70100699 0.38212734 0.63565786 0.84545099 0.45613235 0.49636498 0.47303665 0.63758424 0.39376813 0.41290587 0.77377640 0.75596042 0.48562135 0.47046077 0.37888915 0.36993565 0.35947358 0.63146738 0.45500563 0.45821433 0.38701255 0.55040028 0.64390218 0.51418226 0.52891293 0.53993931 0.36944484 0.42526092 0.38182056 0.48528039 0.88198685 0.65770065 0.62561177 0.64623741 0.79395579 
0.60323535 0.64489672 0.54673023 0.36259321 0.43976794 0.85988954 0.45881382 0.54998054 0.30375688 0.50344986 0.29509116 0.44177986 0.38159245 0.42475339 0.59430620 0.55879120 0.55616519 0.25844223 0.69448335 0.39307175 0.53116269 0.48954963 0.39877462 0.37597446 0.44540661 0.66405887 0.80453202 0.59362490 0.59259636 0.63831189 0.69007576 0.30079592 0.38469270 0.90175061 0.25480365 0.78847833 0.70253221 0.87904677 0.46142645 0.87637553 0.55459252 0.42978602 0.56204719 0.42976528 0.40388314 0.39142920 0.48756691 0.31922675 0.31579076 0.65812132 0.42884274 0.45139620 0.77927363 0.34812116 0.86549724 0.59174425 0.73072757 0.73970468 0.61689195 0.52981759 0.46030545 0.43968337 0.31384818 0.46510785 0.49534423 0.51519721 0.48205834 0.57160971 0.40562395 0.42340419 0.29842337 0.58093621 0.49014320 0.45583891 0.57426395 0.61634189 0.66024148 0.42744587 0.32621242 0.51055523 0.47799601 0.58580589 0.47449968 0.48217261 0.47199215 0.50689546 0.45147353 0.33401108 0.57398371 0.48251950 0.82252445 0.41674597 0.64042321 0.69123294 0.48344968 0.40123367 0.35346851 0.59082378 0.43263471 0.71625060 0.32193391 0.90797909 0.39986197 0.64280990 0.20101442 0.38252663 0.50245124 0.64135748 0.55109101 0.62736339 0.54933752 0.57949250 0.89017415 0.41710865 0.37517243 0.81044412 0.90835236 0.75827238 0.49116146 0.38515579 0.42562719 0.36817677 0.49983568 0.37335607 0.42580834 0.25041047 0.38465683 0.57930862 0.54743818 0.59820270 0.50532669 0.72147813 0.56764598 0.53615519 0.69753961 0.34332987 0.56643094 0.35725493 1.11018996 0.67856020 0.43639881 0.46612856 0.60927848 0.39669879 0.80174887 0.55454403 0.37245269 0.53067201 0.39311562 0.71027704 0.51617126 0.38896606 0.44664219 0.60969071 0.63400301 0.40494622 0.55152555 0.51378496 0.57704810 0.47339648 0.53246537 0.62212908 0.32968139 0.46259870 0.30184589 0.59401053 0.51220385 0.71931285 0.55486235 0.47638942 0.88899018 0.46610139 0.55126302 0.47594186 0.53496913 0.49713054 0.40894295 0.65043687 0.31952841 0.45589629 0.34189368 0.47893578 0.28222632 0.74785224 0.38896506 0.47727353 0.52839120 0.81378728 0.65207632 0.44786810 0.57397357 0.50924868 0.71933706 0.39773075 0.64063049 0.83571418 0.46320460 0.50089808 0.46461396 0.67249272 0.40552498 0.42021450 0.76853041 0.75158645 0.47594021 0.49269940 0.38353827 0.36716455 0.36989527 0.62910674 0.43383085 0.45821433 0.36353499 0.52977866 0.62072067 0.53266173 0.50677278 0.52216676 0.36944484 0.41977346 0.37481409 0.45523336 0.89019156 0.66101401 0.61369427 0.63901665 0.79731292 
0.55287434 0.65332710 0.52205286 0.34059703 0.42643853 0.81039685 0.49049260 0.54657505 0.31934415 0.50809004 0.29509116 0.45804711 0.37640047 0.41978535 0.56005585 0.55805547 0.57048939 0.25154919 0.70020879 0.40516909 0.53848941 0.48954963 0.39877462 0.40493689 0.45022196 0.66641788 0.79709397 0.59839305 0.60308560 0.63557821 0.67667495 0.29710503 0.36269175 0.89018923 0.28077994 0.79709584 0.73088778 0.86943941 0.46762037 0.87000181 0.52707471 0.40423092 0.56204719 0.40844115 0.39519647 0.40159788 0.50409928 0.33984282 0.31579076 0.68627213 0.41379092 0.43536515 0.78059780 0.33802853 0.87239374 0.58912009 0.73624258 0.74990799 0.60031217 0.52538389 0.46462766 0.45923431 0.30890539 0.43884198 0.51035807 0.49950224 0.54529511 0.54918485 0.41673900 0.42340419 0.29842337 0.56123770 0.50759145 0.43358929 0.60499466 0.60858885 0.64671975 0.42193021 0.33426826 0.48679532 0.46922471 0.58102372 0.47731572 0.46582299 0.48941466 0.50689546 0.44196776 0.34496515 0.57747300 0.47412722 0.79935007 0.39220962 0.64308610 0.71156765 0.47282311 0.40688512 0.35346851 0.59278992 0.44235806 0.71625060 0.32527010 0.88404571 0.39986197 0.60037909 0.22020026 0.36861189 0.50832807 0.64903868 0.56288039 0.59904654 0.57088829 0.59732719 0.84486562 0.40900868 0.42902607 0.80631970 0.87997859 0.78186561 0.48612378 0.36354078 0.41239200 0.39145256 0.50311333 0.37335607 0.44884139 0.26063549 0.38465683 0.59294127 0.52928599 0.58889883 0.51780578 0.71976643 0.58446875 0.53615519 0.69412306 0.35328353 0.56515948 0.36897130 1.10642021 0.68353141 0.43445493 0.48925625 0.60927848 0.37561986 0.83145327 0.54385817 0.38391545 0.54352307 0.41189552 0.71682352 0.56193610 0.39368097 0.44664219 0.59585476 0.62644609 0.39928235 0.54884171 0.50543018 0.58236663 0.50917367 0.55481621 0.60782535 0.33324562 0.48188185 0.28100323 0.61201491 0.53229785 0.72173887 0.56873605 0.48815390 0.88763810 0.47657690 0.53925149 0.47594186 0.54376374 0.47968190 0.40392505 0.65534590 0.31952841 0.42537548 0.33068099 0.48685262 0.29600147 0.75093618 0.38041533 0.47727353 0.53865219 0.81604466 0.64099206 0.44786810 0.56471532 0.52247811 0.71707142 0.42723135 0.62390096 0.84383599 0.44164825 0.47780266 0.45891295 0.66870399 0.42807108 0.41290587 0.77115787 0.73382993 0.48241588 0.49630897 0.38122080 0.36155867 0.38003127 0.62197109 0.44665620 0.46916920 0.36755207 0.52977866 0.64714603 0.58460577 0.48833847 0.52216676 0.31822381 0.41421330 0.36405162 0.45523336 0.90437070 0.66101401 0.58599438 0.61684744 0.80398511 
0.48258828 0.69394444 0.48419243 0.35176709 0.44303763 0.76371547 0.50770808 0.53622885 0.34139325 0.53068274 0.29509116 0.45804711 0.41137049 0.42475339 0.54575419 0.55584242 0.56337282 0.24446187 0.71822353 0.39307175 0.54211564 0.49669672 0.38813871 0.39789397 0.45970136 0.66876857 0.81190193 0.55911045 0.59470900 0.61610290 0.67667495 0.30444206 0.36269175 0.89309361 0.25480365 0.79923569 0.72289968 0.83494355 0.49550265 0.85711218 0.51757709 0.36253629 0.56204719 0.40108125 0.38631451 0.40658687 0.52792798 0.33984282 0.32378673 0.68011710 0.42138404 0.38940243 0.78849612 0.31960046 0.88602572 0.57312290 0.76145129 0.74652238 0.61220069 0.54290148 0.47735953 0.47798622 0.30388220 0.42973008 0.53208506 0.47218605 0.58079787 0.51371538 0.38242592 0.41448942 0.30760777 0.54496646 0.50415011 0.42202483 0.58054024 0.69594798 0.60434202 0.41351879 0.33026491 0.49163917 0.47363067 0.59759391 0.47449968 0.46164513 0.48511770 0.51556096 0.45770104 0.33953230 0.60133141 0.47412722 0.78920992 0.41674597 0.63506393 0.72152013 0.47282311 0.40968162 0.33751426 0.59180767 0.45499940 0.71756121 0.33828601 0.84547043 0.40762701 0.59301219 0.21082570 0.40893816 0.49948690 0.65284540 0.56288039 0.55906409 0.59673329 0.63148731 0.81261410 0.41710865 0.45356135 0.79800690 0.85711809 0.79272538 0.49862257 0.37088578 0.42562719 0.39145256 0.51919128 0.40175173 0.45203603 0.25041047 0.38465683 0.58388821 0.52309530 0.58889883 0.52393387 0.72318577 0.57821757 0.53510286 0.69526378 0.38158983 0.56388516 0.38032691 1.10830669 0.66342312 0.42955675 0.52903756 0.62396199 0.38277517 0.83871500 0.52407485 0.37245269 0.55108988 0.41392959 0.71027704 0.58768683 0.38419329 0.45001313 0.59184223 0.63550360 0.39928235 0.53245467 0.50331982 0.58763702 0.52823454 0.54746733 0.60460079 0.30356229 0.50042250 0.28100323 0.64019303 0.55639579 0.72415677 0.54956943 0.52185847 0.88628396 0.47657690 0.52197120 0.47010186 0.54666383 0.48263382 0.41635641 0.66021842 0.31952841 0.41666380 0.30082633 0.50231208 0.30916344 0.78700141 0.37606759 0.49292598 0.53865219 0.83608695 0.63537742 0.45892825 0.57397357 0.52247811 0.73941543 0.44124264 0.62390096 0.82915946 0.47017047 0.48016220 0.46461396 0.66489368 0.45468427 0.41290587 0.80201629 0.70946360 0.48562135 0.51743786 0.38813170 0.36155867 0.38990385 0.60744835 0.45085025 0.45821433 0.34700193 0.51701103 0.67253388 0.61680966 0.47404254 0.52815740 0.29674523 0.41977346 0.37126126 0.45523336 0.89832133 0.66431086 0.57002422 0.63171337 0.83013777 
0.48258828 0.74343679 0.44475915 0.36259321 0.45903689 0.74236989 0.52843932 0.53622885 0.35533336 0.56909385 0.29509116 0.46857831 0.37113587 0.42966400 0.54090295 0.56025978 0.58215705 0.21377571 0.71822353 0.43946758 0.55285165 0.50374241 0.40913412 0.39432534 0.44540661 0.65931553 0.77946253 0.52232028 0.57759148 0.59599153 0.66023504 0.30444206 0.35505528 0.87847570 0.26374684 0.77976560 0.74660759 0.78837697 0.49161630 0.88270324 0.54557415 0.34752822 0.58760771 0.40844115 0.36316049 0.40658687 0.52792798 0.34644233 0.31981374 0.68320154 0.42884274 0.38326974 0.78849612 0.32497228 0.88940107 0.55944257 0.76145129 0.74652238 0.61455079 0.52091246 0.50582253 0.48407546 0.30388220 0.43884198 0.54608969 0.46936700 0.59356418 0.45765404 0.39419561 0.41448942 0.30760777 0.55316191 0.50068512 0.44485322 0.58982948 0.73574804 0.56661126 0.40781481 0.31795254 0.47696006 0.49507265 0.59290683 0.47731572 0.48617411 0.49197483 0.53246908 0.46990855 0.35558194 0.55258544 0.49888072 0.77893776 0.40466380 0.63506393 0.74582051 0.45081915 0.41107273 0.34823165 0.59278992 0.47332881 0.70434533 0.34460966 0.78405703 0.41145457 0.57034087 0.19069903 0.39595269 0.49948690 0.64520951 0.55995632 0.57940030 0.60924478 0.62592343 0.81647452 0.40074503 0.42902607 0.79381785 0.85065893 0.78595561 0.51081563 0.36354078 0.40788486 0.39145256 0.53785077 0.37335607 0.45835852 0.25041047 0.37538662 0.57930862 0.51048873 0.58324527 0.54776108 0.71114616 0.58446875 0.52874498 0.69183600 0.36296432 0.55746988 0.40207715 1.12884992 0.64268600 0.42460206 0.54278108 0.63653227 0.36832557 0.84830064 0.51957626 0.34839759 0.55358917 0.40573215 0.71027704 0.57923047 0.37446530 0.44664219 0.61164172 0.62796475 0.42148138 0.54614468 0.49693495 0.56626120 0.56247883 0.54746733 0.60135894 0.30742948 0.51830033 0.28100323 0.65899551 0.55639579 0.71198519 0.55836310 0.57857294 0.85031974 0.48343446 0.51692788 0.48741198 0.53644491 0.49138317 0.40392505 0.68171396 0.30531997 0.41075338 0.30702959 0.50231208 0.30916344 0.77814182 0.36721770 0.48983551 0.52839120 0.85994896 0.63349482 0.46972803 0.59649083 0.54171684 0.73055984 0.44124264 0.62220326 0.80070349 0.46320460 0.48251019 0.44136835 0.66106142 0.50370988 0.38227655 0.81204188 0.70635872 0.48241588 0.51743786 0.39267141 0.37541648 0.38990385 0.58752657 0.46320459 0.44699105 0.35536462 0.51701103 0.69398680 0.63229683 0.47404254 0.50791391 0.27358558 0.41421330 0.35669629 0.44476683 0.89426568 0.68055559 0.49738122 0.63901665 0.81389083 
0.41793370 0.75439715 0.39780467 0.38332930 0.46217029 0.70752694 0.55229056 0.53273547 0.36210223 0.55235211 0.24094093 0.48896071 0.37640047 0.45802336 0.51082890 0.56826909 0.57518485 0.22184553 0.71039829 0.43946758 0.56338311 0.50140485 0.44818398 0.41185939 0.45022196 0.66287621 0.78958585 0.50573444 0.57975881 0.58716154 0.64904381 0.30079592 0.34725091 0.85759214 0.27239655 0.76651082 0.75434466 0.73888142 0.48966155 0.87954508 0.54557415 0.33184209 0.58760771 0.38594061 0.35347446 0.39142920 0.51216537 0.34969538 0.31579076 0.65170047 0.40605582 0.34418638 0.79371801 0.32497228 0.89108394 0.56495445 0.75967841 0.74312135 0.61689195 0.52981759 0.50582253 0.47798622 0.31384818 0.42042075 0.55974404 0.48875899 0.62233465 0.41944685 0.42756518 0.42779192 0.30760777 0.54907949 0.50415011 0.44485322 0.58365309 0.75486157 0.55079573 0.40781481 0.32210896 0.46181459 0.46922471 0.59759391 0.48011526 0.46996372 0.49789735 0.53523517 0.48473579 0.36589080 0.55620899 0.47412722 0.75797595 0.41674597 0.63236725 0.76935373 0.42768460 0.40265397 0.35346851 0.58786224 0.50239395 0.69494468 0.35388333 0.75305426 0.41900482 0.55471212 0.21082570 0.40893816 0.49948690 0.65284540 0.56433674 0.57940030 0.61907194 0.66389206 0.81067700 0.39230734 0.41621643 0.79171502 0.82029198 0.78595561 0.51081563 0.36723164 0.40332734 0.42048750 0.58750979 0.40175173 0.47074883 0.26063549 0.35612302 0.58843215 0.51683046 0.57562082 0.54776108 0.72147813 0.60082068 0.52230971 0.68028533 0.39056963 0.54967271 0.41594594 1.11207004 0.63206236 0.42460206 0.56927360 0.64360507 0.37561986 0.85068017 0.53515588 0.37245269 0.57077783 0.40157068 0.71682352 0.58768683 0.37446530 0.45001313 0.59585476 0.60949114 0.40494622 0.55685442 0.49478835 0.55248150 0.57789206 0.56206902 0.59809952 0.29567621 0.51388919 0.29161083 0.66718210 0.56109120 0.71198519 0.55661548 0.61655173 0.82595842 0.46961919 0.51438767 0.48171106 0.53938436 0.47968190 0.39627909 0.67699616 0.33313139 0.44504006 0.31310997 0.49464274 0.32178752 0.77516613 0.37824771 0.46763065 0.51261476 0.85350729 0.62207956 0.47503587 0.60743653 0.52247811 0.72384705 0.47446410 0.61018717 0.78173904 0.46320460 0.48717224 0.41046423 0.66870399 0.51751270 0.39015936 0.81948059 0.69696106 0.47594021 0.51397670 0.40159690 0.36993565 0.36989527 0.59256981 0.44665620 0.44318681 0.34274407 0.50832116 0.69398680 0.68609870 0.45930184 0.50997442 0.27358558 0.39706593 0.34536970 0.42305764 0.90034231 0.66431086 0.47458815 0.62432465 0.79058441 
0.40014107 0.77231882 0.36515622 0.39328756 0.44950568 0.63932948 0.57887628 0.52567905 0.38168926 0.56078546 0.29509116 0.48896071 0.36037601 0.47599184 0.50040272 0.57759148 0.58675915 0.20538905 0.70701811 0.42834002 0.56338311 0.50838530 0.46648467 0.42203029 0.44053864 0.66994082 0.77691109 0.48858588 0.59047615 0.58418855 0.65466334 0.29336771 0.34725091 0.85759214 0.28892018 0.76204134 0.75434466 0.70989431 0.50318532 0.84731630 0.55459252 0.29800299 0.61210178 0.37814303 0.34351543 0.38098920 0.55072665 0.31922675 0.31171588 0.67390585 0.40605582 0.34418638 0.78849612 0.31136903 0.90443426 0.55666616 0.79777220 0.74312135 0.62386271 0.55567737 0.52138992 0.50770263 0.30890539 0.40442927 0.58286997 0.50478812 0.65175233 0.36612323 0.41673900 0.44491031 0.29842337 0.54496646 0.50415011 0.44485322 0.58982948 0.77350294 0.51771726 0.41067671 0.33426826 0.45143540 0.50339378 0.58818239 0.49115383 0.48217261 0.49873769 0.55421139 0.47886000 0.36589080 0.57747300 0.47412722 0.72909000 0.42265756 0.62420733 0.80113974 0.42768460 0.40406928 0.35346851 0.58885108 0.49671700 0.69494468 0.35388333 0.70060205 0.40376315 0.55471212 0.17979276 0.42152381 0.49048641 0.65663004 0.57156286 0.64555160 0.65691212 0.64247052 0.80873525 0.36582848 0.41621643 0.78537275 0.80809868 0.77500099 0.51799372 0.34838653 0.42994839 0.39890947 0.59859586 0.38305524 0.50325166 0.27047422 0.33575600 0.59294127 0.52928599 0.56789402 0.56497242 0.70242011 0.61673922 0.52230971 0.68377102 0.41634863 0.54573236 0.42605136 1.08352628 0.63739631 0.42955675 0.59148196 0.63475176 0.36832557 0.84352143 0.53734467 0.37245269 0.57559460 0.39524634 0.73927979 0.60014801 0.36447776 0.47293738 0.60379984 0.61416163 0.38770648 0.55685442 0.49046697 0.56078995 0.57978990 0.56386764 0.58654892 0.31124863 0.50943984 0.29161083 0.70284273 0.54688405 0.70209603 0.56184202 0.63914349 0.83463773 0.49686575 0.49624232 0.47594186 0.54230788 0.45848663 0.37783728 0.67224525 0.31952841 0.44777880 0.29449244 0.53188473 0.30916344 0.77516613 0.36721770 0.47727353 0.51792697 0.85994896 0.61629265 0.44786810 0.61605308 0.49566626 0.74816621 0.52324941 0.59259882 0.77824131 0.47703464 0.48717224 0.42309684 0.68000683 0.53973357 0.39015936 0.83658039 0.68903179 0.49823698 0.55085467 0.38584182 0.37812710 0.36989527 0.57987948 0.44665620 0.45076319 0.35536462 0.53396670 0.70298053 0.72716353 0.44407211 0.51407067 0.28151725 0.39118315 0.32966277 0.43404797 0.90637818 0.64087687 0.46277083 0.65337837 0.78889332 
0.38151953 0.79329056 0.31796737 0.40299984 0.45588197 0.59079462 0.59353369 0.54657505 0.39420697 0.59726373 0.29509116 0.48394560 0.36579550 0.49754072 0.49243825 0.57330768 0.57048939 0.20538905 0.69448335 0.45032028 0.57372126 0.51527119 0.49266273 0.42867684 0.44053864 0.66169145 0.78958585 0.48273434 0.58621273 0.55983656 0.64052208 0.31512747 0.35505528 0.85759214 0.31206947 0.75075121 0.77709382 0.65449021 0.52189745 0.83407616 0.57220300 0.27955159 0.64140533 0.37814303 0.33325892 0.38098920 0.56541526 0.32275422 0.31579076 0.67390585 0.41379092 0.33013198 0.78059780 0.30857642 0.90608922 0.54257106 0.79608021 0.72237898 0.60984153 0.53857550 0.54021869 0.53027810 0.30890539 0.40767776 0.56977011 0.50215213 0.69981970 0.36612323 0.42756518 0.44491031 0.29842337 0.53664589 0.51777824 0.42202483 0.57426395 0.74217393 0.50621100 0.40781481 0.30075299 0.44615528 0.50339378 0.57861781 0.50726150 0.46996372 0.55061526 0.55421139 0.47589488 0.36589080 0.54526610 0.46558369 0.73641771 0.42848760 0.63506393 0.83171185 0.42768460 0.40123367 0.34291482 0.58389016 0.51079109 0.68951534 0.34772836 0.66213525 0.42642142 0.57034087 0.17979276 0.39595269 0.51988245 0.67889498 0.57012496 0.61806860 0.67279831 0.62592343 0.80678884 0.34705538 0.44146420 0.77897883 0.78032062 0.76668231 0.52741256 0.33254240 0.41685043 0.39890947 0.61751776 0.37335607 0.50038411 0.23974978 0.34608936 0.60626747 0.52928599 0.57944558 0.57616107 0.68822835 0.63607742 0.52014693 0.68377102 0.42459396 0.54441257 0.43592259 1.05420993 0.61026051 0.43347972 0.63646724 0.64711248 0.36088389 0.87411926 0.51275440 0.34839759 0.57319127 0.39524634 0.73611370 0.63217811 0.35937992 0.46325163 0.60576983 0.61416163 0.41604269 0.55685442 0.48610718 0.54968410 0.55063584 0.56566055 0.57476625 0.30356229 0.53131408 0.29161083 0.73861903 0.53720392 0.70705790 0.57385222 0.66524163 0.82886162 0.49354220 0.49887492 0.46418839 0.54084809 0.45224843 0.38319695 0.68406066 0.31952841 0.45857020 0.32492958 0.53902444 0.30916344 0.78110619 0.37387475 0.47727353 0.54371006 0.87057914 0.60455266 0.48547746 0.62455076 0.49566626 0.74598814 0.54040967 0.59615800 0.76230294 0.45613235 0.48016220 0.40724485 0.69112485 0.57758082 0.37422772 0.84858359 0.68262204 0.50134130 0.54433545 0.38813170 0.39139873 0.38990385 0.58498864 0.45912341 0.45450403 0.34274407 0.52130165 0.72641963 0.75115436 0.44920606 0.49324938 0.28151725 0.38521054 0.32152169 0.43404797 0.91037987 0.67085596 0.43394737 0.66044213 0.79563612 
0.41793370 0.82374769 0.28388297 0.38332930 0.48054178 0.55883576 0.61136148 0.54314821 0.38168926 0.61277965 0.29509116 0.51803281 0.38671472 0.51819428 0.49510731 0.57402386 0.58215705 0.21377571 0.67346889 0.46091749 0.57712617 0.51527119 0.47537090 0.43522191 0.42560076 0.67577157 0.79209646 0.45234263 0.59259636 0.54725436 0.64052208 0.30079592 0.34725091 0.86060653 0.28077994 0.76204134 0.78082091 0.62157993 0.52005653 0.82062244 0.59764654 0.27955159 0.64140533 0.37018123 0.33325892 0.38098920 0.55811928 0.30470876 0.32378673 0.69841948 0.39817049 0.33013198 0.76725326 0.30291399 0.90277627 0.54825259 0.80282678 0.71533121 0.61220069 0.54719326 0.54390623 0.54659815 0.30890539 0.40767776 0.56644780 0.51776679 0.69624004 0.34247693 0.43812394 0.44069305 0.29842337 0.54907949 0.53432484 0.46656600 0.59594186 0.71612457 0.50329334 0.41634148 0.29629715 0.47696006 0.47363067 0.57377574 0.52797451 0.47813762 0.55741791 0.55154047 0.47886000 0.38568277 0.52269350 0.45688042 0.71795820 0.45652234 0.64573801 0.84447543 0.39042085 0.39837788 0.34823165 0.58289290 0.51631332 0.67016636 0.35692101 0.63644701 0.42642142 0.55471212 0.08989638 0.40893816 0.48439317 0.67889498 0.57156286 0.64555160 0.67949298 0.64789231 0.80873525 0.35656550 0.38933482 0.79381785 0.75882005 0.78049752 0.51321948 0.34838653 0.42994839 0.40622952 0.63845648 0.38305524 0.52012510 0.22859244 0.34608936 0.57930862 0.51683046 0.56983554 0.57616107 0.68463444 0.62454636 0.52338775 0.69298047 0.45608707 0.54043386 0.44238105 1.06799105 0.61578334 0.43250231 0.65640614 0.65233824 0.36832557 0.88332078 0.50351482 0.32255349 0.59214485 0.39311562 0.72653263 0.67006608 0.35937992 0.43982283 0.59585476 0.60004109 0.41604269 0.55949983 0.49155088 0.55526479 0.60935206 0.57630087 0.58152844 0.31874967 0.53558174 0.29161083 0.76390912 0.53720392 0.69960190 0.56184202 0.72639624 0.79935525 0.47657690 0.52197120 0.47594186 0.53938436 0.45537821 0.40139258 0.68639934 0.33972870 0.48196821 0.31907451 0.56668446 0.33393469 0.77217897 0.38471395 0.46763065 0.53865219 0.85780711 0.60849117 0.48028504 0.62665718 0.50924868 0.74816621 0.55155331 0.56892164 0.75330259 0.50997147 0.49636498 0.38736712 0.69112485 0.60925224 0.39015936 0.84380279 0.67939450 0.49196960 0.53773721 0.39040816 0.39139873 0.34874060 0.56163149 0.47126093 0.45076319 0.35120817 0.51701103 0.71771968 0.74684971 0.43887811 0.49324938 0.28923148 0.37297850 0.32152169 0.45523336 0.91833094 0.64427676 0.44652817 0.64623741 0.81060237 
0.40014107 0.80357122 0.26520312 0.39328756 0.47449699 0.53361198 0.60783776 0.56007276 0.37527386 0.60893774 0.34074192 0.50370654 0.37640047 0.53414244 0.46773181 0.58254944 0.58446263 0.21377571 0.65908711 0.46091749 0.58387642 0.52206627 0.50936788 0.45429167 0.40482708 0.67808983 0.80453202 0.45234263 0.60100240 0.54085350 0.61424794 0.29710503 0.32270735 0.84235839 0.28077994 0.72056948 0.81002048 0.61478651 0.51449427 0.80001775 0.63780084 0.27955159 0.58760771 0.35372041 0.33842603 0.37566042 0.57261829 0.30840234 0.33158994 0.68320154 0.40605582 0.33013198 0.76590603 0.30575832 0.90277627 0.54825259 0.80617889 0.72935865 0.61689195 0.59629003 0.53276704 0.54659815 0.33288627 0.38777889 0.59250485 0.52286807 0.71570666 0.31707202 0.40562395 0.46139401 0.30760777 0.51525690 0.52112960 0.42202483 0.60199219 0.69594798 0.47623062 0.40781481 0.30947228 0.48190278 0.50339378 0.57620186 0.51772159 0.49407990 0.55816864 0.55421139 0.48180685 0.36077320 0.51103343 0.45688042 0.71795820 0.43991593 0.64837909 0.86532982 0.37718236 0.39837788 0.35346851 0.58389016 0.54568755 0.66311920 0.35993305 0.60181027 0.45831325 0.53863007 0.16818072 0.39595269 0.48744930 0.67155536 0.56578935 0.61806860 0.69050655 0.64247052 0.82223117 0.34705538 0.41621643 0.78324724 0.72765273 0.77912702 0.51561212 0.35223622 0.43422658 0.39145256 0.66863624 0.39251483 0.52835978 0.22859244 0.36588162 0.57003909 0.50406724 0.56202920 0.60849393 0.66637423 0.63033826 0.51360394 0.67443583 0.41634863 0.52558764 0.48225740 1.05816571 0.59338367 0.43929850 0.68656980 0.64536116 0.36088389 0.88788577 0.45964404 0.33572433 0.59678919 0.40157068 0.72007443 0.65139762 0.34363292 0.45668036 0.59385188 0.60478457 0.42148138 0.57767855 0.48501111 0.54404617 0.63926571 0.58674826 0.57476625 0.29964520 0.50042250 0.29161083 0.79182362 0.54206559 0.68699543 0.56702040 0.72248034 0.79483483 0.49354220 0.52944610 0.48171106 0.55241835 0.46464110 0.40894295 0.69336804 0.32640078 0.48449825 0.31907451 0.53902444 0.34565525 0.77814182 0.39939493 0.46763065 0.53354635 0.82277968 0.59859634 0.50073177 0.61605308 0.48170102 0.75033797 0.57319101 0.55193506 0.74051835 0.50355648 0.49863668 0.39410444 0.64942892 0.63935670 0.39015936 0.85333760 0.67615155 0.50134130 0.57928396 0.37418227 0.39139873 0.36989527 0.57987948 0.47126093 0.44699105 0.35947302 0.50832116 0.72641963 0.79899260 0.43887811 0.49537088 0.33177126 0.37914386 0.30890805 0.43404797 0.89223095 0.65437049 0.42967193 0.63171337 0.82529728 
0.40014107 0.80357122 0.24209621 0.39328756 0.45903689 0.52054195 0.61486501 0.57325275 0.37527386 0.63534347 0.36141140 0.51803281 0.36037601 0.54194055 0.47054103 0.57545356 0.57984230 0.21377571 0.65055093 0.48141262 0.58051111 0.51527119 0.49266273 0.47853737 0.39402974 0.67460945 0.81190193 0.45858214 0.60723057 0.50073305 0.61722252 0.31512747 0.33109075 0.83927845 0.28892018 0.72998908 0.84166002 0.57233509 0.52919707 0.78951378 0.66818915 0.27312426 0.59997976 0.34519577 0.32267656 0.38624448 0.56541526 0.30840234 0.33921370 0.69237244 0.35613451 0.33723240 0.76455641 0.30291399 0.90277627 0.52219915 0.81945022 0.73282356 0.61220069 0.58038609 0.55120732 0.56244486 0.34200813 0.39116568 0.60511275 0.51261476 0.74142883 0.31707202 0.38242592 0.44908796 0.31652579 0.51087166 0.53432484 0.46656600 0.59897467 0.64642483 0.46686123 0.40781481 0.30947228 0.49643576 0.47363067 0.56396688 0.54790504 0.47406830 0.54985422 0.56214799 0.47886000 0.37591707 0.52269350 0.46558369 0.67953647 0.40466380 0.66142625 0.85704896 0.39042085 0.40265397 0.34823165 0.57989086 0.54568755 0.65168525 0.35081934 0.58981284 0.44793501 0.57799680 0.17979276 0.38252663 0.49350481 0.66413463 0.55995632 0.63652247 0.70134719 0.64789231 0.86872101 0.30607407 0.45356135 0.77897883 0.71849951 0.79407240 0.51799372 0.34838653 0.44681547 0.37609545 0.69515096 0.37335607 0.55492689 0.23974978 0.36588162 0.57469254 0.49097235 0.58324527 0.62403243 0.65517386 0.64927154 0.49800277 0.66616023 0.42459396 0.51869891 0.48518907 0.98665256 0.57601258 0.44122104 0.71546288 0.66946288 0.37561986 0.91258516 0.46974733 0.34839759 0.59447156 0.39947369 0.72974029 0.68102157 0.33822105 0.45001313 0.59585476 0.58882438 0.41053195 0.58529662 0.48610718 0.53259128 0.65118380 0.60039539 0.57646424 0.31124863 0.47713413 0.26997916 0.83030819 0.53229785 0.68188759 0.56529955 0.73029116 0.78724311 0.48682703 0.53681694 0.45212950 0.56375119 0.43626284 0.41390001 0.69105294 0.33313139 0.50428177 0.31310997 0.56668446 0.37864635 0.76918021 0.39733086 0.47086688 0.51261476 0.81378728 0.59459230 0.52037572 0.60308208 0.46731863 0.73721151 0.59404110 0.53242585 0.73311298 0.50997147 0.51425771 0.41365855 0.67249272 0.66810603 0.39015936 0.82440244 0.67939450 0.47918899 0.56996511 0.36700878 0.37812710 0.38003127 0.57472489 0.45500563 0.45076319 0.37545732 0.51701103 0.73786001 0.82870501 0.41745635 0.48250191 0.35732858 0.37914386 0.30890805 0.43404797 0.90838123 0.68375821 0.43394737 0.63171337 0.82042822 
0.41793370 0.80696899 0.22646027 0.38332930 0.46837420 0.50258679 0.59714183 0.58931336 0.37527386 0.66776114 0.38096105 0.49883970 0.36037601 0.55720947 0.46490561 0.57901237 0.58675915 0.22184553 0.64562245 0.51998507 0.60042010 0.51527119 0.54891103 0.48440921 0.38292807 0.67924600 0.82644461 0.43959802 0.60516164 0.50419837 0.61125888 0.31512747 0.34725091 0.83618718 0.28077994 0.69891134 0.83820349 0.55746671 0.54173477 0.75712801 0.66818915 0.26654198 0.61210178 0.35372041 0.32267656 0.41638554 0.55811928 0.30470876 0.31981374 0.70142345 0.36492929 0.33723240 0.75913396 0.30004270 0.90277627 0.52809989 0.82273459 0.73970468 0.60984153 0.58038609 0.56552677 0.56762879 0.33288627 0.40767776 0.58609920 0.50215213 0.77922211 0.31039607 0.39419561 0.44491031 0.30760777 0.51525690 0.53105677 0.44485322 0.61391399 0.60858885 0.44753439 0.40781481 0.30075299 0.50589253 0.46922471 0.57133931 0.55519456 0.47813762 0.54756474 0.57255902 0.47886000 0.38083122 0.50310996 0.48251950 0.65129401 0.41074931 0.65100943 0.83598803 0.37718236 0.38674389 0.36873312 0.57485262 0.58820581 0.64004708 0.36292010 0.58167710 0.46846164 0.57034087 0.21082570 0.38252663 0.49350481 0.66785529 0.55554134 0.60863188 0.70777188 0.64247052 0.88308101 0.32720694 0.42902607 0.75947418 0.70611065 0.79407240 0.52507369 0.34838653 0.45501460 0.38385081 0.68802102 0.38305524 0.57279116 0.23974978 0.39370881 0.57469254 0.47751849 0.57944558 0.64910389 0.63606847 0.65484479 0.48539306 0.65898414 0.42459396 0.51591766 0.51358631 0.95655148 0.58186057 0.43833407 0.72568429 0.66437184 0.37561986 0.88560622 0.49410251 0.33572433 0.59447156 0.39524634 0.73927979 0.66637422 0.34363292 0.44664219 0.58168980 0.57075292 0.39928235 0.58781403 0.48610718 0.52383576 0.66948372 0.61043055 0.57815723 0.31874967 0.44759149 0.26997916 0.85606027 0.50705594 0.66106166 0.56010526 0.71854308 0.77027799 0.50670564 0.55363406 0.46418839 0.56234707 0.44592296 0.40894295 0.66505526 0.35255314 0.51862439 0.31907451 0.55302740 0.36797810 0.75400751 0.42531728 0.45110135 0.46206470 0.81378728 0.59659768 0.52517190 0.60089304 0.46731863 0.73941543 0.60921054 0.51217406 0.71617097 0.50997147 0.51863445 0.38395412 0.62144025 0.68546232 0.39788604 0.81700854 0.66797529 0.49196960 0.58845525 0.36214752 0.39399942 0.38003127 0.56427447 0.48309359 0.46554623 0.37934818 0.51268450 0.73786001 0.88149263 0.41745635 0.48250191 0.38117616 0.37297850 0.31316905 0.47547574 0.90637818 0.65437049 0.42967193 0.63901665 0.82367745 
0.45142000 0.80696899 0.20255223 0.37310535 0.47752895 0.46951595 0.57887628 0.58294221 0.38168926 0.70536235 0.36141140 0.50852682 0.36579550 0.55343173 0.45920103 0.58184374 0.57048939 0.25154919 0.62806826 0.47127648 0.59054951 0.51298616 0.53344563 0.48440921 0.38851856 0.68956424 0.81190193 0.47681099 0.59891194 0.49019012 0.59915354 0.32883501 0.32270735 0.81103292 0.26374684 0.69154125 0.84510241 0.51843350 0.52738163 0.75344367 0.67557267 0.26654198 0.64140533 0.34519577 0.33325892 0.42119941 0.54323341 0.29718393 0.31579076 0.70142345 0.39817049 0.31545203 0.74401846 0.31413680 0.91103606 0.52219915 0.80282678 0.72587721 0.59306467 0.60020016 0.57949250 0.56762879 0.33747802 0.40442927 0.63256239 0.51001922 0.78560928 0.30357334 0.41673900 0.44069305 0.30760777 0.51525690 0.53105677 0.50721071 0.63708865 0.59277866 0.45081307 0.41351879 0.29177326 0.50118646 0.49507265 0.56889246 0.55760323 0.46582299 0.55666616 0.57513233 0.47589488 0.37591707 0.49910105 0.47412722 0.65540316 0.37274894 0.65623851 0.84024245 0.40322490 0.37929148 0.37856772 0.57586379 0.59300757 0.62369010 0.36292010 0.57756626 0.48490386 0.57034087 0.20101442 0.38252663 0.50539820 0.66039299 0.55406187 0.61806860 0.72670524 0.62030966 0.90245300 0.32720694 0.44146420 0.72350208 0.69667446 0.78867049 0.52507369 0.38163832 0.45093367 0.39145256 0.71381605 0.37335607 0.58767133 0.23974978 0.39370881 0.57469254 0.46367442 0.58702035 0.66848438 0.61637115 0.65853409 0.48539306 0.65294383 0.41634863 0.51591766 0.51907937 0.92997540 0.54583359 0.43833407 0.74075201 0.66607318 0.38979915 0.88788577 0.50117832 0.37245269 0.58274513 0.40985136 0.72653263 0.67006608 0.30974653 0.42229291 0.56506665 0.56065030 0.43739190 0.58529662 0.48720079 0.52677043 0.68569633 0.61702999 0.56273692 0.31502148 0.42676174 0.25848538 0.89935385 0.50185523 0.65308074 0.56529955 0.73029116 0.74005916 0.52269396 0.55834592 0.44597778 0.54954862 0.44592296 0.41390001 0.63799907 0.35879350 0.52331792 0.33633406 0.53188473 0.35699119 0.76011293 0.43864139 0.46437186 0.44393740 0.80697722 0.59859634 0.53930462 0.59649083 0.46731863 0.75681582 0.63368650 0.48019760 0.70851118 0.51630677 0.51863445 0.37352809 0.60486553 0.70572666 0.39788604 0.78416313 0.65635745 0.47918899 0.61224074 0.35222378 0.39399942 0.32621696 0.57213019 0.50592937 0.46189483 0.37934818 0.52555725 0.72063133 0.93474857 0.41745635 0.47150954 0.36944484 0.36670951 0.29575694 0.48528039 0.90637818 0.65102331 0.42535351 0.59385120 0.83013777 
0.49744061 0.77585348 0.20966147 0.38332930 0.45903689 0.44952729 0.56383796 0.58294221 0.39420697 0.72828030 0.43436244 0.52736748 0.36037601 0.54962804 0.43865117 0.58746556 0.58215705 0.25844223 0.62296193 0.46091749 0.59054951 0.50606918 0.52554230 0.50161250 0.41011915 0.69296953 0.83123563 0.47081313 0.59891194 0.49724357 0.58679854 0.31860965 0.32270735 0.77844790 0.28892018 0.68409175 0.84853083 0.47621158 0.53280937 0.74602040 0.68287637 0.25979299 0.64710682 0.35372041 0.32801043 0.43992844 0.52792798 0.30470876 0.31171588 0.68320154 0.38191172 0.30005473 0.73704532 0.30857642 0.91103606 0.50714701 0.80450457 0.71178116 0.59306467 0.60408500 0.57255222 0.58290405 0.33747802 0.39452338 0.67862577 0.49146682 0.78242221 0.29659372 0.40562395 0.42340419 0.31652579 0.50644844 0.52112960 0.54483170 0.65944940 0.60858885 0.43417213 0.43826900 0.29629715 0.52879507 0.48232186 0.56643502 0.60818517 0.48617411 0.54832897 0.56997410 0.49912276 0.38568277 0.47855302 0.48251950 0.61307352 0.36603219 0.65100943 0.84868730 0.40322490 0.37322242 0.38339043 0.57282491 0.62331802 0.60534224 0.33828601 0.56505432 0.48166032 0.56258077 0.21082570 0.39595269 0.50832807 0.64903868 0.54510071 0.60863188 0.74717981 0.63148731 0.90070912 0.29494036 0.45356135 0.69530277 0.68389035 0.79541715 0.51561212 0.36723164 0.48261587 0.41341998 0.72975648 0.39251483 0.60931061 0.23974978 0.41121544 0.58388821 0.42710553 0.58324527 0.70111234 0.58558419 0.64552931 0.48423044 0.65657469 0.40793668 0.51869891 0.54049363 0.90261718 0.54583359 0.43639881 0.77000341 0.67619133 0.36832557 0.87873207 0.49883087 0.37245269 0.57319127 0.40157068 0.72007443 0.70940954 0.30974653 0.44664219 0.54576073 0.55724206 0.42685079 0.60514279 0.49155088 0.53834919 0.70777034 0.61043055 0.54866628 0.30742948 0.41044631 0.28100323 0.91728293 0.49660005 0.63681892 0.56529955 0.70257346 0.70344901 0.53205639 0.56534009 0.42699122 0.54521571 0.45537821 0.41635641 0.64300307 0.35879350 0.54393785 0.33068099 0.54607080 0.38902214 0.76011293 0.44791602 0.44088641 0.45006097 0.77677738 0.59459230 0.54393392 0.59649083 0.43713656 0.75681582 0.64792843 0.46905461 0.69686362 0.53486260 0.52080902 0.37703547 0.56579989 0.74460268 0.40546551 0.78416313 0.65969771 0.46937520 0.60046577 0.34201222 0.37812710 0.35947358 0.57472489 0.48309359 0.45450403 0.37545732 0.52977866 0.67873249 0.97029007 0.42830117 0.45797054 0.40903508 0.37297850 0.29575694 0.47547574 0.90437070 0.64087687 0.44237433 0.59385120 0.81879877 
0.51186218 0.74343679 0.20613750 0.39328756 0.45270504 0.44438967 0.54445626 0.60185335 0.39420697 0.72505066 0.43436244 0.53653978 0.37113587 0.58655610 0.42646403 0.59786398 0.58904672 0.28434827 0.62933836 0.47127648 0.60691132 0.50838530 0.57132471 0.51551022 0.39402974 0.68155244 0.83362083 0.47681099 0.60100240 0.49019012 0.58679854 0.32546225 0.32270735 0.75136312 0.29683727 0.69154125 0.86210819 0.47621158 0.55915833 0.73474489 0.70433320 0.27312426 0.66942738 0.34519577 0.31725304 0.47091525 0.50409928 0.28153153 0.32378673 0.66448013 0.37351703 0.30005473 0.73282958 0.32229756 0.90277627 0.51623097 0.80282678 0.70462740 0.58572750 0.63430769 0.56905034 0.60750988 0.34200813 0.40767776 0.69239240 0.49415981 0.79666362 0.31707202 0.44843415 0.42340419 0.33364748 0.50644844 0.54401127 0.57142431 0.67304773 0.56823914 0.36808733 0.43017718 0.30514378 0.50118646 0.48660924 0.54892505 0.59481683 0.47406830 0.54449713 0.57255902 0.53998868 0.39047405 0.47433661 0.54502539 0.58621042 0.37274894 0.63774919 0.82741357 0.42768460 0.36860506 0.36371610 0.56669826 0.63010571 0.59279492 0.36882163 0.55655677 0.49132671 0.59301219 0.20101442 0.36861189 0.51124115 0.65663004 0.53291815 0.62736339 0.76316407 0.60892687 0.89369960 0.30607407 0.45356135 0.68564532 0.66425303 0.80077355 0.51321948 0.38515579 0.49021658 0.42743818 0.74975352 0.40175173 0.63475759 0.23974978 0.42800660 0.57003909 0.43466550 0.57753637 0.71015932 0.57923046 0.65853409 0.47955178 0.64684712 0.42459396 0.53776504 0.55088869 0.84277326 0.55200141 0.43833407 0.80278405 0.68450888 0.37561986 0.91479749 0.51503839 0.38391545 0.56835413 0.40157068 0.72653263 0.70940954 0.29759484 0.43982283 0.55870547 0.55209026 0.44256832 0.61000346 0.49263240 0.50587030 0.73667072 0.62355959 0.55398465 0.30742948 0.40486174 0.25848538 0.92611732 0.47499830 0.62294320 0.56357344 0.66949242 0.68089112 0.54125689 0.57224878 0.41384987 0.54810812 0.43626284 0.41879841 0.62274589 0.36492716 0.54841478 0.34189368 0.54607080 0.34565525 0.76918021 0.45700246 0.42688642 0.45006097 0.75516264 0.58853518 0.57963893 0.60089304 0.43713656 0.74816621 0.65725161 0.43391208 0.67700587 0.50355648 0.52941802 0.35175012 0.55674650 0.76942956 0.41290587 0.80954712 0.65468093 0.44563671 0.64351188 0.34459348 0.37812710 0.38990385 0.54822546 0.48309359 0.45821433 0.36353499 0.52977866 0.64714603 0.99974908 0.42830117 0.47372841 0.40903508 0.39118315 0.29124129 0.46546460 0.88404517 0.64765882 0.47068201 0.58598528 0.79058441 
0.59104753 0.73974726 0.19890234 0.41248348 0.45588197 0.45460686 0.53650757 0.60494772 0.38799861 0.74421830 0.46658011 0.54555789 0.36579550 0.60069201 0.44461949 0.60469694 0.59585673 0.28434827 0.61651954 0.50107014 0.61333384 0.51527119 0.53344563 0.52096550 0.39402974 0.69070120 0.82162566 0.44601585 0.59047615 0.44160503 0.56776214 0.32883501 0.29613657 0.73039070 0.28892018 0.65344505 0.84510241 0.43952339 0.55571733 0.73094773 0.75202206 0.27955159 0.64710682 0.37814303 0.31725304 0.50798561 0.49590199 0.30096986 0.30758701 0.67701860 0.38191172 0.29205183 0.72146719 0.30857642 0.90608922 0.49477571 0.76850192 0.68271651 0.58078457 0.66667251 0.56552677 0.62180618 0.34647901 0.40115449 0.69239240 0.49950224 0.80756666 0.30357334 0.46837419 0.40074560 0.33364748 0.48835513 0.54401127 0.60506581 0.66764164 0.57653505 0.35999651 0.44093327 0.33026491 0.51975516 0.52361840 0.54637783 0.59706567 0.48617411 0.56190725 0.58024472 0.55549390 0.38568277 0.46578931 0.54502539 0.55805569 0.35221463 0.63506393 0.82741357 0.43940416 0.36860506 0.40210328 0.56464127 0.64566622 0.57509555 0.35993305 0.54792747 0.48812586 0.62195644 0.16818072 0.38252663 0.51701806 0.67889498 0.52202525 0.62736339 0.76118440 0.63148731 0.88129881 0.30607407 0.38933482 0.69049093 0.63539543 0.78595561 0.50840042 0.40562061 0.50140168 0.38385081 0.76709116 0.36339812 0.64152251 0.27047422 0.44416345 0.57003909 0.41156918 0.57944558 0.72351772 0.55973672 0.66402960 0.48423044 0.65051201 0.39934758 0.54704896 0.57111147 0.81761016 0.52689716 0.44313524 0.82540211 0.68945124 0.39669879 0.92359382 0.49883087 0.39504575 0.54857921 0.40365678 0.73927979 0.66266181 0.30373146 0.44664219 0.57135702 0.53277424 0.44768488 0.61241932 0.50226131 0.49353014 0.76159993 0.63482481 0.55398465 0.29964520 0.44759149 0.26997916 0.94209856 0.48048980 0.59715497 0.56873605 0.66949242 0.68616261 0.52269396 0.57907505 0.41384987 0.54666383 0.44272635 0.42122624 0.60710961 0.35255314 0.56812456 0.34736432 0.54607080 0.36797810 0.76918021 0.47810587 0.42331409 0.47376439 0.75759472 0.59056113 0.59669076 0.60743653 0.42123532 0.74161281 0.69329175 0.39832482 0.65237917 0.52256526 0.54415613 0.33644924 0.52865692 0.77247681 0.40546551 0.81948059 0.65635745 0.43861836 0.65178003 0.32336697 0.38614482 0.43592575 0.51172879 0.50592937 0.45821433 0.35120817 0.55040028 0.64064189 1.04083000 0.41745635 0.46704015 0.42487452 0.38521054 0.28665454 0.45523336 0.90637818 0.67733781 0.48230554 0.56992783 0.77350714 
0.64970436 0.69787618 0.20255223 0.43082494 0.45588197 0.43393198 0.52435865 0.60185335 0.38799861 0.78712972 0.39955533 0.54106762 0.37640047 0.64449600 0.45632200 0.60673181 0.58675915 0.29046399 0.61651954 0.51061520 0.62284346 0.52206627 0.53344563 0.50721728 0.40482708 0.69410090 0.82403865 0.41293043 0.57104014 0.44160503 0.56127322 0.31512747 0.30525059 0.71244224 0.34049570 0.64024278 0.86210819 0.41997914 0.54350227 0.69584151 0.74539619 0.27955159 0.69102734 0.38594061 0.33842603 0.53504534 0.48756691 0.30096986 0.30340195 0.68627213 0.39817049 0.33723240 0.71137624 0.32762516 0.88433322 0.47234691 0.75612018 0.66770991 0.58078457 0.69417562 0.56198112 0.60266909 0.37217816 0.39452338 0.69511301 0.49950224 0.82137222 0.29659372 0.44843415 0.40537865 0.31652579 0.47433243 0.54720199 0.65228287 0.67304773 0.55127294 0.34750726 0.42744587 0.32621242 0.52879507 0.51157959 0.55146052 0.58573512 0.48617411 0.55966708 0.58782994 0.57797233 0.41359869 0.47855302 0.54502539 0.56284595 0.33783241 0.64042321 0.81438262 0.45081915 0.34952617 0.40664696 0.56772396 0.64785864 0.56187320 0.37173726 0.52573489 0.48812586 0.59301219 0.16818072 0.38252663 0.51988245 0.66785529 0.51410331 0.66324123 0.75321366 0.63700260 0.86145125 0.30607407 0.36045400 0.67831200 0.62841286 0.78867049 0.52272436 0.42510136 0.50872179 0.39145256 0.78194631 0.41078099 0.66357436 0.29804807 0.44416345 0.55103241 0.39542288 0.58702035 0.71463986 0.53953913 0.65484479 0.47719524 0.64684712 0.42459396 0.56132785 0.57851280 0.75379932 0.52043191 0.44026082 0.84958678 0.69761071 0.38979915 0.90144207 0.49172127 0.42669818 0.56347546 0.40157068 0.75491111 0.71976643 0.30373146 0.44324562 0.54793943 0.52010887 0.46269523 0.63607351 0.50013757 0.48724288 0.77871667 0.61373915 0.57306324 0.30356229 0.48188185 0.29161083 0.95070238 0.46944258 0.57630019 0.57723781 0.65665751 0.66663004 0.52583329 0.58582178 0.40712015 0.54954862 0.42970212 0.41142894 0.59913846 0.33972870 0.57878449 0.34736432 0.53902444 0.35699119 0.77516613 0.50487345 0.44088641 0.45610233 0.76001903 0.59056113 0.60916648 0.62665718 0.43713656 0.73055984 0.69766587 0.38755729 0.65028486 0.53486260 0.54622911 0.34033896 0.49387063 0.77853555 0.38227655 0.83173060 0.64623307 0.43861836 0.65178003 0.30648385 0.38349088 0.43592575 0.49996334 0.50963586 0.46916920 0.33843266 0.55040028 0.62072067 1.05314794 0.42291352 0.45567494 0.46919541 0.39706593 0.28199317 0.44476683 0.89223095 0.67733781 0.48990137 0.52765063 0.78889332 
0.72388243 0.68601340 0.19890234 0.41248348 0.43647375 0.44438967 0.53650757 0.61108948 0.37527386 0.76290451 0.38096105 0.53653978 0.40168983 0.64123270 0.44461949 0.60265518 0.59359540 0.31373697 0.60342846 0.50107014 0.61013102 0.53539777 0.53344563 0.50999658 0.39402974 0.70420153 0.80699614 0.39174021 0.55995092 0.44160503 0.56452700 0.31860965 0.29613657 0.70145275 0.34723884 0.64024278 0.87878494 0.38882513 0.56766961 0.67555021 0.69010278 0.30390462 0.71711296 0.40844115 0.32267656 0.56438435 0.52792798 0.30470876 0.31579076 0.67390585 0.38191172 0.34418638 0.68925549 0.33545794 0.87582162 0.46905524 0.73072757 0.65622980 0.57579920 0.67017213 0.54021869 0.56762879 0.39621391 0.40115449 0.70052253 0.49950224 0.83195151 0.28944583 0.47803241 0.40074560 0.33364748 0.48372606 0.54080173 0.73770561 0.70461380 0.49691072 0.34324320 0.43826900 0.32621242 0.51517573 0.52361840 0.54637783 0.59481683 0.48617411 0.56562115 0.59531852 0.59248435 0.39988441 0.47433661 0.62077824 0.55322394 0.33783241 0.61315854 0.79667654 0.45081915 0.34293075 0.43290875 0.56669826 0.68197950 0.53620318 0.38035008 0.50728226 0.49132671 0.57034087 0.17979276 0.39595269 0.52273115 0.64135748 0.49788144 0.63652247 0.75321366 0.65326910 0.83738878 0.30607407 0.34510844 0.68076522 0.61241103 0.78459464 0.52741256 0.43139951 0.51950861 0.35180508 0.80064089 0.42826878 0.70152304 0.31509294 0.44416345 0.55584502 0.40357678 0.58134853 0.69654479 0.53263642 0.64552931 0.47837496 0.64192806 0.43268219 0.56388516 0.59542488 0.67792653 0.52043191 0.44408925 0.86035510 0.70567585 0.38979915 0.87642870 0.48450737 0.50142979 0.55607722 0.40573215 0.74869774 0.74668282 0.31564700 0.45997773 0.55010949 0.49764743 0.46269523 0.64529244 0.50226131 0.48724288 0.78573861 0.59701285 0.56273692 0.29964520 0.54401661 0.25848538 0.95497522 0.46944258 0.57325901 0.58561615 0.66096350 0.64836273 0.52895399 0.59908736 0.41384987 0.55098535 0.42303967 0.42364016 0.58011332 0.37095943 0.60157178 0.36328231 0.57339101 0.36797810 0.79285280 0.50324218 0.41971136 0.44393740 0.76243564 0.57622995 0.63338115 0.63501297 0.39618865 0.71933706 0.69766587 0.35922922 0.62460550 0.53486260 0.55850546 0.34033896 0.48347219 0.81104997 0.37422772 0.83899476 0.63074188 0.42787506 0.68385373 0.28861479 0.38081843 0.49319369 0.48485521 0.49464327 0.47633251 0.33843266 0.55443257 0.62072067 1.04700709 0.39487417 0.47372841 0.44014431 0.44131412 0.26752222 0.46546460 0.89629580 0.66431086 0.50839468 0.50057335 0.78550022 
0.72388243 0.68999031 0.20966147 0.42175393 0.41616139 0.44952729 0.53650757 0.61108948 0.38168926 0.81063129 0.36141140 0.50370654 0.44359221 0.64774285 0.43563635 0.60875989 0.60924844 0.30232450 0.59543568 0.51061520 0.61013102 0.54840528 0.53344563 0.53436011 0.39402974 0.70308641 0.81190193 0.41975620 0.57759148 0.44160503 0.56127322 0.29710503 0.26693391 0.70145275 0.35385351 0.61019314 0.87878494 0.38882513 0.57605514 0.67141837 0.69010278 0.29800299 0.74721461 0.39358374 0.33842603 0.61235447 0.48756691 0.31205219 0.31171588 0.68011710 0.40605582 0.35768898 0.67563548 0.34311196 0.85679855 0.46905524 0.71203579 0.64060305 0.56569668 0.70421242 0.52138992 0.54659815 0.40007950 0.41727148 0.71386702 0.50741042 0.84830958 0.29659372 0.50590196 0.39131497 0.33364748 0.48835513 0.53757304 0.74438181 0.70461380 0.47741638 0.33892551 0.43558843 0.32210896 0.49643576 0.56188797 0.52022000 0.59930608 0.49014294 0.56857481 0.58278409 0.60196471 0.39520724 0.47855302 0.62077824 0.54343159 0.34509845 0.61036510 0.77397452 0.45081915 0.33789970 0.43290875 0.56360997 0.70246391 0.52914757 0.38598520 0.48813258 0.50080655 0.46881730 0.20101442 0.36861189 0.52838246 0.62571226 0.49291078 0.62736339 0.75521423 0.63148731 0.83362521 0.31681677 0.31216234 0.70245874 0.61060717 0.79137606 0.51799372 0.44067798 0.52305479 0.33463338 0.81084054 0.44506998 0.73947021 0.32327853 0.44416345 0.56534732 0.42710553 0.57753637 0.69194707 0.51377602 0.63797900 0.47837496 0.64069239 0.42459396 0.54704896 0.57851280 0.63331811 0.50725429 0.44599114 0.87099030 0.71523396 0.38277517 0.85068017 0.49172127 0.54293844 0.54605699 0.40779696 0.74557164 0.74997945 0.29759484 0.45668036 0.54576073 0.47812418 0.44768488 0.66778321 0.50331982 0.48406863 0.79131129 0.58501999 0.56619996 0.30356229 0.54818538 0.23380882 0.96627709 0.45812904 0.54832266 0.58227928 0.68208586 0.60821815 0.52895399 0.59249169 0.43341250 0.53938436 0.41284444 0.41635641 0.56044271 0.34620031 0.60763820 0.36328231 0.56668446 0.38902214 0.78405934 0.51455241 0.42331409 0.44393740 0.74781890 0.57206939 0.63732750 0.64120837 0.37857137 0.71933706 0.74816331 0.34419198 0.60912615 0.52256526 0.55647821 0.32853168 0.43942462 0.84787007 0.37422772 0.85570469 0.61127529 0.42787506 0.68123861 0.28861479 0.36437239 0.55140731 0.47556000 0.50963586 0.47633251 0.33406560 0.55443257 0.59663916 1.06683564 0.40632217 0.45104868 0.44014431 0.42526092 0.28665454 0.47547574 0.90235875 0.67410468 0.50839468 0.46200828 0.78719860 
0.80028213 0.67394183 0.22320168 0.43082494 0.44303763 0.42321595 0.56383796 0.64091606 0.38168926 0.85019726 0.34074192 0.48394560 0.46099454 0.65738719 0.43260052 0.60943442 0.62235206 0.33011672 0.59944540 0.51998507 0.61968979 0.55479468 0.51751827 0.52904297 0.37149479 0.70531489 0.80945275 0.37695219 0.55545326 0.43364754 0.55470839 0.30804505 0.26693391 0.68652652 0.36034678 0.60738763 0.90482864 0.38882513 0.57771763 0.64175101 0.71134166 0.30969380 0.80404414 0.40108125 0.34853052 0.62538475 0.44354823 0.31565985 0.31171588 0.69237244 0.39817049 0.36425263 0.65546270 0.34311196 0.85329425 0.45223773 0.69865405 0.64060305 0.56314273 0.73030314 0.50185523 0.55193094 0.41518212 0.43884198 0.73471423 0.51261476 0.86001095 0.28944583 0.49678586 0.38165138 0.33364748 0.48835513 0.55666439 0.82627820 0.70203749 0.47741638 0.32107462 0.43289126 0.33426826 0.50118646 0.55068641 0.51482897 0.60153814 0.47813762 0.57370712 0.58531246 0.62503680 0.40907836 0.48687631 0.65230965 0.53846865 0.34509845 0.60755880 0.76470504 0.43940416 0.33450364 0.44956513 0.55633727 0.71843105 0.53092027 0.39701556 0.49779951 0.51924729 0.42967816 0.19069903 0.32329401 0.52838246 0.61774108 0.48788949 0.60863188 0.75919956 0.64789231 0.80483771 0.30607407 0.31216234 0.71188813 0.59412597 0.79809985 0.52272436 0.47881148 0.53355192 0.31653148 0.81890881 0.46914494 0.74141363 0.31509294 0.43615984 0.53134629 0.41156918 0.56399092 0.70111234 0.50162830 0.63797900 0.47955178 0.64316135 0.42459396 0.55488300 0.60016937 0.56349892 0.47270576 0.44026082 0.88358358 0.73088645 0.38277517 0.83388087 0.46219057 0.55086497 0.54857921 0.40985136 0.74557164 0.72997639 0.30974653 0.45335900 0.53250140 0.46805728 0.46759161 0.66334606 0.50226131 0.48087342 0.80234056 0.57805521 0.56619996 0.31502148 0.58045872 0.25848538 0.98711941 0.44061441 0.51545857 0.60202315 0.69035386 0.58404080 0.53514080 0.59469838 0.43341250 0.54084809 0.38433726 0.42604041 0.55469443 0.37689515 0.60562281 0.36328231 0.56668446 0.39912829 0.78700141 0.53338369 0.40498002 0.43772819 0.74288275 0.56787835 0.66429575 0.63708480 0.42925958 0.71023116 0.76822486 0.35028435 0.61358867 0.53486260 0.54829426 0.32450046 0.37719993 0.85063638 0.38227655 0.86744331 0.60221886 0.42787506 0.70188687 0.28240730 0.36993565 0.53032658 0.47867846 0.53133211 0.48687990 0.35536462 0.55443257 0.60013855 1.06985357 0.41192689 0.43204855 0.42487452 0.47178463 0.27725346 0.48528039 0.87992372 0.69955148 0.52973513 0.43082494 0.78038290 
0.80932516 0.66577254 0.21989481 0.40299984 0.41616139 0.42860745 0.56001528 0.64382272 0.41811963 0.86930521 0.36141140 0.48394560 0.47362686 0.67935844 0.45050874 0.61346601 0.65190367 0.33539892 0.59677525 0.51061520 0.60367443 0.54410400 0.52554230 0.52636425 0.36564413 0.71085555 0.79709397 0.36155984 0.55319070 0.41727754 0.53794595 0.29336771 0.26693391 0.67126847 0.36034678 0.57858491 0.91757333 0.37787009 0.57438782 0.62860796 0.70433320 0.31537673 0.78086795 0.42277675 0.33842603 0.63179912 0.47045394 0.32275422 0.33921370 0.69237244 0.39012581 0.37703729 0.64753662 0.35305929 0.81742538 0.44879861 0.64861232 0.62051644 0.55799976 0.71737641 0.50185523 0.53577336 0.42975432 0.45362193 0.72175529 0.49146682 0.87584512 0.32361027 0.52365826 0.39605835 0.33364748 0.48835513 0.56596862 0.85569226 0.70203749 0.48726105 0.32107462 0.43289126 0.32621242 0.47696006 0.55817909 0.51753151 0.60818517 0.49014294 0.58023910 0.59531852 0.63179415 0.41807016 0.49098504 0.67051713 0.56284595 0.38583180 0.60190697 0.73619662 0.42768460 0.32233577 0.48872882 0.55946572 0.73211667 0.53795263 0.41300913 0.49298974 0.51317401 0.40870545 0.22020026 0.32329401 0.54770304 0.57191710 0.46901838 0.58930529 0.75321366 0.67434769 0.76064781 0.30607407 0.31216234 0.68320963 0.58665239 0.77912702 0.52036442 0.49269295 0.54723496 0.30708065 0.83873998 0.47689994 0.74721357 0.30668894 0.41969500 0.53134629 0.37858858 0.55211609 0.72791604 0.49419636 0.63033826 0.47955178 0.65051201 0.41634863 0.56260796 0.59303839 0.49226651 0.47981451 0.44313524 0.87940586 0.72933632 0.38979915 0.83871500 0.45964404 0.61764292 0.54097728 0.40779696 0.75491111 0.72997639 0.32143917 0.45335900 0.52119435 0.46191184 0.45274363 0.67219106 0.50437610 0.48406863 0.81051401 0.57980425 0.55750205 0.30356229 0.57652336 0.26997916 0.99941618 0.42237411 0.49821424 0.59551459 0.69035386 0.57366625 0.55030360 0.61206548 0.47594186 0.53791664 0.39165863 0.42604041 0.52500981 0.35255314 0.61164905 0.38347983 0.55302740 0.40898480 0.78405934 0.54708193 0.39356983 0.43772819 0.71512514 0.56577119 0.69021110 0.66144072 0.43713656 0.71933706 0.77610430 0.33484566 0.60237039 0.52256526 0.55850546 0.31628393 0.36347894 0.83951647 0.37422772 0.87902517 0.58368460 0.42787506 0.73662994 0.28552791 0.36716455 0.59131846 0.46287611 0.52777801 0.49720359 0.34274407 0.56635721 0.58243144 1.06077402 0.41745635 0.45797054 0.40903508 0.52305719 0.26752222 0.50431818 0.87992372 0.73607406 0.52623849 0.41991621 0.76656972 
0.82711464 0.64063992 0.22320168 0.39328756 0.41267881 0.44438967 0.55616634 0.64671632 0.42957709 0.89851135 0.39955533 0.41324723 0.51731296 0.69160011 0.43563635 0.61613907 0.65806353 0.31373697 0.58869213 0.51998507 0.61333384 0.55901371 0.52554230 0.53170818 0.35969829 0.71085555 0.78200565 0.39174021 0.55319070 0.43364754 0.54471283 0.29710503 0.27701040 0.65959334 0.40859484 0.55753838 0.91122326 0.36658784 0.56766961 0.60146087 0.71134166 0.34237937 0.76662600 0.42277675 0.34853052 0.66597475 0.42466509 0.32624356 0.33921370 0.69237244 0.39817049 0.37070008 0.62149425 0.36273394 0.78565032 0.45903868 0.63813325 0.59975746 0.56314273 0.74927522 0.47735953 0.51343956 0.44384836 0.45940078 0.74491909 0.49146682 0.87727042 0.31707202 0.50590196 0.38165138 0.32519934 0.46956515 0.58413264 0.91167781 0.69945172 0.47741638 0.32562909 0.43017718 0.34213447 0.48190278 0.58007673 0.48983567 0.60597760 0.49798574 0.59730859 0.60025901 0.64728702 0.42249431 0.51494946 0.65843476 0.59077242 0.39220962 0.59332828 0.70653884 0.42768460 0.31517186 0.50717787 0.56257677 0.74364678 0.52914757 0.40509129 0.47827030 0.52525035 0.38659665 0.20101442 0.33907362 0.54225313 0.54982697 0.46196507 0.56932301 0.76118440 0.69478711 0.72465775 0.34705538 0.40299984 0.65582024 0.57908236 0.77085287 0.52036442 0.52193423 0.56387203 0.26593964 0.85619540 0.45323708 0.76246440 0.32327853 0.39370881 0.53633557 0.38709725 0.57562082 0.73663391 0.49419636 0.62648294 0.49459564 0.65172905 0.43268219 0.56643094 0.61186968 0.43360327 0.47270576 0.44504121 0.87520819 0.73858832 0.40348045 0.80927718 0.45450820 0.65179222 0.53067201 0.40573215 0.75181085 0.73334813 0.34363292 0.45001313 0.51196895 0.45568354 0.46269523 0.68524454 0.50437610 0.48724288 0.82395629 0.58674826 0.54149386 0.30356229 0.55232269 0.25848538 1.00483310 0.40330972 0.48757499 0.61165612 0.68623231 0.56310058 0.59069238 0.60992164 0.49304699 0.53200530 0.37687369 0.42842721 0.51886912 0.39975768 0.62156298 0.37853150 0.58657414 0.41860929 0.76616970 0.55157242 0.40498002 0.43142961 0.70476046 0.56365615 0.71868529 0.66739083 0.43713656 0.71251854 0.78777569 0.31532301 0.57692280 0.51630677 0.54622911 0.31628393 0.37040298 0.83107891 0.35758697 0.90174274 0.56648552 0.42056041 0.75340091 0.28240730 0.36155867 0.55140731 0.47242095 0.53486260 0.47633251 0.34274407 0.58948328 0.56416884 1.05008201 0.40632217 0.42961445 0.40361716 0.53619038 0.26252136 0.54038538 0.85264887 0.72711542 0.54008924 0.41991621 0.77350714 
0.88657129 0.64063992 0.24510374 0.38332930 0.40562395 0.44438967 0.55229056 0.66099434 0.45162082 0.89851135 0.31873488 0.41910918 0.55404649 0.70064102 0.44757381 0.62671734 0.66618808 0.31373697 0.58324117 0.53823567 0.61652001 0.57353597 0.51751827 0.55511965 0.34750157 0.70864449 0.77691109 0.36933621 0.55319070 0.42961352 0.54471283 0.30804505 0.29613657 0.65169374 0.41979129 0.53884459 0.91757333 0.35494716 0.56597759 0.57302914 0.73871089 0.34752822 0.77140255 0.42976528 0.34853052 0.68389655 0.42466509 0.31565985 0.33542348 0.67077866 0.42884274 0.39544004 0.59950242 0.38809766 0.76242398 0.43477017 0.64861232 0.56942493 0.56569668 0.74300502 0.47315364 0.44629552 0.44730248 0.46226313 0.76244899 0.49415981 0.89279854 0.32361027 0.48749932 0.39605835 0.33364748 0.46474897 0.57512234 0.87286506 0.69425126 0.46736438 0.29725733 0.42193021 0.34982385 0.47196557 0.58007673 0.48697945 0.58573512 0.50570690 0.58598418 0.61243589 0.66455104 0.42687261 0.51494946 0.62077824 0.60867868 0.37934677 0.59044103 0.70653884 0.43940416 0.30222668 0.52846725 0.55529054 0.75500083 0.53268706 0.39972560 0.47326210 0.51621958 0.41932294 0.21082570 0.28916295 0.54770304 0.53149422 0.46196507 0.53795967 0.75521423 0.74343114 0.68449115 0.33727719 0.46534412 0.64038702 0.56559107 0.77362075 0.50840042 0.53971808 0.57039099 0.28724764 0.84654238 0.45323708 0.76434935 0.30668894 0.37538662 0.55103241 0.34244626 0.57562082 0.71463986 0.47119773 0.61673922 0.48886433 0.65536664 0.42459396 0.55358502 0.63238495 0.35988781 0.47270576 0.45071075 0.88358358 0.76122649 0.41671281 0.81425740 0.46724198 0.64510700 0.52806426 0.40985136 0.73927979 0.74337157 0.33822105 0.45001313 0.52574636 0.44510939 0.45274363 0.73111603 0.50543018 0.48087342 0.83849393 0.61373915 0.52499778 0.30742948 0.56455272 0.28100323 1.02091145 0.36935545 0.48035125 0.63048070 0.69035386 0.53465359 0.58789949 0.60777023 0.49861832 0.53348927 0.38062377 0.43316136 0.49999480 0.38849463 0.63325484 0.40266553 0.59305581 0.41860929 0.74785224 0.57062300 0.38969221 0.41854819 0.69158620 0.56577119 0.73592239 0.66343002 0.41305522 0.71933706 0.81808576 0.30509358 0.59324304 0.53486260 0.55850546 0.32450046 0.37040298 0.82824729 0.36600193 0.90398310 0.55273858 0.42787506 0.76748438 0.27283137 0.36993565 0.53744537 0.45640200 0.54185456 0.48687990 0.33843266 0.59699291 0.54912162 1.06532348 0.37705102 0.42961445 0.40361716 0.52305719 0.26252136 0.54038538 0.83542187 0.75944729 0.53666007 0.41991621 0.77350714 
0.90284000 0.63635466 0.25101070 0.38332930 0.40205010 0.43393198 0.54445626 0.64671632 0.46224865 0.89327217 0.39955533 0.43059375 0.59514139 0.73283738 0.44164541 0.63194008 0.65601667 0.32474861 0.58597299 0.53823567 0.63221005 0.57964842 0.48409403 0.56521355 0.35969829 0.70975088 0.77178292 0.36155984 0.54863761 0.42554126 0.55139667 0.30079592 0.31410027 0.64770781 0.43604725 0.55137754 0.91757333 0.37787009 0.56935659 0.56323304 0.70433320 0.35760359 0.77140255 0.45008022 0.34351543 0.67797525 0.42466509 0.31565985 0.32771156 0.66763683 0.40605582 0.40724682 0.57307951 0.39691919 0.78755493 0.42758339 0.63389311 0.56942493 0.56314273 0.72386863 0.47315364 0.41922165 0.47077228 0.47074572 0.76738398 0.48329783 0.89139807 0.31707202 0.46837419 0.40537865 0.31652579 0.45496368 0.57512234 0.86717859 0.70461380 0.44658213 0.27673152 0.43017718 0.33426826 0.47696006 0.58364647 0.46947744 0.60376194 0.48217261 0.58455320 0.63143065 0.66027736 0.42249431 0.52269350 0.60770776 0.64299693 0.37274894 0.58169327 0.67028160 0.48344968 0.29457414 0.54893157 0.54684457 0.76433370 0.51838412 0.39428691 0.46820032 0.51621958 0.37505384 0.21082570 0.32329401 0.55577772 0.50274320 0.44752508 0.49304819 0.76118440 0.76201978 0.67524085 0.34705538 0.46534412 0.63777850 0.56167690 0.75968049 0.51799372 0.54716283 0.58321037 0.26593964 0.84459853 0.46914494 0.75868043 0.31509294 0.35612302 0.53633557 0.38709725 0.56006062 0.72351772 0.46327788 0.60082068 0.48886433 0.64929267 0.44842120 0.54441257 0.63462349 0.34808498 0.47981451 0.44882886 0.89805258 0.76567382 0.39669879 0.79922366 0.43874008 0.65840957 0.51750192 0.40779696 0.72974029 0.74337157 0.35937992 0.43982283 0.52800764 0.44080872 0.44768488 0.72909358 0.50543018 0.47441845 0.86683809 0.62679889 0.52685618 0.28343598 0.56455272 0.28100323 1.03674049 0.35486523 0.46930722 0.61799470 0.65665751 0.51403816 0.60446328 0.60561118 0.50412808 0.53938436 0.36148454 0.43080079 0.48700570 0.40527184 0.64473472 0.41192342 0.57339101 0.47225497 0.73538716 0.56773376 0.40498002 0.42503770 0.68892112 0.55726287 0.75939732 0.67524276 0.42123532 0.73278377 0.81435870 0.29089532 0.57455350 0.50997147 0.55035166 0.32450046 0.34186646 0.85614217 0.36600193 0.92827024 0.53659674 0.41685496 0.77902615 0.25259277 0.36437239 0.56502436 0.45965045 0.53486260 0.49720359 0.33406560 0.60071254 0.52971186 1.05161609 0.38308421 0.43926992 0.39812551 0.56564991 0.24148453 0.58233647 0.81113755 0.77932404 0.54688309 0.37310535 0.74177797 
0.94228374 0.61001122 0.27336511 0.39328756 0.39480536 0.43919195 0.54049652 0.62915513 0.46747197 0.88535527 0.48188184 0.44726803 0.60822299 0.74137557 0.45920103 0.62343091 0.68607866 0.31929026 0.57357733 0.51998507 0.61968979 0.58167164 0.50108492 0.57513034 0.34750157 0.70196951 0.73488432 0.35361250 0.53474580 0.41308369 0.54806494 0.30079592 0.36269175 0.64369719 0.46686418 0.54200501 0.89838850 0.37787009 0.59084926 0.53276513 0.73196453 0.35260190 0.77614968 0.48203966 0.34351543 0.68389655 0.38412403 0.33984282 0.32378673 0.67701860 0.39817049 0.41302365 0.55102967 0.40125723 0.82290538 0.42027373 0.60113954 0.56045704 0.55541042 0.74300502 0.44708817 0.41922165 0.48047994 0.47353949 0.76244899 0.48603608 0.89837859 0.32361027 0.50590196 0.40074560 0.31652579 0.42952628 0.58114473 0.86145456 0.70973833 0.42478434 0.28717787 0.42744587 0.34600052 0.47196557 0.58364647 0.44507208 0.62556539 0.49407990 0.58526913 0.61001996 0.66027736 0.42687261 0.54526610 0.62077824 0.65540316 0.40466380 0.57874796 0.64865389 0.47282311 0.29067232 0.56216073 0.55002701 0.76247626 0.52379350 0.39972560 0.45267553 0.52225744 0.33806897 0.19069903 0.32329401 0.56373676 0.45623203 0.43449660 0.46898237 0.75120776 0.80227104 0.63442413 0.38368415 0.44146420 0.59448773 0.54371454 0.75261355 0.51321948 0.56891281 0.58951553 0.24276857 0.85234731 0.49944293 0.77370526 0.31509294 0.35612302 0.54127885 0.38709725 0.55808509 0.74095439 0.46327788 0.60483960 0.48655290 0.65051201 0.42459396 0.53910110 0.64129222 0.32318879 0.45815748 0.45351895 0.90621687 0.77156370 0.40348045 0.80174887 0.43605664 0.68423930 0.50398778 0.40365678 0.73293392 0.74337157 0.38896606 0.43982283 0.50963651 0.42764727 0.46269523 0.76467979 0.50331982 0.47441845 0.84891040 0.65057968 0.53055346 0.28757395 0.56050570 0.28100323 1.04845543 0.35486523 0.46930722 0.62738250 0.61655173 0.50698009 0.64401163 0.61420184 0.54112788 0.53938436 0.34541044 0.43080079 0.47703183 0.40527184 0.64662821 0.38836512 0.56668446 0.41860929 0.74164588 0.58485519 0.39356983 0.39844602 0.65609628 0.56153314 0.77895582 0.67524276 0.42925958 0.75466272 0.84371432 0.28352969 0.55029971 0.47703464 0.56654192 0.31209456 0.36347894 0.82824729 0.36600193 0.92827024 0.51570942 0.44563671 0.78586985 0.24547604 0.36716455 0.56502436 0.45313026 0.52059703 0.49378634 0.33843266 0.59699291 0.52574392 1.05620499 0.40632217 0.41723102 0.39812551 0.57378917 0.24691183 0.61383653 0.75544882 0.81226763 0.56677620 0.37310535 0.70295283 
0.91882073 0.60550924 0.29152245 0.40299984 0.37608343 0.44438967 0.54445626 0.65532046 0.46224865 0.86930521 0.43436244 0.46857831 0.64891945 0.76092555 0.41709005 0.63063844 0.69387526 0.31373697 0.58187044 0.52918905 0.61013102 0.60152960 0.45742585 0.57513034 0.36564413 0.69973036 0.74026816 0.36933621 0.52288744 0.40456558 0.53794595 0.27791631 0.35505528 0.62325712 0.49576922 0.54200501 0.89515105 0.37787009 0.60369531 0.50044570 0.70433320 0.34752822 0.73731728 0.48203966 0.35835021 0.70708603 0.39464993 0.32624356 0.31579076 0.69237244 0.41379092 0.42988865 0.54157734 0.42022461 0.81925612 0.43477017 0.58522754 0.55134331 0.55019519 0.74614670 0.44708817 0.39027411 0.46086017 0.48726811 0.78681450 0.48603608 0.89976819 0.33630566 0.50590196 0.40537865 0.33364748 0.40803619 0.58413264 0.82627820 0.72239063 0.43581953 0.28717787 0.43826900 0.34982385 0.44081191 0.56923322 0.44507208 0.62770408 0.50570690 0.58954642 0.61484233 0.67511691 0.43974601 0.57398371 0.63988356 0.70665106 0.41074931 0.57578760 0.64313334 0.46195217 0.30222668 0.58144038 0.54257228 0.76433370 0.51474630 0.38598520 0.44738090 0.53118556 0.35083074 0.21082570 0.30670364 0.56109629 0.43963618 0.44012746 0.46898237 0.74515767 0.79350278 0.61171367 0.37486265 0.41621643 0.58885265 0.54371454 0.74976812 0.50108492 0.59668079 0.61107147 0.28724764 0.85041674 0.48453081 0.80291190 0.34667760 0.35612302 0.55103241 0.40357678 0.56006062 0.72791604 0.43866122 0.61279836 0.48189679 0.63447796 0.45608707 0.53776504 0.64129222 0.31665905 0.42757845 0.46000474 0.91832720 0.77595177 0.41015001 0.81425740 0.43063957 0.69679519 0.48443504 0.40779696 0.73927979 0.74004551 0.40294532 0.42585662 0.51429082 0.40944109 0.45274363 0.77045105 0.50753177 0.46456785 0.85663964 0.64589357 0.52870805 0.29567621 0.54818538 0.28100323 1.04456505 0.34739355 0.45799695 0.68099699 0.59786398 0.49499305 0.65415417 0.61633079 0.59463705 0.54666383 0.35353886 0.44933825 0.44577328 0.43178764 0.64851618 0.42543268 0.58002003 0.43722314 0.73852316 0.60285493 0.40498002 0.38446107 0.63616678 0.55726287 0.79172644 0.67913469 0.43713656 0.76110377 0.84010097 0.27977416 0.56497694 0.51630677 0.57249524 0.31628393 0.37040298 0.79643526 0.35758697 0.93478450 0.48721904 0.41685496 0.79938150 0.23058459 0.37268614 0.57171127 0.47556000 0.52419981 0.51394912 0.33843266 0.59699291 0.50127716 1.06380916 0.41192689 0.40962131 0.40361716 0.57378917 0.24691183 0.61383653 0.71592047 0.85931823 0.56022365 0.30463923 0.71238886 
0.83586743 0.58715619 0.31332526 0.41248348 0.35637932 0.42860745 0.54838740 0.65816352 0.46224865 0.83347044 0.45075919 0.46334263 0.71251459 0.82951559 0.40425342 0.63647481 0.69966569 0.31373697 0.57357733 0.51998507 0.61333384 0.60152960 0.46648467 0.58729088 0.37149479 0.70864449 0.71015212 0.38441732 0.52048334 0.40456558 0.53109285 0.27791631 0.36269175 0.61066478 0.53187128 0.52275604 0.87547500 0.37787009 0.59891033 0.47182472 0.70433320 0.34752822 0.72221703 0.48818054 0.34351543 0.70993146 0.35065567 0.34315844 0.32378673 0.67701860 0.42884274 0.42434147 0.52215962 0.43240755 0.79324132 0.42027373 0.59437228 0.52787103 0.54756895 0.73985000 0.45153692 0.39770858 0.44384836 0.49797859 0.79159762 0.47218605 0.91080870 0.34853893 0.47803241 0.40995935 0.33364748 0.41891906 0.59006307 0.77050838 0.71735648 0.40180575 0.27135758 0.42469699 0.33026491 0.44615528 0.58364647 0.45129717 0.61476033 0.50186116 0.59730859 0.61001996 0.68345199 0.43974601 0.58094134 0.62721135 0.73641771 0.40466380 0.55462276 0.63756497 0.43940416 0.28671741 0.57827174 0.53283440 0.78628075 0.50924083 0.38598520 0.39656078 0.53996609 0.33806897 0.19069903 0.32329401 0.56636491 0.39823195 0.44198847 0.46898237 0.74717981 0.81952616 0.59344943 0.39230734 0.44146420 0.59728533 0.53140242 0.72217759 0.49366103 0.61668680 0.62008039 0.27679876 0.87705815 0.45323708 0.81712383 0.33905738 0.36588162 0.56061630 0.41156918 0.55011204 0.71463986 0.45522026 0.60483960 0.48655290 0.63821388 0.49961836 0.53373677 0.66089479 0.30999180 0.42757845 0.47001590 0.93816377 0.79894791 0.42953774 0.81177111 0.44140722 0.66496107 0.48443504 0.41392959 0.72007443 0.74997945 0.42086266 0.40772667 0.52574636 0.40240146 0.46759161 0.78186576 0.50226131 0.46787443 0.84241520 0.65057968 0.52126109 0.28343598 0.55642924 0.32133948 1.05619322 0.36935545 0.47301722 0.69934838 0.60727974 0.49741357 0.65163333 0.60992164 0.60385677 0.53644491 0.33284583 0.44933825 0.43852445 0.42138159 0.65787477 0.41647519 0.60581117 0.42801741 0.72907470 0.60828617 0.41607741 0.36247337 0.60958648 0.55726287 0.81666880 0.68685237 0.44487409 0.77171939 0.82179592 0.28352969 0.54281228 0.45613235 0.57446597 0.30354239 0.39043901 0.76942956 0.34013305 0.91731035 0.46882674 0.41685496 0.82140714 0.21875175 0.39139873 0.54447109 0.46287611 0.53133211 0.51394912 0.35120817 0.59324998 0.48858454 1.05620499 0.42291352 0.40962131 0.40361716 0.60907134 0.23593242 0.61383653 0.66594005 0.84651098 0.56350946 0.28900616 0.71051168 
0.72388243 0.58247758 0.34237575 0.42175393 0.35230628 0.42860745 0.52843932 0.64959703 0.46747197 0.82497985 0.51111289 0.44726803 0.72889637 0.84206571 0.37376256 0.63518248 0.69193434 0.31373697 0.56798132 0.51061520 0.62598122 0.61885719 0.47537090 0.59684096 0.38851856 0.70531489 0.69887916 0.37695219 0.52048334 0.40023855 0.54133996 0.27391730 0.37017072 0.58466700 0.53621316 0.50277066 0.85194545 0.39947985 0.62554144 0.45987786 0.71134166 0.35760359 0.75211442 0.51779366 0.34853052 0.71276553 0.35065567 0.34315844 0.32378673 0.66763683 0.43617392 0.42434147 0.51818876 0.43240755 0.76045643 0.44533294 0.57359164 0.50831342 0.54493004 0.76472582 0.45594226 0.39770858 0.43332081 0.49265246 0.78200213 0.48875899 0.89976819 0.38833233 0.50590196 0.42779192 0.33364748 0.40248441 0.60463473 0.76406050 0.71482612 0.41345471 0.29725733 0.43826900 0.32621242 0.45665448 0.58364647 0.42256271 0.60376194 0.49798574 0.61390365 0.61001996 0.68551993 0.45225313 0.58438909 0.62077824 0.74005437 0.41674597 0.54842567 0.59713431 0.47282311 0.27863924 0.61222543 0.53392515 0.79346155 0.50553721 0.39428691 0.39656078 0.52525035 0.33806897 0.21082570 0.33907362 0.58443119 0.37910553 0.43070179 0.46898237 0.73084603 0.86115264 0.56355381 0.41710865 0.45356135 0.60560061 0.51452818 0.71772425 0.48358525 0.64239301 0.61107147 0.29732957 0.86002628 0.44506998 0.82238998 0.33905738 0.33575600 0.57930862 0.41156918 0.55411290 0.71463986 0.45522026 0.58653768 0.48655290 0.63572571 0.52001927 0.52967788 0.66942282 0.30999180 0.41143755 0.48855881 0.94792640 0.80036324 0.43580870 0.78390166 0.43063957 0.67144864 0.46997102 0.41392959 0.69699967 0.74337157 0.44639227 0.40024482 0.50963651 0.41636171 0.45274363 0.78751107 0.49586281 0.46456785 0.83191741 0.65677581 0.53239247 0.27923669 0.56455272 0.33065560 1.04586345 0.37639142 0.44640021 0.71314357 0.60727974 0.48270843 0.67153511 0.62267399 0.66065621 0.53791664 0.33708607 0.45160193 0.40824404 0.43689773 0.65227573 0.41647519 0.64255978 0.43722314 0.70653713 0.62297795 0.42331409 0.36247337 0.60958648 0.55726287 0.85857613 0.71689276 0.42925958 0.77171939 0.82916643 0.27596753 0.51707177 0.46320460 0.58228219 0.32041853 0.37040298 0.76021450 0.35758697 0.90174274 0.45935452 0.41311628 0.84073701 0.22670895 0.39658305 0.55825736 0.44983472 0.54531693 0.51723317 0.35120817 0.59324998 0.45300223 1.05620499 0.41745635 0.40705312 0.40361716 0.61663774 0.25222236 0.59829385 0.63520910 0.84392620 0.57002422 0.28900616 0.72170153 
0.68248289 0.56821065 0.35704062 0.44841682 0.33552004 0.44952729 0.53650757 0.65532046 0.46224865 0.82213018 0.46658011 0.44177986 0.79599776 0.86662087 0.35569559 0.64161813 0.71110512 0.33011672 0.57078619 0.51061520 0.61968979 0.61695593 0.45742585 0.58969291 0.38851856 0.70864449 0.66986726 0.38441732 0.51320350 0.40884682 0.52763293 0.26985904 0.40550170 0.58022080 0.57784037 0.49247393 0.83473265 0.37787009 0.64960946 0.45987786 0.72515542 0.35260190 0.75698253 0.50615636 0.34853052 0.74593495 0.32644266 0.35611234 0.31171588 0.64194879 0.47112168 0.45139620 0.52805991 0.42022461 0.70099934 0.45223773 0.54217083 0.49824682 0.53961352 0.78286413 0.46891003 0.38269525 0.43332081 0.49532268 0.78200213 0.48603608 0.90668426 0.41944685 0.49678586 0.40537865 0.34993243 0.40248441 0.60174862 0.71730426 0.70973833 0.43581953 0.29226106 0.43558843 0.34213447 0.44081191 0.58364647 0.40572072 0.60597760 0.49014294 0.60289104 0.60271407 0.68345199 0.42687261 0.62105242 0.59434991 0.75085865 0.43423937 0.53261756 0.57275110 0.46195217 0.27658283 0.62997476 0.53283440 0.80234717 0.48466168 0.38877213 0.37175070 0.52225744 0.37505384 0.16818072 0.38252663 0.61416678 0.36579942 0.43260336 0.45647392 0.71624850 0.86115264 0.52901710 0.45545280 0.42902607 0.57161419 0.52303336 0.70873360 0.47329503 0.66305400 0.60192774 0.29732957 0.84459853 0.47689994 0.84312576 0.33126192 0.32509436 0.55103241 0.41156918 0.54405557 0.72791604 0.45522026 0.58030878 0.48423044 0.63197508 0.51330907 0.52421714 0.67993245 0.31665905 0.40312483 0.49115066 0.96142756 0.82542412 0.43580870 0.75767675 0.43063957 0.67787415 0.46702447 0.42395354 0.68687322 0.76624988 0.45458363 0.38875213 0.52119435 0.39281911 0.43739190 0.77236521 0.49907232 0.43721593 0.85278378 0.65523227 0.52685618 0.28343598 0.56857094 0.33065560 1.04586345 0.38329827 0.40964493 0.70903319 0.59786398 0.48765941 0.71428953 0.62056680 0.67308344 0.53200530 0.33708607 0.46275428 0.40031622 0.44694267 0.64851618 0.42984143 0.64848210 0.41860929 0.70653713 0.62561213 0.43042911 0.36994783 0.60046497 0.58446222 0.87878068 0.72964661 0.44487409 0.78840715 0.82548940 0.27596753 0.50370848 0.49047487 0.58228219 0.32853168 0.37719993 0.73187349 0.36600193 0.89272509 0.44723221 0.43148588 0.86583916 0.23439617 0.40170046 0.55825736 0.45313026 0.51696912 0.53651551 0.36353499 0.59324998 0.41939857 1.04854568 0.42830117 0.40705312 0.37535633 0.62038633 0.25742337 0.57419150 0.58142901 0.86691176 0.58283536 0.33371556 0.70295283 
0.57860303 0.54360100 0.37505384 0.45695886 0.37608343 0.45963029 0.54445626 0.66941499 0.41227152 0.81352124 0.52511858 0.40126649 0.79103822 0.88577502 0.31229047 0.64608494 0.70158522 0.33011672 0.56657368 0.51061520 0.62910334 0.62264229 0.49266273 0.61778909 0.40482708 0.71085555 0.62699941 0.36155984 0.49326560 0.37322437 0.53109285 0.25297582 0.43168953 0.54808842 0.58183930 0.49936201 0.83124732 0.35494716 0.65548840 0.44761224 0.72515542 0.35760359 0.76181953 0.49424513 0.35347446 0.76197840 0.35065567 0.37771418 0.32771156 0.62535816 0.49731478 0.47192458 0.54157734 0.42432446 0.65914306 0.45903868 0.52703749 0.47747732 0.52882017 0.77081935 0.46030545 0.38269525 0.43685818 0.49532268 0.78441201 0.48054397 0.90392418 0.45765404 0.48749932 0.43643505 0.37302922 0.38534949 0.59006307 0.67465331 0.71228677 0.42478434 0.29226106 0.44093327 0.33822424 0.42992598 0.59771226 0.41254003 0.61476033 0.50952362 0.58954642 0.61001996 0.69373005 0.41807016 0.61780930 0.57373031 0.76150966 0.42848760 0.54842567 0.55375957 0.49384764 0.27451102 0.66956260 0.52180144 0.77355398 0.47288676 0.40509129 0.39656078 0.53412845 0.33806897 0.17979276 0.35415083 0.62850724 0.35199065 0.42687326 0.44361290 0.70990052 0.85298987 0.51394228 0.46991520 0.48805703 0.55082121 0.51879820 0.68104994 0.47068732 0.69094221 0.60499101 0.31653148 0.85619540 0.44506998 0.87000502 0.35413389 0.31407098 0.53633557 0.43466550 0.52336142 0.72351772 0.44976833 0.56764598 0.48072571 0.62693934 0.55859031 0.51312134 0.69437876 0.32318879 0.40312483 0.49969305 0.96525035 0.81715590 0.45410227 0.73876562 0.41959569 0.67144864 0.45807110 0.43180520 0.68346440 0.77584837 0.49350521 0.35629722 0.52800764 0.38299707 0.44256832 0.77045105 0.49907232 0.44072777 0.88688324 0.65368509 0.52685618 0.30356229 0.55232269 0.33065560 1.04066012 0.39675139 0.38772266 0.70765777 0.56868208 0.54135098 0.72344747 0.61420184 0.67308344 0.52902485 0.34127364 0.46714067 0.37123799 0.43689773 0.63325484 0.40732078 0.65435084 0.44623900 0.70653713 0.60828617 0.44088641 0.37727425 0.57862253 0.58446222 0.90686380 0.73862169 0.45995883 0.79457471 0.83282722 0.27210766 0.50370848 0.47017047 0.58999488 0.33251403 0.37719993 0.67161318 0.35758697 0.88132328 0.43477204 0.42787506 0.87404635 0.23814674 0.40925662 0.53032658 0.44983472 0.53836993 0.54590134 0.36755207 0.59324998 0.40929109 1.03305670 0.43362189 0.39924947 0.35732858 0.64241870 0.25222236 0.57419150 0.53588151 0.87942195 0.59537089 0.34734218 0.68369019 
0.52588839 0.54360100 0.38469690 0.46534413 0.38742517 0.42860745 0.58257520 0.66941499 0.42388708 0.80189892 0.53876028 0.38259258 0.82274098 0.86176581 0.30804142 0.66117067 0.70540860 0.32474861 0.54502302 0.47127648 0.62910334 0.61885719 0.50936788 0.61778909 0.42560076 0.71525717 0.56363054 0.36155984 0.48557787 0.38244118 0.53109285 0.25730050 0.47404982 0.50888731 0.60143532 0.48899350 0.81002048 0.35494716 0.66852701 0.42855609 0.70433320 0.36740277 0.76181953 0.51779366 0.32801043 0.78027895 0.32644266 0.39241669 0.32771156 0.64194879 0.50365025 0.44077363 0.53389500 0.43440483 0.64303591 0.46240165 0.51930547 0.45576232 0.53693552 0.77081935 0.45594226 0.35899997 0.43685818 0.51105111 0.80577661 0.45791730 0.89837859 0.46220792 0.48749932 0.43643505 0.39477703 0.41891906 0.58710535 0.62911746 0.70973833 0.44658213 0.28717787 0.44358154 0.34982385 0.42992598 0.59072122 0.41254003 0.60376194 0.49798574 0.58741167 0.58278409 0.69576743 0.43120645 0.60797617 0.58755712 0.77548348 0.43423937 0.56075139 0.55375957 0.46195217 0.28068058 0.65289038 0.51393746 0.75687661 0.46487115 0.39701556 0.38435598 0.51317401 0.32480615 0.17979276 0.33907362 0.63321523 0.35199065 0.41120281 0.45647392 0.71624850 0.88913237 0.50155631 0.54874273 0.45356135 0.53857921 0.49485736 0.68418123 0.46806509 0.70063332 0.58951553 0.33463338 0.85427353 0.47689994 0.88313791 0.38250832 0.30264637 0.54127885 0.44209621 0.52336142 0.71015932 0.45522026 0.56977599 0.48539306 0.62946225 0.52001927 0.52284304 0.69641805 0.30999180 0.43542458 0.50892410 0.97285087 0.82542412 0.46589909 0.72495570 0.43063957 0.69054578 0.45807110 0.43180520 0.66965562 0.73670443 0.51901655 0.33890626 0.51660225 0.38050195 0.41053195 0.78186576 0.48391256 0.45450382 0.91131986 0.64902140 0.51938266 0.28343598 0.56857094 0.36555352 1.02753651 0.40330972 0.38772266 0.70212910 0.57364884 0.54796651 0.70966624 0.60344441 0.68528533 0.52902485 0.34541044 0.47148626 0.36250176 0.45188141 0.63325484 0.42984143 0.67731747 0.45507627 0.69996455 0.60828617 0.46437186 0.39151600 0.54590511 0.57829901 0.90962442 0.74395477 0.45247932 0.77801925 0.84010097 0.28352969 0.47585741 0.49047487 0.59571386 0.33644924 0.36347894 0.63567162 0.35758697 0.84380279 0.42712149 0.42787506 0.89423484 0.23439617 0.41667577 0.50084056 0.45313026 0.56230905 0.56119565 0.36353499 0.59699291 0.37175709 1.00457493 0.42830117 0.39924947 0.33177126 0.63515950 0.25742337 0.54903208 0.49350622 0.89175666 0.59226188 0.36045400 0.67780465 
0.49744061 0.52828521 0.41757211 0.50518702 0.33119057 0.43919195 0.59353369 0.68866287 0.42957709 0.83347044 0.57775605 0.36295920 0.84165704 0.84206571 0.30373293 0.66427041 0.69387526 0.33011672 0.55230001 0.47127648 0.63221005 0.61885719 0.52554230 0.63804982 0.43561626 0.70864449 0.58438460 0.37695219 0.49071640 0.39586423 0.54133996 0.25297582 0.47404982 0.49338455 0.58975585 0.44893149 0.78082091 0.35494716 0.69525044 0.44135162 0.71828174 0.35760359 0.75211442 0.50615636 0.32267656 0.77769095 0.35065567 0.38952059 0.31981374 0.63204667 0.55172122 0.42988865 0.52413376 0.42022461 0.59963407 0.46905524 0.50615636 0.45576232 0.53693552 0.77081935 0.46891003 0.35899997 0.40390811 0.50062040 0.79159762 0.45208372 0.87869341 0.49290849 0.46837419 0.44069305 0.41538777 0.40248441 0.57512234 0.57142431 0.68637670 0.44658213 0.27673152 0.45143315 0.36471657 0.41305952 0.56557251 0.40572072 0.59930608 0.50186116 0.58741167 0.58278409 0.70385803 0.40907836 0.60466292 0.58068487 0.79598438 0.44552018 0.55769549 0.52737474 0.46195217 0.27451102 0.66127903 0.50248975 0.74364678 0.45465296 0.40774765 0.37175070 0.50080655 0.33806897 0.17979276 0.40893816 0.64252772 0.37251189 0.42106519 0.46898237 0.69919251 0.88122882 0.47911099 0.54261133 0.47683584 0.56575132 0.50369479 0.68104994 0.46806509 0.69677306 0.60803884 0.34332660 0.86002628 0.50673446 0.92608749 0.40247853 0.29077322 0.52630971 0.44209621 0.53173574 0.68265877 0.44701743 0.56764598 0.48539306 0.62313583 0.56476276 0.51731016 0.69641805 0.32318879 0.39463704 0.52043595 0.98039246 0.83225158 0.48863909 0.69360668 0.40536795 0.67787415 0.44585367 0.43951662 0.64839126 0.72658901 0.57307938 0.30610374 0.53250140 0.38299707 0.44256832 0.77807946 0.48720079 0.44421184 0.91372758 0.65523227 0.52499778 0.28757395 0.60353224 0.36555352 1.02356663 0.39675139 0.35476291 0.70489886 0.56868208 0.55015402 0.74364057 0.60126982 0.68528533 0.53938436 0.33284583 0.49056527 0.34898760 0.44694267 0.61563379 0.42543268 0.69953048 0.44623900 0.66612960 0.60285493 0.47727353 0.39151600 0.53570037 0.57622995 0.92601537 0.75100663 0.43713656 0.77801925 0.82548940 0.29089532 0.46130174 0.50355648 0.57838728 0.33251403 0.39043901 0.61309614 0.33106120 0.80954712 0.42968681 0.43506674 0.90613205 0.23814674 0.41911964 0.46134046 0.47242095 0.55895195 0.56119565 0.37152572 0.59324998 0.38285676 0.98676477 0.43362189 0.40186752 0.38117616 0.62781636 0.26252136 0.50431818 0.46701502 0.89175666 0.57965912 0.34734218 0.66185407 
0.46726410 0.49623755 0.45292055 0.48963908 0.36438885 0.43393198 0.62181286 0.66941499 0.39420697 0.83064989 0.59018233 0.35617432 0.86015720 0.86662087 0.27166700 0.66179178 0.69774088 0.35574428 0.55662055 0.46091749 0.61333384 0.63014427 0.52554230 0.64685092 0.44540661 0.69860810 0.60113252 0.34548239 0.48298810 0.39144103 0.54133996 0.25730050 0.50755252 0.47192268 0.66024566 0.43736908 0.78822221 0.35494716 0.69800391 0.42201286 0.66072311 0.35760359 0.77614968 0.49424513 0.34351543 0.80319577 0.36215560 0.41211995 0.32378673 0.61176180 0.57424964 0.45661483 0.52017798 0.42022461 0.58445100 0.47234691 0.48715171 0.45016993 0.50938176 0.77384812 0.48566206 0.36706839 0.38035888 0.51105111 0.79397836 0.45791730 0.87012058 0.50962197 0.46837419 0.44908796 0.44137413 0.42425582 0.57512234 0.50721071 0.69425126 0.41345471 0.31645460 0.45915051 0.33822424 0.41875717 0.56557251 0.41924844 0.59029344 0.49407990 0.58383640 0.58024472 0.70385803 0.43549716 0.64016618 0.58068487 0.78237680 0.43423937 0.56075139 0.50668526 0.46195217 0.27658283 0.68582966 0.50480006 0.73982338 0.43994895 0.42077801 0.36528498 0.50080655 0.35083074 0.17979276 0.46849753 0.67630847 0.38558643 0.41120281 0.48116575 0.71202280 0.87325373 0.45899939 0.60665790 0.48805703 0.53235265 0.49929563 0.64394676 0.46277605 0.70255550 0.59264295 0.36008398 0.85041674 0.49944293 0.94454952 0.40247853 0.26543842 0.53134629 0.43466550 0.50837454 0.66369232 0.45250250 0.55030917 0.47125235 0.62058721 0.55859031 0.52008395 0.71450986 0.33586765 0.39463704 0.53169862 0.96525035 0.82679412 0.47168688 0.65462521 0.40825316 0.68423930 0.44274663 0.44521254 0.61890335 0.68822835 0.63129399 0.29606481 0.52574636 0.36777251 0.45274363 0.77807946 0.48501111 0.44072777 0.91011361 0.65368509 0.53055346 0.29964520 0.55642924 0.37376923 1.01958127 0.38329827 0.34476758 0.70489886 0.59310005 0.51169628 0.74585051 0.59249169 0.66065621 0.53200530 0.34127364 0.50288263 0.34898760 0.42138159 0.60360069 0.42097776 0.72105951 0.43722314 0.64855052 0.61098368 0.49904953 0.39844602 0.52529743 0.58036068 0.92601537 0.74924989 0.45995883 0.76536769 0.81435870 0.27596753 0.48438091 0.45613235 0.57249524 0.34798798 0.37040298 0.61309614 0.34013305 0.77898708 0.41933139 0.44214146 0.90613205 0.25607697 0.41174452 0.44455879 0.49397554 0.54875744 0.56119565 0.37152572 0.60808351 0.37175709 0.96026960 0.43362189 0.38589284 0.35732858 0.64959679 0.29124129 0.49489084 0.43892788 0.88684337 0.56677620 0.36045400 0.64343721 
0.45142000 0.49069282 0.46568137 0.47358094 0.36832830 0.42860745 0.62525784 0.68866287 0.37527386 0.83908310 0.60235231 0.35617432 0.88050539 0.86662087 0.26677170 0.66550626 0.70540860 0.37498739 0.54060980 0.46091749 0.61652001 0.63386197 0.57860302 0.66410331 0.47356480 0.69183630 0.59782047 0.35361250 0.47776646 0.42142965 0.54133996 0.27391730 0.52350045 0.46081706 0.68099139 0.41327494 0.74270882 0.34291153 0.69248601 0.40174428 0.70433320 0.37220562 0.79021999 0.48203966 0.33842603 0.82791524 0.35065567 0.42563566 0.31981374 0.61518906 0.57424964 0.43536515 0.52413376 0.42227951 0.53352833 0.49477571 0.47310980 0.44450719 0.51780187 0.76472582 0.49382502 0.34229304 0.36381354 0.51362569 0.80343082 0.44318940 0.86291151 0.54535772 0.45851258 0.44069305 0.45380964 0.41351343 0.56288429 0.47705194 0.67573456 0.41345471 0.29226106 0.45915051 0.34600052 0.40728218 0.57648488 0.41924844 0.59930608 0.51331194 0.58954642 0.58782994 0.71185667 0.43974601 0.62427869 0.58068487 0.76852834 0.45652234 0.55153293 0.50668526 0.43940416 0.27863924 0.68850347 0.50938925 0.72823274 0.44207947 0.41820442 0.34516186 0.49132671 0.36314433 0.19069903 0.44563004 0.69579013 0.37910553 0.41120281 0.48116575 0.69919251 0.88518941 0.45556114 0.60665790 0.49902598 0.55082121 0.49037892 0.64725756 0.46806509 0.71962412 0.59264295 0.36817677 0.83873998 0.50673446 0.97306496 0.42150363 0.26543842 0.49501531 0.46367442 0.50181459 0.63417997 0.44701743 0.54366535 0.47363846 0.61158339 0.54603611 0.51731016 0.70250042 0.34203087 0.36800093 0.54038321 0.96905806 0.81853973 0.48305446 0.62943781 0.40246205 0.67144864 0.42362616 0.45083650 0.63012304 0.67006608 0.70056043 0.31582373 0.52574636 0.37546196 0.46269523 0.77427465 0.48829194 0.44421184 0.90890576 0.65677581 0.52870805 0.29964520 0.59210789 0.38968136 1.01958127 0.38329827 0.33447368 0.67956482 0.57857294 0.49982236 0.70966624 0.59249169 0.65223986 0.54521571 0.31531515 0.51292120 0.33492858 0.43689773 0.59132278 0.43420541 0.74709888 0.42801741 0.63777053 0.60693291 0.50509882 0.39151600 0.51468427 0.57415344 0.93141493 0.75450785 0.45247932 0.80474893 0.80685292 0.29089532 0.46130174 0.45613235 0.57051770 0.34798798 0.37719993 0.61309614 0.34013305 0.76589392 0.40871369 0.43148588 0.92175617 0.25607697 0.43113123 0.42711827 0.49095426 0.58204516 0.56420477 0.37545732 0.61897544 0.37175709 0.93819149 0.45930184 0.39396116 0.35732858 0.66021761 0.26752222 0.48528039 0.40891603 0.88930340 0.55691847 0.36045400 0.59826379 
0.41793370 0.49069282 0.48419243 0.45695886 0.33979435 0.38930206 0.62525784 0.68594625 0.37527386 0.79602412 0.67075116 0.34925765 0.88939961 0.88577502 0.22960051 0.67409379 0.69966569 0.38424774 0.53764753 0.40516909 0.60042010 0.61885719 0.54123357 0.69122064 0.49580987 0.68270274 0.60113252 0.34548239 0.48298810 0.43364754 0.54471283 0.27791631 0.52870954 0.43776142 0.70442298 0.41327494 0.73878950 0.35494716 0.69525044 0.38764357 0.71828174 0.36740277 0.80404414 0.45665109 0.35835021 0.83518843 0.33876555 0.44130845 0.31981374 0.62198694 0.56309811 0.42434147 0.52215962 0.41190251 0.51057002 0.49789735 0.47877598 0.43295958 0.49503009 0.73349923 0.48152870 0.36706839 0.36381354 0.54840217 0.78920968 0.45208372 0.85564170 0.57526220 0.50590196 0.45732879 0.49487919 0.41891906 0.58413264 0.46656600 0.66219141 0.43581953 0.28717787 0.46169431 0.36105099 0.41305952 0.53538658 0.40226772 0.62341935 0.50952362 0.59660711 0.59033669 0.69373005 0.41807016 0.62748836 0.60106595 0.77548348 0.46192516 0.56379071 0.47018403 0.42768460 0.28471935 0.65289038 0.50133060 0.71447272 0.43994895 0.43837029 0.32379052 0.50702800 0.35083074 0.17979276 0.49029964 0.69792120 0.36579942 0.41319412 0.50465090 0.69703117 0.88913237 0.43072563 0.58988070 0.48805703 0.55082121 0.48358351 0.63559430 0.46010873 0.73629716 0.60499101 0.39890947 0.83086431 0.50673446 0.95213639 0.40247853 0.26543842 0.47300351 0.49097235 0.49068650 0.62912666 0.43014271 0.54810351 0.47005476 0.59316590 0.52664399 0.49310327 0.68822462 0.33586765 0.37708875 0.54272762 0.97662895 0.80459425 0.47168688 0.60319960 0.42515349 0.66496107 0.40016592 0.45269562 0.64114644 0.66637422 0.75872095 0.30610374 0.53250140 0.36517338 0.44256832 0.77045105 0.47391099 0.45788308 0.90405823 0.65985206 0.53605158 0.30356229 0.60353224 0.36555352 0.99260344 0.36935545 0.31840946 0.67956482 0.57364884 0.49741357 0.73473438 0.58358154 0.61293784 0.54666383 0.34541044 0.53243083 0.32521844 0.41608098 0.55726075 0.43420541 0.77226074 0.43722314 0.61938710 0.60693291 0.50208328 0.39151600 0.49649176 0.56365615 0.94742897 0.74748901 0.46731863 0.83647526 0.77217463 0.28352969 0.46424938 0.47017047 0.57051770 0.37703547 0.37040298 0.60925224 0.34896914 0.74174406 0.40330002 0.43148588 0.92369060 0.25607697 0.43584318 0.41812530 0.49397554 0.59166640 0.55817032 0.41271852 0.60808351 0.38828762 0.90495508 0.45930184 0.40962131 0.33834163 0.66021761 0.29124129 0.47547574 0.38131616 0.89664304 0.53666007 0.38534154 0.58013036 
0.36194122 0.49069282 0.49909413 0.46534413 0.36438885 0.38930206 0.62181286 0.68866287 0.36210223 0.80189892 0.64875330 0.32763272 0.89820576 0.89987313 0.27647563 0.67287371 0.68214694 0.40647665 0.54060980 0.38059010 0.59714803 0.61695593 0.56395248 0.70739173 0.52125235 0.67924600 0.56009678 0.32861930 0.48815389 0.40884682 0.54806494 0.28958216 0.54403763 0.44363768 0.73345018 0.42549260 0.72690470 0.35494716 0.69248601 0.37301020 0.73196453 0.39534564 0.81312967 0.43664195 0.38179606 0.85428091 0.31363595 0.46382570 0.31171588 0.62535816 0.57424964 0.39544004 0.52215962 0.40340876 0.48652955 0.50099955 0.45272002 0.41503617 0.49503009 0.73030314 0.48976055 0.37496324 0.35089293 0.54599160 0.78200213 0.44913853 0.85125000 0.58964598 0.51485666 0.45732879 0.54313875 0.42425582 0.56596862 0.42202483 0.61978889 0.41345471 0.30217102 0.45402018 0.34982385 0.41305952 0.53538658 0.41590776 0.62983550 0.50952362 0.58168069 0.56997410 0.70184412 0.42249431 0.64329659 0.58068487 0.76852834 0.46726551 0.55153293 0.50668526 0.43940416 0.28870163 0.65289038 0.50709984 0.71049234 0.42473621 0.45528330 0.33106763 0.48812586 0.36314433 0.19069903 0.53122627 0.66968865 0.36579942 0.41714822 0.50465090 0.67949298 0.88518941 0.41963211 0.68440242 0.52027054 0.54778636 0.47669122 0.61855114 0.45472715 0.74720586 0.60192774 0.40622952 0.82091348 0.54845165 0.97896238 0.42150363 0.27839417 0.47300351 0.48429214 0.47466909 0.60322547 0.42436873 0.55469417 0.46523356 0.58644805 0.52664399 0.49601246 0.67574822 0.33586765 0.38596264 0.54506194 0.97285087 0.78465431 0.51565581 0.59983913 0.41111814 0.67787415 0.39320597 0.45639116 0.58395224 0.65892847 0.80589064 0.30112611 0.53695756 0.35458638 0.46759161 0.77045105 0.47165962 0.42650698 0.90040545 0.66748067 0.53239247 0.32968139 0.59210789 0.37376923 0.96627709 0.33975759 0.33447368 0.67380569 0.58829754 0.49741357 0.73024054 0.58133266 0.59463705 0.54810812 0.32419901 0.53051215 0.31520931 0.41071197 0.54841478 0.43852596 0.77226074 0.45507627 0.59269316 0.59599629 0.52282695 0.40525755 0.48144305 0.55295961 0.91785649 0.73683542 0.45247932 0.84614582 0.75625180 0.27210766 0.48155650 0.46320460 0.56454353 0.38395412 0.39689300 0.57758082 0.34013305 0.71111466 0.40056575 0.46271707 0.91787507 0.26625615 0.44281712 0.35947358 0.51172879 0.57226220 0.54590134 0.44358552 0.61173570 0.38285676 0.88149263 0.46426741 0.39129020 0.31822381 0.66021761 0.31316905 0.45523336 0.36673815 0.90633676 0.53666007 0.37310535 0.57550773 
0.34124144 0.47941102 0.51640888 0.46534413 0.37222606 0.35859873 0.62525784 0.69674922 0.35533336 0.79010564 0.64875330 0.32009993 0.88939961 0.92289150 0.28120205 0.66117067 0.66416626 0.43971169 0.53317327 0.43946758 0.59054951 0.60929159 0.54891103 0.71137707 0.56873294 0.66759426 0.51580665 0.32861930 0.48815389 0.43764437 0.54471283 0.27791631 0.54403763 0.43776142 0.77345755 0.41738723 0.68155636 0.35494716 0.69386960 0.37301020 0.73196453 0.36253629 0.81312967 0.44341200 0.38179606 0.85663756 0.32644266 0.47587513 0.32378673 0.61859734 0.59058227 0.38326974 0.50199134 0.38361083 0.45138814 0.52809989 0.43448213 0.42109542 0.49793353 0.72062983 0.47735953 0.37496324 0.34200813 0.54357034 0.78681450 0.44617388 0.81526528 0.60020765 0.51485666 0.45322710 0.55329175 0.42952628 0.55037419 0.39788881 0.60798231 0.45709138 0.30700605 0.46674030 0.36105099 0.40728218 0.52757030 0.42256271 0.65282210 0.51707253 0.58311871 0.58531246 0.68345199 0.42687261 0.62748836 0.60770776 0.73276301 0.48293237 0.57281193 0.54728263 0.43940416 0.29457414 0.61222543 0.51280418 0.72040205 0.42473621 0.46929528 0.32379052 0.47179592 0.38659665 0.17979276 0.56921785 0.66746746 0.36579942 0.41319412 0.53795967 0.65461120 0.85298987 0.41586852 0.69891434 0.53057393 0.52921190 0.46020800 0.61682092 0.47068732 0.78762413 0.59884881 0.41341998 0.82291328 0.53490754 0.98919826 0.43372366 0.27839417 0.46733859 0.47064736 0.49516775 0.60849393 0.42145207 0.54143263 0.45913587 0.57277606 0.55859031 0.49164222 0.66730103 0.32958919 0.39463704 0.53010432 0.96525035 0.78176422 0.49962111 0.57576693 0.40536795 0.65179222 0.39320597 0.45822775 0.55102662 0.61235566 0.84827582 0.29606481 0.53025929 0.36255562 0.50052691 0.74907244 0.47052989 0.41921572 0.88688324 0.68248211 0.54329584 0.34026209 0.62210679 0.36555352 0.93631876 0.33194603 0.30723370 0.67090759 0.57364884 0.49011615 0.71888308 0.58358154 0.58997316 0.54521571 0.33284583 0.55309715 0.31520931 0.40527184 0.53942376 0.45539847 0.76229567 0.40898480 0.57286499 0.59737431 0.53431904 0.39151600 0.48902529 0.53762705 0.89853103 0.72055975 0.44487409 0.86891614 0.78390453 0.28723611 0.46130174 0.46320460 0.54207522 0.40399982 0.39043901 0.56524672 0.32173365 0.69383803 0.40330002 0.46605802 0.91592836 0.27925181 0.45867746 0.36989527 0.52037834 0.56564622 0.52049650 0.44358552 0.62967897 0.37175709 0.86114064 0.47885527 0.38860090 0.33834163 0.66021761 0.33365882 0.46546460 0.35155613 0.91114494 0.49365546 0.34734218 0.56850332 
0.36194122 0.47366936 0.52763647 0.43082494 0.37608343 0.37118495 0.61834870 0.71264667 0.38168926 0.76290451 0.69205012 0.32009993 0.88050539 0.91604672 0.30804142 0.66981379 0.66416626 0.45542061 0.54355592 0.43946758 0.58051111 0.59957340 0.57860302 0.71336139 0.60901358 0.66169145 0.47991412 0.34548239 0.49071640 0.41727754 0.52763293 0.30804505 0.54905190 0.43180520 0.81149490 0.41327494 0.65991411 0.34291153 0.69800391 0.36547386 0.69010278 0.35760359 0.79946265 0.45008022 0.37722349 0.87064345 0.36215560 0.48762691 0.31171588 0.60831522 0.56309811 0.38326974 0.49369340 0.38134762 0.43447617 0.53393543 0.42506985 0.41503617 0.50938176 0.73668147 0.46462766 0.37496324 0.33747802 0.56498826 0.77958482 0.43411289 0.79666362 0.60368714 0.50590196 0.46139401 0.59216553 0.44496326 0.54720199 0.38525420 0.59594186 0.49691072 0.32107462 0.46169431 0.39281178 0.41305952 0.47363067 0.43235311 0.65282210 0.53547941 0.58383640 0.58531246 0.67721029 0.42249431 0.63702038 0.55956194 0.71420903 0.48293237 0.56982072 0.54728263 0.43940416 0.30410974 0.60010095 0.51166841 0.72040205 0.42694265 0.46929528 0.33818817 0.47179592 0.36314433 0.19069903 0.57832590 0.67850073 0.35199065 0.41714822 0.56932301 0.64063213 0.83223275 0.38850385 0.69411075 0.54068102 0.51967578 0.47204046 0.59025938 0.48103334 0.82769809 0.60192774 0.43427761 0.82291328 0.52800522 0.95213639 0.46286441 0.26543842 0.45579758 0.47751849 0.47699022 0.60322547 0.40957779 0.54366535 0.45790659 0.57828365 0.55234887 0.48870702 0.65225527 0.34808498 0.39463704 0.52367857 0.96715607 0.76419425 0.51565581 0.54325186 0.40246205 0.63152427 0.38252871 0.46005702 0.53380276 0.59602324 0.88239088 0.29606481 0.54793943 0.36777251 0.47723369 0.74511953 0.46826226 0.42287707 0.88935712 0.69570688 0.53968586 0.33677213 0.59210789 0.34854160 0.88413525 0.33975759 0.31287149 0.67669138 0.56367156 0.49256063 0.69086380 0.58805349 0.58997316 0.54954862 0.33284583 0.56585560 0.32025297 0.40527184 0.52564897 0.45123950 0.73679357 0.44623900 0.53099206 0.60285493 0.55110800 0.39844602 0.46984030 0.52640187 0.89012026 0.70203326 0.42925958 0.85950182 0.81061449 0.31195047 0.45234357 0.49047487 0.52727895 0.41682839 0.40324368 0.56524672 0.29196853 0.67312177 0.40330002 0.47918899 0.90613205 0.28861479 0.48254876 0.36989527 0.52037834 0.58204516 0.52049650 0.43691468 0.62613145 0.35445648 0.83452056 0.47885527 0.38316565 0.34478681 0.66372010 0.37126126 0.44476683 0.33022949 0.89664304 0.50107927 0.36045400 0.55663347 
0.31920214 0.43134307 0.57418159 0.42175393 0.38368184 0.36494610 0.61834870 0.70738722 0.36874686 0.74421830 0.69205012 0.32009993 0.86244182 0.94312782 0.32061967 0.67834679 0.65190367 0.47432571 0.53764753 0.48141262 0.57372126 0.57558067 0.54891103 0.74439146 0.64679048 0.66287621 0.47991412 0.31084273 0.49071640 0.41308369 0.52763293 0.30444206 0.55894552 0.42576567 0.82846179 0.41738723 0.66429898 0.34291153 0.71831865 0.36547386 0.62205024 0.35260190 0.81312967 0.42976528 0.40388314 0.87985687 0.39464993 0.51693271 0.31579076 0.60136283 0.55743869 0.36425263 0.48949168 0.36747576 0.44131873 0.55387584 0.41867745 0.40888715 0.50369017 0.76777863 0.48152870 0.38269525 0.33288627 0.57425098 0.77472755 0.43715934 0.78401736 0.61740905 0.52365826 0.46139401 0.61521556 0.45496368 0.54720199 0.37219091 0.56791830 0.46736438 0.33012075 0.47173231 0.40613119 0.40728218 0.47363067 0.44819544 0.66703762 0.56368158 0.59025630 0.59033669 0.67929723 0.42687261 0.61454908 0.54502539 0.67557411 0.48293237 0.57578760 0.54072811 0.43940416 0.31697802 0.62116350 0.49195911 0.71447272 0.42251825 0.49830474 0.33818817 0.50392688 0.43978961 0.20101442 0.62186845 0.70216392 0.35896144 0.43070179 0.59904654 0.63352693 0.79350278 0.39651508 0.71313101 0.54068102 0.51321992 0.46020800 0.57929385 0.47329503 0.83095035 0.62601431 0.43427761 0.80064089 0.49944293 0.91514598 0.46286441 0.27839417 0.47300351 0.49756288 0.46999243 0.57059417 0.40655504 0.53467853 0.45913587 0.58238016 0.55234887 0.48723278 0.66942282 0.33586765 0.38596264 0.52609743 0.95373602 0.75824712 0.51036689 0.51654927 0.41678900 0.65179222 0.36022597 0.45639116 0.52497897 0.57495565 1.00553007 0.29091546 0.54357331 0.38050195 0.50052691 0.76467979 0.46139252 0.41921572 0.88315943 0.71861693 0.54149386 0.36049302 0.59594034 0.36555352 0.84328254 0.35486523 0.31840946 0.65025931 0.55861611 0.48021379 0.68367958 0.59689689 0.57575484 0.54810812 0.32419901 0.57656675 0.32025297 0.41608098 0.51862439 0.47564819 0.74709888 0.39912829 0.53099206 0.60421732 0.56471766 0.41854819 0.45794368 0.51260728 0.86439705 0.68685237 0.42123532 0.87078678 0.81808576 0.29807900 0.44627157 0.48380142 0.50539053 0.41682839 0.44516897 0.53973357 0.32173365 0.66404556 0.39781269 0.46937520 0.91202246 0.29469156 0.47829715 0.34874060 0.52037834 0.59166640 0.50396857 0.43691468 0.62256372 0.36031567 0.81100821 0.48362011 0.37765219 0.31122903 0.68096246 0.40864693 0.44476683 0.29536623 0.88930340 0.50839468 0.33371556 0.53709634 
0.34124144 0.41187385 0.57162398 0.43970886 0.39113268 0.33884395 0.61486501 0.71786760 0.36210223 0.71527425 0.71271287 0.28800523 0.86925965 0.90683999 0.34055260 0.67834679 0.63940595 0.49606169 0.53616026 0.45032028 0.55989462 0.57558067 0.57860302 0.77417880 0.69809892 0.65213584 0.47156715 0.32861930 0.50581889 0.43764437 0.52415016 0.32546225 0.57822515 0.41963923 0.83958258 0.41327494 0.65549992 0.33043782 0.73547100 0.36547386 0.59764654 0.32644592 0.79485477 0.45008022 0.39519647 0.89123972 0.39464993 0.52129509 0.31579076 0.57636937 0.57974499 0.35768898 0.47882609 0.36273394 0.42400532 0.57850444 0.40559054 0.40888715 0.50654396 0.76472582 0.45153692 0.39770858 0.33747802 0.55557113 0.75248191 0.44018469 0.77278214 0.63083255 0.47803241 0.45732879 0.68783190 0.46474897 0.53105677 0.37219091 0.52134053 0.46736438 0.32107462 0.48398714 0.43153847 0.41875717 0.48660924 0.46047704 0.68878378 0.56023395 0.60219606 0.58278409 0.68551993 0.41359869 0.61780930 0.57373031 0.65540316 0.49310049 0.59044103 0.57894319 0.41563471 0.33789970 0.65289038 0.49077509 0.70648953 0.42913774 0.50046660 0.33818817 0.51621958 0.45934527 0.22020026 0.67039672 0.72710054 0.34487899 0.42494606 0.62736339 0.62392749 0.75741540 0.38443563 0.75417473 0.53057393 0.50005824 0.45538894 0.56811672 0.48358525 0.83418994 0.63771652 0.44764312 0.78613907 0.50673446 0.90724984 0.45718488 0.26543842 0.48413452 0.50406724 0.46999243 0.55929416 0.41851508 0.52553805 0.47601260 0.57965237 0.56476276 0.49310327 0.66517247 0.36564637 0.38596264 0.53090207 0.93027990 0.73705438 0.51565581 0.48423234 0.41396328 0.61764292 0.37154472 0.46730245 0.50224172 0.53953913 1.02731303 0.31582373 0.54357331 0.38793917 0.52712184 0.76080798 0.46369374 0.42650698 0.88440244 0.72562799 0.52870805 0.40377560 0.61474432 0.34854160 0.81045732 0.37639142 0.28966271 0.64423826 0.55861611 0.49982236 0.67398150 0.60344441 0.55623202 0.56933301 0.33284583 0.59227038 0.31520931 0.42661634 0.52564897 0.48739436 0.76229567 0.39912829 0.49959720 0.62297795 0.58842233 0.44393740 0.46590852 0.50556886 0.82885856 0.68107230 0.45995883 0.86139291 0.79546149 0.30509358 0.45234357 0.49047487 0.50089808 0.44434056 0.45644086 0.54406886 0.32173365 0.66404556 0.39781269 0.47266911 0.90613205 0.30648385 0.47615711 0.34874060 0.52606571 0.55217653 0.49034527 0.44358552 0.62613145 0.34243750 0.77648124 0.49764100 0.37486505 0.31822381 0.68435880 0.46049292 0.44476683 0.30145690 0.84651098 0.50475023 0.31950833 0.51682120 
0.38151953 0.37719857 0.57545613 0.40299984 0.39480536 0.31786380 0.58257520 0.72819716 0.40633924 0.71527425 0.67075116 0.27940612 0.86015720 0.88814025 0.33666044 0.68377607 0.62450926 0.52698738 0.55518410 0.48141262 0.56685011 0.56942454 0.60684397 0.77417880 0.75736210 0.64609181 0.44111068 0.36933621 0.50581889 0.41727754 0.52415016 0.33217352 0.58762780 0.41342201 0.87209451 0.40912132 0.63753760 0.34291153 0.73937273 0.36547386 0.59764654 0.31537673 0.80859967 0.46951702 0.39078072 0.89800016 0.39464993 0.54880598 0.31579076 0.58361959 0.55172122 0.36425263 0.48525357 0.35792930 0.39472747 0.57850444 0.38161003 0.37663919 0.50082012 0.74927522 0.45153692 0.37496324 0.34647901 0.56731812 0.73214079 0.44617388 0.73805101 0.64397632 0.47803241 0.45322710 0.70777318 0.48835513 0.53432484 0.37219091 0.50366280 0.46736438 0.32107462 0.48156113 0.45260137 0.38943625 0.44654327 0.46649660 0.67502638 0.55676497 0.61730481 0.58024472 0.66667761 0.41807016 0.63068171 0.56669040 0.61307352 0.48293237 0.59906106 0.54072811 0.43940416 0.35759943 0.65569852 0.49549419 0.71843105 0.43349458 0.50689684 0.34516186 0.51621958 0.48720924 0.23784346 0.69338840 0.73925348 0.37251189 0.42687326 0.67191141 0.60427127 0.71464215 0.38443563 0.76736830 0.56992782 0.47963902 0.44061561 0.55479219 0.47588845 0.85652402 0.64635415 0.46697467 0.77561465 0.54845165 0.92141418 0.46286441 0.26543842 0.51608914 0.52928599 0.48388682 0.55355766 0.41555734 0.51388388 0.46402043 0.58644805 0.56476276 0.47678554 0.67153791 0.35988781 0.38596264 0.52930536 0.93225712 0.72622613 0.53120669 0.48838891 0.41959569 0.54293844 0.36403799 0.47266365 0.51600431 0.52092869 1.05914781 0.31582373 0.54793943 0.39763915 0.55654534 0.74907244 0.45907976 0.43010626 0.87941986 0.73808009 0.54509186 0.40958561 0.58045872 0.32133948 0.77799158 0.39008283 0.30149050 0.63816041 0.54836541 0.48765941 0.64656218 0.62267399 0.55124329 0.57486065 0.32855087 0.59741321 0.33967958 0.41608098 0.49695525 0.50636617 0.73158648 0.38902214 0.50420187 0.62561213 0.58583584 0.45610233 0.46194327 0.49843106 0.77895582 0.66936245 0.45995883 0.86516270 0.79546149 0.33484566 0.44011580 0.52874968 0.46339322 0.44729303 0.45084014 0.52651360 0.31212749 0.63921257 0.38943675 0.47266911 0.89821808 0.30648385 0.48042766 0.32621696 0.53448329 0.54531693 0.47633251 0.46618234 0.61897544 0.35445648 0.73816512 0.50677278 0.36922766 0.31822381 0.70109377 0.49382365 0.44476683 0.27628982 0.82560624 0.51201319 0.30463923 0.50900985 
0.34124144 0.36987363 0.59177546 0.37310535 0.41267881 0.30307124 0.57140659 0.72819716 0.38799861 0.74421830 0.62598289 0.26136049 0.83225275 0.87625028 0.34820642 0.68377607 0.61364741 0.53031226 0.55805329 0.48141262 0.55638428 0.54840528 0.57860302 0.77417880 0.82023830 0.63999072 0.41799960 0.36933621 0.48815389 0.43364754 0.51356018 0.32546225 0.59688234 0.42576567 0.90855585 0.42145939 0.65549992 0.34291153 0.74839767 0.33363046 0.49803878 0.29800299 0.78555789 0.46312873 0.38179606 0.89800016 0.40490228 0.57302954 0.33158994 0.58000580 0.53420177 0.35100261 0.47882609 0.36273394 0.40224677 0.58912009 0.36720442 0.39630298 0.50938176 0.74614670 0.45594226 0.40500659 0.35525202 0.59011099 0.70052253 0.45500986 0.71745016 0.66635434 0.50590196 0.46542374 0.72716782 0.50198625 0.50759145 0.38525420 0.48534161 0.45709138 0.34750726 0.49593924 0.48109420 0.37073227 0.43714131 0.45437773 0.68683531 0.57390019 0.61458539 0.60515916 0.65813010 0.42687261 0.62748836 0.56669040 0.56284595 0.48804291 0.61036510 0.54072811 0.41563471 0.37626919 0.64723754 0.51053010 0.70849376 0.43565666 0.52159255 0.36528498 0.51924729 0.52205286 0.25426536 0.75819165 0.71057337 0.35896144 0.44384168 0.71368415 0.59165462 0.68973404 0.40436762 0.77171603 0.56992782 0.47963902 0.42272804 0.53916109 0.48358525 0.87675353 0.63771652 0.49156889 0.77773093 0.56816274 0.92141418 0.45718488 0.31407098 0.54127885 0.52928599 0.48843046 0.55929416 0.41851508 0.51388388 0.46280412 0.58509523 0.57690959 0.47678554 0.65225527 0.38240214 0.38596264 0.51553378 0.93027990 0.72153571 0.52089102 0.45407216 0.43605664 0.51000186 0.36403799 0.47620425 0.49756960 0.49668603 1.07471164 0.32525337 0.54793943 0.40710807 0.57268043 0.75496301 0.46023759 0.45109925 0.87941986 0.74081880 0.55398465 0.44550764 0.57652336 0.33065560 0.76922026 0.40976307 0.27733093 0.65025931 0.53261957 0.49011615 0.65415417 0.64539921 0.51497079 0.57623427 0.31978793 0.61590293 0.35354971 0.39416639 0.50185148 0.49886403 0.69404388 0.37864635 0.49494968 0.63344891 0.59356149 0.46206470 0.45390885 0.50320084 0.74270524 0.64937696 0.45995883 0.85760655 0.78777569 0.31532301 0.43700541 0.54090644 0.43832611 0.46461396 0.45644086 0.51295303 0.34013305 0.60340079 0.38943675 0.49196960 0.89023377 0.30936170 0.50326836 0.31435054 0.54002213 0.55557457 0.46554623 0.46302175 0.62613145 0.40414257 0.70692935 0.50222764 0.36060637 0.35732858 0.70109377 0.53006717 0.43404797 0.26963125 0.83088174 0.49738122 0.30463923 0.48205872 
0.29552376 0.33899479 0.60644981 0.36259321 0.42980964 0.31786380 0.56383796 0.73584918 0.36874686 0.72505066 0.68148384 0.26136049 0.83225275 0.84950678 0.37021970 0.69035386 0.60924844 0.53031226 0.55662055 0.51061520 0.54211564 0.53976843 0.57132471 0.79756228 0.88595863 0.63010610 0.39854698 0.38441732 0.50083533 0.43764437 0.48795724 0.34520485 0.60599559 0.43776142 0.93620839 0.40068492 0.65105580 0.36658784 0.78223338 0.33363046 0.47770202 0.29800299 0.79021999 0.48818054 0.36316049 0.89800016 0.40490228 0.60941752 0.34296202 0.57270985 0.55172122 0.35100261 0.46570507 0.37215717 0.40595419 0.59435682 0.36351383 0.41503617 0.49503009 0.71410816 0.45594226 0.43297025 0.37629075 0.60989672 0.70589060 0.46936700 0.70692465 0.66320371 0.48749932 0.46139401 0.78247270 0.50644844 0.49368218 0.37219091 0.47400912 0.41345471 0.34324320 0.50064019 0.48659260 0.36428426 0.44186730 0.45743755 0.67898551 0.57390019 0.61798280 0.59283284 0.66027736 0.45634601 0.62748836 0.55956194 0.55805569 0.47254552 0.61036510 0.52056963 0.42768460 0.39405538 0.65849469 0.51166841 0.69229748 0.43780807 0.52776546 0.38435598 0.54574129 0.56258077 0.26968914 0.81146152 0.71266022 0.35896144 0.44568718 0.74541878 0.58136418 0.67951518 0.38850385 0.79309726 0.59774535 0.45097750 0.42272804 0.53916109 0.48612378 0.83741699 0.64060867 0.55889522 0.79030960 0.58721257 0.89607835 0.45143390 0.32509436 0.57930862 0.50406724 0.47699022 0.52999111 0.42726547 0.51623576 0.47125235 0.58779777 0.62313357 0.47829198 0.64789231 0.36564637 0.39463704 0.51223960 0.92432287 0.72310257 0.51565581 0.43123967 0.44405833 0.55086497 0.35637317 0.48320763 0.48809121 0.51617126 1.11183972 0.32986712 0.56083388 0.41406769 0.56868957 0.74907244 0.46598360 0.44421184 0.85792108 0.73808009 0.53968586 0.47626771 0.57652336 0.33971634 0.72751135 0.43461938 0.28356386 0.65918778 0.50528729 0.48765941 0.62849099 0.64742559 0.49861832 0.58575945 0.33284583 0.62412629 0.37552990 0.41608098 0.48701514 0.51375876 0.67164944 0.37864635 0.50420187 0.63474563 0.60370857 0.46206470 0.43739751 0.48875186 0.69021110 0.64326024 0.45247932 0.84035683 0.78001416 0.32846706 0.46717843 0.55864577 0.40620878 0.46177226 0.44516897 0.51751270 0.34013305 0.58640017 0.39224860 0.49823698 0.87608613 0.31221301 0.51132117 0.31435054 0.54822546 0.57880255 0.45450403 0.45663493 0.63320661 0.39892761 0.68844434 0.52016997 0.34576018 0.38690845 0.72387302 0.57791404 0.43404797 0.26280403 0.78768911 0.49365546 0.31950833 0.44758029 
0.31920214 0.33082503 0.60402885 0.37310535 0.42980964 0.29539731 0.56763489 0.75340171 0.35533336 0.74105812 0.72282278 0.26136049 0.83225275 0.83957069 0.39099559 0.69094874 0.63093663 0.55302696 0.56090780 0.50107014 0.50468219 0.54194055 0.49266273 0.83225495 0.96293501 0.62258965 0.42272291 0.35361250 0.51564154 0.41727754 0.49540741 0.32883501 0.61050119 0.40710985 0.97265027 0.38768626 0.62836392 0.37787009 0.80280605 0.33363046 0.47770202 0.30969380 0.75698253 0.50615636 0.36790789 0.92017634 0.38412403 0.61863768 0.31981374 0.55783172 0.52823285 0.34418638 0.45448161 0.37447593 0.40595419 0.60469424 0.35601789 0.42706870 0.50654396 0.70088279 0.44708817 0.43968337 0.39231023 0.61205565 0.69239240 0.46653093 0.70515512 0.67261132 0.47803241 0.47338027 0.84076517 0.51087166 0.49368218 0.39788881 0.47781649 0.41345471 0.35588213 0.50064019 0.52852453 0.34421627 0.40763637 0.45743755 0.68292169 0.57390019 0.61866003 0.60271407 0.63179415 0.44395421 0.63068171 0.50686330 0.55805569 0.51764768 0.63236725 0.54728263 0.43940416 0.41932251 0.65007010 0.51053010 0.70246391 0.45671488 0.53588540 0.37175070 0.54860610 0.57799680 0.26968914 0.84304763 0.71266022 0.36579942 0.42879180 0.75314354 0.57876299 0.65860200 0.39651508 0.75859810 0.59774535 0.45097750 0.43303999 0.51482537 0.48612378 0.80456422 0.64635415 0.57449529 0.76494544 0.59342664 0.86834944 0.42765730 0.36588162 0.59294127 0.52928599 0.47233654 0.52393387 0.40957779 0.50436669 0.47244691 0.59450035 0.60621276 0.48723278 0.65658924 0.38240214 0.43542458 0.50975499 0.85821224 0.71364984 0.50502258 0.39707459 0.45964404 0.52672765 0.36022597 0.48839426 0.48328232 0.49169408 1.14776741 0.32986712 0.56295425 0.44080872 0.58837322 0.74907244 0.46598360 0.43721593 0.84891040 0.74490798 0.55044478 0.49092552 0.55642924 0.34854160 0.69897029 0.44652896 0.27095465 0.64272419 0.51087074 0.47265090 0.60717998 0.63103240 0.47594186 0.58710758 0.34949828 0.63062778 0.37977332 0.38273884 0.47429715 0.51375876 0.66593318 0.35699119 0.49959720 0.63990625 0.62106718 0.48518204 0.42890355 0.49361519 0.64124955 0.63293437 0.46731863 0.81878048 0.76822486 0.36216175 0.44931783 0.59253331 0.38915739 0.45314024 0.43942462 0.47490223 0.32173365 0.59665867 0.39504044 0.50442650 0.84073701 0.32061487 0.50123495 0.31435054 0.55897601 0.57226220 0.45450403 0.45983943 0.61897544 0.43891579 0.63229683 0.53751371 0.35768643 0.40361716 0.73341902 0.61351070 0.43404797 0.26280403 0.77369708 0.49738122 0.28900616 0.41986752 
0.45142000 0.33082503 0.64166916 0.34059703 0.44303763 0.28751863 0.57515356 0.72819716 0.33420522 0.70868172 0.72282278 0.26136049 0.79599776 0.82189354 0.38761028 0.69509862 0.61801506 0.56559735 0.56798132 0.51061520 0.50468219 0.54410400 0.44818398 0.84573364 1.00243381 0.60985641 0.39854698 0.35361250 0.51806809 0.42554126 0.48795724 0.34520485 0.63686579 0.40710985 0.99387423 0.40068492 0.63753760 0.37787009 0.80757052 0.33363046 0.39843102 0.29198211 0.73731728 0.52917510 0.35347446 0.90471009 0.39464993 0.64900716 0.32771156 0.53079247 0.52823285 0.31545203 0.44297388 0.36511255 0.41687868 0.63713354 0.32012139 0.40888715 0.51220385 0.67017213 0.43346806 0.44629552 0.41145844 0.63739272 0.68966106 0.47218605 0.70868976 0.66949014 0.44843415 0.48120527 0.89527014 0.51087166 0.51777824 0.41013440 0.46239897 0.38980883 0.37600409 0.51220384 0.54096211 0.35772004 0.39731479 0.45437773 0.67700883 0.57390019 0.62068733 0.60025901 0.62503680 0.46442356 0.63068171 0.50686330 0.57230621 0.54108238 0.64573801 0.49240956 0.45081915 0.43796807 0.64723754 0.51166841 0.68197950 0.46889608 0.55760589 0.37175070 0.54286138 0.63593473 0.30485346 0.84304763 0.73522482 0.35896144 0.44198847 0.76078986 0.57876299 0.60892687 0.40436762 0.83821836 0.58861892 0.44352282 0.42272804 0.49146016 0.49862257 0.81621312 0.63481119 0.58968281 0.74314763 0.58721257 0.87330676 0.38927890 0.38465683 0.58843215 0.55335660 0.47233654 0.51780578 0.41257840 0.48726451 0.48423044 0.59980850 0.63960690 0.49017681 0.66730103 0.38240214 0.42757845 0.50892410 0.82762992 0.69761071 0.51565581 0.37616104 0.45708334 0.53489446 0.36022597 0.50196335 0.47842509 0.46060767 1.15417957 0.34333659 0.55010949 0.45148360 0.59606469 0.72299227 0.46939745 0.43721593 0.84631830 0.75301974 0.54866628 0.51671937 0.53981565 0.31174509 0.68326108 0.44652896 0.27733093 0.64120654 0.51639383 0.46754101 0.59347212 0.63517037 0.45212950 0.59246940 0.34127364 0.65909133 0.40824404 0.39975768 0.47429715 0.52104649 0.63054825 0.34565525 0.48073763 0.65136817 0.60621880 0.47950720 0.43739751 0.50320084 0.58394857 0.61391027 0.50250337 0.80474893 0.75625180 0.35329114 0.46424938 0.59253331 0.37435507 0.46177226 0.41565407 0.44423036 0.33106120 0.57243626 0.40056575 0.51357092 0.82357731 0.33414882 0.50123495 0.33766665 0.56952366 0.56230905 0.45821433 0.47244011 0.61536621 0.46215471 0.60626513 0.54597901 0.33653825 0.42487452 0.71419946 0.65932553 0.48528039 0.25579466 0.75076761 0.50839468 0.30463923 0.41986752 
0.45142000 0.36240067 0.65522705 0.35176709 0.47449699 0.27107515 0.56763489 0.72046388 0.32685915 0.67822279 0.71271287 0.28800523 0.80092658 0.78267067 0.40425342 0.68916257 0.60481748 0.60173502 0.57218346 0.51061520 0.48890696 0.52654761 0.38813871 0.83902137 1.01100178 0.60468804 0.42739402 0.33715629 0.50333328 0.41727754 0.47656368 0.33217352 0.61941409 0.43180520 1.02827446 0.40068492 0.64207529 0.36658784 0.81584140 0.33363046 0.44545943 0.29198211 0.74228244 0.56721454 0.36316049 0.91137063 0.38412403 0.66110687 0.33921370 0.51470410 0.52219570 0.31545203 0.43115911 0.36982387 0.40595419 0.64678764 0.32843762 0.41503617 0.49793353 0.64164096 0.43346806 0.49008905 0.41887270 0.65575339 0.68416566 0.46367750 0.68720930 0.66949014 0.44843415 0.48507044 0.94369759 0.49748404 0.52445953 0.44485322 0.42567276 0.37743079 0.35171962 0.52351214 0.56028823 0.32290348 0.39205211 0.48121618 0.67700883 0.56023395 0.62405151 0.62437533 0.60664933 0.46442356 0.61454908 0.50686330 0.55322394 0.53647735 0.65623851 0.47018403 0.45081915 0.45834946 0.65007010 0.52402661 0.68612531 0.46081106 0.55566638 0.37810587 0.54574129 0.66300779 0.34816718 0.86748886 0.74326031 0.35199065 0.44752508 0.75314354 0.57615005 0.60892687 0.41207056 0.83821836 0.57934877 0.43209971 0.40947307 0.49362997 0.48864911 0.80957713 0.62008039 0.60934428 0.73871089 0.61765802 0.86002375 0.39593372 0.37538662 0.58843215 0.53540510 0.46049666 0.54190251 0.40655504 0.49466642 0.47955178 0.60507008 0.60621276 0.49017681 0.67993245 0.38240214 0.42757845 0.49799629 0.80963581 0.68780773 0.51565581 0.35967874 0.47718442 0.49270861 0.34853984 0.52805654 0.48809121 0.43866122 1.15577705 0.33441723 0.57343846 0.47812418 0.60741933 0.71477619 0.46139252 0.44072777 0.82395629 0.75301974 0.52870805 0.54779414 0.54401661 0.30184589 0.66514490 0.49128867 0.24378749 0.63816041 0.52726647 0.47010290 0.57373115 0.63517037 0.42699122 0.59778313 0.34949828 0.67438550 0.42742076 0.37689515 0.46387176 0.51007587 0.60581117 0.36797810 0.49494968 0.66387158 0.59865653 0.48518204 0.43317135 0.50556886 0.53463522 0.60960208 0.45247932 0.78219096 0.73171814 0.36795671 0.48438091 0.59799456 0.34611930 0.46743838 0.39689300 0.42807108 0.34013305 0.57595898 0.39504044 0.53719559 0.81046915 0.34459348 0.51331463 0.34874060 0.57472489 0.57880255 0.47276442 0.48471332 0.62613145 0.45760135 0.58184166 0.54176290 0.32705639 0.45490183 0.71419946 0.70966726 0.49489084 0.26963125 0.74785199 0.49738122 0.31950833 0.41986752 
0.52588839 0.38438396 0.66631458 0.37310535 0.51532365 0.28751863 0.56763489 0.70208836 0.31934415 0.70202729 0.70245747 0.28800523 0.81069434 0.76367756 0.40750049 0.68975848 0.59810951 0.63858053 0.58869213 0.47127648 0.47260546 0.51069091 0.35432055 0.83395170 1.01525865 0.60078259 0.44111068 0.31985454 0.52048334 0.40884682 0.46489096 0.33547881 0.61497379 0.40069828 1.05278715 0.42145939 0.62372649 0.36658784 0.82982827 0.33363046 0.42259992 0.29198211 0.72728530 0.64117270 0.34351543 0.93106638 0.40490228 0.68796470 0.36464376 0.50646830 0.50365025 0.29205183 0.42634154 0.37907090 0.39472747 0.64197874 0.32843762 0.41503617 0.50082012 0.62314597 0.41940588 0.53577336 0.44384836 0.66375067 0.68416566 0.47777425 0.67805831 0.68188916 0.43812394 0.49648542 0.98975837 0.49294072 0.54720199 0.49736102 0.42567276 0.37743079 0.37206677 0.53458127 0.59259429 0.33726169 0.40250866 0.49830608 0.68488130 0.58724850 0.63798739 0.63376496 0.59724334 0.49165099 0.60466292 0.48251950 0.56284595 0.55466815 0.67675090 0.44685440 0.45081915 0.47666619 0.64439253 0.51732237 0.67780833 0.47089565 0.57851144 0.39656078 0.55991875 0.69536843 0.35392241 0.92577316 0.77072503 0.35199065 0.44012746 0.72174864 0.56290345 0.57949250 0.41963211 0.79730469 0.58861892 0.41638169 0.40677024 0.49362997 0.49862257 0.79613923 0.61709203 0.63770087 0.74535610 0.65231958 0.83454848 0.38927890 0.40255730 0.59741638 0.54145507 0.47699022 0.54190251 0.41851508 0.48226679 0.46885411 0.60507008 0.63960690 0.48723278 0.68822462 0.37689966 0.42757845 0.49458532 0.79123259 0.66607318 0.49962111 0.35967874 0.48207875 0.51000186 0.35247827 0.53438080 0.47351803 0.43866122 1.15737233 0.33890626 0.57551239 0.48209209 0.59987345 0.71889597 0.46826226 0.45109925 0.81322024 0.76237439 0.54688199 0.57514790 0.53131408 0.31174509 0.62082134 0.51730052 0.26442466 0.64120654 0.53261957 0.46496500 0.56796487 0.62056680 0.45819862 0.60827136 0.35353886 0.69961870 0.43115377 0.36492716 0.46649995 0.53179084 0.59305581 0.33393469 0.50876488 0.66387158 0.59611445 0.49079126 0.43739751 0.51493204 0.49061493 0.60308208 0.45247932 0.77382505 0.71062672 0.40880884 0.47298212 0.59799456 0.32938855 0.47581109 0.38387655 0.42254736 0.33106120 0.55812309 0.40601587 0.54007602 0.80161130 0.35222378 0.52121224 0.31435054 0.59005358 0.59483890 0.48338968 0.48471332 0.61536621 0.45760135 0.55052126 0.54176290 0.33964004 0.46447976 0.73971458 0.77569484 0.53159803 0.26280403 0.71804502 0.47458815 0.36045400 0.41345696 
0.52588839 0.37719857 0.67396734 0.37310535 0.52365826 0.28751863 0.56763489 0.68866287 0.32685915 0.74421830 0.72282278 0.31238554 0.78854675 0.71838158 0.43865117 0.68497673 0.58215705 0.68119843 0.58049649 0.50107014 0.44263557 0.51298616 0.28930151 0.86555822 1.02582354 0.60078259 0.45441347 0.29198592 0.53474580 0.44160503 0.46093437 0.33217352 0.62820055 0.40069828 1.05058236 0.40912132 0.64207529 0.39947985 0.83443846 0.33363046 0.43418015 0.29800299 0.71711296 0.66399733 0.36316049 0.93322914 0.38412403 0.70903799 0.37840871 0.50229976 0.50365025 0.29205183 0.41405245 0.38809766 0.39472747 0.63225123 0.31588119 0.40888715 0.49793353 0.60794500 0.41940588 0.54659815 0.47077228 0.67165274 0.67304028 0.48329783 0.66878211 0.68188916 0.39419561 0.50395179 1.02566079 0.49294072 0.57512234 0.47705194 0.39013553 0.36463278 0.38757614 0.53458127 0.62322796 0.34421627 0.39731479 0.50387391 0.69844462 0.57390019 0.63798739 0.63609072 0.58041619 0.48785441 0.56338617 0.49076829 0.54834962 0.57228103 0.68926121 0.43059967 0.45081915 0.50118626 0.61819850 0.50824584 0.68405555 0.47486952 0.58408311 0.37175070 0.55711213 0.73829423 0.38139804 0.92011089 0.75907612 0.34487899 0.45299402 0.72972399 0.54933752 0.54848080 0.42705981 0.77171603 0.57934877 0.41638169 0.40130999 0.48268338 0.50108492 0.82115492 0.62008039 0.55359751 0.74755805 0.66897722 0.80648836 0.37561571 0.41121544 0.62359288 0.52928599 0.46288886 0.53597990 0.40044107 0.45379656 0.46885411 0.61028629 0.65566648 0.48723278 0.68822462 0.39845391 0.42757845 0.49629373 0.76760837 0.66607318 0.52089102 0.32421004 0.49883087 0.49270861 0.36781051 0.55594944 0.48809121 0.43866122 1.17163207 0.34333659 0.57343846 0.51458544 0.58837322 0.71683903 0.46712432 0.46787443 0.77871667 0.76502613 0.54688199 0.58734321 0.54401661 0.29161083 0.59172146 0.54688405 0.25085526 0.64423826 0.54316751 0.43837321 0.55625300 0.60344441 0.42699122 0.60827136 0.34541044 0.70686883 0.42365486 0.34620031 0.45857020 0.53179084 0.58657414 0.36797810 0.48552120 0.67370725 0.61120835 0.51261476 0.43739751 0.50792583 0.44223432 0.59427750 0.48873353 0.73721151 0.69766587 0.40621321 0.48438091 0.59799456 0.31892909 0.47581109 0.39043901 0.39376813 0.33106120 0.55812309 0.41670233 0.54294116 0.77443009 0.36700878 0.50529359 0.34874060 0.60744835 0.56896383 0.47633251 0.47553811 0.63320661 0.47555327 0.51418226 0.55843641 0.34271377 0.47848731 0.71743847 0.81891388 0.53159803 0.24116552 0.67733781 0.43394737 0.36045400 0.40694542 
0.57860303 0.37719857 0.68045835 0.40299984 0.54260807 0.27941787 0.55616634 0.69136883 0.31934415 0.70536235 0.68148384 0.33499617 0.79846597 0.67003041 0.43260052 0.68197111 0.57518485 0.70901380 0.57078619 0.49133969 0.43369251 0.50374241 0.28930151 0.87691561 1.00028036 0.59553548 0.47991412 0.32861930 0.53239526 0.42961352 0.46881416 0.35153941 0.61050119 0.41342201 1.05498733 0.40492509 0.63296738 0.39947985 0.84358326 0.34991458 0.35914088 0.29198211 0.68569115 0.70321725 0.34351543 0.90915587 0.39464993 0.72170038 0.40136306 0.50646830 0.50365025 0.26660563 0.40903345 0.36982387 0.40224677 0.62979587 0.28443532 0.41503617 0.49210953 0.58839179 0.42414508 0.56762879 0.48999532 0.67556913 0.64730941 0.47218605 0.66315410 0.67571809 0.39419561 0.48507044 1.04714293 0.47905227 0.55978298 0.58001764 0.38073329 0.36463278 0.37600409 0.53676771 0.64421791 0.34421627 0.42264639 0.51211218 0.69072676 0.55676497 0.64386759 0.64530990 0.55803622 0.48017118 0.53784717 0.44800810 0.55805569 0.57228103 0.67675090 0.39609409 0.43940416 0.51356309 0.61819850 0.50938925 0.67989712 0.45258163 0.58776822 0.38435598 0.56825547 0.71408125 0.38665896 0.93140100 0.75711721 0.34487899 0.46726503 0.67191141 0.52403459 0.51560724 0.43796522 0.73621563 0.59774535 0.42822429 0.40947307 0.49362997 0.49366103 0.82769809 0.62896027 0.56414318 0.74755805 0.66897722 0.79390026 0.36859423 0.49658982 0.62359288 0.52309530 0.47699022 0.54190251 0.43014271 0.44024733 0.49459564 0.60375898 0.65035735 0.48575408 0.68822462 0.37689966 0.44313181 0.48245704 0.72821723 0.66095603 0.51565581 0.33038603 0.47223936 0.51000186 0.34455640 0.56046331 0.48809121 0.40957779 1.18882839 0.35629722 0.56506665 0.53277424 0.59987345 0.72706550 0.47052989 0.47115780 0.76304099 0.76502613 0.55044478 0.63004296 0.54818538 0.31174509 0.58711655 0.57494739 0.28356386 0.61324691 0.53791939 0.43007518 0.55625300 0.58805349 0.42047188 0.60173764 0.34949828 0.70686883 0.44216372 0.33313139 0.44228436 0.54923122 0.56668446 0.36797810 0.48552120 0.67614381 0.62350753 0.50182166 0.42890355 0.50556886 0.41894225 0.58534048 0.52247811 0.71479860 0.68000059 0.40621321 0.51442689 0.60340638 0.31176123 0.46743838 0.37719993 0.38164928 0.32173365 0.53593707 0.42194408 0.55425366 0.76515514 0.37180649 0.49919324 0.36989527 0.61475261 0.56230905 0.47276442 0.48167433 0.62613145 0.45760135 0.50148444 0.56658920 0.34576018 0.49209630 0.70109377 0.83652694 0.55754472 0.26280403 0.63745883 0.43394737 0.38534154 0.39019144 
0.57860303 0.39143746 0.69325806 0.37310535 0.55574818 0.29539731 0.52435865 0.72046388 0.31164797 0.73149568 0.73279323 0.37616200 0.78854675 0.65738719 0.44461949 0.67652735 0.56337282 0.72615997 0.55662055 0.51061520 0.41992097 0.50606918 0.30342199 0.86228578 0.99379198 0.58891085 0.48403363 0.32861930 0.53003429 0.42142965 0.46093437 0.34520485 0.61050119 0.40710985 1.04615883 0.41327494 0.59024512 0.41997914 0.84471940 0.38039726 0.35914088 0.28583443 0.69632264 0.71996287 0.34853052 0.89123972 0.38412403 0.73260046 0.41698610 0.50646830 0.50365025 0.26660563 0.39880599 0.36982387 0.41326926 0.65629973 0.30280452 0.40264422 0.49210953 0.59235407 0.40485556 0.60266909 0.52925544 0.68140148 0.64730941 0.47498836 0.65747793 0.67881064 0.40562395 0.51494839 1.04979728 0.49294072 0.58114473 0.58001764 0.37594400 0.38980883 0.40248833 0.52574461 0.66052981 0.33726169 0.43236367 0.53866387 0.68292169 0.53547941 0.64386759 0.65665190 0.53472037 0.49915756 0.51103343 0.46558369 0.53846865 0.58514290 0.68178257 0.40499619 0.42768460 0.54902204 0.61521921 0.52068528 0.68405555 0.45671488 0.60048801 0.39656078 0.57647164 0.72021081 0.39697167 0.94255590 0.74923036 0.34487899 0.45839772 0.55906409 0.50943466 0.49483593 0.45209675 0.74074623 0.55060260 0.39585751 0.39577442 0.47599460 0.50353523 0.82115492 0.62305441 0.55889522 0.73200536 0.67443835 0.76622968 0.33905738 0.53087685 0.64871399 0.54145507 0.46288886 0.54190251 0.43584022 0.43748714 0.50138675 0.59980850 0.60621276 0.49017681 0.70853058 0.34203087 0.43542458 0.47538769 0.68118485 0.63296624 0.56101681 0.32421004 0.47471833 0.51843222 0.36022597 0.56494111 0.46354811 0.40957779 1.18572033 0.35203003 0.56295425 0.53987821 0.57664366 0.69593543 0.47838194 0.46123758 0.74408955 0.77161563 0.52870805 0.64486952 0.51830033 0.30184589 0.55381113 0.56574764 0.25772928 0.61483358 0.53791939 0.40712105 0.53820753 0.58805349 0.42047188 0.59778313 0.34949828 0.71973504 0.46684493 0.33313139 0.43951140 0.55943453 0.58002003 0.36797810 0.48552120 0.70004315 0.63317489 0.47950720 0.42459286 0.49361519 0.37471335 0.56471532 0.51590580 0.69400840 0.66186397 0.43876041 0.50909589 0.65507022 0.31176123 0.45891295 0.36347894 0.41127740 0.31212749 0.53593707 0.43223690 0.58952195 0.75102798 0.38584182 0.50931990 0.36989527 0.60005520 0.57226220 0.47987407 0.46618234 0.64367354 0.42926812 0.46129859 0.58255258 0.33964004 0.46919541 0.70439305 0.85687576 0.82354814 0.26963125 0.59491262 0.43394737 0.41991621 0.37978447 
0.59104753 0.39143746 0.70582569 0.42175393 0.55052978 0.26246740 0.53650757 0.69674922 0.31164797 0.74421830 0.68148384 0.40730091 0.77342944 0.60069201 0.45050874 0.67713438 0.56098056 0.75464757 0.54355592 0.53823567 0.39590528 0.51981111 0.28930151 0.85570335 0.98288285 0.58355701 0.50017250 0.35361250 0.53941616 0.44942167 0.42796682 0.35153941 0.60145622 0.41342201 1.03725519 0.42145939 0.64207529 0.39947985 0.84924876 0.41536659 0.37269809 0.29198211 0.68031310 0.72819129 0.36316049 0.89349887 0.42466509 0.75542836 0.43204457 0.50646830 0.50990702 0.25756550 0.39620789 0.36982387 0.40962805 0.66567591 0.29376353 0.39630298 0.49210953 0.58440265 0.40485556 0.64037164 0.55757760 0.68910118 0.63553917 0.47218605 0.62433894 0.67571809 0.38242592 0.49648542 1.04979728 0.46474897 0.58413264 0.54483170 0.36119531 0.41345471 0.39881256 0.53018135 0.69392061 0.34421627 0.40763637 0.55146052 0.68292169 0.54266738 0.65162531 0.64530990 0.52402489 0.48785441 0.53032446 0.47412722 0.52329746 0.54564856 0.67675090 0.37766089 0.47282311 0.58134463 0.60315492 0.51844577 0.67361134 0.47486952 0.61470271 0.38435598 0.58991101 0.69536843 0.44496438 0.95358033 0.76102999 0.34487899 0.45660359 0.53795967 0.48516176 0.47315364 0.45556114 0.72245337 0.53057393 0.39585751 0.39016032 0.47148270 0.50597367 0.82606716 0.61709203 0.56414318 0.71150969 0.71663074 0.72373500 0.32327853 0.52419889 0.63627743 0.57074376 0.46049666 0.54190251 0.43014271 0.42054568 0.51906216 0.58644805 0.63960690 0.48129070 0.70047884 0.30999180 0.45815748 0.46821162 0.60684769 0.60555196 0.53629014 0.30493250 0.46974733 0.51000186 0.34052636 0.57525380 0.46354811 0.42145207 1.17947966 0.35203003 0.57343846 0.55036227 0.54829976 0.69805396 0.47838194 0.44072777 0.72917642 0.77684698 0.52685618 0.63191530 0.52267425 0.29161083 0.51310746 0.60170328 0.27733093 0.60685875 0.54316751 0.38901763 0.53514080 0.57453322 0.42047188 0.61730239 0.36148454 0.73237527 0.48700570 0.33313139 0.41958780 0.55265326 0.55302740 0.39912829 0.47102476 0.70821741 0.64740531 0.47950720 0.43317135 0.48383966 0.35407083 0.56237694 0.50924868 0.67979512 0.63846912 0.44829979 0.51176833 0.64000913 0.30068923 0.46743838 0.37040298 0.40552498 0.30221615 0.52833475 0.43223690 0.56533983 0.72441302 0.40379745 0.52899196 0.39953256 0.62673721 0.59483890 0.49378634 0.46932165 0.65055794 0.44835593 0.43615029 0.58255258 0.32383408 0.49209630 0.69110142 0.88277827 0.86809595 0.26280403 0.56477062 0.42535351 0.49121601 0.34669420 
0.60323535 0.39836609 0.70166149 0.43082494 0.56858470 0.27941787 0.50345940 0.69406424 0.33420522 0.72180657 0.67075116 0.43059375 0.78354005 0.56839204 0.48161410 0.67774085 0.55130776 0.76390740 0.52563155 0.62922182 0.40082356 0.51527119 0.27445552 0.86555822 0.97848515 0.57543285 0.50412649 0.36933621 0.53708605 0.44553049 0.40146846 0.35153941 0.59688234 0.41342201 1.03725519 0.38325541 0.61905430 0.40985767 0.85375409 0.44761224 0.37269809 0.29198211 0.65275853 0.74036246 0.37259480 0.85191776 0.46165963 0.76584856 0.44372355 0.53079247 0.51608794 0.25756550 0.38564044 0.39253321 0.41687868 0.66334429 0.30722526 0.39630298 0.48917154 0.58038609 0.41461251 0.66725198 0.59496792 0.70237257 0.59250485 0.47498836 0.60192465 0.67881064 0.38242592 0.51494839 1.05244495 0.48372606 0.60463473 0.49736102 0.38073329 0.42478434 0.42038535 0.53458127 0.71840834 0.34421627 0.39205211 0.54892505 0.67898551 0.52451279 0.66119447 0.65665190 0.50755924 0.51744774 0.49098504 0.48251950 0.51293411 0.55017684 0.68178257 0.39609409 0.47282311 0.60161332 0.60315492 0.50709984 0.66938803 0.46487115 0.61294390 0.37810587 0.58724775 0.74422440 0.47991534 0.92577316 0.77072503 0.35896144 0.47076520 0.48116575 0.47574024 0.45812904 0.45556114 0.71313101 0.58861892 0.40004660 0.39297739 0.46921048 0.52036442 0.84063166 0.61408913 0.57449529 0.69515096 0.72173138 0.69946880 0.32327853 0.55678833 0.65280686 0.59313431 0.47699022 0.54776108 0.42436873 0.40886157 0.52446357 0.57965237 0.60621276 0.49890469 0.70652625 0.30317796 0.45070726 0.45908381 0.54616293 0.59232459 0.55125924 0.32421004 0.45191839 0.55867905 0.34052636 0.58394830 0.44293556 0.39109097 1.16689819 0.34771048 0.56506665 0.57738981 0.53992829 0.67874918 0.47949317 0.44421184 0.70932076 0.79233383 0.53422516 0.61868990 0.54401661 0.29161083 0.48032138 0.61036132 0.30149050 0.59223350 0.53261957 0.39817224 0.51635805 0.56068700 0.41384987 0.61730239 0.35353886 0.74205770 0.49028524 0.33972870 0.43108548 0.54578773 0.54607080 0.39912829 0.46110733 0.70121674 0.66818295 0.52318525 0.42890355 0.47386252 0.30867179 0.55053610 0.50250337 0.67499086 0.62401134 0.46679409 0.52492647 0.62458495 0.28919365 0.46177226 0.35642042 0.42807108 0.28134792 0.51279207 0.44968282 0.57351384 0.70188687 0.42725610 0.52511651 0.38003127 0.61475261 0.58847680 0.50396857 0.48471332 0.66075008 0.45760135 0.41726028 0.58255258 0.32383408 0.50096361 0.70439305 0.90940067 0.89481282 0.25579466 0.54106330 0.40762258 0.54495523 0.33092703 
0.59104753 0.38438396 0.68688802 0.46534413 0.60067723 0.25356759 0.49485262 0.68866287 0.34843303 0.70536235 0.72282278 0.46334263 0.78604739 0.53805563 0.46773181 0.67287371 0.55857807 0.78434242 0.53167348 0.65920138 0.37033549 0.49432584 0.25875914 0.86718980 0.95619326 0.57406764 0.51580665 0.36155984 0.56441275 0.44942167 0.39223807 0.37286385 0.59227316 0.43776142 1.01236649 0.37877274 0.63296738 0.39947985 0.84698711 0.48919829 0.38577919 0.28583443 0.62398837 0.74036246 0.35347446 0.80820014 0.52792798 0.78914964 0.45510293 0.55783172 0.49731478 0.26660563 0.37752078 0.39691919 0.42045710 0.71505063 0.27479063 0.38985860 0.48917154 0.57634153 0.41461251 0.72206796 0.63500958 0.69101269 0.56644780 0.47218605 0.58508426 0.66320371 0.34471408 0.51856211 1.06296966 0.51087166 0.62724565 0.58848550 0.37109291 0.44658213 0.45406808 0.54756895 0.73669137 0.36428426 0.38671782 0.56643502 0.69844462 0.52080594 0.67684251 0.67440244 0.51034041 0.53857668 0.47855302 0.50686330 0.48050484 0.58936781 0.67675090 0.37766089 0.43940416 0.62030140 0.60010095 0.51166841 0.65871130 0.46081106 0.63712556 0.36528498 0.57918446 0.72628864 0.51248821 0.90868049 0.75907612 0.35199065 0.46550508 0.41670178 0.45960874 0.45042885 0.46579975 0.70368514 0.53057393 0.41638169 0.37868249 0.46921048 0.52741256 0.85336922 0.59575396 0.54824862 0.68562789 0.77088382 0.67646051 0.34667760 0.54398690 0.65687424 0.59860110 0.45809195 0.54190251 0.43014271 0.39068076 0.52660863 0.56441392 0.60046653 0.49890469 0.71052927 0.30999180 0.46548845 0.46458201 0.48925625 0.59423224 0.55125924 0.29822986 0.45708334 0.56638534 0.36022597 0.59675259 0.43226084 0.37826481 1.15737233 0.35629722 0.56926795 0.57738981 0.54829976 0.64985286 0.47391099 0.44072777 0.69207503 0.79615847 0.53422516 0.62628147 0.50943984 0.29161083 0.45118338 0.62312287 0.28356386 0.58395011 0.52185847 0.37964234 0.50994341 0.54888174 0.40027731 0.62620319 0.35753378 0.75025748 0.52500981 0.33313139 0.42249155 0.54923122 0.51730977 0.44623900 0.45097187 0.69769006 0.67496670 0.49633711 0.42023794 0.46623956 0.28325666 0.54330774 0.51590580 0.67015214 0.61911705 0.50174172 0.51707177 0.65507022 0.28525885 0.46177226 0.35642042 0.38164928 0.28134792 0.49676334 0.45935452 0.59476224 0.68123861 0.44153588 0.53091907 0.38990385 0.60499401 0.58526982 0.50396857 0.46618234 0.67078736 0.44835593 0.37234403 0.59424376 0.32383408 0.48306625 0.71419946 0.91665857 0.93092920 0.26963125 0.47666398 0.38431025 0.61684744 0.31009272 
0.60323535 0.40517626 0.68260830 0.52027055 0.61257298 0.25356759 0.48165418 0.66661992 0.38168926 0.68852550 0.70245747 0.53197341 0.78604739 0.53805563 0.47333359 0.66612333 0.55374180 0.79325568 0.54355592 0.66648559 0.35410845 0.49669672 0.27445552 0.86064489 0.95393543 0.56719233 0.51580665 0.34548239 0.54634684 0.44553049 0.40146846 0.35776183 0.56866705 0.44363768 0.98213976 0.36964434 0.63296738 0.38882513 0.83328830 0.50044570 0.38577919 0.29198211 0.60607107 0.73632775 0.34853052 0.80820014 0.55072665 0.80195904 0.48237836 0.56158821 0.50365025 0.24819633 0.39095986 0.40979558 0.42045710 0.71288052 0.29376353 0.40264422 0.48917154 0.55145163 0.41940588 0.76920794 0.67038002 0.68526215 0.55295902 0.48603608 0.57212875 0.67881064 0.40562395 0.53626555 1.06819313 0.51525690 0.68304739 0.58001764 0.37594400 0.44658213 0.45729992 0.55394860 0.77368069 0.38330302 0.42264639 0.59054934 0.70797363 0.52819364 0.68054450 0.66336401 0.50755924 0.53511313 0.46578931 0.56669040 0.46344002 0.63398634 0.66142625 0.35828059 0.43940416 0.63933625 0.60619350 0.52402661 0.65871130 0.46081106 0.63712556 0.37175070 0.58724775 0.73231604 0.51248821 0.87349231 0.74125960 0.36579942 0.47076520 0.38792824 0.46288002 0.46570195 0.47581810 0.71313101 0.56034853 0.41235859 0.36382637 0.44344832 0.52036442 0.84543073 0.58321037 0.53739114 0.66617349 0.76611048 0.63475759 0.35413389 0.60529273 0.62784954 0.61470985 0.46288886 0.53597990 0.42726547 0.36833734 0.52338775 0.54875246 0.60046653 0.48870702 0.71846838 0.25855103 0.50053539 0.45071075 0.45815996 0.56092050 0.53629014 0.27715109 0.45450820 0.55086497 0.35637317 0.60928785 0.43763075 0.37826481 1.16055631 0.41141658 0.57963798 0.58720450 0.54829976 0.63374781 0.48501111 0.43367567 0.67763851 0.79105483 0.52870805 0.62059650 0.52267425 0.32133948 0.41678536 0.66389206 0.29563576 0.58893412 0.51639383 0.37002957 0.50016723 0.54888174 0.40027731 0.62872314 0.36148454 0.77037519 0.56613263 0.33313139 0.42249155 0.52465239 0.53902444 0.42801741 0.44060331 0.70589156 0.66818295 0.50724692 0.42023794 0.46367073 0.29197428 0.51593806 0.50250337 0.65043746 0.60419637 0.52036937 0.51707177 0.65507022 0.28919365 0.45603573 0.33435200 0.37544318 0.30221615 0.47170010 0.47349181 0.62279623 0.65451288 0.44949212 0.55536341 0.35947358 0.59757049 0.61352947 0.49378634 0.46618234 0.65737026 0.44366097 0.35460305 0.59424376 0.30378329 0.48760218 0.73657352 0.93526556 0.88953364 0.26963125 0.48574412 0.39380083 0.65337837 0.29689117 
0.59104753 0.40517626 0.68260830 0.56992783 0.63114000 0.25356759 0.48609347 0.64382272 0.37527386 0.67475360 0.72282278 0.60088558 0.77596944 0.54194055 0.47886984 0.66303225 0.54640715 0.82369291 0.51798002 0.62150101 0.35410845 0.51527119 0.27445552 0.84906989 0.92641225 0.56580725 0.51964169 0.32861930 0.54634684 0.43764437 0.40146846 0.34838652 0.58294543 0.43180520 0.95338796 0.37423638 0.60000190 0.37787009 0.83902332 0.56323304 0.35914088 0.30390462 0.59382595 0.75628605 0.34351543 0.81811708 0.54323341 0.81734238 0.50566992 0.56531974 0.50365025 0.23845931 0.40903345 0.41399872 0.42045710 0.73218003 0.27965456 0.38330589 0.49503009 0.55987123 0.41940588 0.79909115 0.72338432 0.66968597 0.53913285 0.48329783 0.51948140 0.69406671 0.42756518 0.55001818 1.06296966 0.51960514 0.68049393 0.56269976 0.37594400 0.46736438 0.46369603 0.55605889 0.80237647 0.38330302 0.39731479 0.59759391 0.68292169 0.51331194 0.68667013 0.67220925 0.50755924 0.57206000 0.48273261 0.55234149 0.43350845 0.65704788 0.68178257 0.34818614 0.41563471 0.64908414 0.60619350 0.52624238 0.65222137 0.45876754 0.64721261 0.34516186 0.63099639 0.75594518 0.53937829 0.88537710 0.74724564 0.37910553 0.47768858 0.35684208 0.48204172 0.45042885 0.47250225 0.71313101 0.57934877 0.40829585 0.37575826 0.43615826 0.52272436 0.86279900 0.56058411 0.53187929 0.64102573 0.78034286 0.61166772 0.34667760 0.69217873 0.60626747 0.61470985 0.46526877 0.55929416 0.42145207 0.35833537 0.52660863 0.52964676 0.61754481 0.49017681 0.71252234 0.25034097 0.52043191 0.44408925 0.42043642 0.55073961 0.54631511 0.28435102 0.45708334 0.63835176 0.35637317 0.61340935 0.43226084 0.37826481 1.11680701 0.40772667 0.60182340 0.60792633 0.51399642 0.62907065 0.48281150 0.43721593 0.66454281 0.79233383 0.52499778 0.61293452 0.53981565 0.33065560 0.38284180 0.67564328 0.28356386 0.60040262 0.50528729 0.36676934 0.50016723 0.53681694 0.39331544 0.64486278 0.36148454 0.77433602 0.58561215 0.33972870 0.43391230 0.52823368 0.56668446 0.42801741 0.44060331 0.71053564 0.65440450 0.52318525 0.41583742 0.45848989 0.27426209 0.50561826 0.48170102 0.61969055 0.59404110 0.54226820 0.53009829 0.66001423 0.30811478 0.46743838 0.33435200 0.42254736 0.30221615 0.44066164 0.48268668 0.62775883 0.63513609 0.46499638 0.56988516 0.36989527 0.60744835 0.60113366 0.47633251 0.46932165 0.65397298 0.44835593 0.33592644 0.61696186 0.30031137 0.48760218 0.75828771 0.93526556 0.75179315 0.26963125 0.46740749 0.39380083 0.69468434 0.28775387 
0.61518177 0.43134307 0.68368074 0.59645012 0.65800894 0.27941787 0.49485262 0.66099434 0.36210223 0.66423732 0.74262982 0.67362376 0.76318489 0.56839204 0.48434282 0.65555420 0.56337282 0.85304482 0.52411017 0.57299562 0.36500664 0.51981111 0.28930151 0.83564501 0.91705431 0.55176518 0.53098066 0.34548239 0.56663050 0.44942167 0.40600497 0.35776183 0.59227316 0.43180520 0.92374168 0.38768626 0.60000190 0.37787009 0.83558703 0.60606983 0.39843102 0.30390462 0.56854506 0.76801212 0.31725304 0.80570184 0.58675915 0.84056308 0.52550759 0.56531974 0.50990702 0.23845931 0.38295301 0.44620077 0.41687868 0.71070378 0.29376353 0.37663919 0.48621580 0.56403390 0.41940588 0.83844329 0.77475063 0.65976415 0.51770172 0.48329783 0.49484725 0.69406671 0.45851258 0.57329198 1.06296966 0.52391729 0.69065112 0.58848550 0.36119531 0.47741638 0.47623062 0.57876444 0.82202941 0.38943625 0.40763637 0.61598570 0.67303808 0.52080594 0.69635908 0.67440244 0.49627874 0.60060109 0.46145630 0.55234149 0.43350845 0.68659271 0.66657361 0.34818614 0.41563471 0.67664363 0.59703136 0.52180144 0.64125889 0.45465296 0.65054020 0.35199741 0.64815282 0.74422440 0.57911692 0.94255590 0.73925348 0.41648095 0.47250555 0.37270938 0.48204172 0.43461938 0.45899939 0.70368514 0.56992782 0.39585751 0.34194518 0.42874427 0.52036442 0.85652402 0.54043674 0.52630972 0.62807438 0.78034286 0.59254835 0.33905738 0.71224604 0.60185819 0.61998641 0.48388682 0.55355766 0.42726547 0.34101412 0.55271985 0.51753895 0.60046653 0.48723278 0.71052927 0.25034097 0.49372506 0.44599114 0.38380418 0.55889915 0.53629014 0.28435102 0.47718442 0.65179222 0.34455640 0.61750334 0.43226084 0.37168579 1.08496349 0.44324562 0.61552521 0.62492373 0.52278331 0.63141356 0.48060182 0.45109925 0.64269342 0.79869806 0.53422516 0.65756859 0.52701187 0.32133948 0.38986700 0.69478710 0.28356386 0.59551459 0.49964144 0.36347986 0.48001792 0.53191439 0.40712015 0.64608759 0.37687369 0.75297089 0.62787147 0.33313139 0.42824000 0.51007587 0.57339101 0.45507627 0.43532644 0.71514956 0.65672098 0.53865219 0.42459286 0.44527414 0.28325666 0.50300523 0.43713656 0.62231081 0.60419637 0.56705937 0.52492647 0.70294718 0.29690683 0.46177226 0.34186646 0.42807108 0.31212749 0.44522820 0.48946950 0.62279623 0.60931833 0.49454885 0.57167444 0.38003127 0.61716815 0.59166640 0.47633251 0.47861606 0.64712491 0.43891579 0.32120711 0.62066736 0.30721598 0.46447976 0.78532422 0.94372967 0.75179315 0.26280403 0.45316838 0.39846135 0.70133220 0.30135595 
0.59104753 0.42495245 0.68368074 0.62184224 0.67958871 0.28751863 0.49917457 0.66099434 0.36874686 0.60893774 0.70245747 0.72254984 0.73961601 0.57207100 0.47333359 0.65367133 0.56812710 0.88141981 0.52714852 0.59774055 0.35410845 0.51981111 0.30342199 0.83055474 0.89564153 0.54891366 0.51964169 0.32861930 0.57323224 0.46089810 0.37309282 0.35153941 0.60599559 0.38755703 0.92122808 0.39206704 0.55995569 0.38882513 0.83328830 0.65036551 0.39843102 0.30969380 0.56204719 0.79844014 0.31725304 0.77248895 0.57261829 0.87099451 0.54929813 0.57270985 0.51608794 0.24819633 0.39359262 0.46519646 0.42045710 0.72366602 0.27479063 0.38985860 0.48917154 0.54719326 0.40976308 0.87267945 0.81728682 0.64969082 0.50664632 0.48875899 0.48205834 0.68188916 0.44843415 0.57002534 1.01748807 0.52391729 0.70066108 0.58001764 0.35614338 0.48726105 0.46686123 0.59276077 0.85998900 0.41305952 0.39731479 0.64041257 0.67303808 0.52819364 0.69031943 0.66113421 0.48764714 0.61889768 0.45266584 0.58068487 0.42094030 0.69378237 0.66913244 0.35828059 0.42768460 0.68669335 0.59394591 0.52844885 0.63459050 0.45465296 0.66530844 0.34516186 0.66722020 0.75010769 0.58948999 0.98059928 0.74326031 0.40440647 0.47596718 0.40257215 0.46935418 0.44259471 0.46916297 0.73621563 0.50975895 0.38734345 0.34194518 0.42119978 0.53895468 0.83741699 0.53007598 0.51498991 0.62281844 0.83044399 0.57279116 0.33126192 0.74132918 0.61499118 0.61470985 0.49516775 0.54776108 0.42436873 0.31898950 0.56582169 0.51446747 0.57086848 0.48870702 0.70853058 0.24185234 0.48681948 0.44693905 0.33787850 0.53826842 0.53629014 0.29137309 0.46724198 0.67144864 0.31526615 0.62829024 0.41573517 0.37168579 1.05390879 0.47928582 0.62321957 0.62947974 0.51840848 0.61722268 0.47726813 0.46787443 0.63754493 0.78462861 0.52870805 0.64669894 0.53981565 0.33065560 0.37928040 0.71708538 0.29563576 0.62113973 0.49964144 0.36676934 0.47657690 0.52696625 0.42699122 0.64608759 0.35753378 0.74068224 0.63295552 0.35255314 0.43672082 0.51007587 0.60581117 0.45507627 0.44581773 0.70004315 0.66818295 0.53354635 0.44158324 0.45587739 0.25532411 0.48973098 0.38748014 0.60909677 0.60419637 0.59969606 0.51707177 0.68419854 0.30811478 0.44434056 0.31072013 0.43352444 0.32173365 0.44974840 0.50494186 0.62528246 0.60343106 0.50166503 0.57167444 0.38003127 0.61232754 0.57880255 0.47276442 0.50837162 0.65397298 0.43411876 0.30578006 0.63887262 0.31396879 0.44014431 0.79704613 0.95350951 0.72630118 0.26963125 0.45316838 0.41212683 0.68797226 0.30135595 
0.49744061 0.41846424 0.67830158 0.63415714 0.70461257 0.30307124 0.51610051 0.64382272 0.41227152 0.60118025 0.65984390 0.78096385 0.71527094 0.55720947 0.45920103 0.65052108 0.57984230 0.88936070 0.53317327 0.62922182 0.35959884 0.52877403 0.34230616 0.84573364 0.87370412 0.54026881 0.50804971 0.35361250 0.57759148 0.46839287 0.35806273 0.35776183 0.60599559 0.39418242 0.90343718 0.40068492 0.53881761 0.38882513 0.81466498 0.70379424 0.38577919 0.31537673 0.51426836 0.84906934 0.32267656 0.77769095 0.61406471 0.87229353 0.58316700 0.56158821 0.54594387 0.27534910 0.39359262 0.49055623 0.43101415 0.74268530 0.28443532 0.38330589 0.49210953 0.52091246 0.40485556 0.86255130 0.84688139 0.63945883 0.49534423 0.47777425 0.44988410 0.68188916 0.43812394 0.58935369 0.98975837 0.56919892 0.70807569 0.50721071 0.36617756 0.52479621 0.47312811 0.59078159 0.87986692 0.38330302 0.38130891 0.62497867 0.66703762 0.53908537 0.66498358 0.64759419 0.47589488 0.67356600 0.46578931 0.63357914 0.41451335 0.70442926 0.66142625 0.35828059 0.45081915 0.69659809 0.60010095 0.54257228 0.62785130 0.45671488 0.66205508 0.35199741 0.68117056 0.72628864 0.60638424 0.99120067 0.75515322 0.39823195 0.48788949 0.44361290 0.46612835 0.43461938 0.44508707 0.71780732 0.55060260 0.38301545 0.33870391 0.41092507 0.54123357 0.84543073 0.52305479 0.50341562 0.62017376 0.83923200 0.55751397 0.31509294 0.76009998 0.60185819 0.60938757 0.49293222 0.54776108 0.41851508 0.31898950 0.64583456 0.50514100 0.61754481 0.48870702 0.71649185 0.22391176 0.50053539 0.44693905 0.30342385 0.52979122 0.54631511 0.32421004 0.44931365 0.70298904 0.34455640 0.62426700 0.41007864 0.36498820 1.03803311 0.51866004 0.62512836 0.66480470 0.53569349 0.60514279 0.48060182 0.46787443 0.62007463 0.75704304 0.53422516 0.64486952 0.55232269 0.31174509 0.36468719 0.74225389 0.30723370 0.63048070 0.49393107 0.37326134 0.48001792 0.51692788 0.42699122 0.64240616 0.36539260 0.73376629 0.66264126 0.35255314 0.43108548 0.51741546 0.62445585 0.51268958 0.42998480 0.67126184 0.67045182 0.53865219 0.47760678 0.44527414 0.29197428 0.47051831 0.39618865 0.62751853 0.60921054 0.63064602 0.50640936 0.65507022 0.30442465 0.43536306 0.32666472 0.43352444 0.35758697 0.43138351 0.51357397 0.63268251 0.60638184 0.51902879 0.59616079 0.41812530 0.60744835 0.59166640 0.47633251 0.53920953 0.63320661 0.45300223 0.29504758 0.62435088 0.31729130 0.43511393 0.78236630 0.94232426 0.75803220 0.31328320 0.42325549 0.41658239 0.74621068 0.30575555 
0.46726410 0.40517626 0.66300779 0.66394582 0.70050401 0.27941787 0.51610051 0.64671632 0.42388708 0.60507143 0.62598289 0.84401925 0.76060220 0.54194055 0.46773181 0.65241305 0.58446263 0.91084121 0.54355592 0.69485926 0.36500664 0.53319900 0.32985448 0.83055474 0.85373110 0.53000497 0.48811837 0.34548239 0.56883959 0.49019012 0.35291048 0.35776183 0.62382278 0.40710985 0.90343718 0.40068492 0.53340223 0.35494716 0.82053018 0.73474489 0.37269809 0.32644592 0.49977901 0.86986595 0.30611787 0.75666838 0.60735342 0.89661746 0.60469327 0.56902679 0.55743869 0.28382335 0.38830926 0.50103192 0.43791082 0.74684603 0.26479487 0.40888715 0.50369017 0.49795338 0.40976308 0.89586663 0.87018618 0.62273806 0.47192875 0.48603608 0.42709015 0.68188916 0.46837419 0.59251379 0.96122907 0.59622662 0.71541346 0.53567422 0.36119531 0.51566863 0.47623062 0.58480389 0.89187932 0.41875717 0.37582216 0.63823058 0.66502543 0.53908537 0.64840420 0.65889687 0.47291119 0.71377368 0.46578931 0.64612647 0.40135083 0.70794264 0.66142625 0.33779017 0.45081915 0.71199886 0.60315492 0.55319114 0.62558876 0.44841028 0.66042239 0.36528498 0.68575762 0.70789860 0.63883381 0.99120067 0.74525563 0.40440647 0.48788949 0.44361290 0.46612835 0.45812904 0.43796522 0.71780732 0.54068102 0.37420933 0.32878848 0.40038678 0.54350290 0.85336922 0.51593807 0.49752752 0.62807438 0.84792893 0.54180620 0.31509294 0.78293087 0.60185819 0.63040708 0.49068650 0.55929416 0.41555734 0.31130187 0.66814083 0.48920193 0.60046653 0.48575408 0.71649185 0.21437920 0.51388534 0.45630986 0.27809255 0.52334321 0.53629014 0.31149093 0.46219057 0.73317387 0.35247827 0.63361483 0.40434300 0.37826481 0.97383716 0.55252059 0.64205219 0.67051128 0.52278331 0.59032072 0.48060182 0.46456785 0.62007463 0.75436323 0.53968586 0.66826147 0.52267425 0.31174509 0.38637036 0.77341084 0.34980095 0.63048070 0.48230753 0.37326134 0.47311083 0.50149370 0.42699122 0.64608759 0.38062377 0.73237527 0.66746053 0.35879350 0.44228436 0.48351068 0.62445585 0.54287318 0.42457597 0.65639811 0.67271305 0.53865219 0.46984030 0.44794848 0.29197428 0.46770922 0.36944782 0.63010624 0.59404110 0.67284282 0.49826283 0.66001423 0.31892909 0.42927376 0.34921927 0.42807108 0.35758697 0.40726450 0.51570942 0.64722883 0.58235710 0.52917364 0.60127814 0.42711827 0.60744835 0.58847680 0.47276442 0.55530887 0.62967897 0.42926812 0.27817352 0.64245176 0.31729130 0.38690845 0.80859812 0.92529291 0.76422032 0.31328320 0.41806197 0.40306799 0.78853912 0.29689117 
0.48258828 0.41187385 0.64280990 0.65219364 0.71679697 0.27941787 0.51192149 0.64382272 0.42957709 0.59726373 0.63746978 0.86683469 0.75541030 0.51003323 0.47610977 0.64862360 0.56812710 0.92615054 0.53167348 0.71540140 0.38588075 0.51298616 0.34230616 0.82543308 0.83068763 0.52852243 0.48811837 0.33715629 0.59259636 0.49019012 0.34237345 0.36989278 0.62820055 0.43180520 0.89311184 0.39206704 0.51681570 0.36658784 0.81348687 0.75712801 0.37269809 0.35260190 0.49977901 0.85953055 0.32267656 0.71276553 0.66532234 0.90666391 0.63561723 0.58361959 0.55172122 0.30005473 0.39620789 0.52795188 0.46123776 0.75509873 0.26983904 0.42109542 0.50369017 0.49795338 0.40485556 0.93740810 0.89115754 0.60555576 0.47591134 0.47218605 0.38069058 0.68188916 0.49678586 0.58935369 0.92282333 0.64341581 0.72986771 0.50721071 0.37109291 0.50637654 0.47623062 0.57673724 0.89187932 0.42437832 0.37582216 0.64475440 0.64663406 0.54266738 0.66309174 0.63143065 0.46688660 0.74187562 0.45266584 0.68238562 0.41451335 0.71143869 0.66913244 0.34818614 0.45081915 0.71917886 0.60921692 0.54684457 0.61183788 0.45050078 0.64887854 0.35870273 0.70603069 0.70166149 0.65136116 0.99120067 0.75907612 0.40440647 0.47596718 0.43036773 0.45631402 0.47315364 0.42705981 0.68927367 0.55060260 0.37863799 0.33870391 0.38124447 0.55248703 0.85494808 0.50140168 0.47942951 0.60406260 0.87768983 0.50610297 0.31509294 0.80947840 0.61499118 0.60401841 0.49068650 0.55355766 0.43866122 0.30738597 0.65018366 0.47272573 0.60621276 0.49601246 0.72240523 0.22391176 0.52689716 0.44788495 0.25020971 0.50797967 0.56101681 0.31149093 0.45450820 0.71521586 0.32813941 0.66466722 0.38053688 0.40350963 0.93714817 0.59212961 0.64205219 0.67757693 0.50954614 0.59530241 0.48610718 0.46123758 0.58356708 0.73670691 0.53239247 0.68571249 0.54818538 0.30184589 0.35716705 0.78016566 0.33447368 0.63202411 0.48815390 0.38591784 0.47311083 0.48556919 0.43341250 0.64608759 0.39526846 0.71831685 0.65534590 0.36492716 0.44504006 0.48351068 0.58002003 0.57839185 0.43532644 0.63862000 0.67945158 0.54371006 0.47373946 0.45324984 0.24530746 0.45340279 0.35048898 0.61441649 0.60419637 0.72139693 0.47008923 0.68893353 0.31536553 0.42619650 0.37719993 0.44948771 0.33106120 0.40726450 0.52625672 0.62775883 0.58541412 0.54728433 0.60635231 0.42711827 0.57987948 0.57880255 0.47276442 0.55265822 0.60808351 0.43891579 0.27231658 0.63887262 0.33024725 0.37535633 0.81998739 0.92529291 0.74550188 0.38131616 0.39660841 0.40306799 0.84533958 0.26352814 
0.48258828 0.39143746 0.62781855 0.65809596 0.74445213 0.30307124 0.50770808 0.64671632 0.46224865 0.56909385 0.63746978 0.91342728 0.73695072 0.51003323 0.46206213 0.64417438 0.57518485 0.92615054 0.52258438 0.68082026 0.39590528 0.51754613 0.36594068 0.81682561 0.79892977 0.53881452 0.46306975 0.31084273 0.59047615 0.51445430 0.36314189 0.36083280 0.62382278 0.41963923 0.86408122 0.40068492 0.49383450 0.37787009 0.80757052 0.80348856 0.34505138 0.35760359 0.49977901 0.85953055 0.33325892 0.69848020 0.71863026 0.91536410 0.65542313 0.58721113 0.55743869 0.28382335 0.39359262 0.54090968 0.48652955 0.77133927 0.28443532 0.42706870 0.51220385 0.47879410 0.38976243 0.95290350 0.91164659 0.60989672 0.47591134 0.47498836 0.36046226 0.65685711 0.49678586 0.58617656 0.86684158 0.67748222 0.75334210 0.54483170 0.37594400 0.48726105 0.47931305 0.58879577 0.89782524 0.44081191 0.37582216 0.64258715 0.62126592 0.51707253 0.67125124 0.62908767 0.46078324 0.78332541 0.46145630 0.65230965 0.42094030 0.69378237 0.67675090 0.37766089 0.45081915 0.73332800 0.60619350 0.54577963 0.59300757 0.44630999 0.64050556 0.35199741 0.68117056 0.63593473 0.67272291 1.01207033 0.75120983 0.41648095 0.49124273 0.38792824 0.45631402 0.48048980 0.40436762 0.70368514 0.50975895 0.36972762 0.30439898 0.36403651 0.56132739 0.85020272 0.50140168 0.47942951 0.59030083 0.88185940 0.49168111 0.29804807 0.82670328 0.62359288 0.60401841 0.49739323 0.54776108 0.43584022 0.29940056 0.61269246 0.45565415 0.59466479 0.50178024 0.72827059 0.24185234 0.52043191 0.44408925 0.24273907 0.51241627 0.55615941 0.29822986 0.46472314 0.70912882 0.30638362 0.65061887 0.39852481 0.38473134 0.90509939 0.61467109 0.63458621 0.68456965 0.50052691 0.56213278 0.48720079 0.45450382 0.57407755 0.72283172 0.52870805 0.70608461 0.54401661 0.31174509 0.35334697 0.78686248 0.35965643 0.61956921 0.48815390 0.38901763 0.47311083 0.46910440 0.40027731 0.64486278 0.38433726 0.69961870 0.66021842 0.35879350 0.44777880 0.47564819 0.58657414 0.57839185 0.41909735 0.62033260 0.69710262 0.52839120 0.48524898 0.46367073 0.24530746 0.44459801 0.33044417 0.61705915 0.59404110 0.74873765 0.45833514 0.66001423 0.31892909 0.41997432 0.40324368 0.47490223 0.34896914 0.37628651 0.53248483 0.64482723 0.54433545 0.55691470 0.60297428 0.43592575 0.56427447 0.57226220 0.48338968 0.56578732 0.58569235 0.44835593 0.25393652 0.67380910 0.32383408 0.35732858 0.79994976 0.92098585 0.78249111 0.41771093 0.38543409 0.41212683 0.83428891 0.27347608 
0.46726410 0.36240067 0.61603855 0.66394582 0.75408322 0.31786380 0.53650757 0.64671632 0.50732615 0.56495493 0.59018233 0.93715662 0.69006752 0.49754072 0.46490561 0.63128959 0.58675915 0.93559168 0.51333437 0.70862018 0.38588075 0.54625887 0.35432055 0.79578795 0.77146689 0.53442789 0.45002290 0.31985454 0.56883959 0.52781897 0.36815098 0.36989278 0.61497379 0.40710985 0.83404072 0.41327494 0.48193312 0.38882513 0.78712238 0.83407616 0.37269809 0.36253629 0.50707544 0.85605769 0.31725304 0.67499512 0.70131132 0.91288679 0.67084695 0.58361959 0.59592702 0.28382335 0.39095986 0.55356424 0.48652955 0.78724484 0.29376353 0.41503617 0.53153905 0.46892099 0.37936689 0.95290350 0.92004904 0.59456472 0.47986088 0.47498836 0.36046226 0.65366071 0.52365826 0.61417936 0.83411870 0.71307799 0.73698854 0.48731229 0.38073329 0.51566863 0.47000511 0.58279769 0.91252058 0.47196557 0.40763637 0.63163937 0.60818517 0.51707253 0.66056084 0.61484233 0.44515890 0.78805854 0.47008239 0.64612647 0.42094030 0.66828027 0.67675090 0.35828059 0.42768460 0.75177938 0.60010095 0.56360997 0.57848273 0.45050078 0.63881779 0.35199741 0.67423146 0.59301219 0.68463044 1.02234542 0.75120983 0.41048811 0.49457322 0.37270938 0.44289006 0.50185523 0.38443563 0.69891434 0.49902598 0.36059713 0.30075335 0.33973945 0.56351581 0.84861505 0.49770125 0.46062098 0.58750979 0.89013994 0.48282127 0.30668894 0.86011880 0.61064490 0.64065828 0.49960880 0.54190251 0.43866122 0.29940056 0.56382583 0.44687387 0.60046653 0.49746067 0.72043949 0.27423479 0.52689716 0.45258482 0.24273907 0.48518859 0.56101681 0.30493250 0.45450820 0.70298904 0.31961486 0.65959335 0.39262041 0.39109097 0.85693192 0.65050674 0.63082009 0.69011282 0.48668478 0.55419639 0.50013757 0.44766878 0.56247883 0.71437726 0.53422516 0.73558567 0.53131408 0.24645613 0.36468719 0.80336035 0.38318774 0.61799470 0.49393107 0.39209292 0.45898493 0.45492878 0.40027731 0.63746450 0.37687369 0.68040692 0.64300307 0.38273884 0.45589629 0.45951981 0.64848210 0.58523696 0.40791940 0.60963641 0.69710262 0.53354635 0.51824614 0.46108759 0.24530746 0.43862998 0.30910222 0.60909677 0.57847398 0.78325962 0.45234357 0.69363620 0.32938855 0.42927376 0.44516897 0.49429391 0.39788604 0.36537733 0.54270620 0.66379678 0.56049134 0.56166797 0.61637535 0.46134046 0.55630785 0.55557457 0.49720359 0.57095443 0.53812214 0.45300223 0.23411790 0.64955090 0.32057938 0.33834163 0.82281008 0.91810326 0.76422032 0.44304935 0.37392599 0.41658239 0.83983243 0.25841060 
0.43499921 0.31384819 0.61365541 0.67549357 0.74638829 0.32500770 0.53650757 0.64671632 0.52148680 0.54808679 0.56505656 0.96789119 0.67565952 0.48472636 0.46773181 0.62408958 0.58446263 0.95970403 0.51951934 0.62922182 0.40568220 0.53099112 0.39877462 0.79222736 0.73716214 0.52554481 0.43201463 0.29198592 0.56883959 0.54725436 0.37797006 0.36387786 0.59688234 0.43776142 0.79124050 0.41738723 0.48792010 0.38882513 0.77111979 0.85711218 0.34505138 0.41292506 0.48485685 0.84202299 0.31173518 0.64130039 0.65288530 0.92029872 0.69701788 0.56531974 0.59058227 0.31545203 0.38024659 0.56132850 0.49264967 0.80090315 0.29376353 0.42706870 0.52608723 0.46892099 0.37936689 0.98316191 0.93168517 0.59677913 0.45977404 0.47777425 0.36391174 0.65366071 0.51485666 0.60498913 0.77890789 0.74093093 0.72508165 0.52635744 0.39013553 0.54259095 0.46050909 0.60643415 0.91397712 0.50118646 0.40250866 0.63604110 0.59930608 0.52080594 0.64840420 0.59779387 0.43875341 0.81131009 0.47855302 0.64612647 0.41451335 0.67566482 0.68178257 0.35828059 0.46195217 0.77422549 0.57827174 0.55842485 0.55598445 0.42473621 0.64050556 0.34516186 0.65775560 0.57799680 0.67571946 0.97525537 0.75120983 0.41648095 0.49124273 0.35684208 0.44628391 0.49483593 0.36771296 0.66957607 0.54068102 0.36059713 0.30800146 0.33338861 0.57003065 0.84383408 0.49021658 0.46062098 0.59307872 0.86506054 0.44562386 0.29804807 0.89622327 0.60185819 0.61470985 0.48843046 0.55355766 0.43584022 0.30738597 0.57373566 0.44331306 0.60046653 0.50748247 0.72043949 0.32318879 0.51388534 0.46275653 0.25020971 0.47576655 0.55615941 0.29822986 0.45708334 0.69054578 0.30638362 0.67594418 0.40434300 0.40350963 0.82176062 0.65050674 0.62703134 0.69011282 0.48668478 0.55685442 0.50120056 0.43721593 0.54056853 0.70868491 0.54509186 0.76240032 0.55232269 0.25848538 0.35334697 0.82907435 0.40535533 0.63509967 0.49964144 0.37326134 0.44809836 0.44620730 0.48741198 0.63746450 0.40239099 0.65909133 0.63548231 0.39416639 0.46649995 0.46765354 0.64255978 0.60530803 0.39642640 0.58766026 0.70144597 0.53354635 0.52178369 0.45587739 0.22393405 0.43561531 0.30910222 0.60909677 0.55704153 0.82020100 0.44320438 0.69830720 0.32593936 0.44136835 0.47284513 0.48951801 0.43446309 0.37087203 0.54472746 0.67538224 0.55729764 0.59833629 0.61471619 0.49319369 0.57213019 0.54185456 0.48338968 0.56837675 0.51268450 0.46215471 0.23411790 0.65657327 0.33024725 0.33834163 0.84230404 0.88577583 0.74550188 0.46701502 0.37972364 0.42967193 0.86701848 0.26352814 
0.48258828 0.29589890 0.61006324 0.68119404 0.74056462 0.31786380 0.55229056 0.64091606 0.59540262 0.53508683 0.57775605 0.99031636 0.66980954 0.47156392 0.48161410 0.61613907 0.57284193 0.96153379 0.49913803 0.62150101 0.40082356 0.51981111 0.43874747 0.78144825 0.71034721 0.52404967 0.40349807 0.30156175 0.56883959 0.56293817 0.38278515 0.36083280 0.59688234 0.43776142 0.77045382 0.38768626 0.46973031 0.37787009 0.76737949 0.86358105 0.28173328 0.44997465 0.51426836 0.88008000 0.32801043 0.62215276 0.62727192 0.93130600 0.70249910 0.56902679 0.59592702 0.34418638 0.38830926 0.58400224 0.49568139 0.77133927 0.31158328 0.43295958 0.53961352 0.44852326 0.38976243 1.00380024 0.97368838 0.59011099 0.47591134 0.46080640 0.35346233 0.64722054 0.53231437 0.61417936 0.70777318 0.74697945 0.73462260 0.51687274 0.41707242 0.52479621 0.47623062 0.58279769 0.94404545 0.51975516 0.41270037 0.62497867 0.57184219 0.52451279 0.63337617 0.60025901 0.43875341 0.84718625 0.46145630 0.62077824 0.42094030 0.66455724 0.67422098 0.37766089 0.47282311 0.78010205 0.59084433 0.54471262 0.53783552 0.45258163 0.63542882 0.32379052 0.65536810 0.56258077 0.68757510 0.96988202 0.74525563 0.45076797 0.50280296 0.35684208 0.43602314 0.48771561 0.36771296 0.65950667 0.58861892 0.33668938 0.29332619 0.33016739 0.57218579 0.84702438 0.50140168 0.46062098 0.57047689 0.86929069 0.42917446 0.32327853 0.91950567 0.60185819 0.61998641 0.49516775 0.54190251 0.43584022 0.29940056 0.57960023 0.43610424 0.61190502 0.51869891 0.72436563 0.30999180 0.52043191 0.46549206 0.25746367 0.49213675 0.57534294 0.29137309 0.45964404 0.70298904 0.32390518 0.68335878 0.40434300 0.42726548 0.78736195 0.69975384 0.61552521 0.70648140 0.49134216 0.55419639 0.51274806 0.42650698 0.52195826 0.71153678 0.54329584 0.75929481 0.54818538 0.28100323 0.36838969 0.82590389 0.40964493 0.61799470 0.48230753 0.37646536 0.47311083 0.44620730 0.50957827 0.63746450 0.40590539 0.65130957 0.63041862 0.38273884 0.46649995 0.46360451 0.61208917 0.60530803 0.39642640 0.56482973 0.68833367 0.52839120 0.53225531 0.45060695 0.22393405 0.43862998 0.30910222 0.60373017 0.55155331 0.84309473 0.43071723 0.66492146 0.33280200 0.43536306 0.47818818 0.49429391 0.48730889 0.37087203 0.54874764 0.69575008 0.52768516 0.61585227 0.61803004 0.51579431 0.54822546 0.49464327 0.47987407 0.55794693 0.52130165 0.46215471 0.23411790 0.65307152 0.31061073 0.29674523 0.82281008 0.85532765 0.75179315 0.50802419 0.37392599 0.42967193 0.85081109 0.26854818 
0.46726410 0.28650289 0.59177546 0.67549357 0.74056462 0.32500770 0.52843932 0.63211588 0.59946685 0.53068274 0.52511858 0.99277677 0.63975778 0.43932057 0.47333359 0.61010820 0.56575495 0.96153379 0.49107389 0.62150101 0.42456112 0.52206627 0.45742585 0.77417880 0.66972177 0.50731225 0.36744216 0.30156175 0.56218627 0.56909069 0.38754044 0.37286385 0.60145622 0.43180520 0.69113078 0.41327494 0.46973031 0.37787009 0.75350624 0.85059413 0.31498738 0.47306509 0.46946063 0.84555350 0.30039553 0.60573422 0.54323341 0.93130600 0.71512526 0.55024183 0.60122425 0.37070008 0.39095986 0.59719341 0.49568139 0.76932795 0.32843762 0.43295958 0.53961352 0.42715259 0.38976243 1.08242564 0.99092315 0.57425098 0.45148915 0.46367750 0.34990985 0.68188916 0.52365826 0.62023054 0.64178374 0.72868330 0.73698854 0.45583891 0.40829096 0.54259095 0.47931305 0.58078457 0.91978021 0.54642639 0.42264639 0.61143962 0.55519456 0.52451279 0.62606134 0.58278409 0.43875341 0.85374521 0.43455181 0.59434991 0.42727059 0.67566482 0.67422098 0.38698727 0.50403113 0.78302379 0.58144038 0.54790744 0.53253652 0.45050078 0.63372754 0.35870273 0.65536810 0.57799680 0.69633437 0.94255590 0.74923036 0.43963618 0.50605738 0.37270938 0.42904632 0.48771561 0.35019263 0.63889198 0.57934877 0.33170111 0.28181869 0.33016739 0.59330671 0.84383408 0.51950861 0.49752752 0.55883327 0.84359167 0.43251439 0.33905738 1.00726800 0.57930862 0.60938757 0.49293222 0.54190251 0.43014271 0.30341954 0.57176744 0.42692207 0.57086848 0.52421714 0.72436563 0.38240214 0.53959529 0.47449661 0.25746367 0.48050067 0.56101681 0.26975906 0.46974733 0.74490540 0.32813941 0.68947671 0.39262041 0.40957779 0.73901055 0.71471210 0.60969071 0.69970770 0.44256832 0.55152555 0.52302460 0.43367567 0.50917367 0.70294648 0.53787179 0.76549324 0.55642924 0.28100323 0.36468719 0.82272120 0.38772266 0.63509967 0.47638942 0.38901763 0.45175636 0.44326200 0.55124329 0.63622308 0.41284444 0.64184694 0.61757779 0.37689515 0.44777880 0.45951981 0.59946742 0.67969100 0.41909735 0.55750348 0.68168295 0.54872131 0.54590511 0.44527414 0.24530746 0.43862998 0.31995120 0.58455923 0.55155331 0.87510673 0.42433588 0.66492146 0.32938855 0.44729303 0.47284513 0.48469506 0.52923791 0.39208157 0.54067738 0.70240814 0.53105698 0.64122973 0.61471619 0.53744537 0.54550472 0.49843370 0.47987407 0.56057258 0.51268450 0.45300223 0.24750670 0.66005644 0.32383408 0.27358558 0.84230404 0.83016543 0.75179315 0.52213866 0.36205229 0.44237433 0.81743286 0.27347608 
0.48258828 0.29589890 0.58052633 0.70900923 0.72281215 0.33199791 0.53650757 0.62618039 0.65371831 0.49403875 0.55206502 1.03606563 0.60497911 0.40966854 0.47054103 0.60265518 0.57284193 0.97424583 0.49269727 0.63684903 0.45140148 0.52431173 0.51751827 0.75756755 0.62646735 0.50576320 0.36199827 0.30156175 0.55995092 0.56602279 0.41492922 0.36083280 0.58294543 0.45516265 0.62784304 0.40912132 0.46350844 0.37787009 0.73023626 0.81722440 0.26353735 0.49507976 0.48485685 0.82052098 0.29456205 0.58885809 0.55811928 0.94098216 0.72400914 0.54640734 0.61168111 0.38940243 0.39620789 0.60296353 0.49869467 0.75098371 0.34053137 0.46128692 0.55019519 0.41605583 0.41461251 1.13525759 1.00938914 0.56029948 0.44728916 0.44913853 0.34269444 0.66635434 0.52365826 0.62622324 0.56818119 0.70673940 0.73934691 0.44485322 0.41270505 0.55982032 0.46369603 0.57673724 0.93980888 0.59221206 0.41270037 0.60685948 0.52030376 0.52451279 0.63798739 0.56476874 0.44832733 0.86241290 0.45266584 0.55234149 0.40135083 0.66081322 0.67675090 0.34818614 0.49384764 0.79028088 0.58144038 0.56567071 0.52986715 0.44630999 0.63372754 0.36528498 0.64815282 0.55471212 0.72476779 0.91441354 0.75515322 0.43396322 0.49788144 0.37270938 0.42904632 0.48771561 0.35019263 0.58418124 0.56992782 0.34645052 0.28954118 0.33016739 0.60562581 0.84702438 0.48643108 0.47324307 0.55588427 0.83484955 0.40502451 0.33126192 1.06836904 0.56534732 0.63040708 0.48843046 0.52999111 0.42145207 0.29532689 0.56582169 0.42692207 0.58880588 0.53508290 0.71846838 0.40880508 0.53959529 0.48420825 0.24273907 0.45633925 0.55125924 0.29822986 0.45708334 0.76216419 0.31085662 0.69554082 0.40434300 0.39734882 0.68457596 0.74169180 0.62130491 0.68734682 0.49134216 0.54071027 0.53310307 0.41921572 0.51347057 0.70005963 0.53605158 0.78980064 0.58436758 0.29161083 0.37568524 0.82907435 0.39663700 0.63509967 0.47039686 0.38591784 0.44809836 0.43127972 0.56607761 0.62493941 0.38801522 0.62900871 0.60974351 0.37095943 0.45320661 0.45123950 0.58657414 0.71953876 0.41909735 0.54255428 0.67045182 0.54872131 0.55260357 0.45848989 0.27426209 0.42952248 0.31995120 0.57614787 0.52903134 0.89541908 0.41127625 0.65507022 0.32938855 0.46177226 0.45084014 0.49429391 0.55176867 0.39208157 0.52416424 0.70019582 0.52087603 0.64536229 0.61138437 0.56502436 0.54550472 0.45500563 0.46554623 0.55530887 0.51268450 0.43891579 0.22712772 0.67720362 0.31729130 0.27358558 0.83678069 0.81078146 0.71978713 0.55585905 0.36205229 0.46674318 0.81173638 0.27831673 
0.48258828 0.33082503 0.56258077 0.68119404 0.72081268 0.35213696 0.54838740 0.62618039 0.70034172 0.49876651 0.51111289 1.03841764 0.57152857 0.39400660 0.48705624 0.59992204 0.57284193 0.97604832 0.48781090 0.58960764 0.46424010 0.50140485 0.54891103 0.74628801 0.60546244 0.49794568 0.36199827 0.31985454 0.55091886 0.57214214 0.41049135 0.36689764 0.58762780 0.44363768 0.57784037 0.42145939 0.40321419 0.39947985 0.71831865 0.80001775 0.26353735 0.52637824 0.41989836 0.81322732 0.28861069 0.56794516 0.52792798 0.95175027 0.75681744 0.51060280 0.61684307 0.42988865 0.39620789 0.61995175 0.48959917 0.74059616 0.34446828 0.46128692 0.54756895 0.41039494 0.42414508 1.13008555 1.03349736 0.56498826 0.44304935 0.44913853 0.34632094 0.66949014 0.54921742 0.61113130 0.52224091 0.69063844 0.76934812 0.43358929 0.41707242 0.61634189 0.48237578 0.59276077 0.96218841 0.60800716 0.39205211 0.58818239 0.50726150 0.52819364 0.63469708 0.56476874 0.44515890 0.86671424 0.43915038 0.51472212 0.40798519 0.67932698 0.67422098 0.42223772 0.52380453 0.80317843 0.54893157 0.56874781 0.51355962 0.45050078 0.61994920 0.37175070 0.65056680 0.52205286 0.72755001 0.87945478 0.72710054 0.45076797 0.49788144 0.37270938 0.43254879 0.50185523 0.34109517 0.60111754 0.56034853 0.36059713 0.27387854 0.31013827 0.61169233 0.84383408 0.49770125 0.50341562 0.55588427 0.86506054 0.39422192 0.33126192 1.09443067 0.58843215 0.63040708 0.49960880 0.49253154 0.40044107 0.29940056 0.55475566 0.42692207 0.58288809 0.54043386 0.70853058 0.47936644 0.53328402 0.48420825 0.27139054 0.46127279 0.56101681 0.31149093 0.46472314 0.79009149 0.32813941 0.69433224 0.38662585 0.39734882 0.61650754 0.74979797 0.61164172 0.67898124 0.43215349 0.53797248 0.54397375 0.41179539 0.48486052 0.69861173 0.52313277 0.79872522 0.59594034 0.33971634 0.36468719 0.82590389 0.37395294 0.65473877 0.47638942 0.36676934 0.48682703 0.42823177 0.59926464 0.62746443 0.41627060 0.62249031 0.61497745 0.36492716 0.45320661 0.47166780 0.55989757 0.74670066 0.40791940 0.53492304 0.67496670 0.58727399 0.54926455 0.44258364 0.28325666 0.42952248 0.34061405 0.57896523 0.52324941 0.91180719 0.40794603 0.61408699 0.33280200 0.45891295 0.43942462 0.50370988 0.60443229 0.38688821 0.51142960 0.70240814 0.47798863 0.65895036 0.62132623 0.60403645 0.54822546 0.45085025 0.45076319 0.55530887 0.50832116 0.44835593 0.22712772 0.68394213 0.33340759 0.28923148 0.83678069 0.76710437 0.71978713 0.59989166 0.37392599 0.46674318 0.81173638 0.29235822 
0.52588839 0.34697222 0.54940374 0.68684720 0.72480613 0.36494610 0.50770808 0.65246502 0.77911994 0.50809004 0.52511858 1.07080367 0.56460071 0.40451528 0.50302953 0.59510883 0.59359540 0.99918486 0.47955631 0.58136097 0.50468219 0.49669672 0.53344563 0.75006670 0.59104461 0.49319569 0.34515181 0.30156175 0.56883959 0.57214214 0.44061881 0.35776183 0.58294543 0.41963923 0.51413722 0.43736908 0.41736633 0.38882513 0.71430192 0.75344367 0.26353735 0.54949036 0.41105740 0.80216249 0.29456205 0.54252886 0.49590199 0.96004196 0.77517730 0.49809634 0.57974499 0.47192458 0.38830926 0.63102319 0.46447456 0.74059616 0.36720442 0.47214221 0.55799976 0.42715259 0.41461251 1.13525759 1.04239419 0.55794032 0.45148915 0.41854819 0.35346233 0.68495384 0.55747679 0.61721237 0.45380964 0.66744489 0.74870611 0.44485322 0.41270505 0.61634189 0.47312811 0.57673724 0.95941952 0.62719189 0.40763637 0.57861781 0.49115383 0.52819364 0.63337617 0.55951497 0.43875341 0.85156451 0.44370128 0.50686330 0.42094030 0.67566482 0.65883748 0.43059967 0.52380453 0.81306843 0.54893157 0.56257677 0.52177710 0.46487115 0.61118003 0.37175070 0.65297186 0.52205286 0.74673542 0.87349231 0.72094725 0.49778995 0.50767677 0.34023557 0.43254879 0.51560724 0.35019263 0.60111754 0.57934877 0.35594407 0.28570603 0.29962203 0.61769928 0.84063166 0.49021658 0.52068057 0.53170371 0.84359167 0.38311483 0.34667760 1.11988594 0.55103241 0.61998641 0.48616395 0.47939500 0.40044107 0.29532689 0.54346435 0.42506183 0.55234887 0.54308957 0.71052927 0.49649204 0.54583359 0.48769181 0.28463680 0.46371988 0.55615941 0.31149093 0.46724198 0.79555931 0.31961486 0.69915405 0.38662585 0.40350963 0.56985074 0.75781742 0.61938434 0.69286777 0.42685079 0.55419639 0.54981264 0.40803463 0.47571139 0.69132673 0.52685618 0.81338195 0.60353224 0.37376923 0.37205535 0.81952616 0.35476291 0.65622512 0.47039686 0.33241294 0.48682703 0.42516198 0.60841425 0.62620319 0.42638391 0.61091577 0.60974351 0.36492716 0.45320661 0.47166780 0.53188473 0.80817321 0.40221396 0.52718134 0.67496670 0.56832465 0.54926455 0.43987668 0.26496234 0.42952248 0.30910222 0.55602673 0.51148949 0.93923607 0.41457973 0.61935821 0.33618078 0.47024584 0.46744101 0.50370988 0.64818143 0.39720703 0.49615959 0.69127576 0.47046077 0.67226384 0.62623798 0.61649212 0.53725985 0.42061462 0.43157290 0.57352053 0.50832116 0.45300223 0.22712772 0.68728661 0.34271377 0.31822381 0.82842659 0.72992124 0.69988133 0.58764768 0.34347296 0.48230554 0.79440194 0.28307463 
0.49744061 0.33082503 0.52624612 0.68119404 0.72480613 0.36494610 0.50770808 0.65816352 0.81863226 0.47957594 0.48188184 1.07987845 0.53599450 0.41475779 0.50040272 0.57687972 0.61583510 0.99566038 0.48617120 0.57299562 0.51997906 0.49669672 0.56395248 0.74058381 0.56873294 0.49000345 0.35085719 0.35361250 0.59259636 0.57517739 0.45291750 0.37286385 0.56382725 0.42576567 0.46187083 0.42948792 0.41035127 0.37787009 0.68971050 0.73474489 0.24398818 0.55910317 0.38331300 0.79094289 0.28861069 0.53504534 0.46165963 0.96357371 0.78988166 0.47209053 0.59592702 0.48186093 0.37477514 0.66312936 0.46123776 0.75509873 0.36351383 0.46674612 0.55019519 0.42715259 0.43346806 1.16077218 1.04828348 0.52127315 0.45565042 0.40892512 0.34269444 0.68800487 0.55747679 0.60498913 0.41538777 0.65037186 0.74169778 0.39788881 0.40382864 0.66095304 0.46369603 0.57673724 0.96218841 0.64946596 0.41270037 0.57861781 0.46016102 0.52819364 0.63929878 0.56214799 0.42896585 0.86456625 0.44820597 0.49888072 0.42727059 0.70442926 0.64837909 0.46253824 0.53341642 0.81447148 0.51793195 0.56050465 0.49956354 0.46688796 0.60407304 0.38435598 0.66250481 0.52205286 0.74673542 0.76505325 0.70216392 0.51731849 0.50929101 0.34023557 0.42195415 0.52900185 0.32213037 0.58418124 0.56992782 0.35122937 0.26151668 0.27739610 0.61370118 0.82932582 0.47877026 0.52068057 0.52234748 0.86080960 0.38685263 0.33126192 1.13860400 0.53633557 0.61998641 0.47466909 0.47268984 0.38792419 0.30341954 0.53404848 0.43245477 0.58288809 0.55488300 0.70250042 0.53301661 0.52043191 0.49969305 0.29103393 0.46615412 0.58003969 0.33644867 0.50351482 0.84317566 0.31526615 0.69915405 0.38662585 0.44424948 0.50823995 0.77360697 0.60576983 0.70242502 0.44768488 0.52687908 0.55463142 0.40803463 0.48030774 0.67050781 0.52126109 0.82061216 0.59210789 0.41969967 0.36468719 0.83851383 0.34980095 0.65324903 0.46432698 0.31763157 0.46610139 0.43127972 0.61742829 0.62113264 0.40590539 0.60588758 0.60974351 0.37095943 0.45589629 0.47166780 0.50986607 0.77290862 0.41354615 0.50160562 0.66362191 0.57312072 0.55592254 0.44527414 0.28325666 0.42334199 0.31995120 0.54119668 0.48083303 0.96807409 0.42433588 0.62458495 0.35258937 0.50008880 0.44516897 0.50370988 0.70660867 0.38162417 0.50711366 0.65910558 0.43906059 0.69047157 0.63111150 0.64658238 0.54002213 0.41156809 0.41963769 0.56057258 0.50392002 0.45760135 0.20473017 0.69392722 0.37486505 0.36944484 0.82562311 0.67912949 0.67939255 0.60291380 0.36205229 0.48990137 0.81743286 0.25318965 
0.53955010 0.33082503 0.50782530 0.66394582 0.71478066 0.38930206 0.49485262 0.66941499 0.88969902 0.47465708 0.51111289 1.08438736 0.54689721 0.42966400 0.48161410 0.56899163 0.62880148 1.00269694 0.49269727 0.56450633 0.54929629 0.49432584 0.62719073 0.73867262 0.54154208 0.49319569 0.33935053 0.36155984 0.59047615 0.61610290 0.43222529 0.36989278 0.53897671 0.42576567 0.43604725 0.44125688 0.38100159 0.36658784 0.67990702 0.69584151 0.28173328 0.59301847 0.36364265 0.79470036 0.30039553 0.49998533 0.44354823 0.96592103 0.82005880 0.45392635 0.59058227 0.51051090 0.37752078 0.67349138 0.47720225 0.72793546 0.39549127 0.49313646 0.54227830 0.43259425 0.45153692 1.14808577 1.07438581 0.52379749 0.47591134 0.38896537 0.34990985 0.70306147 0.54921742 0.60806798 0.38766334 0.63638373 0.72267672 0.45583891 0.39931644 0.69594798 0.47000511 0.56025562 0.95803207 0.67452338 0.42753263 0.59759391 0.45723933 0.52080594 0.64060747 0.55154047 0.42896585 0.88581183 0.42990407 0.45688042 0.40798519 0.72182520 0.64042321 0.46253824 0.54285815 0.81166295 0.49987997 0.57383966 0.49956354 0.47881041 0.58223181 0.38435598 0.69258124 0.51356362 0.74402494 0.77185386 0.68286411 0.53613619 0.49952733 0.34023557 0.42551501 0.52234748 0.32213037 0.57842562 0.59774535 0.35594407 0.29332619 0.26958055 0.58705023 0.79613923 0.47489352 0.53187929 0.52234748 0.78968861 0.35987373 0.33126192 1.13860400 0.53134629 0.64065828 0.48843046 0.46588819 0.39423231 0.29940056 0.52874498 0.42131672 0.54603611 0.57400050 0.70451622 0.55977941 0.53328402 0.51141273 0.29729344 0.46371988 0.56583248 0.34240397 0.48932846 0.87347900 0.31526615 0.69674731 0.39262041 0.43300084 0.46262999 0.78716308 0.59984046 0.71319078 0.39928235 0.54343427 0.56320135 0.40803463 0.47339648 0.67801653 0.52870805 0.83488475 0.60729261 0.49903564 0.34558016 0.82590389 0.35965643 0.65025931 0.47039686 0.31382746 0.46961919 0.44326200 0.62188631 0.61858178 0.41627060 0.60756826 0.59913846 0.35879350 0.45857020 0.47166780 0.53902444 0.81796959 0.40221396 0.48999665 0.66132961 0.57312072 0.56900486 0.44794848 0.29197428 0.41389822 0.31995120 0.52284566 0.47446410 0.97893947 0.42753847 0.58145694 0.35578029 0.52071962 0.44516897 0.49902411 0.74437663 0.37628651 0.50494186 0.65910558 0.42669019 0.72429504 0.61968033 0.67533328 0.52888646 0.39761255 0.41558313 0.56578732 0.51701103 0.45760135 0.23411790 0.69392722 0.36637644 0.36944484 0.81431266 0.62633809 0.65107197 0.60291380 0.34977575 0.48611830 0.77668070 0.23683723 
0.61518177 0.31384819 0.47810171 0.64022578 0.70050401 0.41222146 0.49049260 0.66941499 0.91922946 0.49876651 0.46658011 1.11105660 0.52110286 0.43451912 0.46773181 0.55952597 0.63518541 1.00619676 0.49107389 0.55588740 0.54929629 0.48229664 0.72614104 0.73290915 0.51709887 0.49000345 0.36744216 0.43308509 0.58191807 0.61327022 0.44061881 0.36083280 0.54905190 0.40710985 0.41423090 0.44511074 0.39594847 0.36658784 0.66996009 0.67141837 0.24398818 0.61651338 0.37360731 0.76021484 0.31725304 0.49185494 0.45269451 0.96474809 0.83090046 0.45392635 0.55743869 0.51971003 0.38295301 0.67349138 0.44805681 0.72366602 0.41218594 0.50831342 0.55019519 0.39292324 0.45153692 1.11705067 1.08294679 0.53129854 0.49914003 0.35693910 0.36391174 0.71194260 0.52365826 0.60806798 0.36549250 0.61845382 0.70314130 0.44485322 0.41707242 0.69594798 0.47931305 0.56855615 0.94545342 0.67452338 0.42264639 0.59525498 0.43315696 0.51707253 0.64516702 0.53246908 0.42231482 0.90860837 0.41564912 0.44800810 0.42727059 0.72525432 0.62420733 0.47770744 0.54285815 0.83455071 0.45766605 0.57282491 0.47032352 0.48271914 0.58592856 0.37175070 0.69933829 0.50493169 0.75212708 0.72290738 0.68286411 0.54073829 0.51728664 0.30431594 0.42904632 0.54206560 0.32213037 0.59552563 0.62432465 0.37420933 0.29706298 0.24897062 0.60765472 0.76680219 0.47489352 0.55359751 0.50636976 0.75647350 0.35987373 0.33905738 1.12928374 0.53134629 0.66068367 0.49739323 0.46588819 0.38151177 0.29119624 0.52446357 0.42319342 0.58288809 0.57400050 0.70451622 0.59241484 0.55200141 0.51799066 0.30342385 0.45385237 0.57534294 0.35967874 0.48932846 0.86349607 0.31961486 0.69674731 0.39852481 0.47119774 0.43381530 0.80048963 0.60773344 0.67616970 0.44256832 0.54884171 0.57350180 0.41179539 0.46638281 0.67502306 0.53239247 0.85446594 0.59594034 0.56738463 0.35716705 0.80336035 0.34476758 0.64574879 0.47638942 0.30212789 0.50344705 0.44913327 0.63070784 0.60173764 0.40590539 0.59227038 0.57734427 0.34620031 0.46122859 0.47564819 0.48685262 0.84667896 0.38459010 0.47465380 0.66362191 0.61460351 0.55592254 0.44258364 0.30867179 0.40423390 0.36009319 0.51024512 0.48711869 1.00874008 0.43387272 0.58702126 0.35578029 0.51818569 0.42770451 0.53973357 0.76852483 0.36537733 0.50276067 0.68450944 0.42248625 0.73280930 0.62460502 0.71364122 0.51751122 0.34706468 0.40735295 0.54462885 0.52555725 0.46215471 0.21991548 0.70050487 0.36350285 0.40361716 0.79994976 0.58926903 0.65826634 0.61189068 0.36803703 0.50107927 0.77068309 0.26854818 
0.62690058 0.28650289 0.45453524 0.65219364 0.71679697 0.43919195 0.47717358 0.68048045 0.94527512 0.47465708 0.49671243 1.11762448 0.52110286 0.43932057 0.47886984 0.55805547 0.62018735 1.00794212 0.48944511 0.53823567 0.54211564 0.47985462 0.83346957 0.72904153 0.50014018 0.48679028 0.36199827 0.47681099 0.59259636 0.63831189 0.44475616 0.37873608 0.55894552 0.41963923 0.38522690 0.46756722 0.38854691 0.37787009 0.65840818 0.62860796 0.28173328 0.63914521 0.39277895 0.71996287 0.30611787 0.48773893 0.39464993 0.94936791 0.84765725 0.43500436 0.55172122 0.52424908 0.38830926 0.69748450 0.43101415 0.68630414 0.43136753 0.50831342 0.54227830 0.41605583 0.46462766 1.09587244 1.10962090 0.51362569 0.49914003 0.33783741 0.36046226 0.70899458 0.54921742 0.59878395 0.34993243 0.60372662 0.68812587 0.48731229 0.42990841 0.72272492 0.48237578 0.55605889 0.92554691 0.69868272 0.42753263 0.57133931 0.45133923 0.52080594 0.64969456 0.52968853 0.41213706 0.93880289 0.39584480 0.41060622 0.42727059 0.75541622 0.60473949 0.48511420 0.57024613 0.83180998 0.44956513 0.55633727 0.47631514 0.48852358 0.58223181 0.39656078 0.70824743 0.43978961 0.74402494 0.68581016 0.67190250 0.56318504 0.51090015 0.26354534 0.43254879 0.52234748 0.31221629 0.55480636 0.57934877 0.35122937 0.29332619 0.24897062 0.61169233 0.75973474 0.46704350 0.55359751 0.49653640 0.75160866 0.35178564 0.32327853 1.08147837 0.53633557 0.63555335 0.49739323 0.46588819 0.38792419 0.28275397 0.51797512 0.42131672 0.62313357 0.57650161 0.69845140 0.61320761 0.57601258 0.52043595 0.30943282 0.47098486 0.60745810 0.37074837 0.49172127 0.86850187 0.30184436 0.69312154 0.39262041 0.48155497 0.40749852 0.79859946 0.61358654 0.69834507 0.42685079 0.54343427 0.57627907 0.42287707 0.45926204 0.67502306 0.53422516 0.86409016 0.61843651 0.62349018 0.36094671 0.80008798 0.33447368 0.65324903 0.47638942 0.29812602 0.49686575 0.45204032 0.63507264 0.58575945 0.41966878 0.57123629 0.56044271 0.34620031 0.47686788 0.48351068 0.47893578 0.84196206 0.40221396 0.46591173 0.65207979 0.62782230 0.54926455 0.45324984 0.33214788 0.40096069 0.36009319 0.49073805 0.49332427 1.03257595 0.44011580 0.58702126 0.35894285 0.54056362 0.43360417 0.55263739 0.80716797 0.37087203 0.49170964 0.67767556 0.42669019 0.74954773 0.62132623 0.71364122 0.51462813 0.35244585 0.39468601 0.54192596 0.52977866 0.47555327 0.21991548 0.70050487 0.40186752 0.44014431 0.80572565 0.54970589 0.64379719 0.65770130 0.36803703 0.52623849 0.74621068 0.27831673 
0.59104753 0.29589890 0.42967816 0.60927848 0.73665660 0.44952729 0.46808372 0.68866287 0.98057746 0.47465708 0.48188184 1.11762448 0.50577293 0.42475339 0.49776206 0.55213428 0.59810951 1.02007600 0.48452595 0.57299562 0.55638428 0.48714396 0.83346957 0.74058381 0.50443330 0.48355575 0.36744216 0.50008359 0.59891194 0.64644358 0.43222529 0.36083280 0.52350045 0.41342201 0.36672509 0.46756722 0.39594847 0.35494716 0.63467391 0.58741705 0.26353735 0.66368418 0.41105740 0.73227081 0.31725304 0.48773893 0.43420932 0.94697957 0.87438503 0.44456603 0.51608794 0.54637894 0.38024659 0.73612839 0.43791082 0.67031482 0.42823026 0.52305020 0.53424410 0.41605583 0.47315364 1.09587244 1.11100706 0.50062040 0.51770172 0.34560480 0.36391174 0.70306147 0.51485666 0.60806798 0.33364748 0.58863106 0.68304739 0.46656600 0.42567276 0.68909118 0.47931305 0.55183025 0.88288535 0.68843254 0.44186730 0.52289467 0.43005186 0.50570690 0.65865629 0.50980032 0.40520990 0.92282210 0.41564912 0.41060622 0.37363729 0.78757586 0.61315854 0.49240956 0.57024613 0.82145079 0.45766605 0.55842485 0.45499940 0.49044314 0.57664226 0.37810587 0.68575762 0.46881730 0.74402494 0.68581016 0.64713371 0.64135748 0.50280296 0.28466149 0.41836299 0.50877770 0.31221629 0.56080444 0.57934877 0.36519091 0.29706298 0.24023207 0.59949791 0.71962412 0.48261587 0.55889522 0.49653640 0.70110622 0.36778398 0.30668894 1.01423880 0.53633557 0.64065828 0.49068650 0.45898576 0.37826481 0.29119624 0.50586350 0.41563579 0.60621276 0.57148845 0.70250042 0.63988116 0.59338367 0.54428494 0.34328489 0.46615412 0.65059268 0.41206377 0.51046019 0.81174184 0.32390518 0.67220622 0.39852481 0.52092869 0.37446530 0.82832489 0.59184223 0.71051463 0.44256832 0.51840325 0.58996932 0.43721593 0.46638281 0.66443974 0.52685618 0.87900106 0.63657633 0.65206164 0.32535296 0.80336035 0.32385275 0.65770812 0.48230753 0.28578437 0.50670564 0.45492878 0.63070784 0.58710758 0.40590539 0.56042326 0.54595854 0.32640078 0.47429715 0.49507033 0.43720655 0.85603483 0.41354615 0.46767322 0.63077194 0.62344717 0.55260357 0.45587739 0.33214788 0.40096069 0.37857137 0.48068774 0.46800850 1.03870405 0.44931783 0.58145694 0.36826759 0.56671569 0.41565407 0.58163408 0.84764311 0.36537733 0.48268668 0.67538224 0.39179763 0.76938354 0.61471619 0.71894718 0.49996334 0.34159876 0.41558313 0.54731840 0.54633823 0.49708230 0.22712772 0.70702134 0.41470997 0.45971574 0.80859812 0.51996972 0.65826634 0.64090616 0.38543409 0.51201319 0.71444233 0.26854818 
0.64970436 0.31384819 0.41932294 0.60289842 0.73665660 0.45460686 0.48165418 0.66661992 1.02654780 0.46968671 0.46658011 1.16046077 0.50577293 0.41978535 0.50824241 0.53781028 0.58675915 1.03716389 0.47284890 0.55588740 0.57712617 0.49194353 0.85331687 0.75382646 0.46898919 0.47866299 0.34515181 0.55911045 0.59047615 0.61892261 0.42366553 0.37873608 0.51823901 0.40710985 0.36672509 0.49592993 0.38854691 0.34291153 0.62092484 0.54821080 0.24398818 0.67955138 0.41105740 0.69469310 0.33325892 0.45346785 0.39464993 0.93857247 0.87292163 0.44456603 0.49089755 0.53321124 0.38295301 0.77284241 0.44131873 0.65865629 0.43757457 0.49824682 0.48917154 0.42164072 0.47735953 1.00087796 1.09284985 0.48726811 0.52133476 0.31758890 0.35697945 0.70899458 0.52365826 0.61113130 0.32519934 0.59244101 0.66234416 0.50721071 0.42567276 0.66095304 0.47623062 0.54111407 0.86153436 0.70543344 0.47363067 0.44819544 0.42059901 0.49407990 0.65355035 0.50980032 0.39459119 0.91472702 0.39073691 0.42026885 0.41451335 0.78441923 0.60190697 0.47018403 0.58779626 0.83591771 0.46955546 0.57888672 0.45499940 0.50367519 0.55566638 0.37810587 0.65297186 0.43978961 0.75480847 0.61340725 0.63086563 0.71792288 0.51569743 0.30431594 0.41836299 0.48771561 0.30713926 0.57261215 0.53057393 0.36519091 0.30439898 0.24464037 0.59744131 0.65897363 0.45501460 0.57960201 0.50311333 0.72173138 0.34767105 0.30668894 0.97166418 0.54127885 0.59860110 0.48388682 0.43762575 0.37826481 0.29940056 0.49345471 0.41180496 0.60621276 0.57400050 0.69233346 0.66548646 0.62668302 0.55810538 0.34328489 0.45385237 0.64640876 0.43590186 0.50815562 0.81706479 0.32813941 0.66086547 0.36805685 0.54860765 0.34363292 0.82466781 0.58982572 0.70513187 0.43739190 0.50688174 0.59535728 0.44766878 0.44714217 0.65677581 0.53422516 0.88968839 0.65421337 0.75159019 0.31690080 0.78352122 0.33447368 0.63202411 0.48230753 0.27725156 0.51953566 0.45779902 0.61742829 0.57760463 0.39884562 0.54567270 0.55469443 0.33313139 0.47429715 0.47959555 0.42837318 0.84196206 0.41354615 0.45519969 0.62350753 0.63216714 0.55260357 0.46108759 0.35407083 0.41070205 0.37857137 0.46695096 0.46146261 1.04175458 0.44931783 0.57583887 0.36518580 0.56671569 0.42172234 0.57758082 0.85835060 0.37087203 0.48495816 0.67996115 0.38721504 0.78872066 0.59272467 0.71364122 0.48485521 0.36296893 0.40735295 0.52541672 0.55040028 0.52174581 0.24090534 0.70050487 0.42222798 0.47848731 0.78236630 0.48296905 0.59036908 0.64935804 0.38543409 0.53320884 0.65337837 0.28307463 
0.61518177 0.32244836 0.38848711 0.60289842 0.73272775 0.49336424 0.48609347 0.67497039 1.04064295 0.44925567 0.45075919 1.13710052 0.49396337 0.40966854 0.50564269 0.52622650 0.55857807 1.05063411 0.48944511 0.58136097 0.58387642 0.49669672 0.88225104 0.73675648 0.45498635 0.48679028 0.33935053 0.66154841 0.60100240 0.60469260 0.41932013 0.38163832 0.52870954 0.39418242 0.34049570 0.49936201 0.37330379 0.35494716 0.60686433 0.52751608 0.24398818 0.71271949 0.41989836 0.67291045 0.35347446 0.46227388 0.38412403 0.91660024 0.86704330 0.44456603 0.47780459 0.55498385 0.39359262 0.79383837 0.44131873 0.63956073 0.44064531 0.50330529 0.47723873 0.43259425 0.48976055 0.95597243 1.07724703 0.49532268 0.52494265 0.32988718 0.38395836 0.71780231 0.49678586 0.61721237 0.31652579 0.57313805 0.64638171 0.46656600 0.40382864 0.66095304 0.48237578 0.54111407 0.84752473 0.72856852 0.49085920 0.40572072 0.42377339 0.48617411 0.65162531 0.49807921 0.39459119 0.92684313 0.36960011 0.43895650 0.38774175 0.79071989 0.58753957 0.45476394 0.58779626 0.84339658 0.46955546 0.57586379 0.47032352 0.49993034 0.54783970 0.35199741 0.61336026 0.45934527 0.76279608 0.61340725 0.60195549 0.74502377 0.51887099 0.24058289 0.42195415 0.48048980 0.30713926 0.48394560 0.55060260 0.40004660 0.28954118 0.24464037 0.59122858 0.64657803 0.46704350 0.55359751 0.51601577 0.71149355 0.34350717 0.30668894 0.97888854 0.55584502 0.62521846 0.48159893 0.45197793 0.40655504 0.29532689 0.48770998 0.40599095 0.61190502 0.57650161 0.70250042 0.68100104 0.63206236 0.56488881 0.34328489 0.43863509 0.64640876 0.45850224 0.50584054 0.77904071 0.32390518 0.65959335 0.36805685 0.57923047 0.32712880 0.82283317 0.59984046 0.68317683 0.45274363 0.50978653 0.61384282 0.45450382 0.45445288 0.66291404 0.53968586 0.88168504 0.65768401 0.81367858 0.33359105 0.77679559 0.31840946 0.63816041 0.47638942 0.27725156 0.51953566 0.44913327 0.60385677 0.57210351 0.40239099 0.53243083 0.54595854 0.35255314 0.46911341 0.47564819 0.41013610 0.91451781 0.42457597 0.44607652 0.60871868 0.65763366 0.51468427 0.45848989 0.40679641 0.40748081 0.37857137 0.43818739 0.44808402 1.04782900 0.44320438 0.58702126 0.34936932 0.58048408 0.41565407 0.57349893 0.88282987 0.34837361 0.46411480 0.70900365 0.37312975 0.80539736 0.58753283 0.71364122 0.47556000 0.35774608 0.41558313 0.50837162 0.55040028 0.54529494 0.24750670 0.70702134 0.42470442 0.49209630 0.77641667 0.45470033 0.54038538 0.66866375 0.39106117 0.53666007 0.60927847 0.30135595 
0.64970436 0.33082503 0.37309532 0.57667277 0.73861320 0.48396596 0.47265049 0.66099434 1.05454970 0.44400104 0.43436244 1.11543949 0.46945386 0.43451912 0.51340236 0.52152095 0.53143424 1.05397477 0.49592811 0.57299562 0.58051111 0.49194353 0.89168714 0.72320132 0.44053864 0.48193035 0.33935053 0.68683958 0.60723057 0.59890593 0.42366553 0.38163832 0.51823901 0.40710985 0.36034678 0.51947854 0.39594847 0.37787009 0.59084926 0.51685810 0.24398818 0.72507257 0.41989836 0.62231053 0.32801043 0.49185494 0.38412403 0.90666391 0.86408913 0.46761563 0.46434259 0.55923667 0.40138729 0.80574391 0.43791082 0.61485787 0.45863818 0.51327269 0.48917154 0.43259425 0.51366520 0.88930341 1.07295235 0.46793527 0.50290718 0.30040902 0.38395836 0.70603426 0.49678586 0.59565711 0.30760777 0.56523232 0.63551738 0.45583891 0.41270505 0.62399861 0.48237578 0.54542581 0.82040965 0.70543344 0.51157959 0.38453787 0.40765439 0.47813762 0.64451763 0.49211398 0.38735038 0.92684313 0.38556136 0.43895650 0.37363729 0.80932761 0.58169327 0.40499619 0.57908768 0.84879437 0.46955546 0.56874781 0.47928287 0.48271914 0.53588540 0.37175070 0.58188463 0.44967376 0.76279608 0.58729273 0.58949129 0.79021705 0.51250423 0.28466149 0.41474073 0.46570195 0.29672472 0.54874273 0.53057393 0.40829585 0.30075335 0.24023207 0.59949791 0.62537295 0.44265896 0.56414318 0.50636976 0.68523006 0.32632080 0.26063549 0.96438569 0.56061630 0.60401841 0.51270121 0.44485974 0.39734882 0.28275397 0.47482701 0.42131672 0.61754481 0.57274586 0.68822462 0.69616997 0.62125708 0.57675129 0.36410862 0.43604725 0.66298604 0.48003976 0.50815562 0.74490540 0.34455640 0.66086547 0.37434887 0.61637115 0.31564700 0.84815702 0.57963798 0.71718627 0.45274363 0.51840325 0.62671304 0.46787443 0.45445288 0.65677581 0.53968586 0.87900106 0.66457095 0.83577341 0.32535296 0.76659652 0.31287149 0.62113973 0.47638942 0.26844767 0.48682703 0.44326200 0.59926464 0.57210351 0.40938962 0.51885112 0.54595854 0.38273884 0.49940937 0.47959555 0.37098206 0.90576624 0.42457597 0.44791602 0.60370857 0.64925582 0.51824614 0.45324984 0.43074576 0.40748081 0.42123532 0.42307290 0.44124264 1.05687518 0.44627157 0.55864577 0.33952594 0.60924908 0.46197367 0.58163408 0.88970024 0.31802014 0.45212014 0.72843201 0.34839108 0.83669699 0.57523631 0.69201069 0.44651487 0.34159876 0.42763152 0.49371805 0.55040028 0.55669607 0.23411790 0.71347829 0.44637447 0.52247390 0.78827104 0.44288791 0.53159803 0.68477845 0.39660841 0.55691847 0.63171337 0.32275473 
0.64970436 0.34697222 0.36715709 0.55619260 0.75599471 0.50258679 0.47265049 0.64671632 1.08406918 0.45444955 0.43436244 1.10885867 0.46945386 0.45802336 0.51596298 0.51915218 0.53143424 1.03885722 0.47115713 0.58960764 0.56685011 0.50374241 0.90565698 0.71534020 0.42560076 0.48517571 0.32131885 0.79070159 0.60308560 0.58716154 0.42796682 0.37873608 0.47404982 0.41342201 0.33361629 0.53246751 0.41035127 0.38882513 0.56597759 0.47768613 0.31498738 0.74202147 0.42855696 0.61266172 0.35835021 0.47517702 0.37330145 0.89787941 0.88311455 0.45392635 0.45746306 0.59216064 0.40903345 0.82275357 0.44131873 0.59695795 0.45568870 0.50831342 0.48324198 0.42715259 0.51754198 0.83494247 1.05851087 0.46226313 0.52494265 0.29143955 0.38395836 0.67571809 0.50590196 0.60189454 0.33364748 0.56123770 0.63551738 0.41013440 0.41707242 0.64642483 0.45729992 0.55605889 0.78392856 0.70206619 0.51157959 0.39527121 0.41740049 0.46996372 0.65610829 0.48302801 0.38367872 0.92884712 0.36412425 0.48251950 0.38075483 0.82451332 0.57578760 0.41370678 0.57024613 0.85948827 0.47731724 0.56567071 0.46425458 0.48659646 0.53184092 0.35870273 0.53996609 0.43978961 0.74943610 0.57832590 0.55577772 0.78707502 0.52982874 0.26354534 0.41836299 0.47315364 0.31721206 0.62833105 0.54068102 0.40829585 0.30075335 0.23574135 0.58494987 0.58757063 0.46306859 0.58466415 0.50636976 0.67985562 0.33502420 0.27996742 0.89622327 0.59294127 0.57642294 0.49739323 0.43762575 0.39734882 0.27405176 0.45419878 0.40987612 0.61754481 0.58147154 0.68616097 0.70214578 0.66850689 0.59552406 0.36913105 0.43344396 0.68314218 0.52431737 0.52183041 0.72723714 0.33231970 0.65576218 0.36805685 0.62826364 0.27837449 0.87447630 0.56506665 0.71585692 0.45774647 0.50688174 0.63514832 0.49353014 0.45202911 0.65677581 0.55750205 0.88034406 0.66798778 0.87483249 0.31690080 0.74928963 0.32920606 0.61483358 0.46432698 0.25467182 0.49019611 0.43731190 0.60841425 0.56375119 0.41627060 0.51092927 0.55469443 0.39975768 0.50670040 0.45539847 0.33865874 0.91015255 0.44581773 0.43864139 0.55931354 0.63648232 0.50384760 0.46367073 0.43652784 0.41070205 0.42123532 0.40338419 0.43429351 1.06485171 0.46717843 0.58145694 0.33952594 0.61995727 0.43942462 0.57758082 0.90328424 0.30503421 0.44476810 0.72629897 0.33798899 0.83031801 0.55902921 0.64658238 0.42254614 0.37319542 0.42763152 0.47244011 0.56241042 0.56044490 0.24090534 0.75410203 0.45567494 0.53496508 0.72066293 0.40210816 0.53159803 0.70052253 0.40747641 0.56350946 0.62432465 0.33092703 
0.60323535 0.36987363 0.34450896 0.52765064 0.76170042 0.51164314 0.48609347 0.63506282 1.12366276 0.46466318 0.46658011 1.09111578 0.46524343 0.48472636 0.50040272 0.50714241 0.52634863 1.01489353 0.48452595 0.58960764 0.54571778 0.50140485 0.92847308 0.68711840 0.42050356 0.49319569 0.32743976 0.84960709 0.60516164 0.58716154 0.42366553 0.40682781 0.47404982 0.40710985 0.34049570 0.56059341 0.42426542 0.39947985 0.56087092 0.45987786 0.37269809 0.75389457 0.41105740 0.58275753 0.35347446 0.46227388 0.39464993 0.90165468 0.87292163 0.43500436 0.44338390 0.59216064 0.41901134 0.82485512 0.44470053 0.59435682 0.44672346 0.49313646 0.50369017 0.45370868 0.52520969 0.77300653 1.03647145 0.45070472 0.52852592 0.28684967 0.37071441 0.66320371 0.52365826 0.59565711 0.31652579 0.59998833 0.61321153 0.37219091 0.42139453 0.65372930 0.48237578 0.55816120 0.76329525 0.69186614 0.55444541 0.38814863 0.39428502 0.46582299 0.65546973 0.47376784 0.39459119 0.90860837 0.35856478 0.49888072 0.35897910 0.84531512 0.56379071 0.41370678 0.58779626 0.87136204 0.48495480 0.57989086 0.45810524 0.48466168 0.52365827 0.36528498 0.51924729 0.42967816 0.75480847 0.59612469 0.53397396 0.77757275 0.52045050 0.32277581 0.41836299 0.45042885 0.31221629 0.63889198 0.52027054 0.42036631 0.28570603 0.23116341 0.59537760 0.58527093 0.47489352 0.58968281 0.51282058 0.65791899 0.33929220 0.27996742 0.83939000 0.58843215 0.58204671 0.49516775 0.43762575 0.39109097 0.28275397 0.43258799 0.42319342 0.59466479 0.58270740 0.68201495 0.75102289 0.69336689 0.61234216 0.36913105 0.41476367 0.69884863 0.55793699 0.53295810 0.72723714 0.34853984 0.65576218 0.38662585 0.67373771 0.27837449 0.87274638 0.53473412 0.69286777 0.47243725 0.51267486 0.64015614 0.52383576 0.45445288 0.64745938 0.56619996 0.87765598 0.67138724 0.92215442 0.32115469 0.75972108 0.31287149 0.62113973 0.47638942 0.27725156 0.51953566 0.42516198 0.60385677 0.55669520 0.39526846 0.49056527 0.55757598 0.40527184 0.48701514 0.45951981 0.33865874 0.91886234 0.45097187 0.43864139 0.55659180 0.65345817 0.50748553 0.46623956 0.43074576 0.41706990 0.45995883 0.38268385 0.42005049 1.05487162 0.46130174 0.62458495 0.34611930 0.61355478 0.45084014 0.59362779 0.90328424 0.30503421 0.43223690 0.73690244 0.33266601 0.82496452 0.56267113 0.61029606 0.42953085 0.34706468 0.42763152 0.47861606 0.57416940 0.59663916 0.24750670 0.76015918 0.48032356 0.53906449 0.71094569 0.36767411 0.54903208 0.68477845 0.42325549 0.57002422 0.60927847 0.30575555 
0.64970436 0.42495245 0.33589487 0.48963908 0.74831944 0.53361198 0.47717358 0.63211588 1.14294532 0.41673522 0.41732192 1.07307956 0.46945386 0.48903512 0.50824241 0.52387901 0.53143424 0.99212339 0.48287508 0.61368308 0.54929629 0.51069091 0.95074178 0.65120688 0.39946489 0.49319569 0.30871317 0.85294544 0.58834830 0.60180622 0.45291750 0.40410653 0.45033212 0.41963923 0.31206947 0.59603360 0.41035127 0.38882513 0.56257829 0.45378650 0.39843102 0.76326008 0.41105740 0.58275753 0.35835021 0.44900008 0.38412403 0.89408821 0.86556748 0.41522097 0.41379092 0.60010946 0.41901134 0.84250663 0.44131873 0.56495445 0.44672346 0.48797258 0.52882017 0.43796830 0.54021869 0.78054823 1.01698435 0.46226313 0.55295902 0.31338224 0.39676048 0.66635434 0.54921742 0.57977006 0.32519934 0.61845382 0.58413264 0.38525420 0.42139453 0.60073577 0.46686123 0.55394860 0.72760728 0.64946596 0.57287052 0.38814863 0.39428502 0.44887827 0.66182750 0.46113175 0.39816222 0.90450628 0.35291774 0.50686330 0.38774175 0.83942435 0.53899644 0.41370678 0.57024613 0.86742218 0.47345226 0.57888672 0.47032352 0.46889608 0.51743636 0.36528498 0.47839479 0.42967816 0.77331790 0.59612469 0.51988245 0.79646392 0.52202525 0.37270938 0.41474073 0.44259471 0.29672472 0.60111754 0.53057393 0.46193402 0.29706298 0.23574135 0.60562581 0.55935058 0.48261587 0.57960201 0.51919128 0.64097402 0.33070114 0.29804807 0.77841827 0.57003909 0.60401841 0.51054246 0.47939500 0.39109097 0.28700615 0.41394459 0.40599095 0.63416335 0.57148845 0.68616097 0.73698384 0.70306480 0.62938331 0.38380418 0.41476367 0.70272041 0.57926706 0.52853514 0.68423930 0.34853984 0.65448014 0.37434887 0.63993518 0.27837449 0.87101301 0.53917183 0.67334644 0.48668478 0.51267486 0.64512508 0.53834919 0.45445288 0.63322776 0.56964193 0.86409016 0.67813501 0.94492709 0.31258902 0.71341741 0.31287149 0.60363931 0.47039686 0.28155029 0.50994341 0.42206985 0.63507264 0.54810812 0.41627060 0.47148626 0.55757598 0.42661634 0.48951909 0.45539847 0.34976523 0.92749034 0.44060331 0.42337960 0.53146931 0.67812558 0.50018320 0.46367073 0.45343190 0.41389822 0.45247932 0.37408311 0.39000708 1.03564453 0.46424938 0.60877010 0.34283847 0.62629430 0.47284513 0.60538394 0.91333966 0.31159483 0.42194408 0.74942858 0.33266601 0.82281337 0.56988516 0.57832087 0.43640378 0.35774608 0.45450403 0.47244011 0.57416940 0.61393663 0.25393652 0.76616844 0.48467047 0.53496508 0.68773838 0.35669629 0.58233647 0.66866375 0.41806197 0.57002422 0.60161429 0.31009272 
0.60323535 0.50172100 0.33589487 0.48167693 0.74831944 0.54636944 0.48165418 0.62618039 1.17023711 0.41673522 0.34074192 1.05473497 0.50964864 0.49754072 0.51082890 0.54840109 0.52121339 0.97063080 0.48287508 0.58960764 0.54211564 0.52431173 0.96818804 0.62234848 0.40482708 0.49000345 0.32131885 0.88884016 0.59470900 0.60469260 0.46881416 0.40682781 0.42529378 0.41342201 0.34049570 0.60173740 0.43105409 0.38882513 0.56087092 0.40861220 0.43418015 0.78392348 0.39277895 0.58275753 0.38179606 0.46661457 0.38412403 0.91164561 0.85963886 0.37811752 0.40605582 0.60010946 0.42634154 0.84147855 0.44805681 0.55666616 0.47310980 0.47747732 0.55019519 0.43259425 0.57603281 0.73013601 0.97684460 0.44183753 0.56644780 0.28684967 0.39989697 0.64722054 0.51485666 0.57002534 0.33364748 0.63638373 0.56903622 0.35865214 0.40829096 0.58471326 0.46686123 0.55605889 0.69007615 0.63470344 0.58719450 0.38089287 0.40435349 0.45742910 0.66182750 0.45142263 0.40520990 0.88371025 0.35856478 0.49076829 0.40135083 0.86847872 0.52290336 0.41370678 0.58779626 0.86214102 0.47731724 0.55842485 0.47928287 0.48076875 0.53184092 0.36528498 0.48490386 0.43978961 0.76544010 0.58729273 0.49650487 0.82097621 0.53904385 0.35684208 0.41474073 0.44259471 0.30713926 0.61758956 0.49902598 0.46193402 0.28570603 0.25322683 0.61169233 0.51934397 0.49770125 0.56934276 0.51919128 0.61765802 0.34350717 0.28914910 0.71224604 0.57469254 0.57642294 0.49739323 0.47939500 0.38473134 0.29119624 0.40846164 0.40987612 0.60621276 0.57525241 0.68616097 0.73698384 0.68353141 0.63139735 0.39328226 0.39805486 0.68314218 0.60986499 0.53952457 0.65179222 0.36022597 0.64673454 0.39262041 0.65517387 0.30373146 0.88307510 0.53025929 0.69011282 0.47723369 0.51267486 0.65169141 0.54404617 0.47107018 0.64432396 0.58152844 0.86272185 0.65072420 0.97964376 0.29928120 0.67564328 0.29563576 0.59551459 0.48230753 0.30997667 0.52583329 0.44913327 0.64371348 0.54230788 0.43950647 0.44477632 0.56044271 0.46160040 0.49695525 0.42097776 0.36052975 0.95290574 0.47102476 0.42143301 0.49904953 0.63216714 0.49649176 0.46108759 0.45892825 0.40748081 0.52247811 0.33749543 0.39000708 1.01188094 0.48155650 0.59253331 0.33618078 0.65304458 0.48347219 0.62071254 0.91333966 0.31802014 0.41405657 0.74319190 0.32175594 0.83351361 0.58753283 0.57832087 0.45640200 0.37319542 0.45076319 0.44358552 0.58948328 0.63736493 0.25393652 0.79553412 0.49958688 0.52667055 0.66021761 0.33365882 0.57419150 0.68211910 0.43846709 0.55359355 0.59385120 0.33092703 
0.59104753 0.55849693 0.32254267 0.48963908 0.74638829 0.55471145 0.45881382 0.60802636 1.16607995 0.39948346 0.34074192 0.98537709 0.49396337 0.51003323 0.51340236 0.56899163 0.52889755 0.95419373 0.48944511 0.61368308 0.54211564 0.51298616 0.99378333 0.60390441 0.41011915 0.49794568 0.30871317 0.92334053 0.59470900 0.60180622 0.47656368 0.40682781 0.39868607 0.41342201 0.32659200 0.61576579 0.44432038 0.34291153 0.53818238 0.41536659 0.48797636 0.78618589 0.38331300 0.56193801 0.36316049 0.46661457 0.41490138 0.91412629 0.87730452 0.36105071 0.42884274 0.60404464 0.42146891 0.85170346 0.43101415 0.54257106 0.47877598 0.44450719 0.54756895 0.43259425 0.59983172 0.67597460 0.93990851 0.43278870 0.57307315 0.29143955 0.40916223 0.63414404 0.46837419 0.56343522 0.31652579 0.66744489 0.53432484 0.34458182 0.41270505 0.59277866 0.47931305 0.54970373 0.67644847 0.59620007 0.62820984 0.36595004 0.41417728 0.46164513 0.63798739 0.44813951 0.41894970 0.87312651 0.35291774 0.50686330 0.40135083 0.85986550 0.52616136 0.44685440 0.62141132 0.87136204 0.47345226 0.55738204 0.47928287 0.49425987 0.51743636 0.39050606 0.46846164 0.43978961 0.77331790 0.54097435 0.47510682 0.75821106 0.53445616 0.38792824 0.43254879 0.41821269 0.32213037 0.53013584 0.46534412 0.48654065 0.29706298 0.23116341 0.62561883 0.49269295 0.48643108 0.54824862 0.51601577 0.58721257 0.35987373 0.28914910 0.65558455 0.57930862 0.57074376 0.51699167 0.47268984 0.38792419 0.29940056 0.39868507 0.41180496 0.61754481 0.56769954 0.71252234 0.74823615 0.68846671 0.64071246 0.40253722 0.41202592 0.69495530 0.61972867 0.55876116 0.67144864 0.36022597 0.63889504 0.34849984 0.67373771 0.29132899 0.88478483 0.50493929 0.68178117 0.49134216 0.47994815 0.65250756 0.56353222 0.45202911 0.62841227 0.56964193 0.85860382 0.65768401 1.00110954 0.30821693 0.63974240 0.31287149 0.58227928 0.49964144 0.33241294 0.55328629 0.45204032 0.65646153 0.52752831 0.41966878 0.44016711 0.56613263 0.47580680 0.50428177 0.42543268 0.38114784 0.95707602 0.45097187 0.40349140 0.48359531 0.62782230 0.48902529 0.46623956 0.47503587 0.40096069 0.52247811 0.31246005 0.37408165 0.98754569 0.46424938 0.62458495 0.32938855 0.63877981 0.47818818 0.62071254 0.92328558 0.33049623 0.40330002 0.73055882 0.33266601 0.83881253 0.57700900 0.55825736 0.48177673 0.35774608 0.45076319 0.46302175 0.60071254 0.66627763 0.28953218 0.83491269 0.50376760 0.56693097 0.64601771 0.30020466 0.55754472 0.67944935 0.45316838 0.55024855 0.59385120 0.33890232 
0.60323535 0.62332212 0.31097822 0.45695886 0.73272775 0.57503725 0.45881382 0.56998633 1.15141169 0.39356486 0.34074192 0.90268070 0.51349511 0.51412995 0.50824241 0.57043394 0.53647164 0.93934155 0.48944511 0.58136097 0.51997906 0.52206627 0.95074178 0.59684096 0.38851856 0.51193127 0.32743976 0.96252068 0.59891194 0.59011955 0.49169643 0.40953102 0.39868607 0.44363768 0.31206947 0.62128846 0.40321419 0.33043782 0.53100629 0.40861220 0.47770202 0.79740167 0.39277895 0.56721454 0.37722349 0.47517702 0.41490138 0.92398238 0.87145576 0.35517957 0.41379092 0.59216064 0.44063627 0.84250663 0.42045710 0.51019296 0.47595132 0.41503617 0.54493004 0.43796830 0.60315492 0.60266909 0.89975135 0.44776850 0.60511275 0.27261675 0.41822226 0.62750361 0.45851258 0.57002534 0.31652579 0.67080735 0.50759145 0.38525420 0.41707242 0.60858885 0.47312811 0.54756895 0.64421791 0.60409710 0.64452969 0.34636612 0.43005186 0.49014294 0.62873113 0.45468203 0.41894970 0.86025416 0.36960011 0.56669040 0.42094030 0.89104038 0.50966316 0.44685440 0.62141132 0.87853924 0.46955546 0.56772396 0.47928287 0.48466168 0.51743636 0.40840102 0.46846164 0.42967816 0.77852549 0.52129593 0.45269846 0.77437943 0.51250423 0.41670178 0.45631402 0.38329826 0.31721206 0.40074503 0.48805703 0.52287381 0.30075335 0.24023207 0.61370118 0.49269295 0.49770125 0.54284703 0.51282058 0.61169017 0.36778398 0.27996742 0.59353836 0.60185819 0.56500750 0.51054246 0.47939500 0.38792419 0.29940056 0.37837486 0.41753802 0.61754481 0.57022828 0.71846838 0.77295516 0.70306480 0.65249365 0.40708581 0.40926987 0.71799872 0.64215501 0.57532062 0.66496107 0.37524177 0.62962561 0.34849984 0.66637422 0.30373146 0.88819442 0.49781038 0.67898124 0.49134216 0.48301494 0.65738315 0.57704810 0.44714217 0.60543376 0.58488022 0.83629861 0.64721623 1.01616467 0.29471175 0.61036132 0.28356386 0.58395011 0.53791939 0.37964234 0.57085530 0.45492878 0.65646153 0.51539960 0.43299490 0.43080079 0.57456187 0.51176616 0.51626163 0.40732078 0.37098206 0.96947926 0.46110733 0.39525601 0.47727353 0.62782230 0.48902529 0.46623956 0.46972803 0.39097671 0.54797967 0.28523569 0.34000030 0.97893947 0.46424938 0.62976832 0.32593936 0.65304458 0.48869907 0.61691610 0.90328424 0.31802014 0.38660444 0.71553839 0.33266601 0.85243562 0.57523631 0.52311091 0.46287611 0.38803011 0.46189483 0.44358552 0.62613145 0.66941306 0.28390966 0.86988380 0.53604078 0.55515950 0.63515950 0.28665454 0.54903208 0.69269522 0.45316838 0.54008924 0.58598528 0.34669420 
0.61518177 0.64063992 0.30382834 0.45695886 0.72281215 0.54636944 0.44935272 0.52567905 1.12797626 0.38145226 0.31873488 0.91609423 0.54328728 0.53414244 0.48975464 0.58606516 0.52889755 0.91469258 0.48121856 0.58960764 0.54571778 0.53099112 0.99378333 0.58969291 0.37725475 0.51039624 0.34515181 0.98297106 0.59470900 0.56602279 0.50637716 0.40682781 0.40550170 0.42576567 0.32659200 0.64024278 0.43773750 0.35494716 0.54173477 0.37301020 0.49803878 0.82153755 0.41105740 0.56193801 0.37259480 0.49185494 0.40490228 0.90541419 0.87584599 0.37251548 0.40605582 0.57180536 0.43828619 0.82799744 0.40962805 0.50099955 0.46448093 0.42706870 0.53424410 0.43259425 0.61626851 0.47798622 0.88942881 0.42973008 0.60511275 0.28218514 0.42119897 0.60714669 0.42756518 0.57977006 0.30760777 0.70354869 0.46461613 0.39788881 0.45048970 0.57653505 0.45729992 0.53238585 0.60371336 0.58008357 0.65729390 0.35824496 0.43623997 0.51331194 0.62068733 0.45142263 0.43225299 0.85156451 0.40088761 0.59434991 0.41451335 0.88264734 0.49950273 0.45476394 0.64547480 0.88048649 0.46166322 0.56669826 0.47631514 0.47684404 0.50902220 0.41990753 0.45142093 0.45934527 0.77331790 0.52129593 0.44274782 0.79646392 0.52672122 0.40257215 0.46935418 0.36458937 0.35019263 0.40900868 0.45356135 0.54473461 0.30800146 0.24464037 0.61570348 0.46451537 0.51234263 0.56414318 0.49653640 0.56816274 0.37552765 0.26063549 0.56930199 0.56061630 0.55335660 0.51270121 0.44485974 0.38473134 0.31898950 0.37688226 0.40987612 0.59466479 0.55746988 0.72436563 0.75379932 0.70306480 0.66215121 0.42910612 0.40926987 0.74398119 0.66988658 0.58140884 0.68423930 0.36403799 0.62292014 0.35513853 0.68822835 0.33272115 0.88989431 0.49541128 0.69149166 0.51399642 0.47994815 0.65738315 0.60317196 0.44467855 0.58847146 0.58320673 0.82920519 0.64014261 1.01317155 0.30378192 0.58400223 0.30723370 0.57723781 0.57857294 0.40712105 0.55920396 0.44326200 0.65646153 0.51539960 0.40938962 0.45609560 0.58834229 0.53715823 0.52796972 0.42543268 0.43720655 0.97766066 0.47102476 0.38896506 0.45110135 0.62782230 0.47760678 0.46879432 0.48028504 0.39097671 0.52896878 0.27358847 0.31200566 0.98001938 0.47298212 0.61408699 0.32938855 0.69408214 0.50907019 0.59362779 0.90328424 0.34251818 0.37506140 0.71336680 0.32725644 0.85968171 0.57345814 0.47753274 0.44983472 0.40696941 0.46916920 0.43354078 0.64367354 0.68181066 0.27817352 0.85392128 0.55525978 0.57464468 0.61663774 0.28665454 0.56592932 0.67407812 0.46270981 0.52271846 0.55340466 0.36544777 
0.61518177 0.64912559 0.28645210 0.43970886 0.74056462 0.56292985 0.46808372 0.51852663 1.09742576 0.39356486 0.31873488 0.87523716 0.56460071 0.55343173 0.48434282 0.56971324 0.51862671 0.89133486 0.48781090 0.63684903 0.54571778 0.54840528 0.99378333 0.56521355 0.37149479 0.51346171 0.32131885 0.97717176 0.59891194 0.57214214 0.52415016 0.40682781 0.41880036 0.44363768 0.33361629 0.66638582 0.43773750 0.34291153 0.51635502 0.34991458 0.53640419 0.83014028 0.41105740 0.57244243 0.39078072 0.49185494 0.42466509 0.90039801 0.88166563 0.37251548 0.42138404 0.55923667 0.44761248 0.80359239 0.40595419 0.49477571 0.45568870 0.42109542 0.51220385 0.45883549 0.61626851 0.43968337 0.85411982 0.41090056 0.62354679 0.28218514 0.43863521 0.60368714 0.40562395 0.57329198 0.34188693 0.71936074 0.42138932 0.39788881 0.45846360 0.56823914 0.47312811 0.52796764 0.59034535 0.56350632 0.71481802 0.35037049 0.44234152 0.52451279 0.62405151 0.42791215 0.42565333 0.85808999 0.43455181 0.63988356 0.43350845 0.89104038 0.48562495 0.42223772 0.65329902 0.86808006 0.46562606 0.54790744 0.47032352 0.48466168 0.49395265 0.41990753 0.45142093 0.44967376 0.75480847 0.46849753 0.42912153 0.80266218 0.53291815 0.44361290 0.47890135 0.35486524 0.34567384 0.34705538 0.45356135 0.53857921 0.30800146 0.23574135 0.61169233 0.46740958 0.51234263 0.53187929 0.49983568 0.58093204 0.39422192 0.26063549 0.55042483 0.55103241 0.58204671 0.50837454 0.44485974 0.39109097 0.33744319 0.36161748 0.40009246 0.59466479 0.55488300 0.72043949 0.68406174 0.74514511 0.67355753 0.40253722 0.42287057 0.73295864 0.67887875 0.59339792 0.67144864 0.38252871 0.61203860 0.34173220 0.69180358 0.32143917 0.86753591 0.47828074 0.67334644 0.52278331 0.49806573 0.65413679 0.60826210 0.43720444 0.55663827 0.59973145 0.83771008 0.67476956 1.01317155 0.29471175 0.57036606 0.31840946 0.56702040 0.61193329 0.42445304 0.58227353 0.44620730 0.63940766 0.51539960 0.42638391 0.44477632 0.58834229 0.54941438 0.54618090 0.42097776 0.45435838 1.00180408 0.49025810 0.39317021 0.45110135 0.60563071 0.46984030 0.46367073 0.49061493 0.38073099 0.55417173 0.24866272 0.33093199 0.96149594 0.46424938 0.61408699 0.35578029 0.69974822 0.52382891 0.59757221 0.92657715 0.36537733 0.36011266 0.72843201 0.32175594 0.86379504 0.60635231 0.46134046 0.44651487 0.40231818 0.47276442 0.43354078 0.65055794 0.68181066 0.27817352 0.83765461 0.59536171 0.57080086 0.59364932 0.28199317 0.56592932 0.66045897 0.47205843 0.50839468 0.53637273 0.35431476 
0.59104753 0.67798956 0.28899839 0.42175393 0.74638829 0.56699437 0.45410791 0.46136244 1.08630668 0.38145226 0.34074192 0.85550303 0.58513831 0.57207100 0.44164541 0.56391448 0.50282726 0.86328581 0.49431533 0.54713274 0.54929629 0.53539777 0.98956342 0.55000322 0.37149479 0.51650899 0.36199827 0.97425917 0.60308560 0.54725436 0.54806494 0.41488459 0.37017072 0.47737861 0.34049570 0.69646331 0.41736633 0.37787009 0.52005653 0.36547386 0.52707471 0.84498433 0.42855696 0.59789662 0.35835021 0.51975517 0.40490228 0.88773355 0.88311455 0.37811752 0.42138404 0.50584860 0.44991384 0.80143509 0.40224677 0.46240165 0.47877598 0.45016993 0.51780187 0.43796830 0.62272177 0.40500659 0.82664895 0.41727148 0.62957153 0.29595827 0.44429525 0.58608314 0.46837419 0.59878395 0.36549250 0.72558909 0.40452686 0.41013440 0.45449413 0.55982032 0.46050909 0.53676771 0.56028823 0.54207232 0.75715095 0.32986291 0.44836005 0.54622588 0.62873113 0.42444722 0.43225299 0.84057611 0.45266584 0.67647740 0.42094030 0.87417373 0.48913130 0.43880231 0.63755455 0.85815882 0.48115118 0.54790744 0.47032352 0.48076875 0.46929528 0.42554412 0.45142093 0.42967816 0.75212708 0.45720677 0.44940606 0.77117287 0.51410331 0.45647392 0.51532427 0.30157746 0.35465387 0.34705538 0.46534412 0.53857921 0.32541620 0.24897062 0.60562581 0.45867218 0.49021658 0.51498991 0.50960538 0.56816274 0.40145594 0.28914910 0.52419889 0.56534732 0.56500750 0.52336142 0.44485974 0.38151177 0.33744319 0.36161748 0.40987612 0.60621276 0.55617794 0.72632074 0.68710879 0.72674362 0.68229729 0.40253722 0.43604725 0.71420979 0.68184978 0.62047217 0.64510700 0.39320597 0.59815837 0.34173220 0.72997639 0.33822105 0.88989431 0.45791895 0.67334644 0.53569349 0.48909085 0.65494989 0.62328319 0.44220122 0.52287061 0.60621521 0.83204982 0.67813501 1.00715860 0.32115469 0.53229785 0.30149050 0.56357344 0.61655173 0.45451502 0.57944007 0.45492878 0.63070784 0.51077709 0.41284444 0.44247772 0.59105982 0.58083444 0.55945039 0.42543268 0.45435838 1.01366016 0.50876488 0.39525601 0.44431747 0.60109408 0.47373946 0.46108759 0.49061493 0.37725392 0.56029536 0.22094262 0.34000030 0.93923607 0.47298212 0.62976832 0.35258937 0.70162674 0.49387063 0.59362779 0.90328424 0.37087203 0.35083781 0.71118857 0.34322945 0.87297918 0.59787145 0.44455879 0.43640378 0.43383085 0.49034527 0.41626123 0.65055794 0.69398680 0.27231658 0.81264434 0.62960541 0.61175597 0.60525268 0.26252136 0.59829385 0.63234133 0.45316838 0.47458815 0.50975895 0.36908416 
0.56588492 0.70954065 0.27867367 0.41248348 0.73272775 0.55883576 0.45881382 0.42776264 1.07958025 0.39356486 0.29509116 0.81160144 0.58176573 0.60417431 0.43865117 0.56391448 0.50549479 0.83849731 0.48452595 0.50107014 0.57029603 0.55054332 0.99798539 0.54223808 0.38292807 0.51802590 0.35647125 1.00016718 0.60516164 0.54085350 0.55800045 0.43054609 0.36269175 0.47192268 0.30454861 0.72764562 0.40321419 0.36658784 0.49743445 0.36547386 0.55459252 0.86163586 0.41989836 0.60777988 0.35835021 0.50798561 0.38412403 0.85657524 0.90031970 0.36682788 0.40605582 0.46177449 0.44991384 0.80574391 0.38317196 0.44533294 0.47595132 0.47214221 0.50369017 0.44327720 0.66914030 0.40500659 0.79823323 0.41409827 0.61746325 0.29143955 0.46892076 0.54150356 0.42756518 0.58298211 0.37302922 0.73788809 0.40880769 0.37219091 0.47400912 0.55982032 0.46686123 0.54327422 0.53353435 0.52429461 0.79723920 0.32560644 0.45133923 0.55676497 0.63072605 0.42095376 0.42565333 0.81131009 0.44370128 0.68824311 0.42727059 0.88264734 0.46769899 0.48511420 0.63755455 0.85948827 0.48495480 0.56257677 0.47032352 0.47486952 0.47840867 0.42554412 0.43008175 0.41932294 0.74673542 0.43374443 0.41504813 0.76147220 0.51728664 0.46898237 0.51238793 0.32394616 0.38032390 0.35656550 0.46534412 0.55082121 0.30800146 0.24897062 0.60765472 0.46740958 0.47489352 0.49156889 0.49983568 0.55509979 0.39785537 0.29804807 0.53087685 0.56534732 0.54743818 0.52546751 0.41516825 0.38473134 0.33744319 0.36005541 0.40206824 0.60621276 0.55875883 0.72632074 0.68406174 0.73600186 0.67794149 0.40708581 0.41748346 0.72551724 0.68775336 0.65721777 0.62462217 0.39670120 0.59251524 0.32057322 0.74337157 0.33272115 0.87447630 0.43932892 0.64295408 0.56868957 0.48301494 0.65169141 0.61831670 0.43970992 0.52093046 0.60621521 0.83204982 0.66457095 1.00413863 0.31258902 0.48591924 0.32920606 0.56184202 0.59786398 0.48270843 0.61257724 0.45779902 0.66065621 0.50297851 0.39884562 0.42122624 0.58834229 0.58842737 0.57027248 0.43420541 0.47088587 0.99782074 0.53532676 0.39733086 0.41607741 0.56832465 0.48144305 0.46623956 0.48028504 0.37725392 0.59571670 0.23521138 0.34000030 0.90247899 0.48718894 0.61935821 0.35894285 0.71831240 0.47284513 0.59362779 0.91666695 0.35413225 0.34131103 0.67308110 0.33798899 0.88607711 0.60466566 0.46950641 0.43979997 0.45085025 0.50731724 0.43691468 0.65397298 0.69999546 0.27817352 0.79553412 0.67463274 0.59718827 0.57781581 0.27243129 0.60611501 0.62073775 0.44342169 0.43394737 0.53637273 0.37268506 
0.56588492 0.68999031 0.26795141 0.42175393 0.73665660 0.59079462 0.46347194 0.40071817 1.08406918 0.39356486 0.34074192 0.73923911 0.58849156 0.61790730 0.44164541 0.56682127 0.49473835 0.81078831 0.48121856 0.51061520 0.60042010 0.56942454 0.98106916 0.52096550 0.40482708 0.53442789 0.39353361 0.97425917 0.58834830 0.55042687 0.59300822 0.42016996 0.36269175 0.47192268 0.32659200 0.73465360 0.41736633 0.35494716 0.49743445 0.34991458 0.54557415 0.86163586 0.40202207 0.57762301 0.32267656 0.49998533 0.39464993 0.83108020 0.91859503 0.36105071 0.42138404 0.44077363 0.44761248 0.78836734 0.37924189 0.44184007 0.47595132 0.47747732 0.51220385 0.45370868 0.63543168 0.39770858 0.75869188 0.41090056 0.58286997 0.30040902 0.46624883 0.50962197 0.41673900 0.58935369 0.38766334 0.75596149 0.40880769 0.37219091 0.47400912 0.52479621 0.46686123 0.52127011 0.50536611 0.51517573 0.84529277 0.34231492 0.45429886 0.54266738 0.62405151 0.41743108 0.41894970 0.79744052 0.47433661 0.68824311 0.37363729 0.87133087 0.46769899 0.45476394 0.70564359 0.84946669 0.47345226 0.55529054 0.47332881 0.47288676 0.46929528 0.40840102 0.42642142 0.43978961 0.75212708 0.40893816 0.40782935 0.74834238 0.51250423 0.46898237 0.52114732 0.34486701 0.38032390 0.30607407 0.46534412 0.55684130 0.31508288 0.26153154 0.61169233 0.44976507 0.46306859 0.49156889 0.47969973 0.57458287 0.41554638 0.28914910 0.48944427 0.57930862 0.55921239 0.53173574 0.43027018 0.37168578 0.35833537 0.36005541 0.40403436 0.61190502 0.55875883 0.72827059 0.64313758 0.74058760 0.68353670 0.40253722 0.39520139 0.72551724 0.69068622 0.66077996 0.61764292 0.40360087 0.58250823 0.35513853 0.75652962 0.34896089 0.85878153 0.43660858 0.61879689 0.61487260 0.49806573 0.65087424 0.63065958 0.44220122 0.49296714 0.61739799 0.83346849 0.70770429 0.98582454 0.30378192 0.43461938 0.30149050 0.57215191 0.61655173 0.49011615 0.61525812 0.46065139 0.66065621 0.48538077 0.38801522 0.41142894 0.59913846 0.61426394 0.56596848 0.42984143 0.50231208 0.97766066 0.54812522 0.39733086 0.40498002 0.56348776 0.46984030 0.47386252 0.46972803 0.37725392 0.61265989 0.23521138 0.33093199 0.89777855 0.48438091 0.63490937 0.36826759 0.74175156 0.48347219 0.60538394 0.88970024 0.36537733 0.34769122 0.67996115 0.32725644 0.89205746 0.60635231 0.42711827 0.45640200 0.48309359 0.53016599 0.42671293 0.66411270 0.71771968 0.28390966 0.75410203 0.70800528 0.57464468 0.55739180 0.28199317 0.60611501 0.62073775 0.43345588 0.41658239 0.55340466 0.33890232 
0.59104753 0.66986964 0.25391265 0.39328756 0.73272775 0.61367249 0.44935272 0.37670086 1.07281166 0.38145226 0.34074192 0.69501395 0.58176573 0.62801000 0.43260052 0.56536974 0.48927147 0.78658019 0.48617120 0.47127648 0.59714803 0.57148396 0.94632996 0.48731860 0.43063763 0.53000497 0.39353361 0.96546869 0.60308560 0.54406334 0.60220269 0.41753564 0.35505528 0.47192268 0.29683727 0.73697479 0.39594847 0.33043782 0.48769897 0.34186950 0.54557415 0.87391632 0.41989836 0.55661146 0.32801043 0.51975517 0.37330145 0.80618361 0.89462142 0.36105071 0.42884274 0.43536515 0.44761248 0.77396166 0.36719938 0.40525909 0.48991180 0.47747732 0.52608723 0.45370868 0.62910882 0.36706839 0.73394524 0.39452338 0.55295902 0.30911833 0.45540435 0.49713953 0.38242592 0.59565711 0.40863304 0.72558909 0.41304415 0.39788881 0.50366280 0.52479621 0.45081307 0.52796764 0.49740709 0.49163917 0.86472733 0.32129358 0.44836005 0.49798574 0.62338013 0.42444722 0.42231482 0.77617160 0.46578931 0.65843476 0.40798519 0.86274613 0.45660573 0.45476394 0.72692403 0.84946669 0.47345226 0.53826609 0.44555202 0.47089565 0.47840867 0.39656078 0.43008175 0.43978961 0.76014287 0.42152381 0.38919706 0.80266218 0.49457322 0.48116575 0.53542798 0.34486701 0.38850385 0.27130567 0.44146420 0.56575132 0.33870391 0.26958055 0.62561883 0.44372768 0.45905925 0.46062098 0.47969973 0.54172192 0.44238291 0.28914910 0.47483068 0.56061630 0.54743818 0.52965457 0.43027018 0.37826481 0.39068076 0.35532800 0.40987612 0.57690959 0.56515948 0.73408909 0.57086523 0.76310299 0.68477387 0.37408605 0.41202592 0.72176777 0.71654200 0.66608751 0.58149159 0.42362616 0.57379191 0.33482781 0.77266212 0.34896089 0.84637330 0.43660858 0.65031920 0.66812717 0.49210066 0.64923682 0.64754446 0.43214988 0.46331918 0.62682447 0.83629861 0.69471779 0.91885510 0.30378192 0.40330972 0.33447368 0.58227928 0.63914349 0.48765941 0.61525812 0.46630375 0.66896668 0.49024281 0.39526846 0.40139258 0.60710961 0.63557420 0.56380416 0.43852596 0.50231208 0.96122823 0.56473885 0.40552411 0.38969221 0.51261476 0.46984030 0.46879432 0.48547746 0.39433279 0.66088836 0.24203052 0.34000030 0.88830305 0.46424938 0.59799456 0.36826759 0.74529217 0.54288343 0.60538394 0.88282987 0.36537733 0.35704782 0.68450944 0.33266601 0.89106352 0.64551133 0.45302734 0.43979997 0.49843370 0.54899429 0.42671293 0.67078736 0.69999546 0.28953218 0.69061489 0.73418264 0.57080086 0.56973407 0.28665454 0.61383653 0.61189068 0.44342169 0.39846135 0.53637273 0.33493842 
0.57860303 0.66577254 0.25961927 0.43082494 0.71478066 0.62479736 0.42980620 0.32908176 1.05454970 0.38145226 0.36141140 0.65897802 0.57837347 0.63465579 0.41709005 0.56609597 0.50549479 0.77984758 0.48781090 0.42834002 0.60042010 0.57148396 0.94189749 0.47259257 0.43561626 0.54026881 0.43658635 0.95956362 0.61949909 0.54725436 0.60825513 0.42278787 0.36269175 0.48810756 0.29683727 0.74159537 0.40321419 0.33043782 0.48572847 0.34186950 0.58080803 0.89400898 0.43704407 0.55123344 0.35347446 0.52745567 0.38412403 0.77027120 0.88166563 0.37251548 0.42138404 0.42434147 0.44761248 0.75814180 0.35474830 0.39362242 0.50615636 0.48797258 0.50369017 0.46390565 0.62272177 0.37496324 0.68401626 0.38436227 0.51770172 0.31338224 0.44429525 0.45305438 0.37028232 0.59565711 0.40176477 0.69063844 0.40880769 0.39788881 0.52134053 0.50637654 0.45729992 0.53676771 0.46990443 0.47196557 0.90464054 0.33406515 0.44536096 0.46164513 0.62472217 0.43475918 0.43875341 0.74935692 0.46145630 0.63988356 0.38075483 0.84531512 0.44523617 0.46253824 0.73388042 0.84946669 0.49247392 0.53826609 0.44555202 0.45465296 0.46929528 0.37175070 0.41900482 0.41932294 0.75748037 0.39595269 0.38536251 0.75821106 0.49788144 0.46898237 0.54933752 0.28974624 0.39651508 0.27130567 0.42902607 0.56279698 0.32200860 0.27351624 0.63343936 0.44675658 0.47489352 0.44101101 0.47969973 0.54172192 0.40856192 0.31509294 0.44416345 0.55584502 0.54743818 0.52336142 0.44485974 0.36835221 0.40289247 0.35848653 0.41180496 0.57690959 0.55875883 0.74177610 0.51304630 0.74967490 0.68908648 0.34328489 0.40649512 0.69884863 0.70802833 0.69370898 0.54293844 0.43329188 0.56195987 0.36165537 0.76302355 0.35937992 0.83378044 0.41131680 0.62796475 0.68162605 0.48909085 0.65413679 0.65699817 0.42703550 0.43862073 0.64070418 0.82777922 0.68813263 0.83577341 0.29471175 0.38329827 0.31287149 0.56702040 0.64795967 0.49741357 0.62849099 0.47188843 0.65646153 0.48046955 0.39884562 0.40644174 0.60710961 0.65280155 0.56812456 0.42984143 0.50231208 0.92318642 0.57286499 0.40349140 0.38181883 0.52318525 0.47373946 0.47133523 0.47503587 0.39433279 0.72018639 0.24866272 0.36585907 0.84434841 0.46717843 0.57583887 0.36207779 0.74352397 0.50405460 0.62071254 0.88627172 0.34251818 0.38087665 0.67077206 0.34839108 0.88707664 0.64074735 0.46950641 0.45640200 0.52777801 0.56119565 0.44026273 0.65737026 0.70298053 0.30578006 0.62801281 0.76496163 0.57080086 0.53184868 0.29124129 0.60611501 0.57829460 0.45796395 0.38431025 0.50975895 0.34669420 
0.60323535 0.64489672 0.25678181 0.42175393 0.68170912 0.60234218 0.40404548 0.28662637 1.05684971 0.38755588 0.29509116 0.61691201 0.58513831 0.64774285 0.40750049 0.57043394 0.50282726 0.76390740 0.48781090 0.43946758 0.60042010 0.58769949 0.91941458 0.45739268 0.45970136 0.54604725 0.43658635 0.92641322 0.60929248 0.53110760 0.61424794 0.42278787 0.38469270 0.47737861 0.28892018 0.74389489 0.40321419 0.30395859 0.48176327 0.33363046 0.55459252 0.91365987 0.41105740 0.56193801 0.32267656 0.51586181 0.37330145 0.74181592 0.86408913 0.36682788 0.43617392 0.42988865 0.43828619 0.76722166 0.36309646 0.38566963 0.51145658 0.49313646 0.52608723 0.50726172 0.59649002 0.39027411 0.62523962 0.37743626 0.52494265 0.31758890 0.44429525 0.42441089 0.39419561 0.60806798 0.42857795 0.65725429 0.41304415 0.42202483 0.51434235 0.49691072 0.45081307 0.52796764 0.47832131 0.46181459 0.96894059 0.34231492 0.45133923 0.43126830 0.62806475 0.44150003 0.46688660 0.71896483 0.47855302 0.62077824 0.35897910 0.82451332 0.45284759 0.45476394 0.76107032 0.84946669 0.49247392 0.54790744 0.44555202 0.45876754 0.46467157 0.37810587 0.43731052 0.40870545 0.71917105 0.40893816 0.37757661 0.74502377 0.50605738 0.49304819 0.56823915 0.31296172 0.40436762 0.27130567 0.48805703 0.56869031 0.34515600 0.26153154 0.63731365 0.44372768 0.44681547 0.43427761 0.46579243 0.54172192 0.40145594 0.30668894 0.41969500 0.54127885 0.53540510 0.53173574 0.41516825 0.38473134 0.41181367 0.34567928 0.41372480 0.54603611 0.56004481 0.72827059 0.46610950 0.73600186 0.69276164 0.33238417 0.40088802 0.65888081 0.72495570 0.72676106 0.52672765 0.42687238 0.55443664 0.36165537 0.76302355 0.36447776 0.83378044 0.39956246 0.60635749 0.68162605 0.47062788 0.66222284 0.66400011 0.42960030 0.41974640 0.63917687 0.80315033 0.70124109 0.78324984 0.30378192 0.35486523 0.31287149 0.57554751 0.65665751 0.49499305 0.64401163 0.47188843 0.63940766 0.46712056 0.39165863 0.40392505 0.60180724 0.70195141 0.57454425 0.43852596 0.49464274 0.85136975 0.58087748 0.39939493 0.37782061 0.49079126 0.48144305 0.45848989 0.46972803 0.41389822 0.69117358 0.27358847 0.40530725 0.80589029 0.46717843 0.55864577 0.36826759 0.78318306 0.51895598 0.62071254 0.88970024 0.31159483 0.38087665 0.66379678 0.33266601 0.88307176 0.63111150 0.46134046 0.46607944 0.56564622 0.59059727 0.43354078 0.64367354 0.68181066 0.30578006 0.59424376 0.78391930 0.58225620 0.48630447 0.30458744 0.58233647 0.55911926 0.41806197 0.36961777 0.48167692 0.33890232 
0.56588492 0.61448023 0.25678181 0.44841682 0.65139562 0.60234218 0.42980620 0.25926331 1.02891041 0.38145226 0.34074192 0.60088558 0.57837347 0.65738719 0.39767976 0.56391448 0.51602707 0.72857648 0.50073528 0.42834002 0.60042010 0.60929159 0.87271291 0.46959196 0.43063763 0.55176518 0.44111068 0.91716426 0.61949909 0.53437599 0.69007576 0.40682781 0.35505528 0.46640293 0.28892018 0.73465360 0.36544389 0.30395859 0.46142645 0.34991458 0.52707471 0.90976365 0.43704407 0.56193801 0.34853052 0.52745567 0.33876555 0.72012975 0.85516543 0.37251548 0.45047848 0.42434147 0.44761248 0.75814180 0.35474830 0.40141768 0.50615636 0.49313646 0.53153905 0.47388326 0.58635064 0.39027411 0.60267841 0.37392515 0.52133476 0.31758890 0.46085848 0.39897354 0.38242592 0.61113130 0.44137413 0.66066862 0.40020024 0.42202483 0.51785326 0.47741638 0.43755095 0.52127011 0.47272671 0.46181459 1.00057917 0.34636612 0.45133923 0.43126830 0.63271468 0.44150003 0.46078324 0.71377368 0.47433661 0.59434991 0.34369632 0.83050986 0.44523617 0.44685440 0.76107032 0.85080972 0.51078772 0.54577963 0.41931967 0.46487115 0.48066001 0.39050606 0.44088046 0.39780468 0.71069329 0.43374443 0.36558698 0.73834182 0.49623009 0.51599279 0.57352521 0.38329826 0.39651508 0.27130567 0.48805703 0.56869031 0.32541620 0.26958055 0.64116452 0.44372768 0.46704350 0.41341998 0.46225023 0.52800522 0.38685263 0.35413389 0.38465683 0.54127885 0.54743818 0.54202171 0.41516825 0.39734882 0.42910003 0.34075248 0.41180496 0.51330907 0.55358502 0.73408909 0.45705797 0.74058760 0.69276164 0.30943282 0.39520139 0.63369128 0.72495570 0.73479181 0.51843222 0.43009411 0.55139861 0.36165537 0.78532956 0.37446530 0.82832489 0.39355366 0.56908161 0.68827622 0.48606238 0.66702743 0.69574479 0.40863140 0.39744282 0.64677734 0.79872522 0.70770429 0.77545612 0.28535342 0.33194603 0.31840946 0.55836310 0.65232308 0.49499305 0.65916691 0.47188843 0.61742829 0.47384206 0.41284444 0.40392505 0.58561215 0.72067340 0.58508722 0.41192342 0.50986607 0.83721857 0.59269316 0.42143301 0.38577560 0.49079126 0.48902529 0.45324984 0.46972803 0.41389822 0.72018639 0.24866272 0.43429351 0.78055405 0.44320438 0.55864577 0.37132381 0.77981452 0.48347219 0.62071254 0.91000019 0.32431818 0.38660444 0.66145533 0.35849147 0.87094663 0.64866788 0.46950641 0.45965045 0.57226220 0.58772330 0.45340779 0.63320661 0.64390218 0.37234403 0.56252758 0.81281709 0.58602489 0.49574816 0.29124129 0.58233647 0.55585905 0.41280312 0.35431655 0.47194508 0.36177484 
0.52588839 0.59640331 0.25678181 0.45695886 0.65360749 0.60614248 0.43477522 0.26636773 0.98551743 0.37524937 0.39955533 0.56747651 0.58849156 0.64449600 0.41072189 0.57330768 0.53897269 0.73816343 0.49753567 0.43946758 0.59385793 0.62264229 0.87271291 0.46353245 0.46898919 0.54316571 0.46733776 0.88884016 0.60308560 0.54406334 0.73131002 0.39303301 0.37750154 0.49860570 0.27239655 0.69891134 0.36544389 0.28981314 0.46966686 0.35777882 0.53640419 0.90780927 0.42855696 0.56721454 0.36790789 0.53126406 0.36215560 0.67968565 0.85366908 0.38363778 0.45047848 0.42988865 0.44529922 0.74547643 0.35474830 0.40141768 0.52447282 0.49313646 0.52608723 0.48365507 0.59312948 0.36706839 0.57923912 0.36318821 0.48766401 0.33388596 0.44709840 0.38833233 0.40562395 0.61417936 0.43502309 0.72248163 0.39582634 0.39788881 0.53843818 0.45709138 0.46369603 0.50761000 0.46706511 0.45665448 1.01500638 0.34636612 0.46016102 0.44016136 0.65226762 0.45791824 0.46990855 0.69529951 0.48687631 0.58068487 0.32770158 0.80932761 0.42561250 0.44685440 0.76771736 0.84609978 0.51437225 0.52844885 0.42602922 0.43349458 0.50476253 0.41419423 0.42642142 0.39780468 0.71635627 0.40893816 0.35737049 0.74502377 0.48956898 0.51599279 0.61417802 0.39231828 0.37616724 0.27130567 0.44146420 0.57161419 0.32541620 0.27351624 0.70341120 0.44372768 0.42562719 0.42048750 0.46579243 0.56166924 0.40145594 0.33905738 0.39370881 0.56534732 0.55335660 0.52124682 0.38318294 0.40044107 0.44571646 0.33407042 0.43610424 0.49263035 0.55617794 0.72240523 0.40880508 0.74514511 0.69337227 0.29103393 0.39520139 0.65059268 0.71654200 0.73319269 0.52672765 0.41705792 0.53595020 0.36165537 0.74004551 0.36950528 0.84637330 0.39051459 0.55553010 0.72060707 0.49806573 0.66862128 0.70236058 0.40048510 0.39998241 0.66171643 0.77925946 0.71091385 0.75159019 0.27071003 0.33194603 0.31287149 0.56529955 0.66524163 0.49011615 0.69797407 0.46910440 0.61742829 0.47882127 0.41627060 0.42122624 0.59913846 0.75672907 0.59544355 0.40732078 0.49464274 0.75201532 0.59269316 0.39939493 0.36556369 0.46795111 0.46590852 0.45587739 0.46972803 0.41389822 0.73426302 0.26142284 0.47446410 0.72723830 0.42753847 0.48380142 0.36518580 0.76447241 0.51895598 0.60149075 0.91333966 0.33656089 0.38375123 0.65910558 0.35849147 0.86890932 0.68541358 0.46950641 0.46607944 0.59483890 0.59913647 0.47244011 0.62613145 0.65678149 0.37664872 0.57062191 0.83194482 0.59349047 0.48630447 0.30890805 0.53159803 0.53247905 0.42838605 0.34373754 0.47194508 0.36908416 
0.53955010 0.60097351 0.26520312 0.45695886 0.64247196 0.57901679 0.42980620 0.23667394 0.94270293 0.39356486 0.38096105 0.51330182 0.58849156 0.63795272 0.38419514 0.57687972 0.55616519 0.74527271 0.50707396 0.40516909 0.59714803 0.62640451 0.82843346 0.46959196 0.46436850 0.54604725 0.49216922 0.84960709 0.61134743 0.54406334 0.77034026 0.39583043 0.37750154 0.47192268 0.31206947 0.64024278 0.35741117 0.31747438 0.46762037 0.38039726 0.55459252 0.90192071 0.42855696 0.56721454 0.38631451 0.52745567 0.39464993 0.65248711 0.82627146 0.39444660 0.44338390 0.44611653 0.44991384 0.70734342 0.35894665 0.40141768 0.55202928 0.49313646 0.55019519 0.52538389 0.59312948 0.38269525 0.55202943 0.36318821 0.50290718 0.34174317 0.44988410 0.35449729 0.41673900 0.64095993 0.44763507 0.71307799 0.39140356 0.41013440 0.53506236 0.50637654 0.44753439 0.50761000 0.47553223 0.43540296 1.01705071 0.35432960 0.47166682 0.46164513 0.65162531 0.47064062 0.48180685 0.68451902 0.49098504 0.57373031 0.31088502 0.79071989 0.42157816 0.47018403 0.77430732 0.84407319 0.51078772 0.52734677 0.40556774 0.42913774 0.50476253 0.40840102 0.44088046 0.37505384 0.71917105 0.42152381 0.36150208 0.73834182 0.49952733 0.52709068 0.59673329 0.41821269 0.37616724 0.25867980 0.49902598 0.58029743 0.32541620 0.28122243 0.70341120 0.44372768 0.43846304 0.41341998 0.45145691 0.50673446 0.37552765 0.35413389 0.33575600 0.52630971 0.55335660 0.52546751 0.39142438 0.36835221 0.45111927 0.33067875 0.44687387 0.47834816 0.54836241 0.73601837 0.39845391 0.74514511 0.69520095 0.25020971 0.40088802 0.59390714 0.74692902 0.75371658 0.51843222 0.42035487 0.52646361 0.36165537 0.74337157 0.39368097 0.82466781 0.38745169 0.55209026 0.71106219 0.47686164 0.66862128 0.69795702 0.37790410 0.38711786 0.64374792 0.76394835 0.72360974 0.72694116 0.28535342 0.33194603 0.33965963 0.57215191 0.68208586 0.49499305 0.70267429 0.49359567 0.60385677 0.47882127 0.45224843 0.41142894 0.59645774 0.76547767 0.60964692 0.39318972 0.49464274 0.71398240 0.61564455 0.40349140 0.37782061 0.45610233 0.45794368 0.45324984 0.48547746 0.42334199 0.77935103 0.26142284 0.47446410 0.67126892 0.44320438 0.48380142 0.38624231 0.79154171 0.48869907 0.58965699 0.92328558 0.33049623 0.39224860 0.64722883 0.37312975 0.87094663 0.67942732 0.47753274 0.49996334 0.60113366 0.61310423 0.47553811 0.60808351 0.67564030 0.39747352 0.57062191 0.85187446 0.62949170 0.46684434 0.33365882 0.49489084 0.52905471 0.38543409 0.34373754 0.48167692 0.36544777 
0.55287434 0.58715619 0.27867367 0.45695886 0.61960082 0.59079462 0.44935272 0.26636773 0.88969902 0.38755588 0.41732192 0.48394560 0.60497911 0.63795272 0.37021970 0.57043394 0.54640715 0.73577840 0.50864628 0.36768496 0.60367443 0.65393162 0.80277912 0.45739268 0.47356480 0.54891366 0.51964169 0.82241258 0.62754487 0.55042687 0.84299687 0.39583043 0.38469270 0.49338455 0.29683727 0.58445902 0.36544389 0.34291153 0.46556489 0.35777882 0.57220300 0.87188160 0.41105740 0.56721454 0.39078072 0.55356448 0.37330145 0.63845349 0.79953435 0.39444660 0.43617392 0.46177449 0.44529922 0.70611858 0.36309646 0.40525909 0.56171475 0.46674612 0.55799976 0.53421449 0.60315492 0.35899997 0.52340713 0.35212403 0.48766401 0.36429945 0.44709840 0.35449729 0.42756518 0.62919819 0.43502309 0.71622626 0.40020024 0.42202483 0.53506236 0.49691072 0.44753439 0.50991209 0.47272671 0.41305952 0.99433199 0.36974237 0.46016102 0.44887827 0.63798739 0.50689546 0.48473579 0.65961903 0.51103343 0.51472212 0.31088502 0.77166359 0.42561250 0.48511420 0.78084167 0.82768186 0.52846725 0.54577963 0.39493965 0.43565666 0.52571587 0.40840102 0.43731052 0.35083074 0.67870279 0.45720677 0.36150208 0.72136617 0.49952733 0.52709068 0.61171637 0.41821269 0.37196411 0.25867980 0.50975895 0.57741752 0.32878848 0.28122243 0.73255375 0.42191703 0.41685043 0.39890947 0.44039914 0.49944293 0.37552765 0.35413389 0.23741534 0.51608914 0.54743818 0.52546751 0.39142438 0.38473134 0.44571646 0.32378885 0.44687387 0.43268219 0.53642564 0.72436563 0.37689966 0.71736589 0.69398236 0.22706161 0.40088802 0.59845822 0.74421784 0.77974082 0.51843222 0.44274663 0.51354228 0.36805685 0.72658901 0.37936048 0.81173829 0.37175882 0.56572417 0.71425798 0.47686164 0.67574711 0.69352550 0.37498589 0.36559421 0.63917687 0.75773728 0.70124109 0.69708321 0.29928120 0.33975759 0.32920606 0.56702040 0.67371638 0.48519023 0.69797407 0.49887492 0.57575484 0.49024281 0.49426522 0.41635641 0.62531393 0.83216196 0.61164905 0.40266553 0.50231208 0.63735677 0.60809034 0.40349140 0.34855130 0.43142961 0.44572965 0.46108759 0.50073177 0.42952248 0.80094379 0.24866272 0.49332427 0.63232105 0.40458839 0.46320460 0.37435507 0.79486056 0.49387063 0.57758082 0.92328558 0.33049623 0.38375123 0.64241665 0.37312975 0.86686723 0.66729371 0.47753274 0.46926091 0.62868064 0.60755566 0.50547489 0.62256372 0.64064189 0.38511380 0.60191174 0.87134839 0.60814676 0.44131412 0.35296114 0.49489084 0.48980948 0.39660841 0.34906712 0.50057335 0.36908416 
0.56588492 0.56337474 0.26520312 0.44841682 0.60307515 0.57503725 0.44935272 0.27328752 0.85348313 0.36894221 0.45075919 0.45268965 0.59843860 0.60069201 0.37021970 0.56391448 0.54394029 0.72373538 0.51177644 0.35431010 0.61333384 0.65572567 0.78698520 0.46047279 0.46898919 0.54891366 0.51964169 0.79428755 0.62152030 0.54725436 0.85593363 0.37873608 0.35505528 0.48810756 0.31941328 0.56665405 0.34919373 0.37787009 0.46142645 0.38039726 0.59764654 0.84708366 0.38331300 0.58275753 0.40388314 0.52361957 0.43420932 0.60569016 0.75850488 0.42025414 0.43617392 0.49159647 0.45448161 0.70978676 0.37924189 0.39753915 0.57593763 0.46128692 0.55019519 0.54719326 0.59312948 0.36706839 0.50849217 0.35212403 0.47192875 0.39907005 0.45540435 0.34247693 0.44843415 0.63510628 0.45990132 0.69063844 0.40020024 0.41013440 0.54179298 0.51566863 0.43755095 0.50297419 0.44965280 0.42992598 0.99433199 0.38089287 0.48011526 0.45742910 0.63601525 0.49510558 0.50476275 0.61285951 0.50310996 0.48251950 0.32770158 0.76844160 0.41339140 0.49959841 0.76771736 0.81236599 0.51078772 0.53826609 0.40904906 0.43349458 0.52159255 0.40840102 0.44442173 0.36314433 0.66971295 0.45720677 0.36962674 0.71792288 0.49291078 0.52709068 0.62392749 0.45042885 0.35465387 0.25867980 0.55060260 0.58029743 0.33543133 0.26558654 0.72410417 0.41870849 0.40788486 0.40622952 0.43665100 0.50673446 0.37934021 0.35413389 0.27839417 0.50566202 0.54743818 0.51054246 0.37476031 0.39109097 0.45645816 0.31316992 0.45738998 0.43268219 0.53103429 0.72043949 0.41388360 0.71736589 0.69092650 0.22706161 0.38357526 0.56583248 0.74149673 0.77369623 0.52672765 0.45200366 0.50695813 0.36805685 0.68463443 0.37936048 0.78716308 0.37811413 0.58720450 0.72376072 0.47062788 0.67100496 0.69795702 0.35076717 0.38185071 0.63457290 0.75461258 0.68813263 0.69708321 0.32535296 0.36935545 0.37859850 0.57215191 0.67791404 0.47770613 0.69086380 0.51183486 0.56607761 0.49024281 0.52221151 0.41879841 0.62531393 0.86614163 0.61959288 0.38347983 0.54607080 0.57839185 0.61564455 0.39733086 0.34416684 0.39844602 0.45390885 0.46367073 0.51064820 0.43561531 0.80094379 0.24866272 0.54040967 0.61018717 0.41457973 0.44894873 0.37435507 0.77303340 0.47284513 0.58965699 0.91998222 0.31802014 0.38943675 0.63513003 0.37788318 0.87399368 0.63594767 0.50837242 0.47867846 0.63166726 0.61585977 0.51696442 0.63671471 0.65037371 0.39339676 0.60948326 0.87255108 0.61891126 0.41977346 0.37481409 0.44476683 0.46701502 0.35596694 0.35431655 0.47194508 0.36177484 
0.52588839 0.51251194 0.25678181 0.39328756 0.59098825 0.59466871 0.46808372 0.29306822 0.79454956 0.38145226 0.51111289 0.41910918 0.60171775 0.58655610 0.36664262 0.56682127 0.53647164 0.70653039 0.50864628 0.36768496 0.60691132 0.65393162 0.75440605 0.46353245 0.46898919 0.56441876 0.51580665 0.76883463 0.62554313 0.55671767 0.89362095 0.37581144 0.34725091 0.44943710 0.29683727 0.56966019 0.37330379 0.36658784 0.46350029 0.38039726 0.59764654 0.85957206 0.39277895 0.59789662 0.43690613 0.50798561 0.40490228 0.60005572 0.70793789 0.43500436 0.43617392 0.53321124 0.44761248 0.69872447 0.35894665 0.39362242 0.58752707 0.46128692 0.55280896 0.55567737 0.56198112 0.35074600 0.51150995 0.33680689 0.47192875 0.45500986 0.44988410 0.32361027 0.43812394 0.64676058 0.47184879 0.69712344 0.41723760 0.39788881 0.53506236 0.53376773 0.43755095 0.50529741 0.44668475 0.38943625 0.99850111 0.38453787 0.46306427 0.46582299 0.63072605 0.50689546 0.51034041 0.59124050 0.49910105 0.47412722 0.32770158 0.75869354 0.41750485 0.52737474 0.74759898 0.80388889 0.51078772 0.51393746 0.42602922 0.43132167 0.52776546 0.35199741 0.43731052 0.33806897 0.63883381 0.43374443 0.36962674 0.70749244 0.50929101 0.56932301 0.61907194 0.45812904 0.35905968 0.25867980 0.57934877 0.55684130 0.34515600 0.28122243 0.70515880 0.42826201 0.41685043 0.39145256 0.45868068 0.45323708 0.39422192 0.36143638 0.30264637 0.50036698 0.58204671 0.50837454 0.37476031 0.39109097 0.46435139 0.31136490 0.47104642 0.45608707 0.53103429 0.71649185 0.41388360 0.69336689 0.68970037 0.21880205 0.38061325 0.53629014 0.76299385 0.76913160 0.48383025 0.45200366 0.50028734 0.37434887 0.67738943 0.38896606 0.77555807 0.38436437 0.58558015 0.72060707 0.46111927 0.66941679 0.70455204 0.34762122 0.37381085 0.63917687 0.75147488 0.67138724 0.66131121 0.34163054 0.37639142 0.37859850 0.57044654 0.70659970 0.45186476 0.68847739 0.51692788 0.57093672 0.48862751 0.54873638 0.42604041 0.61236607 0.91353351 0.60964692 0.38347983 0.56668446 0.55735233 0.61564455 0.40754668 0.33972579 0.39151600 0.44158324 0.47133523 0.51064820 0.43862998 0.77496028 0.24203052 0.52903134 0.56705937 0.42110894 0.43422507 0.38034514 0.76447241 0.49387063 0.56938778 0.89990746 0.33049623 0.40056575 0.64241665 0.36831498 0.87601916 0.62623798 0.50084056 0.49996334 0.64347515 0.60755566 0.51125194 0.64712491 0.62072067 0.40550410 0.62066736 0.87495150 0.60814676 0.45169940 0.38870076 0.46546460 0.43892788 0.32382941 0.34906712 0.47194508 0.33493842 
0.55287434 0.49069282 0.28129038 0.37310535 0.58361597 0.57102997 0.44935272 0.33470749 0.72754953 0.38755588 0.55206502 0.40126649 0.58513831 0.59718939 0.35569559 0.57473916 0.54886292 0.72130265 0.52411017 0.36768496 0.61013102 0.67861691 0.75993291 0.45739268 0.46898919 0.56163149 0.51964169 0.72703906 0.63351216 0.56293817 0.87498022 0.38451865 0.35505528 0.45516265 0.29683727 0.56966019 0.35741117 0.39947985 0.44232459 0.37301020 0.58928744 0.85335071 0.41105740 0.58784723 0.44477894 0.53504534 0.39464993 0.58282563 0.68218602 0.44927057 0.45746306 0.57593397 0.45220349 0.67988746 0.36719938 0.38566963 0.61445052 0.47747732 0.56314273 0.54290148 0.56905034 0.37496324 0.47077228 0.34070074 0.49151913 0.50478812 0.44429525 0.31707202 0.46837419 0.65536531 0.47184879 0.68737299 0.43760248 0.45583891 0.53506236 0.55127294 0.42387409 0.50529741 0.46706511 0.40142170 1.00678757 0.37349619 0.46881685 0.46996372 0.63138962 0.52689333 0.53736098 0.55221370 0.55258544 0.45688042 0.32770158 0.72525432 0.41339140 0.52737474 0.74759898 0.76904667 0.53537561 0.50824584 0.43914087 0.44419977 0.50689684 0.35199741 0.42272938 0.35083074 0.59968366 0.44563004 0.36150208 0.77117287 0.50443279 0.62736339 0.63827252 0.44259471 0.37196411 0.25867980 0.57934877 0.53547499 0.32878848 0.27351624 0.68569018 0.42510136 0.39871773 0.37609545 0.46579243 0.46914494 0.36385035 0.36859423 0.31407098 0.51090218 0.51683046 0.49516775 0.36614398 0.38151177 0.45111927 0.30772307 0.50826884 0.47834816 0.52558764 0.71450986 0.41890055 0.66850689 0.68105561 0.22706161 0.36852719 0.51565581 0.75232208 0.77974082 0.51000186 0.46107487 0.49011094 0.41007864 0.67373771 0.38896606 0.74979797 0.35871056 0.61105194 0.73932725 0.44482012 0.66862128 0.74289366 0.34444653 0.35718863 0.65279400 0.73236646 0.67476956 0.60369177 0.35716705 0.36218281 0.39220516 0.57215191 0.72639624 0.43562476 0.66907975 0.50926927 0.57575484 0.49982501 0.56656539 0.42842721 0.63295552 0.95161362 0.60157178 0.38347983 0.55989757 0.48883033 0.62310718 0.39939493 0.32603989 0.37727425 0.43317135 0.46879432 0.53930462 0.44755219 0.77935103 0.26757480 0.48083303 0.54808878 0.38382625 0.43422507 0.38915739 0.76790826 0.45084014 0.56107510 0.91666695 0.31159483 0.43477204 0.63268251 0.40080565 0.87196350 0.64233926 0.49319369 0.51172879 0.64054358 0.60755566 0.54462885 0.65737026 0.61393663 0.42869418 0.63165349 0.88448804 0.63989723 0.43602873 0.39879857 0.46546460 0.41333688 0.31701119 0.36961777 0.47194508 0.32686642 
0.53955010 0.45601084 0.26520312 0.37310535 0.55314513 0.55883576 0.44454667 0.36152542 0.65371831 0.39356486 0.55206502 0.37616200 0.59182582 0.53805563 0.35569559 0.55805547 0.53143424 0.68377386 0.53466885 0.34041012 0.60367443 0.69908231 0.73188137 0.45739268 0.48258590 0.56995241 0.51194286 0.72703906 0.63152933 0.55983656 0.87078365 0.36387786 0.37017072 0.43776142 0.31206947 0.58445902 0.34077818 0.39947985 0.40615353 0.39475690 0.58080803 0.83653427 0.42855696 0.59289321 0.45633357 0.53504534 0.40490228 0.59816577 0.64162320 0.44927057 0.45047848 0.60010946 0.45448161 0.66182270 0.36309646 0.38966632 0.63601671 0.47214221 0.56569668 0.55145163 0.54756894 0.35074600 0.47077228 0.33680689 0.47986088 0.55008010 0.43863521 0.31707202 0.51485666 0.65820857 0.46591335 0.68409196 0.45323604 0.44485322 0.53166511 0.55982032 0.42387409 0.51220384 0.48931863 0.37073227 0.99014530 0.38089287 0.48011526 0.47813762 0.63929878 0.53523517 0.55293989 0.53162702 0.55980909 0.44800810 0.32770158 0.67932698 0.40079784 0.56649135 0.79374902 0.76383273 0.55558552 0.52402661 0.43263471 0.43780807 0.50476253 0.33818817 0.41145457 0.33806897 0.56140272 0.44563004 0.37362282 0.77437943 0.50116782 0.65445619 0.65230216 0.42649493 0.38443563 0.28336952 0.57934877 0.55684130 0.33870391 0.28122243 0.67665566 0.42191703 0.41685043 0.38385081 0.45145691 0.42826878 0.35987373 0.36859423 0.31407098 0.51090218 0.55335660 0.50401073 0.36614398 0.36835221 0.46695281 0.30217806 0.53114083 0.49961836 0.51731016 0.69437876 0.38782655 0.68846671 0.68167673 0.20126862 0.36544323 0.47168688 0.75767675 0.79759979 0.45615953 0.46405921 0.47971872 0.40434300 0.67738943 0.40294532 0.76179549 0.36529295 0.61105194 0.72060707 0.43813071 0.67258939 0.77737071 0.34444653 0.36835346 0.66319183 0.72588522 0.65421337 0.58322165 0.37205535 0.36218281 0.43449406 0.57554751 0.74946217 0.41587735 0.66661537 0.52197120 0.55124329 0.49505710 0.60299791 0.44016711 0.65043687 0.97465844 0.61761650 0.38836512 0.58002003 0.43722314 0.58087748 0.38896506 0.34416684 0.36994783 0.40689364 0.46879432 0.53463522 0.46770922 0.76610331 0.22818855 0.49945276 0.54031407 0.37301206 0.45613235 0.40898157 0.75755396 0.45644086 0.55263739 0.92657715 0.29832934 0.44476810 0.63022547 0.40523457 0.88005614 0.64074735 0.52311091 0.53725985 0.66079147 0.62405338 0.54999479 0.66745837 0.61051635 0.42491706 0.69061489 0.89626603 0.67992875 0.44653695 0.40539073 0.47547574 0.41771093 0.32382941 0.36458872 0.48167692 0.33493842
[truncated: 49,961 more chars]
