# Supplementary material for: A time-dependent diffusion MRI signature of axon caliber variations and beading
Source: Commun Biol. 2020 Jul 7;3:354. doi: 10.1038/s42003-020-1050-x (PMC7341838; doi:10.1038/s42003-020-1050-x)
Supplement: Supplementary file 3 — Supplementary Data [file 42003_2020_1050_MOESM3_ESM.zip › Supplementary_Data/Fig_1/Fig_1_e_bead_distance.txt]

3.90000000
4.90000000
3.70000000
2.80000000
8.00000000
10.00000000
8.70000000
4.20000000
12.00000000
7.50000000
2.90000000
4.20000000
4.00000000
3.10000000
3.00000000
2.20000000
10.00000000
9.50000000
7.60000000
5.60000000
4.40000000
4.20000000
6.00000000
6.00000000
9.30000000
6.60000000
3.10000000
5.00000000
8.20000000
6.70000000
3.90000000
12.90000000
9.90000000
4.10000000
3.50000000
10.50000000
8.40000000
1.10000000
4.00000000
5.00000000
2.60000000
2.70000000
18.10000000
6.70000000
7.60000000
10.40000000
5.70000000
7.60000000
5.50000000
5.20000000
9.80000000
5.50000000
6.30000000
3.80000000
2.70000000
4.50000000
4.30000000
15.30000000
9.90000000
11.20000000
15.40000000
5.00000000
9.20000000
4.30000000
7.10000000
1.60000000
3.70000000
1.40000000
3.70000000
1.70000000
3.90000000
12.50000000
5.60000000
5.30000000
3.10000000
3.60000000
7.90000000
5.00000000
6.30000000
6.00000000
14.70000000
14.10000000
5.00000000
4.90000000
9.00000000
20.20000000
8.10000000
4.90000000
7.90000000
11.90000000
6.20000000
1.60000000
4.10000000
5.60000000
5.60000000
1.70000000
3.40000000
8.30000000
8.30000000
2.00000000
5.20000000
3.60000000
4.60000000
3.00000000
2.60000000
9.00000000
5.90000000
3.10000000
3.20000000
10.40000000
3.40000000
4.70000000
5.00000000
8.40000000
5.50000000
5.00000000
8.80000000
0.60000000
5.30000000
3.30000000
6.60000000
11.80000000
3.00000000
2.70000000
6.80000000
7.00000000
1.40000000
4.40000000
4.20000000
7.20000000
6.80000000
4.00000000
3.40000000
10.40000000
9.10000000
11.90000000
1.90000000
3.90000000
4.70000000
9.40000000
5.20000000
1.80000000
6.00000000
6.20000000
7.70000000
6.80000000
5.20000000
2.80000000
5.40000000
10.20000000
2.80000000
5.00000000
7.40000000
5.90000000
5.20000000
3.40000000
10.50000000
5.80000000
6.20000000
1.90000000
1.70000000
4.80000000
7.60000000
8.30000000
4.50000000
2.40000000
7.40000000
4.00000000
4.10000000
11.60000000
12.60000000
7.50000000
5.80000000
12.20000000
8.30000000
12.20000000
4.70000000
5.10000000
2.80000000
2.90000000
5.60000000
2.70000000
6.00000000
8.00000000
3.20000000
12.00000000
7.40000000
1.70000000
5.70000000
5.20000000
9.70000000
9.90000000
4.30000000
6.70000000
4.90000000
10.40000000
2.90000000
5.50000000
3.00000000
11.00000000
12.00000000
3.60000000
5.60000000
6.90000000
6.10000000
1.80000000
4.80000000
3.90000000
2.40000000
3.40000000
2.20000000
4.50000000
6.40000000
9.90000000
12.10000000
7.40000000
8.10000000
4.80000000
3.50000000
4.00000000
5.40000000
8.40000000
1.10000000
3.40000000
1.30000000
4.60000000
2.50000000
9.20000000
3.40000000
5.40000000
5.60000000
3.60000000
6.90000000
6.00000000
3.10000000
5.70000000
7.90000000
4.20000000
3.30000000
1.50000000
7.60000000
5.90000000
8.00000000
11.40000000
5.10000000
4.50000000
8.40000000
2.60000000
5.90000000
3.20000000
3.00000000
4.00000000
4.10000000
6.60000000
3.30000000
4.00000000
1.90000000
8.20000000
6.20000000
3.80000000
6.40000000
3.70000000
2.80000000
9.00000000
7.60000000
8.10000000
6.70000000
3.90000000
9.10000000
2.30000000
5.70000000
9.50000000
2.80000000
8.50000000
5.10000000
4.40000000
6.10000000
6.40000000
10.70000000
8.90000000
4.30000000
7.40000000
6.40000000
3.90000000
1.60000000
6.10000000
6.50000000
5.70000000
3.80000000
2.60000000
4.30000000
4.40000000
6.40000000
14.00000000
7.60000000
5.90000000
5.80000000
2.60000000
1.90000000
1.90000000
5.70000000
5.80000000
13.50000000
9.30000000
5.30000000
5.40000000
4.20000000
12.70000000
10.30000000
4.60000000
4.40000000
3.10000000
3.50000000
5.50000000
5.50000000
6.30000000
2.50000000
5.50000000
2.50000000
8.90000000
8.60000000
4.10000000
3.80000000
10.40000000
2.40000000
2.20000000
5.00000000
8.00000000
9.40000000
2.60000000
3.20000000
7.30000000
4.30000000
8.00000000
7.20000000
4.80000000
5.20000000
5.80000000
8.10000000
4.50000000
2.40000000
6.80000000
6.50000000
6.60000000
5.90000000
3.10000000
3.70000000
1.20000000
5.70000000
2.30000000
5.60000000
8.00000000
6.30000000
8.50000000
4.30000000
3.30000000
8.30000000
8.90000000
3.90000000
4.90000000
2.10000000
2.60000000
5.20000000
5.20000000
9.00000000
6.80000000
7.10000000
1.50000000
4.20000000
6.70000000
10.10000000
5.80000000
8.80000000
4.10000000
8.00000000
7.80000000
8.70000000
1.70000000
3.40000000
6.90000000
4.60000000
2.00000000
4.30000000
2.80000000
3.80000000
1.60000000
2.90000000
7.90000000
1.60000000
4.60000000
3.30000000
3.40000000
2.90000000
5.90000000
7.10000000
3.60000000
9.80000000
4.20000000
7.30000000
1.20000000
5.10000000
2.70000000
3.30000000
2.80000000
1.00000000
5.70000000
7.40000000
9.70000000
4.40000000
6.80000000
4.00000000
5.90000000
5.50000000
6.40000000
4.80000000
5.50000000
3.60000000
4.80000000
2.70000000
6.90000000
6.50000000
4.10000000
7.80000000
6.10000000
3.70000000
2.30000000
3.40000000
2.30000000
8.10000000
9.20000000
5.50000000
5.00000000
4.80000000
5.60000000
4.00000000
2.40000000
4.10000000
3.70000000
10.50000000
3.20000000
5.10000000
2.20000000
2.80000000
5.30000000
6.90000000
9.10000000
3.20000000
4.20000000
5.70000000
14.50000000
3.90000000
5.90000000
10.40000000
5.00000000
3.10000000
4.30000000
5.60000000
6.10000000
5.10000000
8.30000000
9.70000000
3.80000000
9.90000000
3.80000000
5.20000000
3.80000000
3.60000000
7.70000000
5.20000000
9.40000000
7.60000000
2.80000000
2.70000000
5.40000000
4.90000000
5.20000000
3.80000000
6.50000000
3.60000000
13.00000000
5.30000000
5.70000000
8.30000000
3.40000000
2.00000000
6.00000000
3.10000000
4.10000000
5.40000000
1.60000000
2.90000000
6.00000000
6.90000000
5.90000000
5.00000000
1.60000000
6.10000000
13.20000000
5.50000000
3.10000000
1.80000000
5.00000000
2.80000000
10.10000000
5.40000000
7.20000000
4.10000000
2.90000000
5.30000000
4.90000000
5.80000000
3.40000000
4.70000000
2.40000000
4.10000000
5.80000000
3.10000000
4.70000000
10.10000000
5.40000000
6.70000000
3.40000000
6.00000000
6.00000000
3.30000000
2.40000000
10.00000000
2.10000000
7.00000000
3.90000000
1.90000000
5.40000000
6.10000000
5.50000000
16.20000000
5.60000000
13.10000000
6.60000000
2.00000000
6.10000000
7.40000000
2.80000000
6.30000000
3.20000000
4.40000000
6.30000000
4.70000000
7.00000000
6.80000000
3.10000000
5.10000000
5.20000000
4.50000000
7.50000000
5.50000000
4.10000000
6.80000000
5.10000000
2.20000000
6.20000000
7.00000000
6.40000000
6.70000000
8.10000000
5.00000000
6.80000000
3.20000000
5.20000000
15.90000000
3.90000000
3.80000000
4.50000000
2.50000000
4.40000000
1.50000000
10.80000000
4.70000000
3.00000000
4.30000000
5.00000000
1.90000000
3.30000000
15.20000000
6.00000000
11.30000000
4.20000000
3.00000000
9.00000000
5.20000000
4.70000000
4.90000000
3.90000000
1.30000000
8.00000000
13.60000000
4.50000000
8.50000000
4.60000000
2.90000000
4.80000000
4.90000000
3.70000000
6.80000000
5.50000000
2.60000000
6.60000000
8.50000000
10.30000000
9.00000000
1.30000000
4.20000000
5.20000000
9.60000000
6.90000000
7.70000000
10.00000000
13.80000000
4.00000000
3.70000000
5.90000000
6.60000000
9.80000000
8.50000000
7.00000000
8.40000000
5.20000000
9.30000000
6.20000000
2.20000000
2.60000000
4.30000000
2.90000000
4.00000000
5.40000000
7.40000000
4.30000000
3.60000000
4.60000000
2.30000000
2.60000000
6.30000000
4.00000000
2.30000000
2.30000000
2.80000000
5.70000000
7.80000000
6.20000000
5.90000000
5.00000000
14.20000000
3.00000000
4.00000000
4.40000000
5.30000000
4.90000000
10.60000000
5.60000000
5.00000000
7.40000000
6.10000000
13.00000000
3.00000000
5.80000000
3.20000000
4.40000000
3.30000000
9.70000000
8.40000000
6.20000000
4.20000000
3.90000000
8.00000000
14.00000000
10.80000000
5.00000000
4.50000000
4.90000000
3.90000000
2.30000000
5.90000000
2.50000000
5.20000000
8.10000000
9.70000000
2.50000000
6.30000000
5.20000000
4.20000000
8.00000000
3.50000000
8.30000000
8.90000000
3.90000000
8.50000000
3.50000000
5.20000000
6.00000000
3.50000000
5.50000000
5.00000000
9.80000000
6.60000000
4.90000000
4.80000000
4.70000000
2.70000000
6.20000000
3.70000000
7.10000000
3.40000000
3.40000000
6.60000000
3.90000000
1.80000000
4.40000000
3.30000000
9.30000000
5.90000000
7.10000000
3.60000000
8.70000000
7.60000000
4.00000000
7.70000000
5.20000000
4.30000000
5.10000000
5.20000000
4.50000000
3.60000000
7.60000000
5.90000000
6.30000000
3.20000000
5.20000000
15.80000000
4.50000000
8.90000000
6.30000000
3.80000000
2.70000000
5.30000000
6.90000000
11.90000000
4.40000000
6.80000000
2.10000000
8.00000000
3.50000000
8.90000000
2.70000000
6.90000000
13.60000000
6.60000000
7.50000000
6.90000000
7.50000000
6.40000000
3.70000000
2.80000000
11.90000000
3.00000000
5.80000000
3.50000000
5.00000000
1.60000000
6.10000000
8.90000000
10.30000000
4.60000000
4.30000000
3.60000000
4.60000000
2.30000000
1.20000000
1.80000000
5.00000000
2.80000000
12.20000000
6.60000000
3.10000000
13.30000000
3.90000000
3.80000000
3.10000000
1.20000000
5.70000000
2.30000000
5.60000000
4.70000000
5.20000000
1.80000000
6.00000000
4.30000000
3.40000000
10.40000000
3.20000000
2.80000000
3.80000000
1.60000000
2.90000000
7.70000000
3.90000000
1.60000000
6.10000000
4.00000000
7.40000000
4.00000000
4.10000000
3.50000000
3.20000000
4.40000000
6.30000000
6.30000000
5.80000000
2.60000000
1.90000000
1.90000000
4.90000000
8.90000000
3.90000000
5.20000000
3.50000000
5.50000000
5.00000000
2.70000000
5.70000000
7.60000000
10.50000000
4.00000000
3.70000000
7.10000000
3.20000000
5.10000000
2.20000000
2.80000000
6.90000000
6.00000000
8.20000000
7.90000000
4.20000000
3.30000000
1.50000000
6.00000000
6.90000000
4.30000000
8.30000000
3.40000000
2.00000000
5.70000000
6.00000000
8.00000000
14.30000000
3.90000000
3.30000000
2.10000000
2.60000000
5.20000000
5.20000000
4.30000000
5.80000000
8.10000000
8.80000000
6.80000000
7.60000000
5.30000000
4.90000000
5.30000000
10.00000000
9.10000000
1.70000000
5.70000000
5.20000000
6.60000000
5.20000000
4.70000000
9.30000000
4.10000000
3.80000000
10.00000000
9.40000000
2.60000000
6.00000000
11.40000000
5.20000000
5.90000000
5.00000000
7.00000000
3.80000000
5.20000000
3.80000000
4.60000000
1.20000000
5.10000000
2.70000000
3.30000000
2.80000000
1.10000000
6.60000000
5.90000000
3.10000000
6.00000000
4.80000000
3.50000000
4.00000000
7.20000000
7.60000000
2.80000000
7.80000000
5.60000000
5.30000000
3.00000000
2.40000000
3.40000000
2.20000000
4.50000000
10.40000000
2.80000000
5.00000000
6.40000000
9.20000000
5.50000000
6.90000000
9.90000000
3.30000000
3.90000000
8.00000000
5.00000000
8.10000000
10.40000000
4.10000000
7.80000000
8.90000000
5.40000000
6.70000000
4.20000000
5.10000000
8.30000000
3.60000000
2.60000000
6.60000000
11.10000000
2.80000000
8.50000000
6.50000000
7.20000000
4.80000000
9.40000000
2.90000000
5.50000000
4.80000000
3.60000000
7.90000000
9.20000000
7.70000000
10.30000000
4.80000000
5.60000000
5.70000000
7.20000000
6.80000000
8.90000000
14.10000000
4.30000000
13.50000000
4.30000000
3.30000000
8.30000000
8.90000000
3.90000000
12.70000000
4.20000000
7.40000000
6.60000000
12.40000000
1.90000000
3.30000000
10.10000000
10.70000000
14.10000000
5.80000000
7.00000000
5.00000000
4.50000000
4.90000000
11.40000000
3.00000000
4.00000000
9.40000000
8.10000000
1.80000000
5.70000000
7.40000000
7.00000000
7.40000000
2.80000000
5.90000000
1.40000000
3.70000000
1.70000000
3.90000000
8.80000000
3.90000000
1.90000000
5.40000000
8.00000000
3.60000000
4.60000000
3.00000000
2.60000000
2.40000000
12.90000000
4.40000000
10.30000000
8.70000000
6.90000000
4.60000000
2.00000000
7.70000000
3.60000000
5.60000000
4.80000000
5.20000000
2.80000000
5.40000000
6.40000000
8.30000000
4.50000000
7.80000000
9.50000000
5.10000000
6.50000000
3.60000000
6.60000000
5.40000000
4.90000000
5.20000000
7.00000000
9.90000000
10.00000000
5.30000000
7.00000000
5.50000000
15.00000000
4.60000000
2.90000000
4.80000000
1.90000000
3.90000000
1.30000000
8.00000000
11.00000000
6.10000000
9.70000000
4.10000000
8.00000000
2.70000000
2.40000000
4.10000000
3.70000000
7.20000000
6.30000000
6.00000000
11.10000000
5.00000000
11.80000000
7.60000000
10.30000000
4.70000000
3.00000000
4.30000000
5.50000000
3.10000000
4.70000000
11.40000000
5.60000000
8.30000000
3.10000000
4.30000000
5.60000000
5.40000000
1.90000000
3.90000000
4.70000000
7.70000000
7.00000000
6.80000000
4.20000000
7.30000000
4.30000000
5.60000000
8.50000000
7.00000000
1.80000000
5.30000000
3.30000000
6.60000000
9.00000000
4.10000000
3.50000000
6.30000000
4.80000000
5.50000000
3.60000000
4.80000000
4.50000000
8.40000000
4.80000000
1.60000000
4.60000000
3.30000000
3.40000000
4.10000000
6.60000000
3.90000000
1.80000000
5.80000000
5.40000000
5.60000000
3.60000000
5.50000000
8.40000000
1.10000000
3.40000000
3.10000000
5.20000000
9.80000000
3.10000000
4.30000000
7.10000000
1.60000000
4.10000000
7.60000000
10.20000000
8.40000000
6.20000000
2.90000000
2.50000000
6.30000000
5.20000000
10.40000000
5.20000000
10.90000000
2.40000000
2.20000000
5.00000000
9.90000000
5.60000000
5.00000000
3.30000000
4.40000000
3.10000000
3.50000000
5.90000000
4.00000000
3.10000000
3.00000000
2.20000000
6.80000000
3.20000000
4.20000000
5.70000000
8.40000000
6.40000000
10.70000000
5.50000000
4.10000000
12.70000000
3.00000000
2.70000000
11.30000000
5.90000000
3.10000000
5.40000000
5.60000000
4.40000000
8.70000000
6.00000000
3.10000000
4.40000000
6.00000000
6.00000000
14.90000000
5.50000000
4.80000000
5.40000000
7.20000000
5.10000000
6.30000000
4.00000000
2.30000000
2.30000000
3.00000000
3.40000000
4.70000000
2.40000000
4.10000000
1.90000000
4.60000000
2.50000000
9.20000000
11.20000000
13.80000000
6.20000000
1.60000000
4.10000000
4.00000000
2.50000000
4.40000000
1.50000000
7.10000000
12.00000000
8.40000000
6.10000000
1.80000000
4.80000000
2.80000000
2.90000000
5.30000000
4.90000000
4.70000000
5.90000000
3.20000000
3.00000000
4.00000000
4.30000000
2.40000000
6.80000000
7.80000000
3.10000000
4.10000000
5.40000000
1.60000000
3.90000000
5.00000000
2.60000000
2.70000000
5.80000000
11.00000000
7.70000000
5.50000000
6.30000000
2.50000000
8.10000000
4.20000000
3.00000000
6.00000000
10.50000000
5.80000000
3.20000000
4.40000000
6.10000000
8.10000000
5.90000000
5.50000000
8.60000000
9.30000000
10.70000000
8.40000000
1.10000000
8.70000000
6.30000000
7.20000000
1.30000000
4.20000000
5.20000000
8.20000000
1.50000000
4.20000000
6.70000000
4.90000000
4.30000000
7.40000000
7.70000000
7.50000000
5.80000000
2.30000000
5.70000000
7.80000000
3.50000000
3.90000000
4.90000000
3.70000000
2.80000000
2.90000000
2.90000000
4.00000000
5.40000000
5.60000000
8.20000000
6.20000000
7.10000000
2.30000000
5.70000000
15.20000000
9.60000000
8.20000000
6.70000000
3.90000000
12.20000000
9.10000000
1.90000000
1.70000000
4.80000000
5.20000000
5.10000000
2.80000000
2.90000000
5.60000000
4.80000000
7.00000000
1.40000000
4.40000000
7.90000000
4.20000000
10.70000000
5.10000000
2.20000000
6.20000000
7.10000000
6.60000000
2.00000000
7.10000000
7.90000000
9.80000000
6.20000000
2.20000000
2.60000000
6.00000000
6.70000000
3.90000000
8.90000000
5.00000000
8.80000000
6.80000000
13.00000000
6.00000000
6.00000000
3.30000000
3.70000000
10.40000000
3.40000000
8.50000000
7.40000000
15.20000000
9.30000000
2.50000000
8.90000000
6.70000000
6.70000000
4.90000000
8.30000000
7.50000000
2.90000000
5.10000000
3.70000000
7.10000000
3.40000000
4.40000000
6.60000000
3.30000000
4.00000000
2.50000000
10.00000000
2.10000000
7.40000000
5.70000000
3.80000000
2.60000000
6.00000000
2.30000000
5.90000000
2.50000000
13.00000000
19.00000000
9.50000000
8.10000000
5.00000000
5.10000000
5.40000000
4.20000000
11.00000000
10.40000000
8.80000000
5.60000000
1.70000000
3.40000000
8.50000000
8.70000000
1.70000000
4.40000000
5.00000000
8.40000000
7.20000000
5.00000000
4.90000000
8.30000000
10.00000000
6.20000000
5.90000000
5.20000000
4.70000000
4.80000000
4.70000000
2.70000000
16.50000000
8.80000000
5.80000000
16.30000000
3.80000000
12.80000000
8.30000000
2.00000000
4.50000000
9.90000000
11.10000000
3.50000000
5.20000000
4.70000000
3.70000000
2.30000000
3.40000000
2.30000000
6.20000000
4.40000000
6.40000000
9.40000000
3.70000000
6.80000000
1.30000000
4.20000000
5.20000000
10.30000000
4.20000000
3.00000000
7.90000000
4.40000000
3.10000000
3.50000000
5.80000000
2.10000000
2.60000000
5.20000000
5.20000000
2.00000000
3.90000000
1.30000000
8.00000000
7.90000000
5.80000000
2.60000000
1.90000000
1.90000000
4.50000000
5.40000000
7.20000000
5.30000000
3.10000000
4.10000000
5.40000000
1.60000000
3.80000000
6.90000000
4.60000000
2.00000000
5.30000000
1.60000000
4.60000000
3.30000000
3.40000000
3.40000000
2.40000000
4.10000000
3.70000000
10.50000000
3.20000000
5.10000000
2.20000000
2.80000000
2.10000000
3.70000000
2.30000000
3.40000000
2.30000000
7.10000000
1.20000000
5.70000000
2.30000000
5.60000000
7.70000000
13.70000000
3.70000000
7.10000000
3.40000000
4.20000000
3.90000000
1.60000000
6.10000000
4.00000000
11.00000000
12.80000000
8.30000000
2.00000000
6.20000000
6.30000000
3.80000000
2.70000000
1.60000000
8.20000000
6.70000000
2.90000000
5.10000000
5.20000000
4.50000000
8.50000000
6.00000000
12.80000000
2.90000000
5.50000000
15.30000000
6.70000000
10.00000000
2.10000000
7.90000000
5.90000000
5.00000000
13.00000000
4.50000000
5.40000000
10.30000000
12.70000000
6.60000000
2.00000000
4.40000000
8.10000000
5.00000000
7.90000000
5.90000000
5.20000000
6.70000000
4.30000000
14.30000000
6.90000000
11.00000000
4.80000000
3.50000000
4.00000000
2.90000000
6.00000000
6.00000000
3.30000000
5.90000000
4.10000000
3.80000000
9.00000000
4.30000000
3.30000000
9.80000000
5.00000000
8.40000000
3.40000000
6.60000000
3.90000000
1.80000000
6.90000000
9.20000000
5.50000000
11.70000000
8.40000000
6.30000000
4.00000000
2.30000000
2.30000000
6.30000000
5.60000000
1.70000000
3.40000000
5.00000000
7.40000000
2.80000000
8.60000000
5.20000000
1.80000000
6.00000000
13.50000000
3.90000000
3.90000000
7.30000000
4.30000000
8.20000000
1.90000000
3.30000000
9.40000000
4.60000000
2.50000000
9.20000000
3.70000000
7.90000000
4.20000000
3.30000000
9.90000000
9.40000000
12.00000000
6.00000000
5.50000000
6.30000000
2.50000000
6.50000000
7.90000000
7.20000000
6.40000000
3.70000000
2.80000000
7.60000000
6.10000000
1.80000000
4.80000000
2.80000000
1.40000000
3.70000000
1.70000000
3.90000000
7.10000000
5.90000000
7.10000000
3.60000000
6.70000000
6.40000000
6.60000000
6.00000000
6.00000000
10.40000000
5.60000000
16.80000000
9.40000000
6.00000000
6.90000000
10.20000000
8.70000000
1.70000000
11.70000000
3.00000000
4.00000000
2.90000000
6.50000000
3.60000000
7.40000000
3.40000000
4.70000000
2.40000000
4.10000000
4.50000000
6.60000000
3.30000000
4.00000000
3.10000000
7.00000000
6.80000000
6.30000000
7.50000000
5.80000000
3.30000000
10.40000000
3.40000000
7.50000000
7.60000000
2.80000000
3.60000000
4.80000000
4.70000000
2.70000000
5.70000000
12.90000000
7.60000000
6.60000000
3.10000000
8.80000000
4.80000000
5.60000000
3.50000000
5.70000000
7.40000000
6.10000000
3.90000000
8.00000000
7.60000000
3.70000000
6.80000000
5.10000000
10.70000000
7.90000000
8.90000000
3.90000000
10.70000000
4.00000000
3.70000000
7.90000000
9.40000000
2.60000000
4.10000000
2.50000000
8.90000000
6.30000000
6.70000000
3.90000000
8.50000000
3.60000000
4.60000000
3.00000000
2.60000000
1.20000000
2.50000000
6.30000000
5.20000000
8.50000000
2.40000000
2.20000000
5.00000000
4.60000000
5.20000000
2.80000000
5.40000000
8.00000000
4.70000000
3.00000000
4.30000000
8.20000000
7.40000000
4.50000000
8.10000000
11.80000000
6.60000000
17.30000000
18.80000000
14.10000000
6.00000000
3.10000000
4.70000000
5.40000000
4.20000000
11.30000000
2.30000000
5.70000000
6.20000000
5.30000000
3.30000000
6.60000000
5.90000000
7.20000000
4.80000000
10.30000000
5.80000000
9.20000000
5.60000000
4.40000000
7.20000000
5.00000000
8.80000000
8.00000000
10.90000000
5.90000000
3.20000000
3.00000000
4.00000000
4.10000000
7.20000000
6.80000000
4.90000000
5.30000000
4.90000000
7.10000000
8.30000000
4.50000000
2.90000000
8.00000000
3.50000000
9.20000000
5.10000000
2.20000000
6.20000000
4.20000000
3.80000000
5.20000000
3.80000000
9.00000000
5.20000000
11.50000000
5.00000000
4.90000000
11.50000000
4.20000000
7.30000000
3.50000000
5.50000000
5.00000000
2.30000000
2.90000000
5.30000000
4.90000000
13.40000000
3.00000000
2.70000000
7.00000000
8.40000000
1.10000000
3.40000000
2.30000000
7.60000000
11.60000000
3.20000000
4.20000000
5.70000000
6.30000000
7.00000000
1.40000000
4.40000000
3.70000000
1.70000000
5.70000000
5.20000000
7.80000000
7.60000000
6.30000000
5.10000000
2.80000000
2.90000000
5.60000000
3.60000000
5.90000000
5.50000000
6.80000000
3.40000000
10.40000000
1.80000000
1.80000000
5.00000000
2.80000000
16.70000000
8.10000000
7.70000000
4.20000000
9.80000000
5.00000000
4.50000000
4.90000000
3.20000000
5.00000000
2.60000000
2.70000000
7.90000000
5.10000000
8.30000000
7.70000000
9.90000000
8.70000000
5.60000000
5.30000000
7.70000000
8.40000000
1.10000000
6.60000000
7.50000000
2.90000000
7.50000000
6.90000000
13.10000000
9.90000000
2.50000000
8.40000000
6.20000000
4.30000000
5.00000000
1.60000000
6.10000000
5.00000000
5.50000000
15.50000000
9.30000000
5.40000000
4.00000000
3.10000000
3.00000000
2.20000000
6.40000000
4.40000000
6.10000000
8.30000000
6.70000000
4.90000000
5.40000000
2.80000000
3.80000000
1.60000000
2.90000000
8.00000000
3.20000000
5.20000000
8.60000000
2.40000000
3.40000000
2.20000000
4.50000000
4.10000000
6.30000000
6.00000000
6.40000000
5.70000000
7.60000000
6.90000000
6.20000000
2.20000000
2.60000000
7.40000000
10.40000000
4.50000000
2.90000000
4.00000000
5.40000000
9.10000000
4.60000000
2.90000000
4.80000000
2.70000000
4.40000000
6.40000000
10.40000000
4.10000000
8.00000000
5.00000000
2.50000000
4.40000000
1.50000000
13.60000000
3.80000000
13.60000000
2.80000000
5.00000000
9.20000000
10.00000000
4.20000000
5.20000000
9.80000000
2.70000000
6.00000000
8.00000000
7.50000000
3.60000000
5.60000000
6.30000000
5.70000000
3.80000000
2.60000000
9.10000000
5.00000000
9.00000000
5.40000000
5.60000000
3.60000000
3.10000000
1.90000000
3.90000000
4.70000000
10.60000000
7.70000000
9.60000000
5.40000000
6.70000000
3.10000000
4.10000000
7.80000000
10.40000000
6.20000000
1.60000000
4.10000000
4.70000000
3.10000000
4.70000000
11.50000000
4.40000000
6.80000000
3.00000000
4.40000000
3.30000000
13.70000000
1.90000000
1.70000000
4.80000000
4.90000000
8.30000000
3.40000000
2.00000000
6.30000000
3.90000000
1.90000000
5.40000000
11.80000000
5.30000000
8.40000000
2.40000000
6.80000000
6.50000000
6.60000000
5.90000000
3.10000000
4.80000000
4.50000000
8.40000000
2.60000000
8.20000000
6.20000000
4.50000000
5.70000000
7.80000000
8.80000000
3.50000000
5.20000000
10.00000000
5.60000000
5.00000000
1.90000000
8.50000000
7.00000000
10.70000000
3.90000000
3.80000000
9.40000000
6.60000000
3.60000000
10.50000000
5.80000000
2.10000000
5.40000000
4.90000000
5.20000000
8.40000000
6.30000000
10.50000000
9.50000000
7.50000000
11.40000000
5.20000000
1.50000000
4.20000000
6.70000000
10.70000000
5.90000000
3.10000000
2.00000000
2.60000000
6.60000000
10.10000000
5.80000000
8.10000000
1.70000000
7.40000000
4.00000000
4.10000000
4.40000000
4.30000000
7.10000000
1.60000000
4.10000000
10.00000000
12.30000000
10.30000000
3.30000000
7.60000000
5.90000000
7.00000000
2.80000000
8.50000000
9.60000000
6.10000000
7.90000000
8.90000000
3.90000000
5.50000000
2.30000000
5.90000000
2.50000000
5.00000000
3.90000000
4.90000000
3.70000000
2.80000000
4.60000000
4.30000000
3.60000000
4.60000000
2.30000000
8.70000000
7.60000000
9.80000000
6.80000000
6.40000000
4.30000000
7.40000000
6.30000000
1.20000000
5.10000000
2.70000000
3.30000000
2.80000000
8.00000000
3.00000000
5.80000000
5.10000000
5.20000000
4.70000000
6.30000000
12.20000000
5.30000000
3.10000000
4.30000000
5.60000000
10.30000000
4.10000000
3.50000000
7.00000000
2.70000000
6.90000000
10.30000000
5.50000000
4.10000000
5.40000000
3.60000000
7.90000000
7.30000000
9.90000000
6.80000000
7.70000000
5.20000000
6.90000000
5.80000000
18.70000000
5.50000000
3.90000000
3.20000000
4.40000000
6.30000000
5.30000000
4.80000000
5.50000000
3.60000000
2.80000000
5.00000000
11.70000000
6.60000000
7.70000000
9.30000000
7.50000000
7.20000000
4.80000000
6.10000000
5.20000000
4.70000000
5.20000000
8.20000000
6.20000000
9.50000000
12.70000000
5.70000000
7.60000000
4.50000000
8.40000000
6.20000000
4.30000000
2.40000000
3.40000000
2.20000000
4.50000000
5.20000000
4.40000000
3.30000000
12.40000000
5.30000000
4.90000000
5.90000000
7.00000000
6.80000000
10.90000000
9.80000000
5.30000000
3.30000000
6.60000000
5.70000000
1.50000000
4.20000000
6.70000000
4.80000000
3.20000000
4.20000000
5.70000000
4.30000000
6.30000000
4.00000000
2.30000000
2.30000000
9.00000000
5.80000000
5.40000000
12.00000000
5.90000000
6.40000000
3.70000000
2.80000000
7.10000000
9.90000000
10.00000000
4.80000000
5.60000000
4.90000000
5.20000000
9.80000000
5.70000000
4.10000000
3.80000000
5.90000000
3.90000000
4.90000000
3.70000000
2.80000000
10.90000000
8.10000000
5.70000000
6.30000000
3.80000000
2.70000000
6.10000000
9.90000000
6.90000000
6.60000000
3.10000000
15.50000000
7.60000000
8.50000000
7.00000000
3.00000000
7.70000000
5.20000000
8.30000000
7.70000000
11.40000000
7.60000000
2.80000000
7.30000000
6.20000000
1.60000000
4.10000000
8.20000000
3.00000000
5.80000000
3.30000000
12.20000000
7.10000000
9.20000000
5.50000000
1.50000000
2.10000000
2.60000000
5.20000000
5.20000000
7.10000000
4.40000000
6.80000000
3.40000000
3.10000000
4.10000000
5.40000000
1.60000000
5.90000000
3.10000000
4.70000000
10.80000000
7.60000000
11.10000000
6.00000000
3.10000000
4.70000000
3.70000000
2.30000000
3.40000000
2.30000000
7.40000000
3.90000000
1.90000000
5.40000000
4.80000000
3.90000000
1.30000000
8.00000000
11.00000000
6.10000000
8.80000000
5.80000000
2.60000000
1.90000000
1.90000000
3.70000000
4.00000000
3.10000000
3.00000000
2.20000000
6.80000000
4.40000000
3.10000000
3.50000000
5.70000000
6.00000000
6.90000000
9.00000000
2.40000000
2.20000000
5.00000000
4.90000000
8.90000000
3.90000000
6.30000000
6.60000000
9.70000000
10.70000000
8.70000000
5.10000000
8.30000000
3.40000000
2.40000000
4.10000000
3.70000000
8.00000000
2.60000000
6.60000000
12.80000000
5.60000000
15.00000000
7.60000000
6.80000000
4.10000000
8.00000000
5.40000000
10.40000000
6.30000000
10.40000000
3.40000000
4.20000000
3.50000000
5.50000000
5.00000000
2.50000000
8.10000000
5.00000000
10.50000000
8.40000000
1.10000000
6.20000000
4.80000000
3.50000000
4.00000000
7.90000000
5.60000000
5.00000000
4.30000000
2.50000000
4.40000000
1.50000000
10.90000000
7.50000000
2.90000000
4.80000000
5.00000000
1.60000000
6.10000000
4.00000000
5.90000000
3.20000000
3.00000000
4.00000000
6.50000000
3.60000000
5.60000000
9.60000000
6.60000000
2.00000000
6.20000000
6.60000000
3.30000000
4.00000000
4.80000000
5.20000000
1.80000000
6.00000000
2.30000000
1.40000000
3.70000000
1.70000000
3.90000000
13.10000000
9.90000000
4.10000000
5.90000000
5.50000000
7.90000000
7.50000000
5.80000000
6.40000000
9.50000000
8.40000000
10.30000000
3.40000000
5.20000000
2.80000000
5.40000000
4.20000000
2.90000000
5.30000000
4.90000000
4.70000000
5.10000000
2.80000000
2.90000000
5.60000000
7.80000000
6.30000000
7.00000000
5.00000000
2.60000000
2.70000000
10.00000000
6.90000000
7.60000000
6.00000000
6.00000000
7.60000000
1.20000000
5.10000000
2.70000000
3.30000000
2.80000000
4.20000000
3.20000000
5.10000000
2.20000000
2.80000000
5.60000000
5.60000000
4.40000000
4.50000000
4.10000000
7.80000000
5.40000000
2.50000000
6.30000000
5.20000000
4.70000000
10.00000000
7.80000000
10.30000000
8.90000000
6.50000000
3.60000000
7.30000000
5.50000000
20.20000000
3.00000000
2.70000000
4.50000000
5.70000000
7.80000000
10.40000000
3.80000000
10.20000000
5.10000000
2.20000000
6.20000000
3.90000000
1.60000000
4.60000000
3.30000000
3.40000000
7.60000000
4.20000000
3.00000000
10.10000000
6.90000000
7.70000000
5.40000000
4.20000000
11.00000000
4.30000000
12.60000000
2.50000000
8.90000000
12.90000000
4.20000000
5.50000000
6.60000000
5.90000000
3.10000000
4.50000000
2.30000000
5.90000000
2.50000000
11.80000000
6.80000000
6.90000000
2.40000000
6.80000000
6.00000000
11.00000000
8.50000000
6.00000000
8.00000000
6.90000000
4.70000000
3.00000000
4.30000000
7.00000000
5.00000000
4.90000000
3.10000000
5.70000000
7.40000000
11.10000000
7.40000000
7.90000000
2.30000000
5.70000000
6.50000000
5.90000000
7.10000000
3.60000000
3.80000000
5.00000000
8.40000000
3.70000000
5.40000000
7.20000000
6.40000000
4.50000000
8.40000000
4.10000000
4.30000000
7.10000000
1.60000000
4.90000000
6.90000000
4.60000000
2.00000000
2.80000000
8.30000000
3.40000000
2.00000000
5.80000000
4.80000000
4.70000000
2.70000000
9.90000000
6.40000000
11.70000000
5.60000000
5.30000000
2.90000000
7.30000000
4.30000000
8.60000000
8.40000000
1.10000000
3.40000000
10.60000000
20.50000000
3.90000000
5.30000000
5.90000000
5.00000000
8.50000000
11.40000000
2.90000000
5.40000000
4.90000000
5.20000000
4.10000000
8.90000000
3.90000000
8.90000000
8.70000000
1.70000000
4.50000000
3.80000000
5.20000000
3.80000000
4.40000000
1.70000000
5.70000000
5.20000000
5.50000000
4.80000000
5.50000000
3.60000000
5.30000000
1.90000000
3.30000000
9.60000000
1.80000000
5.00000000
2.80000000
16.30000000
5.90000000
3.10000000
2.90000000
7.90000000
4.20000000
3.30000000
1.50000000
7.60000000
5.90000000
6.20000000
7.20000000
6.80000000
1.40000000
4.60000000
2.50000000
9.20000000
14.00000000
6.00000000
10.50000000
5.80000000
1.90000000
8.00000000
3.50000000
9.40000000
2.80000000
8.50000000
5.10000000
3.60000000
7.90000000
6.40000000
5.40000000
5.60000000
3.60000000
7.50000000
8.30000000
2.00000000
4.80000000
2.70000000
6.90000000
7.70000000
6.70000000
3.90000000
7.70000000
5.70000000
3.80000000
2.60000000
12.50000000
11.60000000
3.20000000
5.20000000
7.90000000
7.60000000
9.40000000
7.40000000
4.00000000
4.10000000
5.60000000
3.70000000
6.80000000
5.90000000
3.40000000
4.70000000
2.40000000
4.10000000
5.40000000
7.90000000
6.90000000
6.30000000
6.00000000
9.20000000
5.90000000
5.20000000
12.70000000
5.50000000
6.20000000
3.60000000
4.60000000
3.00000000
2.60000000
3.50000000
6.70000000
4.90000000
9.60000000
6.00000000
12.90000000
5.20000000
9.90000000
5.40000000
6.70000000
7.70000000
3.50000000
5.20000000
9.40000000
5.00000000
9.60000000
5.00000000
4.50000000
4.90000000
2.60000000
6.00000000
6.00000000
3.30000000
4.50000000
6.10000000
1.80000000
4.80000000
3.20000000
10.00000000
2.10000000
8.60000000
5.00000000
8.80000000
7.30000000
4.00000000
3.70000000
6.10000000
3.40000000
10.40000000
5.00000000
4.30000000
3.30000000
10.20000000
6.20000000
2.20000000
2.60000000
6.30000000
7.40000000
2.80000000
5.80000000
2.90000000
4.00000000
5.40000000
5.90000000
5.50000000
6.30000000
2.50000000
4.80000000
1.20000000
5.70000000
2.30000000
5.60000000
5.80000000
9.40000000
2.60000000
5.50000000
4.60000000
2.90000000
4.80000000
10.70000000
4.50000000
6.60000000
3.70000000
7.10000000
3.40000000
4.00000000
4.30000000
3.60000000
4.60000000
2.30000000
1.90000000
4.40000000
6.40000000
7.30000000
3.10000000
4.30000000
5.60000000
10.30000000
4.20000000
13.10000000
10.00000000
9.00000000
2.90000000
5.50000000
7.80000000
5.60000000
1.70000000
3.40000000
10.00000000
19.50000000
3.90000000
3.80000000
10.80000000
9.20000000
8.20000000
6.70000000
4.00000000
3.90000000
8.00000000
8.10000000
7.00000000
1.40000000
4.40000000
3.10000000
12.90000000
5.90000000
4.30000000
7.40000000
4.50000000
5.10000000
5.20000000
4.50000000
9.00000000
4.10000000
3.50000000
6.50000000
3.90000000
1.60000000
6.10000000
4.50000000
8.10000000
11.00000000
6.60000000
3.90000000
1.80000000
6.90000000
8.30000000
4.50000000
4.20000000
4.40000000
6.10000000
6.70000000
3.20000000
4.40000000
6.30000000
7.90000000
5.50000000
4.10000000
13.70000000
3.00000000
4.00000000
3.30000000
5.80000000
8.10000000
3.80000000
1.30000000
4.20000000
5.20000000
10.00000000
1.90000000
1.70000000
4.80000000
6.40000000
2.80000000
3.80000000
1.60000000
2.90000000
6.70000000
1.90000000
3.90000000
4.70000000
9.20000000
5.80000000
16.20000000
5.30000000
2.50000000
4.40000000
1.50000000
9.20000000
9.20000000
5.50000000
2.50000000
7.90000000
4.20000000
3.30000000
1.60000000
5.20000000
2.80000000
5.40000000
5.30000000
5.40000000
5.60000000
3.60000000
4.30000000
1.60000000
4.60000000
3.30000000
3.40000000
3.00000000
2.90000000
4.00000000
5.40000000
6.60000000
5.50000000
15.40000000
6.30000000
3.80000000
2.70000000
8.10000000
3.80000000
10.80000000
5.90000000
5.20000000
7.60000000
4.80000000
5.60000000
6.30000000
7.20000000
4.80000000
10.30000000
5.80000000
7.00000000
8.90000000
3.90000000
2.90000000
11.00000000
7.60000000
2.90000000
5.30000000
4.90000000
5.30000000
2.10000000
2.60000000
5.20000000
5.20000000
2.00000000
5.30000000
3.30000000
6.60000000
6.30000000
10.40000000
6.00000000
3.70000000
7.10000000
3.40000000
2.80000000
5.70000000
7.60000000
12.20000000
8.10000000
3.90000000
2.50000000
8.90000000
7.90000000
8.40000000
1.10000000
3.40000000
5.40000000
4.10000000
8.00000000
4.00000000
4.30000000
3.60000000
4.60000000
2.30000000
4.90000000
3.10000000
4.70000000
7.10000000
8.10000000
5.00000000
5.10000000
7.60000000
16.80000000
3.00000000
5.80000000
2.70000000
4.40000000
6.40000000
14.60000000
14.20000000
7.70000000
11.00000000
9.90000000
5.50000000
6.60000000
3.30000000
4.00000000
4.60000000
6.10000000
1.80000000
4.80000000
2.20000000
4.60000000
2.50000000
9.20000000
2.40000000
5.40000000
4.90000000
5.20000000
6.20000000
9.30000000
5.80000000
12.90000000
3.90000000
2.50000000
6.30000000
5.20000000
8.80000000
5.60000000
9.90000000
2.30000000
5.90000000
2.50000000
5.50000000
8.40000000
6.20000000
11.50000000
4.50000000
5.50000000
7.60000000
5.90000000
10.70000000
5.30000000
10.80000000
4.40000000
6.80000000
2.90000000
5.70000000
7.80000000
4.20000000
10.00000000
9.20000000
3.20000000
4.20000000
5.70000000
7.70000000
3.60000000
5.60000000
6.60000000
8.30000000
4.50000000
8.20000000
6.00000000
7.80000000
2.80000000
3.80000000
1.60000000
2.90000000
12.80000000
12.20000000
5.00000000
1.60000000
6.10000000
4.90000000
7.70000000
5.20000000
4.30000000
8.10000000
14.70000000
6.20000000
1.60000000
4.10000000
5.30000000
5.60000000
4.40000000
15.30000000
3.90000000
11.90000000
5.50000000
3.50000000
1.40000000
3.70000000
1.70000000
3.90000000
10.70000000
6.60000000
3.10000000
6.20000000
5.40000000
7.20000000
4.80000000
6.00000000
6.00000000
3.30000000
3.70000000
10.40000000
3.40000000
10.70000000
4.20000000
7.30000000
1.20000000
5.10000000
2.70000000
3.30000000
2.80000000
3.80000000
5.10000000
2.20000000
6.20000000
4.60000000
5.20000000
4.70000000
5.80000000
4.10000000
7.80000000
10.40000000
10.30000000
7.60000000
6.00000000
3.10000000
10.00000000
5.60000000
5.00000000
9.20000000
6.60000000
5.50000000
4.40000000
3.10000000
3.50000000
8.20000000
2.80000000
8.50000000
5.10000000
6.90000000
4.60000000
2.00000000
12.80000000
3.00000000
4.00000000
5.70000000
5.60000000
1.70000000
3.40000000
8.80000000
15.00000000
3.60000000
4.60000000
3.00000000
2.60000000
4.80000000
4.60000000
2.90000000
4.80000000
7.60000000
8.30000000
2.00000000
2.60000000
5.50000000
6.30000000
2.50000000
3.50000000
8.00000000
3.50000000
9.20000000
5.80000000
2.60000000
1.90000000
1.90000000
12.10000000
8.70000000
1.80000000
5.00000000
2.80000000
13.00000000
2.40000000
2.20000000
5.00000000
5.90000000
4.30000000
7.40000000
8.40000000
11.40000000
4.70000000
5.70000000
3.80000000
2.60000000
5.50000000
1.30000000
4.20000000
5.20000000
10.00000000
5.50000000
4.10000000
8.10000000
4.10000000
3.80000000
10.40000000
1.90000000
1.70000000
4.80000000
9.00000000
6.90000000
8.50000000
3.90000000
8.00000000
6.00000000
6.00000000
8.00000000
7.90000000
9.50000000
15.40000000
5.80000000
8.30000000
3.40000000
2.00000000
6.00000000
5.20000000
9.80000000
7.80000000
7.40000000
5.60000000
6.30000000
4.00000000
2.30000000
2.30000000
3.90000000
6.60000000
11.10000000
5.10000000
8.30000000
4.80000000
3.50000000
5.50000000
5.00000000
2.60000000
6.00000000
6.90000000
6.10000000
5.00000000
2.60000000
2.70000000
11.60000000
5.60000000
5.30000000
8.40000000
6.80000000
5.10000000
3.20000000
4.40000000
6.30000000
14.30000000
7.20000000
5.10000000
2.80000000
2.90000000
5.60000000
2.30000000
2.60000000
6.60000000
12.10000000
9.40000000
2.60000000
7.90000000
6.10000000
7.50000000
4.30000000
7.10000000
1.60000000
4.10000000
10.00000000
2.10000000
11.50000000
2.80000000
5.00000000
10.00000000
9.90000000
2.70000000
3.10000000
4.30000000
5.60000000
6.60000000
9.90000000
9.20000000
5.00000000
8.80000000
2.60000000
3.90000000
1.90000000
5.40000000
6.30000000
7.00000000
6.80000000
8.60000000
8.70000000
1.70000000
4.50000000
2.70000000
6.90000000
6.50000000
3.70000000
2.30000000
3.40000000
2.30000000
8.70000000
4.30000000
3.30000000
16.30000000
16.40000000
7.60000000
4.50000000
3.10000000
4.10000000
5.40000000
1.60000000
8.40000000
8.40000000
1.10000000
2.40000000
6.30000000
6.00000000
12.00000000
6.30000000
5.50000000
5.90000000
3.20000000
3.00000000
4.00000000
8.10000000
2.90000000
5.50000000
6.80000000
5.40000000
6.70000000
3.90000000
4.40000000
6.10000000
6.00000000
3.90000000
4.90000000
3.70000000
2.80000000
4.50000000
1.70000000
5.70000000
5.20000000
4.00000000
10.70000000
11.10000000
7.60000000
7.40000000
12.20000000
4.70000000
5.70000000
7.40000000
6.10000000
4.80000000
4.70000000
2.70000000
5.60000000
4.40000000
3.30000000
14.30000000
5.00000000
4.90000000
5.10000000
5.80000000
8.10000000
2.40000000
6.00000000
6.00000000
9.20000000
2.30000000
5.70000000
8.10000000
6.50000000
3.60000000
8.90000000
1.50000000
4.20000000
6.70000000
5.20000000
7.20000000
6.80000000
5.00000000
3.20000000
5.10000000
2.20000000
2.80000000
3.90000000
2.40000000
6.80000000
8.80000000
5.00000000
8.40000000
3.50000000
2.40000000
3.40000000
2.20000000
4.50000000
9.40000000
7.60000000
2.80000000
2.60000000
6.40000000
3.70000000
2.80000000
7.80000000
5.20000000
1.80000000
6.00000000
3.90000000
6.70000000
3.90000000
6.60000000
1.90000000
3.90000000
4.70000000
10.20000000
4.80000000
3.50000000
4.00000000
5.10000000
5.30000000
4.90000000
4.70000000
8.20000000
6.20000000
12.30000000
17.00000000
5.90000000
3.10000000
2.40000000
3.40000000
4.70000000
2.40000000
4.10000000
4.30000000
3.90000000
1.60000000
6.10000000
4.10000000
3.90000000
1.30000000
8.00000000
5.50000000
8.50000000
7.00000000
3.50000000
3.60000000
7.90000000
13.70000000
3.90000000
3.80000000
1.30000000
7.40000000
4.00000000
4.10000000
7.60000000
4.20000000
3.00000000
9.20000000
7.90000000
7.50000000
2.40000000
4.10000000
3.70000000
10.60000000
7.50000000
5.80000000
2.10000000
4.00000000
3.10000000
3.00000000
2.20000000
5.90000000
8.90000000
3.90000000
4.60000000
12.00000000
11.10000000
6.60000000
2.00000000
9.20000000
3.50000000
5.20000000
4.40000000
8.20000000
6.70000000
5.50000000
5.80000000
14.80000000
5.00000000
14.10000000
4.00000000
3.70000000
5.30000000
1.20000000
5.70000000
2.30000000
5.60000000
7.70000000
4.20000000
10.40000000
4.50000000
8.40000000
4.90000000
3.20000000
5.20000000
9.50000000
3.40000000
10.40000000
2.60000000
5.40000000
4.20000000
10.30000000
3.80000000
5.20000000
3.80000000
5.70000000
1.90000000
3.30000000
9.90000000
5.10000000
5.20000000
4.50000000
6.30000000
7.00000000
1.40000000
4.40000000
3.20000000
7.30000000
4.30000000
9.20000000
6.90000000
9.30000000
6.70000000
4.90000000
9.40000000
10.00000000
2.80000000
5.90000000
7.10000000
3.60000000
4.10000000
3.70000000
6.80000000
8.80000000
4.70000000
3.00000000
4.30000000
2.40000000
10.30000000
16.00000000
3.00000000
2.70000000
5.60000000
5.90000000
5.50000000
8.70000000
7.50000000
2.90000000
3.60000000
6.60000000
5.90000000
3.10000000
3.50000000
6.60000000
3.90000000
1.80000000
4.40000000
10.50000000
5.80000000
3.70000000
5.00000000
4.50000000
4.90000000
4.90000000
4.30000000
16.40000000
4.10000000
3.50000000
7.30000000
6.20000000
2.20000000
2.60000000
6.00000000
4.80000000
5.50000000
3.60000000
4.90000000
5.90000000
5.00000000
6.60000000
7.40000000
2.80000000
11.00000000
6.40000000
12.60000000
5.20000000
5.40000000
4.20000000
13.00000000
7.60000000
2.80000000
3.60000000
3.90000000
8.00000000
6.80000000
3.50000000
5.50000000
5.00000000
2.30000000
1.40000000
3.70000000
1.70000000
3.90000000
9.20000000
5.70000000
3.80000000
2.60000000
4.90000000
12.20000000
7.90000000
10.40000000
8.50000000
4.80000000
5.60000000
3.80000000
5.40000000
4.90000000
5.20000000
8.40000000
2.90000000
5.50000000
4.30000000
8.90000000
3.90000000
7.10000000
6.20000000
2.20000000
2.60000000
13.40000000
5.50000000
8.10000000
6.00000000
3.10000000
3.80000000
8.30000000
3.40000000
2.00000000
5.60000000
5.50000000
11.50000000
5.90000000
3.20000000
3.00000000
4.00000000
2.30000000
8.10000000
5.00000000
5.10000000
5.20000000
2.80000000
5.40000000
3.60000000
4.60000000
2.50000000
9.20000000
11.20000000
13.00000000
7.50000000
2.90000000
4.50000000
1.90000000
3.90000000
4.70000000
12.40000000
15.70000000
6.60000000
3.10000000
7.80000000
7.90000000
7.90000000
5.70000000
7.80000000
4.20000000
3.10000000
4.30000000
5.60000000
5.80000000
3.60000000
7.90000000
7.10000000
3.90000000
1.60000000
6.10000000
6.30000000
1.20000000
5.10000000
2.70000000
3.30000000
2.80000000
2.40000000
6.90000000
4.60000000
2.00000000
3.70000000
4.10000000
7.80000000
7.10000000
6.50000000
3.60000000
9.20000000
5.20000000
4.70000000
6.50000000
2.40000000
3.40000000
2.20000000
4.50000000
5.60000000
4.40000000
6.10000000
8.60000000
2.70000000
6.90000000
10.90000000
5.00000000
4.90000000
12.80000000
3.00000000
4.00000000
4.60000000
5.00000000
8.80000000
9.60000000
3.00000000
2.70000000
7.70000000
5.60000000
4.40000000
12.40000000
4.50000000
6.20000000
6.30000000
4.00000000
2.30000000
2.30000000
8.10000000
6.30000000
8.90000000
5.40000000
6.70000000
7.70000000
3.50000000
5.20000000
7.10000000
1.90000000
3.30000000
10.10000000
5.50000000
6.30000000
2.50000000
4.50000000
12.90000000
4.50000000
7.60000000
5.90000000
7.50000000
4.60000000
2.90000000
4.80000000
4.00000000
4.80000000
5.50000000
3.60000000
6.30000000
11.40000000
7.60000000
9.50000000
3.90000000
10.30000000
10.10000000
7.20000000
4.80000000
6.60000000
5.90000000
5.20000000
5.90000000
8.30000000
4.50000000
4.50000000
1.30000000
4.20000000
5.20000000
6.80000000
4.80000000
4.70000000
2.70000000
4.90000000
10.70000000
14.70000000
6.60000000
10.00000000
5.20000000
9.30000000
5.10000000
2.20000000
6.20000000
6.60000000
10.30000000
2.40000000
7.40000000
4.00000000
4.10000000
5.00000000
7.40000000
2.80000000
7.90000000
3.40000000
10.40000000
4.40000000
9.20000000
5.50000000
1.50000000
3.20000000
4.40000000
6.30000000
4.90000000
1.20000000
5.70000000
2.30000000
5.60000000
3.80000000
6.60000000
9.40000000
5.70000000
7.40000000
8.90000000
4.70000000
3.00000000
4.30000000
8.80000000
3.80000000
18.20000000
11.80000000
3.60000000
5.60000000
7.10000000
3.60000000
4.60000000
3.00000000
2.60000000
3.50000000
6.70000000
4.90000000
4.80000000
5.70000000
7.60000000
8.80000000
5.60000000
13.00000000
6.40000000
11.10000000
9.90000000
5.10000000
6.70000000
3.90000000
5.50000000
3.90000000
4.90000000
3.70000000
2.80000000
10.50000000
5.90000000
3.10000000
1.40000000
2.90000000
4.00000000
5.40000000
5.70000000
8.00000000
3.50000000
9.90000000
3.10000000
4.70000000
12.00000000
5.00000000
8.80000000
6.00000000
8.00000000
5.80000000
5.20000000
1.80000000
6.00000000
8.80000000
5.30000000
7.60000000
3.70000000
7.10000000
3.40000000
3.80000000
7.90000000
4.20000000
3.30000000
7.20000000
7.40000000
8.50000000
4.10000000
3.80000000
7.70000000
5.10000000
8.30000000
2.80000000
6.30000000
6.00000000
7.70000000
10.40000000
3.40000000
3.00000000
2.60000000
6.60000000
12.00000000
6.30000000
3.80000000
2.70000000
3.70000000
2.40000000
6.80000000
7.80000000
5.20000000
9.80000000
6.00000000
2.40000000
2.20000000
5.00000000
3.90000000
10.50000000
5.80000000
8.20000000
4.00000000
3.70000000
6.20000000
3.20000000
5.20000000
8.20000000
7.70000000
5.20000000
8.30000000
7.70000000
8.90000000
3.70000000
6.80000000
5.10000000
6.00000000
6.00000000
9.80000000
7.60000000
6.40000000
5.10000000
5.20000000
4.50000000
11.50000000
4.20000000
10.80000000
6.00000000
9.00000000
5.00000000
8.40000000
3.90000000
3.90000000
1.90000000
5.40000000
6.40000000
5.00000000
1.60000000
6.10000000
4.50000000
2.40000000
4.10000000
3.70000000
12.70000000
8.30000000
2.00000000
5.10000000
5.80000000
2.60000000
1.90000000
1.90000000
4.80000000
4.30000000
3.60000000
4.60000000
2.30000000
1.50000000
8.10000000
10.90000000
3.40000000
4.70000000
2.40000000
4.10000000
5.50000000
7.00000000
1.40000000
4.40000000
6.00000000
6.90000000
8.00000000
6.00000000
6.00000000
3.30000000
5.00000000
4.30000000
19.20000000
15.20000000
6.10000000
8.60000000
1.50000000
4.20000000
6.70000000
3.20000000
6.40000000
3.70000000
2.80000000
8.90000000
9.40000000
2.60000000
5.20000000
3.20000000
5.10000000
2.20000000
2.80000000
8.20000000
6.80000000
10.10000000
8.70000000
1.70000000
3.50000000
5.40000000
7.20000000
3.60000000
5.30000000
3.30000000
6.60000000
6.10000000
2.80000000
8.50000000
4.90000000
2.80000000
3.80000000
1.60000000
2.90000000
9.10000000
8.40000000
1.10000000
3.40000000
1.70000000
8.20000000
6.20000000
3.40000000
1.80000000
5.00000000
2.80000000
14.50000000
4.10000000
3.50000000
10.50000000
8.40000000
1.10000000
3.10000000
7.60000000
10.80000000
4.40000000
3.30000000
9.90000000
10.00000000
8.90000000
5.00000000
2.60000000
2.70000000
7.70000000
4.30000000
7.10000000
1.60000000
3.10000000
11.00000000
9.40000000
5.90000000
5.50000000
6.30000000
1.70000000
5.70000000
5.20000000
3.60000000
2.50000000
6.30000000
5.20000000
10.10000000
9.90000000
5.80000000
4.80000000
3.50000000
4.00000000
6.40000000
5.50000000
4.10000000
4.60000000
2.10000000
2.60000000
5.20000000
5.20000000
7.70000000
6.60000000
2.00000000
5.90000000
4.30000000
7.40000000
5.10000000
4.00000000
3.10000000
3.00000000
2.20000000
6.90000000
8.90000000
3.90000000
14.70000000
3.90000000
3.00000000
8.20000000
6.70000000
9.00000000
2.80000000
5.00000000
6.20000000
2.30000000
5.90000000
2.50000000
5.50000000
8.40000000
6.20000000
8.20000000
10.00000000
2.50000000
3.90000000
1.30000000
8.00000000
14.00000000
11.30000000
6.60000000
3.30000000
4.00000000
3.10000000
6.60000000
3.90000000
1.80000000
5.10000000
10.00000000
2.10000000
8.00000000
5.80000000
10.00000000
4.40000000
6.40000000
9.50000000
2.50000000
4.40000000
1.50000000
7.40000000
3.70000000
2.30000000
3.40000000
2.30000000
7.70000000
5.80000000
8.10000000
9.40000000
7.60000000
11.70000000
3.90000000
3.80000000
3.90000000
1.60000000
4.60000000
3.30000000
3.40000000
4.10000000
7.30000000
4.30000000
12.30000000
5.80000000
8.40000000
7.50000000
5.80000000
4.50000000
5.30000000
4.90000000
6.90000000
9.90000000
10.30000000
1.90000000
1.70000000
4.80000000
5.40000000
2.90000000
5.30000000
4.90000000
8.40000000
4.10000000
8.00000000
4.80000000
5.90000000
5.00000000
10.40000000
5.60000000
5.00000000
2.00000000
6.00000000
6.90000000
7.60000000
4.30000000
3.30000000
15.50000000
8.10000000
5.60000000
6.90000000
7.30000000
5.10000000
2.80000000
2.90000000
5.60000000
5.10000000
2.30000000
5.70000000
9.20000000
6.10000000
1.80000000
4.80000000
3.00000000
8.50000000
7.00000000
9.20000000
12.10000000
7.00000000
6.80000000
5.10000000
2.50000000
8.90000000
6.30000000
4.40000000
3.10000000
3.50000000
7.10000000
5.00000000
4.50000000
4.90000000
13.60000000
11.00000000
6.20000000
1.60000000
4.10000000
3.40000000
7.20000000
6.80000000
3.20000000
3.10000000
4.10000000
5.40000000
1.60000000
10.30000000
10.20000000
6.60000000
5.90000000
3.10000000
4.80000000
4.50000000
8.40000000
6.60000000
9.30000000
11.70000000
3.00000000
5.80000000
4.70000000
3.80000000
5.20000000
3.80000000
4.50000000
3.20000000
4.20000000
5.70000000
7.50000000
5.60000000
1.70000000
3.40000000
7.60000000
4.20000000
3.00000000
7.40000000
5.40000000
5.60000000
3.60000000
2.40000000
12.00000000
5.70000000
5.90000000
7.10000000
3.60000000
6.80000000
5.60000000
5.30000000
6.50000000
4.40000000
6.80000000
7.90000000
4.20000000
12.20000000
6.90000000
7.20000000
6.80000000
1.80000000
5.70000000
7.40000000
7.70000000
2.50000000
4.40000000
1.50000000
13.00000000
2.90000000
5.50000000
7.40000000
4.70000000
3.00000000
4.30000000
6.00000000
9.30000000
4.70000000
5.90000000
3.20000000
3.00000000
4.00000000
2.20000000
8.20000000
6.70000000
5.00000000
3.40000000
10.40000000
3.90000000
5.00000000
4.50000000
4.90000000
3.20000000
4.30000000
7.10000000
1.60000000
5.40000000
4.30000000
7.40000000
10.40000000
8.40000000
1.10000000
3.10000000
3.10000000
4.30000000
5.60000000
5.40000000
4.40000000
3.30000000
17.70000000
4.20000000
13.50000000
8.10000000
13.70000000
10.90000000
6.00000000
3.10000000
8.80000000
5.60000000
7.30000000
11.00000000
10.60000000
4.30000000
11.60000000
3.40000000
4.70000000
2.40000000
4.10000000
4.30000000
5.90000000
5.50000000
8.10000000
2.30000000
5.70000000
12.40000000
5.60000000
5.00000000
10.60000000
16.20000000
7.60000000
4.90000000
4.40000000
3.10000000
3.50000000
5.40000000
6.40000000
3.70000000
2.80000000
7.20000000
3.20000000
5.20000000
14.00000000
5.30000000
16.80000000
8.50000000
5.00000000
1.60000000
6.10000000
7.90000000
6.30000000
3.80000000
2.70000000
9.20000000
14.50000000
2.40000000
2.20000000
5.00000000
7.20000000
10.40000000
13.60000000
5.50000000
3.70000000
8.50000000
7.00000000
1.90000000
1.80000000
5.00000000
2.80000000
9.50000000
5.70000000
7.80000000
8.60000000
5.00000000
4.90000000
4.50000000
3.60000000
7.90000000
7.30000000
6.70000000
4.90000000
7.10000000
5.20000000
1.80000000
6.00000000
1.80000000
5.30000000
3.30000000
6.60000000
4.50000000
4.40000000
6.10000000
8.60000000
3.80000000
5.20000000
3.80000000
7.10000000
5.50000000
4.10000000
9.30000000
6.40000000
10.40000000
4.10000000
3.80000000
12.20000000
2.80000000
5.00000000
4.50000000
4.40000000
6.40000000
13.00000000
5.20000000
10.90000000
1.90000000
1.70000000
4.80000000
8.50000000
5.00000000
8.80000000
1.50000000
3.70000000
2.30000000
3.40000000
2.30000000
5.80000000
8.10000000
16.00000000
6.30000000
12.60000000
5.80000000
5.10000000
5.90000000
7.10000000
3.60000000
3.00000000
7.90000000
4.20000000
3.30000000
2.10000000
12.90000000
6.40000000
8.30000000
4.50000000
4.70000000
10.40000000
3.40000000
4.80000000
4.50000000
8.40000000
5.40000000
6.20000000
2.20000000
2.60000000
5.70000000
5.40000000
7.20000000
9.30000000
6.60000000
2.00000000
6.00000000
3.90000000
1.60000000
6.10000000
9.00000000
3.60000000
5.60000000
10.20000000
9.90000000
11.00000000
10.50000000
3.10000000
4.10000000
5.40000000
1.60000000
2.70000000
12.00000000
15.40000000
3.00000000
4.00000000
1.90000000
7.60000000
12.60000000
7.20000000
4.80000000
3.80000000
5.20000000
2.80000000
5.40000000
5.80000000
3.20000000
4.20000000
5.70000000
4.10000000
5.50000000
17.40000000
4.20000000
14.90000000
3.00000000
5.80000000
7.20000000
9.50000000
4.70000000
4.80000000
4.70000000
2.70000000
9.80000000
10.00000000
4.40000000
3.70000000
7.10000000
3.40000000
2.40000000
1.40000000
3.70000000
1.70000000
3.90000000
10.70000000
6.60000000
3.10000000
8.10000000
5.90000000
5.20000000
6.70000000
3.20000000
5.10000000
2.20000000
2.80000000
2.70000000
6.60000000
3.90000000
1.80000000
9.30000000
4.40000000
6.80000000
6.80000000
9.90000000
4.50000000
2.80000000
3.80000000
1.60000000
2.90000000
5.60000000
10.50000000
5.80000000
8.20000000
4.00000000
3.70000000
4.50000000
5.70000000
7.60000000
6.00000000
1.20000000
5.10000000
2.70000000
3.30000000
2.80000000
3.20000000
9.90000000
7.80000000
3.50000000
5.50000000
5.00000000
6.10000000
9.40000000
2.60000000
2.90000000
6.00000000
6.00000000
3.30000000
3.10000000
2.40000000
3.40000000
2.20000000
4.50000000
4.90000000
4.00000000
3.10000000
3.00000000
2.20000000
6.60000000
6.50000000
3.60000000
12.20000000
4.10000000
3.50000000
8.60000000
7.70000000
10.20000000
11.40000000
5.90000000
7.50000000
5.80000000
4.20000000
5.10000000
2.20000000
6.20000000
7.60000000
6.10000000
6.50000000
6.00000000
6.90000000
8.10000000
4.60000000
2.90000000
4.80000000
4.60000000
2.40000000
6.80000000
6.30000000
2.50000000
6.30000000
5.20000000
5.90000000
4.80000000
5.50000000
3.60000000
4.50000000
2.30000000
5.90000000
2.50000000
7.10000000
6.60000000
10.00000000
4.10000000
7.80000000
7.20000000
1.30000000
4.20000000
5.20000000
5.70000000
5.10000000
5.20000000
4.50000000
2.70000000
7.40000000
4.00000000
4.10000000
4.00000000
6.00000000
8.00000000
8.10000000
7.60000000
2.80000000
6.50000000
4.80000000
5.60000000
5.90000000
5.00000000
8.40000000
2.20000000
5.10000000
2.80000000
2.90000000
5.60000000
3.10000000
5.00000000
2.60000000
2.70000000
5.90000000
8.30000000
3.40000000
2.00000000
6.80000000
6.60000000
3.30000000
4.00000000
2.20000000
6.00000000
6.00000000
8.40000000
5.80000000
9.40000000
3.90000000
4.90000000
3.70000000
2.80000000
2.90000000
8.00000000
3.50000000
7.80000000
5.20000000
9.80000000
1.90000000
5.40000000
4.90000000
5.20000000
1.90000000
3.90000000
1.30000000
8.00000000
13.80000000
3.00000000
2.70000000
6.60000000
1.90000000
3.30000000
15.40000000
8.70000000
1.70000000
7.40000000
5.60000000
5.30000000
3.80000000
5.70000000
3.80000000
2.60000000
11.50000000
6.60000000
4.70000000
1.90000000
3.90000000
4.70000000
6.80000000
5.50000000
6.30000000
2.50000000
8.30000000
10.30000000
4.00000000
3.90000000
8.00000000
7.70000000
5.80000000
2.60000000
1.90000000
1.90000000
6.00000000
2.80000000
8.50000000
5.50000000
6.70000000
3.90000000
11.00000000
8.30000000
2.00000000
5.40000000
5.30000000
4.90000000
7.30000000
5.90000000
5.00000000
7.70000000
7.00000000
1.40000000
4.40000000
3.70000000
1.70000000
5.70000000
5.20000000
4.00000000
10.70000000
13.20000000
7.40000000
12.10000000
5.90000000
3.10000000
2.20000000
8.90000000
3.90000000
9.60000000
5.00000000
11.50000000
6.90000000
7.90000000
3.20000000
4.40000000
6.30000000
6.20000000
6.10000000
1.80000000
4.80000000
3.10000000
2.40000000
4.10000000
3.70000000
7.90000000
2.10000000
2.60000000
5.20000000
5.20000000
5.20000000
5.20000000
4.70000000
8.90000000
4.80000000
3.50000000
4.00000000
4.40000000
9.20000000
5.50000000
3.90000000
4.30000000
3.30000000
14.20000000
3.80000000
16.00000000
3.90000000
3.80000000
3.70000000
5.80000000
8.10000000
2.70000000
10.00000000
2.10000000
9.00000000
4.10000000
8.00000000
6.60000000
5.60000000
1.70000000
3.40000000
5.80000000
3.60000000
4.60000000
3.00000000
2.60000000
1.90000000
10.00000000
11.50000000
5.60000000
4.40000000
5.60000000
3.90000000
1.90000000
5.40000000
6.40000000
5.40000000
5.60000000
3.60000000
9.20000000
14.00000000
7.90000000
12.40000000
6.00000000
8.00000000
1.20000000
5.70000000
2.30000000
5.60000000
2.20000000
10.30000000
10.80000000
3.10000000
4.70000000
7.30000000
5.40000000
4.20000000
12.50000000
4.20000000
3.00000000
12.80000000
6.80000000
5.70000000
6.30000000
4.00000000
2.30000000
2.30000000
6.80000000
6.20000000
1.60000000
4.10000000
3.30000000
2.50000000
8.90000000
13.00000000
4.50000000
5.40000000
8.40000000
6.20000000
7.10000000
7.60000000
6.40000000
6.60000000
5.90000000
3.10000000
3.00000000
2.60000000
6.60000000
8.00000000
6.30000000
6.00000000
9.20000000
5.40000000
6.70000000
2.10000000
4.60000000
2.50000000
9.20000000
10.80000000
12.00000000
3.70000000
6.80000000
6.00000000
7.00000000
6.80000000
7.10000000
7.50000000
2.90000000
9.40000000
15.50000000
8.40000000
1.10000000
3.40000000
5.70000000
6.90000000
8.50000000
6.90000000
4.60000000
2.00000000
5.70000000
1.50000000
4.20000000
6.70000000
4.20000000
7.30000000
4.30000000
7.10000000
8.90000000
3.90000000
3.40000000
2.90000000
4.00000000
5.40000000
7.80000000
1.60000000
4.60000000
3.30000000
3.40000000
14.30000000
3.90000000
7.90000000
3.50000000
5.20000000
6.60000000
2.70000000
6.90000000
6.40000000
7.60000000
5.90000000
4.20000000
2.90000000
5.30000000
4.90000000
6.50000000
4.30000000
3.60000000
4.60000000
2.30000000
2.30000000
7.70000000
5.20000000
4.60000000
8.10000000
5.00000000
6.20000000
5.10000000
8.30000000
2.90000000
8.20000000
6.20000000
5.70000000
7.40000000
2.80000000
5.20000000
2.80000000
5.40000000
11.70000000
5.90000000
3.10000000
1.40000000
5.10000000
5.20000000
4.50000000
8.70000000
8.70000000
1.70000000
3.40000000
3.60000000
7.90000000
6.90000000
6.70000000
3.90000000
10.90000000
5.00000000
16.20000000
4.50000000
11.70000000
6.80000000
6.40000000
5.00000000
4.50000000
4.90000000
5.70000000
11.40000000
2.60000000
5.70000000
7.40000000
4.70000000
1.80000000
5.00000000
2.80000000
9.10000000
4.40000000
6.40000000
10.70000000
9.30000000
6.30000000
6.50000000
3.60000000
11.70000000
6.00000000
13.40000000
3.80000000
9.40000000
3.90000000
1.60000000
6.10000000
4.70000000
5.40000000
4.90000000
5.20000000
2.10000000
6.30000000
6.00000000
8.00000000
1.60000000
4.60000000
3.30000000
3.40000000
4.30000000
4.40000000
6.10000000
9.00000000
5.20000000
4.70000000
7.20000000
6.60000000
10.70000000
2.40000000
3.40000000
2.20000000
4.50000000
7.30000000
7.90000000
12.20000000
10.00000000
2.50000000
5.30000000
3.30000000
6.60000000
8.50000000
8.30000000
2.00000000
5.00000000
3.70000000
6.80000000
7.40000000
5.90000000
5.00000000
10.40000000
14.00000000
8.90000000
3.90000000
6.10000000
5.80000000
2.60000000
1.90000000
1.90000000
4.00000000
5.50000000
13.40000000
10.40000000
3.40000000
4.30000000
5.80000000
8.10000000
5.30000000
4.30000000
13.70000000
10.40000000
4.00000000
11.00000000
7.80000000
8.50000000
7.00000000
3.80000000
1.70000000
5.70000000
5.20000000
4.90000000
7.00000000
6.80000000
9.00000000
8.40000000
1.10000000
3.10000000
3.70000000
2.30000000
3.40000000
2.30000000
9.80000000
4.10000000
3.80000000
10.80000000
6.00000000
3.10000000
6.20000000
2.50000000
8.90000000
4.40000000
3.90000000
4.90000000
3.70000000
2.80000000
6.70000000
6.30000000
3.80000000
2.70000000
4.10000000
7.20000000
4.80000000
5.00000000
3.20000000
4.20000000
5.70000000
3.10000000
5.10000000
2.80000000
2.90000000
5.60000000
5.70000000
7.70000000
6.80000000
5.70000000
7.60000000
6.50000000
8.30000000
4.50000000
3.70000000
6.00000000
6.00000000
3.30000000
1.50000000
8.30000000
3.40000000
2.00000000
7.60000000
1.90000000
3.30000000
13.80000000
9.40000000
2.60000000
5.30000000
5.00000000
8.80000000
4.30000000
5.40000000
6.70000000
5.00000000
3.80000000
5.20000000
3.80000000
3.70000000
1.90000000
3.90000000
4.70000000
8.00000000
5.40000000
7.20000000
5.10000000
4.80000000
4.70000000
2.70000000
10.80000000
2.80000000
5.00000000
4.60000000
2.10000000
2.60000000
5.20000000
5.20000000
9.40000000
13.80000000
3.60000000
4.60000000
3.00000000
2.60000000
9.90000000
3.90000000
3.80000000
3.90000000
6.70000000
4.90000000
4.10000000
2.50000000
6.30000000
5.20000000
4.40000000
10.70000000
7.70000000
4.00000000
3.10000000
3.00000000
2.20000000
6.30000000
5.40000000
5.60000000
3.60000000
4.50000000
2.40000000
6.80000000
9.40000000
2.80000000
8.50000000
4.00000000
5.50000000
6.30000000
2.50000000
6.20000000
2.50000000
4.40000000
1.50000000
7.40000000
5.40000000
4.20000000
12.50000000
5.60000000
9.10000000
5.20000000
9.80000000
6.00000000
2.40000000
2.20000000
5.00000000
5.00000000
4.40000000
3.30000000
10.50000000
6.60000000
3.90000000
1.80000000
6.60000000
7.40000000
2.80000000
6.30000000
4.10000000
7.80000000
5.50000000
5.90000000
7.10000000
3.60000000
6.70000000
6.40000000
7.70000000
6.90000000
4.60000000
2.00000000
4.20000000
12.90000000
4.60000000
3.20000000
4.40000000
6.30000000
7.10000000
6.60000000
3.10000000
5.80000000
6.00000000
8.00000000
10.80000000
10.40000000
6.00000000
6.00000000
7.40000000
1.30000000
4.20000000
5.20000000
7.00000000
1.20000000
5.70000000
2.30000000
5.60000000
6.20000000
5.60000000
1.70000000
3.40000000
5.30000000
5.00000000
8.40000000
3.70000000
4.30000000
7.10000000
1.60000000
6.70000000
3.20000000
5.10000000
2.20000000
2.80000000
5.00000000
2.30000000
5.70000000
15.60000000
12.90000000
4.70000000
3.00000000
4.30000000
7.00000000
5.00000000
4.90000000
4.20000000
12.20000000
8.20000000
4.60000000
2.90000000
4.80000000
13.00000000
9.00000000
4.80000000
5.50000000
3.60000000
2.30000000
5.90000000
3.20000000
3.00000000
4.00000000
10.30000000
4.20000000
11.30000000
4.10000000
3.50000000
7.20000000
5.80000000
15.40000000
4.20000000
9.10000000
2.80000000
3.80000000
1.60000000
2.90000000
11.10000000
6.60000000
2.00000000
10.20000000
7.40000000
9.60000000
3.50000000
5.20000000
7.50000000
8.40000000
1.10000000
3.40000000
3.40000000
3.90000000
1.90000000
5.40000000
4.80000000
3.90000000
1.30000000
8.00000000
13.80000000
10.90000000
3.70000000
7.10000000
3.40000000
9.90000000
6.60000000
15.60000000
8.00000000
3.50000000
5.50000000
5.00000000
6.20000000
7.60000000
9.80000000
3.10000000
4.70000000
7.30000000
10.00000000
13.30000000
5.60000000
5.00000000
2.40000000
5.70000000
7.80000000
3.60000000
8.20000000
6.20000000
6.20000000
1.50000000
4.20000000
6.70000000
8.40000000
5.60000000
5.30000000
2.90000000
7.30000000
4.30000000
9.60000000
1.90000000
1.70000000
4.80000000
9.30000000
7.50000000
2.90000000
10.20000000
5.30000000
7.90000000
4.30000000
7.40000000
4.90000000
2.40000000
4.10000000
3.70000000
7.60000000
12.00000000
11.90000000
2.90000000
5.50000000
4.00000000
3.10000000
4.30000000
5.60000000
4.80000000
8.40000000
6.20000000
2.60000000
4.60000000
2.50000000
9.20000000
2.30000000
2.90000000
5.30000000
4.90000000
4.80000000
6.60000000
5.90000000
3.10000000
2.90000000
7.60000000
10.50000000
2.60000000
6.60000000
10.90000000
6.20000000
2.20000000
2.60000000
6.30000000
5.70000000
3.80000000
2.60000000
6.80000000
4.30000000
3.30000000
13.80000000
4.00000000
3.70000000
13.60000000
3.00000000
4.00000000
6.20000000
6.20000000
1.60000000
4.10000000
7.40000000
6.30000000
12.60000000
5.80000000
7.30000000
6.60000000
3.30000000
4.00000000
3.90000000
5.90000000
5.50000000
13.50000000
12.20000000
5.30000000
4.90000000
13.90000000
5.50000000
6.70000000
5.90000000
5.20000000
9.80000000
5.20000000
6.10000000
7.40000000
4.00000000
4.10000000
6.10000000
7.00000000
1.40000000
4.40000000
8.00000000
9.90000000
2.20000000
8.00000000
3.50000000
8.60000000
3.40000000
10.40000000
3.20000000
6.30000000
4.00000000
2.30000000
2.30000000
5.60000000
4.10000000
8.00000000
6.30000000
4.80000000
5.60000000
8.70000000
7.60000000
2.80000000
13.80000000
3.90000000
5.40000000
6.10000000
1.80000000
4.80000000
6.70000000
5.60000000
4.40000000
4.40000000
6.00000000
6.90000000
7.40000000
5.10000000
2.20000000
6.20000000
1.80000000
8.10000000
12.30000000
2.70000000
6.90000000
14.60000000
3.00000000
2.70000000
8.40000000
9.90000000
5.10000000
4.40000000
3.10000000
3.50000000
5.60000000
8.10000000
5.00000000
5.60000000
3.40000000
4.70000000
2.40000000
4.10000000
3.90000000
7.90000000
4.20000000
3.30000000
2.80000000
4.30000000
3.60000000
4.60000000
2.30000000
4.30000000
5.20000000
1.80000000
6.00000000
3.40000000
5.00000000
1.60000000
6.10000000
7.80000000
6.90000000
9.50000000
2.30000000
5.90000000
2.50000000
6.00000000
8.90000000
3.90000000
6.70000000
9.20000000
5.50000000
3.10000000
9.90000000
10.50000000
3.60000000
5.60000000
6.50000000
3.20000000
5.20000000
7.40000000
2.90000000
4.00000000
5.40000000
5.80000000
6.40000000
3.70000000
2.80000000
6.10000000
3.90000000
8.00000000
13.00000000
8.10000000
6.80000000
9.50000000
5.20000000
5.10000000
8.30000000
8.80000000
6.10000000
10.80000000
4.40000000
6.80000000
2.60000000
10.00000000
2.10000000
6.80000000
5.00000000
2.60000000
2.70000000
13.20000000
3.00000000
5.80000000
6.90000000
4.20000000
3.00000000
6.40000000
8.20000000
6.70000000
3.20000000
10.30000000
11.70000000
5.50000000
4.10000000
6.20000000
7.20000000
6.80000000
4.30000000
4.50000000
8.40000000
7.50000000
10.30000000
6.50000000
4.80000000
3.50000000
4.00000000
5.30000000
7.50000000
5.80000000
8.70000000
7.60000000
4.50000000
3.10000000
4.10000000
5.40000000
1.60000000
2.30000000
10.50000000
5.80000000
3.70000000
1.20000000
5.10000000
2.70000000
3.30000000
2.80000000
5.00000000
6.90000000
7.60000000
7.60000000
5.90000000
4.90000000
7.70000000
5.20000000
4.40000000
1.40000000
3.70000000
1.70000000
3.90000000
5.50000000
4.10000000
3.60000000
7.40000000
4.00000000
4.10000000
8.30000000
8.30000000
2.00000000
7.50000000
3.50000000
5.20000000
4.50000000
8.40000000
6.20000000
14.40000000
3.90000000
2.70000000
5.90000000
3.20000000
3.00000000
4.00000000
10.80000000
14.30000000
7.60000000
2.80000000
12.10000000
3.00000000
4.00000000
4.90000000
6.60000000
3.10000000
7.60000000
5.20000000
1.80000000
6.00000000
4.00000000
10.40000000
3.40000000
13.10000000
7.30000000
5.10000000
5.20000000
4.50000000
2.80000000
8.30000000
3.40000000
2.00000000
7.40000000
2.50000000
4.40000000
1.50000000
12.00000000
10.00000000
6.30000000
3.10000000
4.70000000
10.70000000
9.30000000
7.40000000
6.10000000
1.80000000
4.80000000
2.40000000
1.80000000
5.00000000
2.80000000
13.60000000
5.00000000
4.90000000
4.50000000
6.90000000
4.60000000
2.00000000
6.10000000
4.30000000
3.30000000
8.80000000
4.40000000
6.10000000
6.30000000
2.90000000
5.30000000
4.90000000
5.30000000
10.00000000
2.10000000
10.60000000
6.40000000
10.30000000
9.40000000
2.60000000
5.20000000
7.00000000
1.40000000
4.40000000
8.70000000
6.80000000
8.60000000
4.10000000
3.80000000
10.40000000
5.60000000
1.70000000
3.40000000
5.90000000
2.80000000
8.50000000
6.50000000
6.20000000
2.20000000
2.60000000
6.40000000
9.90000000
9.30000000
5.90000000
5.20000000
5.50000000
5.90000000
5.50000000
4.30000000
3.90000000
1.30000000
8.00000000
9.10000000
4.70000000
3.00000000
4.30000000
3.10000000
12.20000000
5.30000000
2.10000000
2.60000000
5.20000000
5.20000000
3.40000000
3.40000000
4.70000000
2.40000000
4.10000000
5.20000000
3.60000000
4.60000000
3.00000000
2.60000000
1.30000000
5.70000000
7.40000000
9.60000000
5.60000000
7.60000000
3.90000000
4.90000000
3.70000000
2.80000000
3.40000000
10.00000000
19.30000000
12.00000000
14.80000000
3.70000000
6.80000000
5.40000000
3.10000000
4.30000000
5.60000000
4.70000000
10.70000000
8.00000000
5.50000000
13.70000000
7.20000000
6.80000000
5.90000000
7.50000000
2.90000000
12.00000000
4.50000000
5.60000000
7.60000000
12.50000000
5.80000000
12.30000000
5.80000000
2.60000000
1.90000000
1.90000000
5.00000000
3.90000000
1.60000000
6.10000000
4.70000000
5.50000000
6.30000000
2.50000000
5.30000000
4.30000000
7.40000000
8.40000000
11.40000000
8.00000000
6.00000000
11.50000000
10.30000000
5.20000000
2.40000000
6.80000000
12.30000000
5.60000000
5.00000000
5.30000000
6.90000000
6.90000000
4.60000000
2.50000000
9.20000000
5.80000000
4.10000000
8.00000000
2.50000000
12.00000000
8.20000000
4.50000000
8.40000000
4.50000000
8.90000000
3.90000000
3.90000000
3.70000000
2.30000000
3.40000000
2.30000000
13.40000000
5.90000000
3.10000000
2.60000000
5.40000000
5.60000000
3.60000000
3.30000000
7.00000000
6.80000000
5.80000000
5.10000000
2.20000000
6.20000000
3.30000000
6.50000000
3.60000000
6.90000000
3.20000000
4.40000000
6.30000000
5.30000000
6.70000000
3.90000000
5.70000000
8.10000000
12.40000000
1.50000000
4.20000000
6.70000000
10.10000000
12.10000000
6.60000000
3.90000000
1.80000000
6.50000000
5.80000000
8.10000000
6.90000000
4.40000000
6.80000000
1.90000000
6.30000000
6.00000000
7.00000000
6.30000000
4.00000000
2.30000000
2.30000000
2.40000000
2.40000000
4.10000000
3.70000000
8.50000000
4.80000000
4.70000000
2.70000000
6.00000000
5.20000000
9.80000000
10.00000000
4.20000000
7.60000000
2.30000000
5.90000000
2.50000000
5.70000000
5.40000000
4.20000000
8.10000000
8.20000000
6.70000000
3.70000000
7.70000000
5.20000000
9.00000000
9.90000000
7.70000000
1.90000000
1.70000000
4.80000000
8.60000000
5.40000000
6.70000000
5.70000000
3.20000000
5.10000000
2.20000000
2.80000000
4.30000000
7.20000000
4.80000000
4.80000000
7.90000000
4.20000000
3.30000000
3.30000000
3.20000000
5.20000000
10.50000000
4.30000000
12.10000000
3.70000000
7.10000000
3.40000000
5.10000000
5.20000000
4.70000000
5.20000000
5.90000000
7.10000000
3.60000000
3.10000000
1.30000000
4.20000000
5.20000000
14.70000000
13.70000000
6.00000000
3.10000000
8.00000000
6.30000000
3.80000000
2.70000000
2.30000000
1.90000000
3.90000000
4.70000000
11.20000000
4.20000000
3.00000000
11.00000000
6.20000000
1.60000000
4.10000000
2.10000000
6.00000000
6.00000000
3.30000000
8.90000000
5.80000000
8.60000000
4.60000000
2.90000000
4.80000000
2.10000000
2.50000000
6.30000000
5.20000000
6.20000000
5.70000000
3.80000000
2.60000000
5.00000000
3.90000000
8.00000000
12.20000000
7.60000000
4.90000000
3.20000000
4.20000000
5.70000000
3.50000000
8.50000000
7.00000000
4.30000000
1.60000000
4.60000000
3.30000000
3.40000000
4.20000000
2.40000000
3.40000000
2.20000000
4.50000000
4.70000000
4.40000000
6.40000000
13.10000000
4.00000000
3.70000000
7.20000000
5.00000000
8.80000000
6.50000000
8.70000000
1.70000000
2.10000000
2.90000000
4.00000000
5.40000000
10.20000000
3.60000000
5.60000000
10.40000000
6.30000000
10.50000000
9.50000000
5.20000000
1.70000000
5.70000000
5.20000000
9.10000000
5.60000000
5.30000000
1.80000000
6.60000000
5.90000000
3.10000000
10.20000000
13.50000000
8.40000000
1.10000000
3.40000000
1.80000000
8.00000000
3.50000000
11.70000000
5.00000000
7.40000000
5.30000000
3.30000000
6.60000000
4.80000000
3.90000000
1.90000000
5.40000000
5.70000000
5.20000000
2.80000000
5.40000000
10.00000000
8.40000000
1.10000000
10.20000000
6.60000000
4.00000000
6.00000000
6.00000000
7.20000000
5.40000000
7.20000000
5.60000000
5.10000000
8.30000000
5.00000000
7.40000000
2.80000000
6.40000000
4.00000000
3.10000000
3.00000000
2.20000000
6.00000000
4.40000000
3.30000000
11.70000000
9.20000000
5.50000000
4.40000000
2.30000000
5.70000000
9.50000000
1.90000000
3.30000000
10.40000000
4.10000000
7.80000000
7.30000000
4.40000000
3.10000000
3.50000000
13.30000000
8.10000000
8.00000000
7.40000000
8.40000000
6.90000000
7.60000000
7.60000000
5.90000000
10.00000000
9.90000000
2.70000000
5.70000000
7.60000000
4.10000000
5.10000000
2.80000000
2.90000000
5.60000000
6.00000000
2.40000000
2.20000000
5.00000000
4.40000000
10.30000000
7.50000000
6.40000000
3.70000000
2.80000000
13.60000000
12.50000000
10.40000000
10.30000000
4.10000000
3.50000000
13.20000000
3.00000000
2.70000000
4.80000000
2.80000000
3.80000000
1.60000000
2.90000000
11.90000000
2.90000000
5.50000000
4.80000000
1.20000000
5.70000000
2.30000000
5.60000000
3.60000000
4.80000000
5.50000000
3.60000000
4.10000000
4.30000000
3.60000000
4.60000000
2.30000000
3.60000000
6.70000000
4.90000000
10.90000000
5.30000000
7.40000000
3.10000000
4.10000000
5.40000000
1.60000000
4.40000000
6.60000000
15.70000000
5.20000000
9.80000000
7.50000000
5.80000000
2.50000000
6.00000000
8.00000000
4.00000000
12.90000000
6.60000000
5.90000000
5.00000000
4.50000000
8.20000000
6.20000000
5.50000000
1.20000000
5.10000000
2.70000000
3.30000000
2.80000000
3.50000000
3.80000000
5.20000000
3.80000000
3.60000000
5.70000000
7.80000000
7.70000000
5.60000000
4.40000000
7.00000000
5.30000000
4.90000000
10.60000000
6.10000000
9.70000000
4.80000000
3.50000000
4.00000000
4.20000000
3.40000000
10.40000000
1.60000000
11.00000000
11.50000000
7.70000000
15.40000000
5.50000000
10.10000000
3.80000000
9.80000000
5.00000000
8.40000000
6.30000000
4.80000000
5.60000000
5.40000000
5.00000000
4.50000000
4.90000000
10.30000000
3.90000000
3.80000000
2.90000000
7.30000000
4.30000000
6.70000000
5.00000000
2.60000000
2.70000000
6.90000000
2.60000000
6.60000000
8.30000000
1.40000000
3.70000000
1.70000000
3.90000000
8.50000000
3.60000000
7.90000000
5.40000000
5.40000000
4.90000000
5.20000000
9.20000000
3.00000000
5.80000000
2.10000000
10.50000000
5.80000000
8.00000000
2.80000000
5.00000000
7.10000000
7.90000000
7.50000000
6.00000000
6.90000000
6.10000000
4.30000000
7.10000000
1.60000000
8.90000000
6.60000000
2.00000000
5.90000000
3.50000000
5.50000000
5.00000000
3.00000000
8.90000000
3.90000000
6.50000000
6.60000000
3.30000000
4.00000000
2.30000000
8.10000000
5.00000000
10.40000000
4.20000000
12.00000000
7.60000000
8.70000000
8.30000000
4.50000000
4.10000000
5.00000000
1.60000000
6.10000000
6.50000000
2.70000000
6.90000000
8.00000000
2.50000000
8.90000000
9.20000000
5.50000000
6.80000000
4.10000000
3.50000000
5.70000000
6.60000000
3.90000000
1.80000000
11.20000000
5.30000000
7.70000000
1.70000000
5.70000000
5.20000000
4.70000000
1.90000000
3.90000000
4.70000000
8.70000000
2.30000000
5.90000000
2.50000000
6.00000000
7.70000000
5.20000000
13.30000000
11.90000000
1.90000000
3.30000000
14.70000000
10.30000000
7.60000000
9.90000000
8.70000000
6.00000000
8.10000000
5.00000000
2.60000000
2.70000000
11.50000000
5.00000000
11.80000000
4.80000000
5.60000000
7.20000000
4.80000000
3.50000000
4.00000000
1.90000000
2.50000000
6.30000000
5.20000000
6.50000000
8.30000000
4.50000000
6.60000000
6.90000000
10.30000000
2.80000000
8.50000000
7.20000000
2.30000000
5.70000000
10.60000000
7.50000000
2.90000000
9.40000000
6.10000000
6.10000000
8.00000000
3.50000000
13.10000000
6.80000000
5.40000000
8.90000000
3.90000000
7.20000000
5.20000000
1.80000000
6.00000000
6.10000000
6.90000000
7.50000000
10.30000000
10.20000000
3.60000000
4.60000000
3.00000000
2.60000000
5.30000000
9.40000000
2.60000000
1.90000000
3.90000000
4.90000000
3.70000000
2.80000000
3.40000000
3.20000000
4.40000000
6.30000000
4.70000000
6.30000000
4.00000000
2.30000000
2.30000000
7.30000000
6.60000000
2.00000000
8.00000000
9.30000000
5.40000000
4.00000000
3.10000000
3.00000000
2.20000000
6.40000000
4.40000000
6.10000000
6.70000000
10.00000000
9.40000000
5.80000000
8.10000000
8.00000000
12.70000000
4.10000000
7.80000000
6.80000000
5.40000000
5.60000000
3.60000000
8.00000000
5.60000000
5.00000000
4.00000000
3.80000000
5.20000000
3.80000000
4.70000000
5.90000000
5.50000000
9.30000000
5.60000000
11.30000000
6.60000000
3.10000000
12.60000000
10.10000000
5.70000000
7.40000000
10.50000000
8.70000000
1.70000000
1.90000000
10.50000000
5.80000000
3.70000000
8.90000000
3.90000000
12.00000000
3.00000000
2.70000000
7.60000000
11.40000000
11.30000000
13.20000000
6.30000000
3.80000000
2.70000000
3.00000000
5.10000000
8.30000000
4.00000000
12.90000000
4.50000000
7.60000000
5.90000000
7.20000000
7.00000000
1.40000000
4.40000000
2.60000000
3.10000000
4.30000000
5.60000000
5.30000000
5.70000000
7.80000000
3.30000000
5.30000000
3.30000000
6.60000000
6.40000000
5.00000000
8.80000000
1.50000000
5.40000000
4.20000000
7.50000000
3.90000000
1.30000000
8.00000000
5.60000000
4.40000000
6.40000000
13.80000000
13.20000000
3.20000000
5.20000000
15.90000000
3.90000000
3.80000000
4.90000000
10.40000000
12.80000000
4.20000000
7.20000000
6.70000000
3.90000000
9.70000000
7.60000000
10.30000000
4.70000000
3.00000000
4.30000000
3.90000000
4.30000000
7.40000000
4.70000000
6.00000000
6.00000000
16.50000000
12.10000000
6.20000000
1.60000000
4.10000000
9.70000000
4.50000000
8.40000000
5.90000000
5.20000000
7.00000000
4.60000000
2.90000000
4.80000000
3.60000000
6.90000000
4.60000000
2.00000000
4.30000000
3.90000000
8.00000000
9.70000000
4.40000000
6.80000000
10.90000000
13.50000000
5.50000000
4.10000000
4.10000000
2.90000000
4.00000000
5.40000000
6.30000000
2.60000000
6.60000000
7.90000000
1.80000000
5.00000000
2.80000000
11.30000000
5.80000000
14.90000000
5.60000000
5.30000000
5.40000000
4.10000000
8.00000000
2.30000000
8.10000000
11.50000000
3.90000000
1.90000000
5.40000000
11.50000000
4.00000000
3.70000000
8.90000000
5.00000000
4.90000000
5.90000000
5.10000000
2.20000000
6.20000000
8.70000000
3.00000000
5.80000000
5.60000000
8.40000000
1.10000000
3.40000000
3.60000000
3.50000000
5.50000000
5.00000000
2.10000000
5.10000000
2.80000000
2.90000000
5.60000000
2.20000000
3.70000000
2.30000000
3.40000000
2.30000000
13.40000000
5.90000000
3.10000000
7.50000000
2.90000000
5.50000000
5.20000000
4.30000000
3.60000000
4.60000000
2.30000000
4.10000000
6.10000000
1.80000000
4.80000000
3.70000000
6.00000000
8.00000000
3.40000000
6.00000000
6.90000000
4.80000000
2.90000000
5.30000000
4.90000000
5.00000000
10.70000000
7.10000000
6.60000000
5.90000000
3.10000000
10.00000000
6.60000000
4.30000000
10.00000000
2.10000000
5.40000000
5.10000000
5.20000000
4.50000000
6.00000000
5.20000000
4.70000000
9.30000000
4.10000000
3.80000000
7.90000000
10.40000000
3.40000000
2.30000000
8.20000000
6.20000000
5.10000000
4.30000000
7.10000000
1.60000000
5.90000000
5.00000000
8.40000000
3.90000000
1.30000000
4.20000000
5.20000000
11.80000000
7.40000000
10.30000000
4.20000000
14.20000000
5.20000000
8.40000000
5.00000000
4.50000000
4.90000000
4.50000000
7.20000000
4.80000000
5.40000000
9.90000000
13.00000000
5.80000000
5.00000000
6.30000000
6.00000000
10.20000000
5.60000000
1.70000000
3.40000000
3.90000000
4.40000000
3.30000000
17.40000000
8.10000000
3.20000000
5.20000000
9.80000000
2.90000000
5.00000000
1.60000000
6.10000000
7.50000000
3.10000000
4.70000000
12.70000000
9.90000000
11.30000000
5.50000000
8.70000000
8.30000000
2.00000000
5.50000000
4.30000000
10.50000000
5.90000000
3.20000000
3.00000000
4.00000000
4.10000000
7.20000000
6.80000000
2.40000000
2.10000000
2.60000000
5.20000000
5.20000000
3.40000000
12.20000000
9.50000000
6.00000000
3.10000000
5.10000000
5.50000000
14.70000000
3.20000000
5.10000000
2.20000000
2.80000000
4.20000000
3.70000000
6.80000000
8.10000000
7.50000000
5.80000000
1.00000000
11.00000000
8.80000000
1.20000000
5.70000000
2.30000000
5.60000000
6.80000000
9.50000000
5.50000000
3.90000000
1.60000000
6.10000000
4.70000000
5.40000000
4.90000000
5.20000000
4.80000000
5.90000000
5.00000000
10.70000000
2.80000000
5.00000000
5.20000000
7.00000000
6.80000000
3.50000000
2.40000000
4.10000000
3.70000000
9.10000000
4.40000000
3.10000000
3.50000000
6.80000000
7.90000000
4.20000000
3.30000000
7.00000000
8.40000000
1.10000000
5.30000000
6.20000000
2.20000000
2.60000000
6.70000000
4.50000000
8.40000000
7.80000000
10.00000000
14.70000000
7.30000000
4.80000000
4.70000000
2.70000000
9.00000000
2.40000000
2.20000000
5.00000000
5.20000000
2.80000000
3.80000000
1.60000000
2.90000000
10.10000000
1.90000000
1.70000000
4.80000000
6.70000000
5.40000000
7.20000000
6.70000000
5.80000000
2.60000000
1.90000000
1.90000000
6.10000000
7.90000000
6.60000000
4.60000000
2.50000000
9.20000000
4.70000000
1.50000000
4.20000000
6.70000000
5.80000000
2.50000000
4.40000000
1.50000000
12.00000000
7.60000000
2.80000000
4.30000000
1.20000000
5.10000000
2.70000000
3.30000000
2.80000000
4.40000000
5.40000000
6.70000000
6.60000000
5.60000000
4.40000000
4.10000000
6.40000000
3.70000000
2.80000000
6.50000000
3.70000000
7.10000000
3.40000000
3.30000000
3.40000000
4.70000000
2.40000000
4.10000000
5.40000000
5.30000000
4.90000000
6.90000000
1.60000000
4.60000000
3.30000000
3.40000000
14.30000000
3.90000000
12.40000000
3.00000000
4.00000000
1.90000000
7.60000000
11.80000000
6.60000000
13.50000000
7.70000000
6.20000000
5.90000000
7.10000000
3.60000000
4.40000000
4.30000000
3.30000000
12.10000000
4.20000000
3.00000000
7.30000000
7.30000000
4.30000000
7.40000000
3.40000000
10.40000000
3.40000000
3.60000000
7.90000000
5.40000000
8.20000000
6.70000000
4.90000000
2.50000000
8.90000000
9.70000000
3.50000000
5.20000000
4.50000000
8.40000000
6.20000000
3.30000000
5.50000000
6.30000000
2.50000000
5.60000000
6.60000000
3.30000000
4.00000000
3.20000000
2.40000000
3.40000000
2.20000000
4.50000000
6.30000000
7.40000000
2.80000000
7.90000000
6.70000000
4.90000000
4.50000000
12.00000000
6.10000000
8.10000000
5.00000000
6.10000000
6.50000000
3.60000000
8.70000000
2.40000000
6.80000000
6.10000000
8.30000000
3.40000000
2.00000000
6.00000000
3.10000000
4.10000000
5.40000000
1.60000000
7.00000000
3.60000000
5.60000000
4.60000000
8.50000000
7.00000000
8.90000000
3.80000000
12.70000000
6.40000000
7.20000000
6.00000000
6.00000000
3.30000000
2.40000000
5.20000000
2.80000000
5.40000000
5.80000000
3.20000000
4.20000000
5.70000000
4.90000000
4.80000000
5.50000000
3.60000000
4.40000000
5.70000000
3.80000000
2.60000000
4.00000000
1.40000000
3.70000000
1.70000000
3.90000000
6.70000000
7.40000000
4.00000000
4.10000000
9.10000000
6.30000000
8.00000000
2.70000000
6.90000000
13.20000000
7.60000000
3.70000000
5.70000000
7.60000000
7.70000000
10.60000000
2.40000000
2.20000000
5.00000000
5.80000000
6.70000000
3.90000000
7.00000000
3.60000000
7.90000000
8.70000000
6.60000000
3.10000000
10.60000000
17.30000000
10.00000000
8.80000000
9.90000000
4.00000000
4.30000000
7.40000000
10.30000000
4.10000000
3.50000000
9.90000000
6.00000000
8.00000000
6.90000000
4.60000000
2.00000000
3.10000000
8.20000000
6.20000000
10.30000000
6.80000000
6.20000000
3.90000000
1.90000000
5.40000000
6.50000000
1.20000000
5.70000000
2.30000000
5.60000000
9.90000000
8.10000000
3.80000000
5.80000000
8.10000000
6.80000000
5.60000000
8.80000000
12.90000000
5.10000000
6.00000000
8.00000000
6.90000000
11.40000000
4.50000000
8.90000000
3.90000000
9.50000000
6.30000000
6.90000000
5.20000000
9.80000000
4.40000000
2.50000000
4.40000000
1.50000000
11.60000000
4.40000000
6.80000000
4.50000000
2.70000000
6.90000000
6.20000000
8.20000000
6.70000000
3.90000000
12.20000000
10.90000000
2.80000000
5.00000000
7.40000000
5.40000000
6.70000000
6.40000000
6.30000000
3.80000000
2.70000000
1.90000000
5.40000000
4.20000000
17.00000000
5.50000000
5.10000000
4.40000000
3.10000000
3.50000000
7.00000000
3.20000000
4.20000000
5.70000000
4.40000000
5.00000000
1.60000000
6.10000000
4.40000000
8.10000000
5.00000000
6.20000000
1.30000000
4.20000000
5.20000000
8.40000000
6.20000000
2.20000000
2.60000000
5.40000000
6.30000000
4.00000000
2.30000000
2.30000000
11.00000000
10.10000000
7.30000000
4.30000000
5.70000000
7.60000000
5.90000000
6.10000000
2.50000000
8.90000000
9.40000000
10.30000000
2.70000000
2.50000000
6.30000000
5.20000000
7.50000000
5.90000000
5.20000000
6.40000000
5.20000000
4.70000000
5.50000000
10.70000000
6.80000000
1.80000000
5.00000000
2.80000000
15.00000000
4.00000000
3.70000000
4.50000000
10.00000000
2.10000000
9.40000000
4.80000000
5.60000000
4.50000000
5.50000000
17.70000000
7.40000000
4.50000000
8.10000000
16.10000000
5.20000000
8.50000000
3.90000000
1.60000000
6.10000000
6.60000000
7.20000000
6.80000000
3.00000000
4.80000000
4.70000000
2.70000000
5.20000000
7.60000000
13.10000000
5.00000000
8.80000000
0.80000000
6.30000000
6.00000000
6.40000000
2.10000000
2.60000000
5.20000000
5.20000000
4.50000000
3.40000000
10.40000000
6.90000000
6.20000000
1.60000000
4.10000000
1.40000000
6.40000000
3.70000000
2.80000000
9.90000000
9.50000000
3.80000000
6.00000000
6.00000000
6.60000000
7.70000000
5.20000000
4.20000000
5.90000000
7.10000000
3.60000000
4.90000000
4.60000000
2.90000000
4.80000000
3.40000000
7.00000000
6.80000000
3.60000000
4.10000000
7.80000000
11.50000000
8.40000000
1.10000000
4.50000000
6.60000000
13.50000000
5.60000000
4.40000000
4.10000000
1.40000000
3.70000000
1.70000000
3.90000000
15.70000000
3.90000000
3.80000000
4.90000000
3.20000000
5.10000000
2.20000000
2.80000000
4.60000000
5.30000000
4.90000000
7.90000000
7.00000000
1.40000000
4.40000000
10.90000000
14.50000000
5.60000000
5.30000000
1.80000000
2.90000000
4.00000000
5.40000000
7.20000000
3.70000000
7.10000000
3.40000000
6.80000000
3.60000000
5.60000000
9.40000000
3.50000000
5.20000000
4.60000000
6.00000000
6.90000000
6.60000000
5.90000000
5.50000000
6.70000000
5.70000000
3.80000000
2.60000000
6.20000000
8.30000000
4.50000000
4.30000000
5.00000000
2.60000000
2.70000000
7.50000000
2.40000000
3.40000000
2.20000000
4.50000000
4.10000000
3.90000000
4.90000000
3.70000000
2.80000000
2.90000000
6.60000000
5.90000000
3.10000000
6.30000000
6.90000000
11.20000000
7.50000000
2.90000000
11.20000000
6.60000000
10.50000000
3.80000000
7.70000000
12.00000000
6.40000000
2.60000000
6.60000000
8.70000000
5.20000000
2.80000000
5.40000000
6.70000000
5.80000000
15.10000000
8.70000000
1.70000000
6.00000000
9.30000000
10.00000000
6.40000000
8.50000000
2.30000000
5.90000000
2.50000000
8.80000000
4.80000000
3.50000000
4.00000000
2.00000000
5.90000000
3.20000000
3.00000000
4.00000000
9.20000000
7.60000000
4.90000000
4.30000000
3.60000000
4.60000000
2.30000000
3.20000000
4.80000000
5.50000000
3.60000000
10.70000000
4.20000000
9.20000000
6.90000000
7.00000000
3.90000000
1.30000000
8.00000000
12.20000000
5.80000000
7.80000000
3.70000000
6.80000000
6.70000000
1.20000000
5.10000000
2.70000000
3.30000000
2.80000000
5.70000000
4.20000000
3.00000000
8.50000000
5.00000000
8.40000000
8.10000000
4.20000000
11.40000000
3.10000000
4.70000000
7.30000000
10.00000000
7.80000000
8.40000000
6.20000000
5.50000000
4.50000000
8.40000000
4.20000000
7.90000000
4.20000000
3.30000000
2.90000000
3.50000000
5.50000000
5.00000000
2.40000000
5.50000000
6.30000000
2.50000000
5.60000000
9.90000000
7.60000000
1.70000000
5.70000000
5.20000000
5.90000000
6.60000000
3.30000000
4.00000000
4.40000000
3.80000000
5.20000000
3.80000000
3.70000000
1.90000000
3.90000000
4.70000000
9.80000000
7.50000000
5.80000000
2.90000000
4.30000000
7.10000000
1.60000000
7.20000000
4.10000000
8.00000000
3.60000000
4.40000000
6.10000000
9.00000000
3.60000000
4.60000000
3.00000000
2.60000000
6.10000000
6.00000000
3.10000000
3.80000000
5.30000000
3.30000000
6.60000000
2.80000000
8.30000000
3.40000000
2.00000000
10.80000000
2.90000000
5.50000000
5.60000000
1.60000000
4.60000000
3.30000000
3.40000000
4.10000000
6.60000000
3.90000000
1.80000000
7.50000000
1.90000000
3.30000000
9.90000000
5.10000000
5.20000000
4.50000000
8.30000000
7.60000000
2.80000000
11.10000000
3.00000000
2.70000000
6.40000000
7.20000000
4.80000000
7.60000000
5.50000000
4.10000000
4.00000000
5.70000000
7.40000000
7.50000000
5.90000000
5.00000000
6.40000000
5.00000000
4.50000000
4.90000000
7.00000000
5.00000000
7.60000000
10.50000000
5.80000000
7.70000000
6.10000000
15.70000000
3.00000000
4.00000000
2.30000000
4.40000000
3.30000000
12.40000000
7.90000000
10.40000000
8.40000000
1.10000000
3.40000000
7.10000000
6.60000000
2.00000000
4.90000000
8.90000000
3.90000000
7.10000000
5.10000000
2.20000000
6.20000000
8.70000000
3.00000000
5.80000000
8.90000000
5.30000000
11.40000000
8.30000000
2.00000000
6.70000000
1.90000000
1.70000000
4.80000000
6.70000000
5.40000000
7.20000000
6.80000000
5.20000000
1.80000000
6.00000000
13.50000000
3.90000000
7.10000000
5.60000000
1.70000000
3.40000000
3.40000000
4.40000000
6.40000000
7.10000000
10.30000000
8.00000000
4.00000000
3.10000000
3.00000000
2.20000000
7.40000000
9.20000000
5.50000000
3.50000000
1.50000000
4.20000000
6.70000000
4.60000000
6.50000000
3.60000000
5.90000000
11.00000000
18.20000000
8.50000000
5.40000000
5.60000000
3.60000000
8.00000000
5.60000000
5.00000000
4.70000000
10.40000000
6.60000000
6.70000000
4.90000000
5.60000000
3.10000000
4.10000000
5.40000000
1.60000000
2.80000000
8.50000000
7.00000000
5.10000000
2.80000000
8.50000000
4.20000000
2.40000000
4.10000000
3.70000000
7.90000000
5.70000000
7.60000000
4.70000000
3.20000000
4.40000000
6.30000000
3.10000000
7.40000000
4.00000000
4.10000000
3.50000000
3.10000000
4.30000000
5.60000000
9.20000000
9.90000000
11.00000000
5.90000000
3.10000000
8.40000000
10.90000000
5.10000000
2.80000000
2.90000000
5.60000000
5.70000000
4.10000000
3.80000000
6.90000000
5.70000000
7.80000000
6.80000000
4.30000000
22.40000000
7.30000000
2.80000000
3.80000000
1.60000000
2.90000000
6.80000000
3.40000000
4.70000000
2.40000000
4.10000000
5.80000000
2.30000000
5.70000000
6.70000000
2.90000000
5.30000000
4.90000000
6.60000000
10.40000000
3.40000000
4.40000000
7.40000000
2.80000000
5.80000000
8.00000000
3.50000000
6.00000000
4.60000000
2.50000000
9.20000000
6.20000000
7.60000000
15.00000000
11.70000000
2.40000000
6.80000000
9.10000000
6.10000000
1.80000000
4.80000000
6.60000000
4.70000000
3.00000000
4.30000000
4.80000000
5.80000000
2.60000000
1.90000000
1.90000000
8.00000000
5.00000000
4.90000000
6.10000000
4.30000000
3.30000000
9.10000000
5.10000000
8.30000000
10.80000000
10.40000000
5.40000000
4.90000000
5.20000000
10.70000000
4.50000000
6.20000000
3.90000000
8.00000000
8.90000000
9.40000000
2.60000000
2.60000000
3.70000000
2.30000000
3.40000000
2.30000000
8.00000000
3.20000000
5.20000000
8.20000000
6.00000000
6.00000000
3.30000000
7.30000000
4.30000000
9.80000000
3.60000000
5.60000000
10.60000000
4.00000000
3.70000000
8.30000000
2.40000000
2.20000000
5.00000000
6.60000000
1.50000000
4.20000000
6.70000000
2.70000000
5.30000000
3.30000000
6.60000000
3.70000000
2.10000000
2.60000000
5.20000000
5.20000000
6.30000000
9.40000000
2.60000000
4.20000000
7.20000000
6.80000000
7.20000000
5.60000000
5.30000000
4.20000000
2.70000000
6.90000000
6.30000000
8.50000000
7.00000000
14.00000000
7.60000000
4.30000000
7.10000000
1.60000000
5.10000000
6.50000000
3.60000000
7.80000000
5.40000000
7.20000000
5.80000000
4.30000000
7.40000000
6.20000000
6.70000000
3.90000000
7.00000000
1.20000000
5.70000000
2.30000000
5.60000000
5.30000000
2.30000000
5.70000000
7.60000000
3.40000000
4.70000000
2.40000000
4.10000000
11.00000000
3.00000000
2.70000000
6.90000000
7.50000000
5.80000000
2.80000000
3.60000000
7.90000000
7.30000000
1.60000000
4.60000000
3.30000000
3.40000000
3.00000000
8.00000000
3.50000000
7.60000000
7.00000000
6.80000000
11.10000000
8.10000000
1.70000000
2.50000000
6.30000000
5.20000000
5.80000000
5.10000000
8.30000000
3.10000000
6.40000000
3.70000000
2.80000000
7.60000000
6.10000000
1.80000000
4.80000000
5.30000000
3.70000000
6.80000000
15.60000000
14.90000000
5.90000000
3.10000000
6.10000000
4.40000000
6.80000000
9.70000000
6.60000000
9.00000000
5.00000000
8.60000000
5.70000000
7.80000000
5.70000000
5.70000000
3.80000000
2.60000000
10.50000000
6.80000000
5.90000000
4.40000000
6.10000000
6.70000000
5.70000000
7.60000000
6.50000000
2.40000000
6.80000000
7.00000000
3.20000000
4.40000000
6.30000000
4.10000000
5.20000000
2.80000000
5.40000000
6.90000000
3.60000000
4.60000000
3.00000000
2.60000000
3.40000000
7.40000000
2.80000000
7.60000000
1.20000000
5.10000000
2.70000000
3.30000000
2.80000000
2.20000000
6.30000000
4.00000000
2.30000000
2.30000000
3.30000000
6.90000000
4.60000000
2.00000000
3.20000000
6.60000000
5.90000000
3.10000000
4.10000000
3.20000000
4.20000000
5.70000000
3.10000000
5.70000000
7.40000000
10.10000000
10.00000000
4.70000000
5.00000000
4.50000000
4.90000000
4.60000000
5.20000000
4.70000000
5.50000000
5.50000000
6.30000000
2.50000000
8.10000000
5.60000000
13.90000000
7.40000000
7.70000000
5.00000000
8.80000000
5.00000000
4.80000000
5.60000000
4.50000000
4.40000000
3.30000000
9.70000000
10.30000000
14.10000000
3.80000000
11.80000000
5.50000000
4.10000000
5.70000000
3.90000000
1.90000000
5.40000000
11.10000000
8.40000000
1.10000000
6.20000000
4.10000000
8.00000000
2.80000000
10.00000000
12.80000000
8.30000000
2.00000000
9.00000000
5.30000000
9.40000000
8.40000000
1.10000000
3.40000000
3.10000000
3.10000000
4.10000000
5.40000000
1.60000000
5.50000000
7.90000000
8.00000000
5.50000000
11.40000000
6.30000000
6.00000000
5.40000000
11.00000000
7.90000000
6.00000000
6.90000000
11.90000000
7.60000000
5.30000000
6.60000000
3.30000000
4.00000000
5.80000000
6.30000000
3.80000000
2.70000000
7.50000000
2.90000000
5.50000000
3.80000000
8.10000000
5.00000000
5.70000000
4.80000000
4.70000000
2.70000000
8.10000000
4.60000000
2.90000000
4.80000000
2.80000000
10.00000000
2.10000000
5.90000000
4.10000000
7.80000000
8.70000000
3.20000000
5.10000000
2.20000000
2.80000000
5.90000000
1.90000000
1.70000000
4.80000000
14.10000000
9.80000000
2.60000000
6.60000000
9.80000000
1.70000000
5.70000000
5.20000000
12.80000000
17.30000000
4.20000000
11.30000000
4.10000000
3.50000000
6.90000000
5.00000000
8.40000000
3.10000000
8.90000000
3.90000000
13.00000000
14.20000000
6.20000000
1.60000000
4.10000000
0.90000000
3.90000000
1.30000000
8.00000000
7.90000000
6.20000000
2.20000000
2.60000000
4.80000000
5.40000000
4.20000000
9.10000000
5.40000000
5.60000000
3.60000000
3.90000000
4.80000000
5.50000000
3.60000000
8.30000000
9.90000000
6.90000000
6.00000000
3.10000000
5.30000000
6.60000000
3.90000000
1.80000000
10.40000000
6.10000000
7.30000000
2.40000000
3.40000000
2.20000000
4.50000000
6.40000000
2.30000000
5.90000000
2.50000000
8.60000000
3.10000000
4.70000000
14.60000000
11.70000000
7.90000000
4.20000000
3.30000000
6.90000000
4.20000000
10.40000000
3.80000000
5.20000000
3.80000000
6.10000000
5.90000000
5.20000000
3.30000000
1.80000000
5.00000000
2.80000000
10.80000000
3.40000000
10.40000000
3.20000000
3.90000000
8.00000000
6.80000000
10.40000000
3.40000000
3.20000000
7.70000000
5.20000000
8.90000000
4.20000000
3.00000000
6.20000000
5.10000000
5.20000000
4.50000000
3.50000000
8.40000000
6.20000000
9.20000000
2.80000000
5.00000000
6.70000000
5.80000000
10.10000000
3.10000000
4.30000000
5.60000000
7.00000000
5.90000000
5.00000000
6.60000000
2.50000000
8.90000000
13.10000000
3.90000000
3.80000000
5.80000000
5.60000000
4.40000000
5.80000000
3.50000000
5.50000000
5.00000000
5.00000000
5.20000000
1.80000000
6.00000000
7.30000000
7.60000000
2.80000000
10.90000000
4.50000000
8.00000000
4.30000000
3.30000000
9.30000000
8.90000000
3.90000000
8.60000000
6.40000000
6.20000000
3.90000000
4.90000000
3.70000000
2.80000000
7.70000000
10.30000000
2.90000000
8.10000000
13.80000000
6.90000000
8.00000000
6.00000000
6.00000000
3.30000000
7.70000000
5.60000000
5.00000000
2.90000000
5.20000000
9.80000000
1.70000000
2.90000000
4.00000000
5.40000000
6.80000000
2.80000000
3.80000000
1.60000000
2.90000000
10.70000000
9.50000000
3.50000000
5.90000000
3.20000000
3.00000000
4.00000000
2.90000000
1.90000000
3.90000000
4.70000000
9.00000000
4.50000000
8.40000000
4.10000000
5.00000000
2.60000000
2.70000000
11.60000000
6.60000000
2.00000000
4.00000000
5.90000000
7.10000000
3.60000000
7.70000000
5.20000000
9.70000000
4.30000000
21.90000000
3.90000000
8.30000000
8.70000000
1.70000000
2.50000000
2.40000000
4.10000000
3.70000000
7.30000000
5.10000000
2.80000000
2.90000000
5.60000000
4.00000000
9.20000000
5.50000000
2.90000000
5.90000000
5.50000000
8.70000000
7.70000000
9.00000000
5.10000000
2.20000000
6.20000000
2.80000000
6.00000000
8.00000000
7.00000000
7.50000000
2.90000000
4.00000000
7.60000000
5.90000000
5.10000000
12.90000000
8.10000000
7.60000000
6.60000000
12.00000000
5.70000000
8.20000000
6.20000000
6.60000000
1.90000000
3.30000000
10.10000000
8.20000000
6.70000000
6.00000000
10.40000000
9.80000000
6.00000000
12.50000000
12.40000000
6.00000000
6.00000000
12.80000000
5.80000000
10.30000000
3.50000000
5.20000000
5.90000000
4.40000000
3.10000000
3.50000000
8.60000000
5.40000000
6.70000000
2.80000000
10.70000000
10.00000000
2.80000000
8.50000000
5.00000000
5.00000000
1.60000000
6.10000000
4.20000000
1.40000000
3.70000000
1.70000000
3.90000000
14.20000000
10.50000000
7.40000000
4.00000000
4.10000000
12.60000000
3.00000000
4.00000000
2.90000000
3.70000000
7.10000000
3.40000000
6.20000000
9.30000000
6.70000000
6.60000000
10.50000000
12.20000000
6.40000000
1.30000000
4.20000000
5.20000000
9.40000000
6.90000000
11.30000000
11.40000000
6.20000000
6.60000000
3.10000000
9.70000000
5.00000000
4.90000000
6.30000000
7.00000000
1.40000000
4.40000000
5.70000000
4.80000000
3.50000000
4.00000000
8.20000000
6.30000000
14.70000000
5.50000000
3.60000000
5.40000000
4.90000000
5.20000000
6.20000000
4.70000000
3.00000000
4.30000000
2.20000000
2.90000000
5.30000000
4.90000000
7.00000000
3.20000000
5.20000000
7.80000000
4.40000000
6.40000000
8.90000000
9.90000000
5.80000000
10.50000000
5.80000000
8.80000000
3.00000000
5.80000000
7.00000000
9.90000000
5.30000000
5.80000000
8.10000000
4.50000000
8.30000000
4.50000000
5.60000000
2.50000000
4.40000000
1.50000000
8.60000000
4.30000000
3.60000000
4.60000000
2.30000000
4.20000000
5.80000000
2.60000000
1.90000000
1.90000000
5.80000000
7.20000000
4.80000000
2.80000000
4.60000000
2.50000000
9.20000000
1.80000000
8.30000000
3.40000000
2.00000000
7.70000000
5.30000000
4.90000000
9.10000000
5.60000000
1.70000000
3.40000000
3.60000000
4.00000000
3.10000000
3.00000000
2.20000000
5.60000000
3.70000000
2.30000000
3.40000000
2.30000000
7.90000000
6.70000000
4.90000000
6.20000000
3.90000000
1.60000000
6.10000000
8.50000000
4.10000000
3.80000000
6.60000000
7.60000000
3.00000000
4.00000000
1.90000000
5.70000000
7.60000000
12.80000000
10.20000000
7.70000000
5.20000000
8.60000000
1.90000000
1.70000000
4.80000000
11.60000000
4.00000000
3.70000000
5.30000000
4.40000000
6.10000000
6.70000000
10.00000000
2.10000000
17.20000000
12.90000000
3.80000000
8.60000000
7.00000000
6.80000000
2.90000000
2.50000000
6.30000000
5.20000000
5.00000000
5.70000000
7.80000000
6.00000000
8.30000000
4.50000000
8.80000000
8.40000000
1.10000000
8.10000000
8.70000000
1.70000000
3.00000000
1.90000000
3.90000000
4.70000000
7.10000000
5.20000000
2.80000000
5.40000000
3.70000000
3.90000000
1.30000000
8.00000000
6.60000000
5.40000000
7.20000000
3.50000000
11.00000000
11.50000000
7.70000000
6.70000000
2.40000000
4.10000000
3.70000000
7.90000000
10.00000000
8.70000000
2.40000000
3.40000000
2.20000000
4.50000000
4.50000000
5.50000000
6.30000000
2.50000000
6.10000000
5.80000000
10.10000000
4.10000000
7.80000000
8.90000000
8.40000000
1.10000000
3.40000000
4.50000000
5.80000000
2.60000000
1.90000000
1.90000000
8.90000000
4.20000000
8.90000000
4.40000000
3.30000000
11.70000000
9.20000000
5.50000000
1.30000000
8.50000000
7.00000000
2.10000000
8.20000000
6.20000000
7.10000000
2.30000000
5.70000000
15.00000000
4.50000000
11.20000000
7.40000000
9.00000000
3.60000000
5.60000000
11.20000000
3.00000000
5.80000000
4.10000000
8.90000000
3.90000000
5.10000000
6.70000000
3.90000000
7.90000000
3.20000000
5.20000000
10.10000000
5.10000000
2.20000000
6.20000000
4.80000000
5.30000000
4.90000000
6.30000000
6.50000000
3.60000000
8.40000000
7.40000000
2.80000000
5.30000000
4.60000000
2.50000000
9.20000000
3.20000000
12.20000000
6.10000000
3.10000000
4.10000000
5.40000000
1.60000000
5.80000000
5.90000000
5.20000000
8.30000000
9.90000000
3.60000000
12.00000000
7.90000000
3.40000000
10.40000000
8.30000000
5.20000000
7.70000000
6.30000000
4.00000000
2.30000000
2.30000000
5.70000000
6.90000000
7.80000000
6.00000000
6.90000000
10.60000000
9.90000000
3.90000000
4.40000000
3.10000000
3.50000000
7.10000000
3.50000000
5.50000000
5.00000000
6.10000000
11.40000000
4.70000000
5.70000000
3.80000000
2.60000000
6.80000000
2.80000000
8.50000000
8.50000000
4.40000000
6.80000000
2.30000000
8.20000000
6.70000000
5.30000000
3.80000000
5.20000000
3.80000000
2.80000000
6.60000000
5.90000000
3.10000000
3.50000000
4.80000000
4.70000000
2.70000000
9.00000000
2.40000000
2.20000000
5.00000000
11.30000000
7.60000000
6.50000000
5.40000000
6.70000000
8.70000000
2.80000000
5.00000000
5.70000000
1.30000000
4.20000000
5.20000000
5.50000000
10.50000000
5.80000000
4.60000000
7.20000000
4.80000000
9.90000000
5.30000000
11.90000000
4.10000000
3.50000000
8.40000000
6.30000000
3.80000000
2.70000000
1.00000000
5.30000000
3.30000000
6.60000000
5.30000000
9.90000000
7.60000000
1.70000000
5.70000000
5.20000000
6.20000000
4.50000000
8.40000000
2.20000000
7.40000000
4.00000000
4.10000000
4.10000000
6.60000000
3.90000000
1.80000000
5.70000000
7.30000000
4.30000000
9.20000000
4.70000000
3.00000000
4.30000000
4.20000000
2.30000000
5.90000000
2.50000000
6.10000000
5.50000000
14.70000000
10.40000000
6.20000000
4.30000000
3.60000000
4.60000000
2.30000000
1.30000000
6.30000000
6.00000000
9.50000000
4.80000000
3.50000000
4.00000000
2.30000000
6.00000000
6.00000000
9.00000000
5.00000000
8.80000000
1.40000000
4.40000000
6.40000000
7.90000000
3.90000000
8.00000000
8.20000000
7.50000000
5.80000000
1.50000000
5.10000000
5.20000000
4.50000000
5.30000000
7.20000000
6.80000000
4.70000000
5.20000000
4.70000000
12.30000000
5.80000000
9.80000000
5.60000000
9.00000000
5.00000000
1.60000000
6.10000000
5.40000000
3.60000000
7.90000000
11.30000000
2.90000000
5.50000000
3.90000000
7.60000000
5.90000000
6.10000000
2.50000000
8.90000000
6.70000000
1.60000000
4.60000000
3.30000000
3.40000000
5.90000000
4.30000000
3.30000000
11.80000000
5.50000000
4.10000000
4.10000000
8.10000000
14.70000000
6.20000000
1.60000000
4.10000000
5.30000000
4.10000000
3.80000000
8.90000000
5.20000000
1.80000000
6.00000000
7.10000000
9.50000000
5.20000000
3.90000000
1.90000000
5.40000000
6.90000000
3.20000000
4.20000000
5.70000000
5.00000000
5.00000000
4.50000000
4.90000000
7.00000000
5.00000000
13.00000000
6.40000000
6.40000000
2.90000000
4.00000000
5.40000000
8.20000000
1.50000000
4.20000000
6.70000000
12.20000000
5.50000000
12.40000000
14.80000000
6.10000000
9.10000000
7.90000000
7.40000000
8.10000000
5.00000000
6.70000000
6.60000000
3.30000000
4.00000000
7.30000000
6.60000000
2.00000000
11.10000000
22.30000000
3.90000000
5.50000000
2.50000000
4.40000000
1.50000000
8.70000000
1.20000000
5.10000000
2.70000000
3.30000000
2.80000000
6.90000000
20.20000000
8.10000000
3.50000000
5.10000000
8.30000000
8.10000000
7.60000000
2.80000000
3.80000000
1.20000000
5.70000000
2.30000000
5.60000000
5.80000000
9.30000000
10.60000000
5.60000000
5.00000000
2.10000000
7.60000000
14.80000000
5.00000000
4.90000000
3.30000000
6.40000000
3.70000000
2.80000000
11.10000000
6.30000000
6.80000000
5.40000000
5.60000000
3.60000000
2.70000000
3.70000000
2.30000000
3.40000000
2.30000000
12.40000000
6.80000000
7.70000000
4.30000000
14.10000000
6.60000000
3.10000000
10.10000000
8.30000000
2.00000000
6.70000000
5.60000000
1.70000000
3.40000000
7.00000000
7.50000000
2.90000000
3.80000000
5.40000000
4.90000000
5.20000000
9.90000000
5.90000000
3.10000000
5.30000000
9.40000000
2.60000000
2.40000000
8.40000000
6.20000000
7.70000000
4.20000000
3.00000000
6.80000000
2.60000000
6.60000000
13.50000000
5.60000000
5.30000000
2.60000000
8.90000000
3.90000000
4.20000000
3.90000000
4.90000000
3.70000000
2.80000000
7.70000000
10.30000000
4.80000000
5.80000000
8.10000000
2.40000000
10.70000000
8.10000000
3.40000000
4.70000000
2.40000000
4.10000000
5.50000000
7.00000000
1.40000000
4.40000000
1.80000000
1.80000000
5.00000000
2.80000000
11.60000000
1.90000000
3.30000000
11.70000000
10.40000000
3.40000000
10.90000000
3.90000000
3.80000000
3.70000000
6.60000000
10.30000000
6.00000000
6.00000000
3.30000000
3.70000000
4.30000000
7.40000000
6.00000000
3.70000000
7.10000000
3.40000000
3.80000000
7.90000000
4.20000000
3.30000000
5.10000000
7.60000000
6.90000000
2.10000000
2.60000000
5.20000000
5.20000000
10.20000000
11.90000000
4.80000000
5.50000000
3.60000000
7.10000000
6.00000000
3.10000000
4.30000000
2.90000000
5.30000000
4.90000000
5.30000000
3.20000000
4.40000000
6.30000000
4.70000000
2.80000000
3.80000000
1.60000000
2.90000000
10.90000000
3.50000000
5.20000000
5.60000000
4.30000000
7.10000000
1.60000000
6.40000000
3.60000000
4.60000000
3.00000000
2.60000000
5.40000000
4.80000000
5.60000000
3.60000000
8.00000000
3.50000000
6.40000000
5.10000000
2.80000000
2.90000000
5.60000000
7.00000000
6.00000000
9.30000000
3.70000000
6.80000000
8.30000000
4.60000000
2.90000000
4.80000000
4.60000000
2.40000000
6.80000000
7.80000000
6.90000000
4.60000000
2.00000000
4.20000000
6.00000000
8.00000000
10.60000000
6.60000000
4.40000000
4.00000000
3.10000000
3.00000000
2.20000000
5.40000000
10.30000000
16.00000000
3.00000000
2.70000000
5.80000000
6.70000000
4.90000000
4.20000000
5.90000000
3.20000000
3.00000000
4.00000000
3.40000000
5.00000000
2.60000000
2.70000000
8.70000000
2.70000000
6.90000000
9.90000000
6.90000000
11.20000000
5.60000000
4.40000000
3.90000000
5.90000000
7.10000000
3.60000000
12.20000000
9.90000000
6.10000000
1.80000000
4.80000000
4.00000000
5.20000000
9.80000000
6.80000000
10.00000000
6.30000000
3.10000000
4.70000000
7.80000000
12.90000000
12.40000000
4.20000000
6.00000000
3.10000000
4.30000000
5.60000000
13.30000000
9.70000000
5.40000000
4.20000000
10.60000000
6.20000000
2.20000000
2.60000000
7.90000000
4.10000000
8.00000000
5.40000000
3.20000000
5.10000000
2.20000000
2.80000000
4.10000000
5.90000000
5.00000000
6.50000000
3.90000000
1.60000000
6.10000000
4.40000000
5.70000000
7.40000000
5.10000000
1.40000000
3.70000000
1.70000000
3.90000000
9.50000000
5.00000000
8.40000000
4.20000000
5.90000000
5.50000000
4.30000000
8.30000000
3.40000000
2.00000000
6.70000000
4.90000000
9.20000000
5.00000000
4.90000000
11.00000000
17.80000000
5.90000000
3.10000000
4.70000000
5.90000000
5.20000000
4.20000000
4.00000000
3.10000000
3.00000000
2.20000000
7.40000000
2.40000000
6.80000000
10.40000000
9.30000000
12.00000000
7.60000000
6.10000000
1.90000000
3.30000000
10.50000000
2.60000000
6.60000000
9.30000000
6.30000000
4.00000000
2.30000000
2.30000000
6.30000000
5.50000000
4.10000000
6.90000000
3.60000000
4.60000000
3.00000000
2.60000000
3.90000000
1.50000000
4.20000000
6.70000000
7.70000000
4.20000000
3.00000000
7.90000000
6.70000000
3.90000000
7.30000000
5.10000000
8.30000000
8.50000000
8.70000000
1.70000000
5.80000000
6.90000000
8.50000000
7.30000000
4.30000000
10.00000000
9.90000000
6.80000000
3.10000000
4.70000000
8.60000000
3.50000000
5.50000000
5.00000000
14.00000000
9.00000000
5.20000000
4.70000000
6.30000000
12.90000000
4.60000000
5.40000000
4.20000000
8.90000000
3.40000000
4.70000000
2.40000000
4.10000000
2.40000000
8.00000000
3.50000000
8.50000000
7.40000000
2.80000000
7.10000000
3.60000000
7.90000000
7.30000000
3.40000000
10.40000000
9.00000000
3.00000000
5.80000000
7.00000000
6.00000000
3.10000000
4.70000000
7.60000000
10.80000000
1.90000000
3.90000000
4.70000000
7.40000000
6.00000000
6.00000000
3.30000000
7.00000000
10.00000000
6.00000000
10.40000000
8.30000000
6.30000000
3.80000000
2.70000000
4.10000000
6.20000000
2.20000000
2.60000000
5.60000000
5.20000000
9.80000000
1.60000000
8.20000000
6.20000000
9.60000000
8.40000000
1.10000000
6.20000000
4.80000000
3.50000000
4.00000000
7.90000000
4.10000000
3.50000000
5.70000000
4.80000000
4.70000000
2.70000000
7.00000000
9.20000000
5.50000000
3.40000000
2.70000000
6.90000000
6.00000000
5.10000000
5.20000000
4.50000000
2.80000000
3.90000000
1.30000000
8.00000000
7.70000000
5.90000000
5.00000000
7.90000000
5.40000000
6.70000000
2.90000000
8.10000000
5.00000000
4.30000000
1.80000000
5.00000000
2.80000000
11.40000000
7.20000000
4.80000000
14.60000000
3.90000000
4.90000000
7.20000000
6.80000000
2.80000000
4.40000000
3.30000000
18.40000000
13.80000000
10.30000000
11.50000000
17.40000000
8.10000000
3.80000000
5.80000000
8.10000000
3.60000000
5.00000000
2.60000000
2.70000000
8.40000000
1.60000000
4.60000000
3.30000000
3.40000000
8.90000000
9.90000000
7.40000000
5.00000000
7.70000000
5.70000000
7.40000000
6.30000000
3.10000000
4.10000000
5.40000000
1.60000000
7.80000000
6.60000000
2.00000000
8.00000000
6.90000000
15.60000000
4.50000000
5.60000000
5.20000000
2.80000000
5.40000000
7.10000000
5.30000000
4.90000000
5.00000000
5.50000000
6.30000000
2.50000000
3.10000000
5.30000000
3.30000000
6.60000000
7.50000000
5.60000000
1.70000000
3.40000000
7.70000000
4.40000000
6.80000000
4.00000000
5.90000000
5.50000000
6.50000000
8.90000000
3.90000000
4.70000000
6.90000000
4.60000000
2.00000000
12.30000000
5.50000000
8.50000000
3.50000000
5.20000000
4.70000000
5.70000000
7.60000000
5.10000000
5.50000000
15.00000000
2.30000000
5.70000000
7.60000000
12.20000000
9.60000000
6.20000000
1.60000000
4.10000000
0.80000000
4.60000000
2.50000000
9.20000000
2.40000000
5.40000000
4.90000000
5.20000000
6.30000000
4.10000000
3.80000000
6.60000000
10.00000000
11.50000000
4.80000000
5.60000000
12.20000000
3.00000000
2.70000000
4.50000000
5.70000000
7.80000000
5.70000000
2.50000000
8.90000000
7.70000000
7.00000000
1.40000000
4.40000000
3.80000000
3.20000000
4.20000000
5.70000000
5.30000000
2.30000000
5.90000000
2.50000000
6.40000000
5.00000000
1.60000000
6.10000000
4.60000000
3.10000000
4.30000000
5.60000000
5.50000000
6.00000000
8.00000000
3.50000000
2.10000000
2.60000000
5.20000000
5.20000000
5.90000000
6.60000000
3.10000000
10.90000000
7.40000000
12.10000000
6.60000000
10.80000000
5.80000000
11.40000000
5.20000000
9.30000000
2.50000000
4.40000000
1.50000000
8.70000000
4.30000000
7.40000000
5.70000000
5.40000000
5.60000000
3.60000000
4.50000000
5.00000000
8.40000000
5.00000000
5.80000000
2.60000000
1.90000000
1.90000000
11.60000000
3.90000000
3.80000000
2.60000000
8.90000000
3.90000000
4.30000000
5.90000000
7.10000000
3.60000000
3.30000000
1.20000000
5.10000000
2.70000000
3.30000000
2.80000000
2.60000000
6.50000000
3.60000000
11.30000000
9.50000000
7.60000000
7.70000000
6.60000000
8.50000000
7.00000000
2.00000000
3.90000000
4.90000000
3.70000000
2.80000000
2.80000000
5.90000000
3.20000000
3.00000000
4.00000000
2.10000000
6.40000000
3.70000000
2.80000000
4.60000000
8.30000000
3.40000000
2.00000000
10.00000000
8.30000000
2.00000000
5.00000000
5.80000000
12.50000000
2.80000000
8.50000000
4.90000000
6.60000000
3.90000000
1.80000000
6.90000000
8.30000000
4.50000000
9.00000000
2.80000000
5.00000000
9.90000000
6.10000000
6.30000000
12.00000000
14.60000000
10.50000000
4.40000000
6.10000000
9.40000000
7.50000000
5.80000000
6.80000000
5.60000000
5.30000000
5.20000000
4.60000000
2.90000000
4.80000000
2.10000000
10.50000000
5.80000000
3.70000000
10.40000000
3.40000000
5.40000000
7.90000000
7.90000000
7.70000000
5.20000000
8.20000000
9.40000000
2.60000000
2.50000000
6.00000000
6.90000000
4.90000000
6.00000000
6.00000000
10.40000000
5.60000000
7.90000000
1.40000000
3.70000000
1.70000000
3.90000000
15.50000000
4.20000000
5.90000000
4.40000000
6.40000000
9.00000000
3.20000000
5.20000000
11.70000000
1.90000000
1.70000000
4.80000000
16.00000000
11.30000000
7.60000000
10.40000000
5.60000000
4.40000000
10.10000000
2.90000000
5.50000000
3.50000000
2.90000000
4.00000000
5.40000000
11.00000000
6.00000000
13.40000000
3.80000000
9.20000000
4.80000000
5.50000000
3.60000000
8.20000000
4.20000000
12.30000000
2.40000000
2.20000000
5.00000000
13.70000000
3.00000000
4.00000000
1.40000000
8.10000000
9.90000000
6.60000000
5.90000000
3.10000000
2.80000000
2.40000000
4.10000000
3.70000000
9.40000000
5.70000000
3.80000000
2.60000000
9.70000000
5.60000000
5.00000000
2.80000000
2.40000000
3.40000000
2.20000000
4.50000000
7.50000000
5.00000000
8.80000000
5.50000000
3.60000000
5.60000000
5.70000000
5.40000000
7.20000000
7.60000000
4.10000000
8.00000000
1.80000000
7.40000000
4.00000000
4.10000000
6.30000000
8.40000000
1.10000000
3.40000000
4.90000000
4.30000000
12.10000000
3.70000000
7.10000000
3.40000000
6.20000000
4.70000000
3.00000000
4.30000000
3.20000000
2.80000000
3.80000000
1.60000000
2.90000000
7.40000000
3.90000000
1.90000000
5.40000000
5.40000000
10.70000000
7.30000000
8.20000000
6.70000000
5.00000000
9.90000000
6.30000000
8.40000000
6.20000000
2.60000000
11.00000000
10.10000000
3.70000000
6.80000000
4.70000000
6.30000000
6.00000000
11.70000000
15.30000000
3.20000000
5.10000000
2.20000000
2.80000000
2.70000000
7.00000000
6.80000000
4.70000000
1.70000000
5.70000000
5.20000000
3.70000000
5.10000000
2.80000000
2.90000000
5.60000000
4.10000000
4.50000000
8.40000000
4.60000000
3.90000000
1.60000000
6.10000000
5.90000000
4.30000000
7.10000000
1.60000000
5.70000000
6.60000000
3.30000000
4.00000000
4.80000000
5.20000000
1.80000000
6.00000000
8.30000000
6.30000000
12.20000000
5.30000000
10.10000000
7.50000000
2.90000000
4.00000000
7.60000000
5.90000000
5.60000000
7.90000000
4.20000000
3.30000000
7.40000000
4.00000000
3.70000000
4.10000000
2.90000000
5.30000000
4.90000000
11.40000000
6.80000000
9.80000000
6.40000000
6.90000000
3.20000000
4.40000000
6.30000000
5.50000000
6.60000000
14.60000000
7.60000000
2.80000000
4.90000000
3.80000000
5.20000000
3.80000000
4.50000000
4.40000000
3.10000000
3.50000000
12.30000000
11.50000000
4.10000000
7.80000000
6.90000000
1.20000000
5.70000000
2.30000000
5.60000000
3.00000000
3.90000000
8.00000000
7.60000000
6.10000000
1.80000000
4.80000000
5.60000000
4.30000000
3.30000000
8.00000000
10.00000000
2.10000000
7.00000000
1.30000000
4.20000000
5.20000000
6.00000000
10.30000000
9.20000000
5.00000000
4.50000000
4.90000000
3.50000000
4.30000000
3.60000000
4.60000000
2.30000000
5.40000000
11.40000000
5.40000000
5.10000000
2.20000000
6.20000000
1.60000000
2.50000000
6.30000000
5.20000000
4.70000000
3.70000000
2.30000000
3.40000000
2.30000000
12.00000000
6.10000000
1.80000000
4.80000000
3.80000000
4.80000000
4.70000000
2.70000000
5.60000000
5.50000000
12.00000000
7.60000000
5.90000000
4.30000000
5.40000000
4.90000000
5.20000000
1.90000000
8.30000000
3.40000000
2.00000000
7.30000000
5.80000000
10.00000000
2.40000000
4.10000000
3.70000000
8.40000000
12.20000000
6.60000000
1.20000000
5.10000000
2.70000000
3.30000000
2.80000000
1.00000000
5.10000000
2.80000000
2.90000000
5.60000000
8.40000000
3.80000000
18.80000000
3.90000000
6.80000000
5.60000000
4.40000000
5.80000000
10.40000000
3.40000000
5.10000000
6.20000000
2.20000000
2.60000000
5.70000000
5.40000000
7.20000000
4.80000000
6.00000000
6.00000000
3.30000000
5.30000000
4.60000000
2.90000000
4.80000000
2.80000000
5.20000000
2.80000000
5.40000000
4.10000000
2.90000000
4.00000000
5.40000000
11.90000000
5.20000000
13.50000000
3.00000000
5.80000000
3.70000000
4.30000000
7.10000000
1.60000000
3.40000000
2.50000000
6.30000000
5.20000000
5.80000000
3.90000000
1.90000000
5.40000000
8.50000000
8.40000000
1.10000000
3.40000000
2.10000000
8.10000000
5.00000000
7.70000000
10.40000000
14.10000000
3.00000000
4.00000000
5.40000000
7.60000000
6.20000000
6.30000000
6.00000000
6.20000000
8.40000000
6.20000000
10.30000000
7.60000000
9.00000000
5.60000000
5.00000000
3.10000000
3.70000000
7.10000000
3.40000000
8.90000000
5.30000000
7.10000000
12.90000000
5.80000000
6.70000000
3.90000000
9.60000000
11.40000000
4.90000000
3.20000000
5.20000000
15.40000000
8.10000000
4.50000000
3.70000000
6.80000000
7.20000000
8.30000000
4.50000000
8.80000000
8.40000000
1.10000000
4.70000000
7.20000000
6.80000000
1.80000000
8.20000000
6.20000000
12.50000000
16.80000000
5.90000000
3.10000000
9.70000000
4.20000000
9.20000000
6.90000000
12.50000000
7.60000000
2.80000000
2.00000000
7.40000000
4.00000000
4.10000000
4.70000000
4.40000000
3.10000000
3.50000000
5.30000000
8.00000000
3.50000000
6.20000000
1.80000000
5.00000000
2.80000000
13.40000000
9.90000000
6.40000000
5.30000000
4.90000000
8.10000000
5.90000000
5.20000000
8.20000000
4.20000000
3.00000000
6.20000000
5.10000000
5.20000000
4.50000000
3.10000000
5.90000000
7.10000000
3.60000000
5.10000000
4.10000000
8.00000000
2.50000000
8.20000000
6.70000000
6.80000000
9.30000000
8.80000000
4.10000000
3.80000000
6.30000000
6.00000000
6.00000000
8.30000000
5.90000000
5.00000000
5.10000000
5.70000000
7.60000000
7.00000000
3.60000000
4.60000000
3.00000000
2.60000000
3.50000000
9.90000000
10.50000000
3.60000000
5.60000000
9.00000000
6.00000000
3.10000000
9.10000000
9.50000000
4.80000000
5.40000000
5.60000000
3.60000000
5.40000000
7.50000000
5.80000000
3.30000000
4.30000000
7.40000000
8.50000000
7.50000000
2.90000000
5.50000000
6.60000000
9.70000000
10.70000000
14.10000000
5.80000000
5.70000000
7.60000000
15.20000000
6.00000000
8.80000000
1.60000000
4.60000000
3.30000000
3.40000000
3.50000000
10.00000000
2.10000000
10.20000000
6.20000000
1.60000000
4.10000000
9.90000000
3.00000000
2.70000000
6.10000000
3.80000000
5.20000000
3.80000000
3.90000000
3.90000000
8.00000000
6.30000000
6.90000000
4.60000000
2.00000000
6.30000000
4.30000000
13.30000000
2.50000000
4.40000000
1.50000000
7.20000000
8.50000000
7.00000000
2.70000000
5.40000000
4.20000000
7.90000000
6.60000000
5.90000000
3.10000000
4.30000000
5.90000000
5.50000000
6.20000000
6.50000000
3.60000000
8.70000000
5.00000000
8.40000000
6.10000000
6.30000000
3.80000000
2.70000000
6.70000000
6.60000000
2.00000000
5.00000000
1.90000000
3.90000000
4.70000000
9.60000000
7.90000000
17.80000000
9.30000000
5.70000000
3.80000000
2.60000000
9.80000000
9.90000000
3.90000000
4.30000000
3.60000000
4.60000000
2.30000000
1.40000000
5.70000000
7.40000000
13.40000000
4.50000000
10.30000000
5.00000000
10.70000000
1.90000000
3.30000000
12.60000000
5.10000000
2.20000000
6.20000000
4.70000000
2.80000000
8.50000000
7.00000000
5.00000000
8.80000000
5.30000000
1.90000000
1.70000000
4.80000000
4.80000000
11.00000000
15.30000000
12.90000000
5.80000000
2.60000000
1.90000000
1.90000000
2.60000000
4.60000000
2.50000000
9.20000000
6.80000000
5.60000000
13.60000000
4.10000000
3.50000000
9.90000000
8.30000000
2.00000000
3.40000000
3.40000000
4.70000000
2.40000000
4.10000000
4.30000000
5.80000000
8.10000000
5.30000000
7.00000000
1.40000000
4.40000000
11.20000000
5.50000000
5.10000000
4.80000000
5.50000000
3.60000000
4.20000000
3.50000000
5.50000000
5.00000000
2.30000000
2.90000000
5.30000000
4.90000000
6.10000000
5.20000000
9.80000000
4.10000000
4.50000000
8.40000000
8.00000000
5.60000000
5.30000000
1.40000000
3.90000000
1.30000000
8.00000000
5.80000000
4.00000000
3.10000000
3.00000000
2.20000000
7.20000000
6.70000000
4.90000000
5.40000000
7.00000000
6.80000000
10.10000000
11.50000000
3.10000000
4.30000000
5.60000000
8.50000000
7.70000000
7.60000000
1.20000000
5.70000000
2.30000000
5.60000000
3.60000000
3.20000000
4.20000000
5.70000000
7.10000000
6.90000000
8.40000000
5.00000000
1.60000000
6.10000000
5.40000000
3.60000000
7.90000000
7.50000000
2.40000000
6.80000000
6.30000000
10.50000000
5.80000000
7.00000000
3.50000000
5.20000000
7.50000000
5.40000000
6.70000000
8.70000000
2.80000000
5.00000000
5.20000000
6.60000000
3.90000000
1.80000000
4.60000000
8.10000000
12.00000000
2.30000000
5.90000000
2.50000000
9.50000000
5.50000000
4.10000000
6.20000000
3.40000000
10.40000000
9.70000000
6.60000000
4.10000000
10.30000000
7.80000000
4.40000000
6.40000000
12.60000000
13.80000000
1.30000000
4.20000000
5.20000000
6.20000000
4.10000000
7.80000000
8.30000000
7.20000000
4.80000000
4.20000000
4.40000000
3.30000000
21.20000000
8.60000000
2.70000000
6.90000000
6.50000000
2.10000000
2.60000000
5.20000000
5.20000000
4.90000000
1.50000000
4.20000000
6.70000000
8.20000000
10.00000000
4.20000000
3.10000000
4.10000000
5.40000000
1.60000000
8.30000000
4.20000000
10.90000000
4.30000000
3.30000000
7.70000000
12.00000000
7.20000000
5.00000000
2.60000000
2.70000000
7.50000000
2.40000000
3.40000000
2.20000000
4.50000000
10.40000000
6.30000000
9.50000000
9.40000000
2.60000000
8.20000000
7.40000000
6.50000000
7.40000000
2.80000000
9.40000000
4.80000000
3.50000000
4.00000000
4.90000000
5.20000000
4.70000000
5.80000000
3.20000000
4.40000000
6.30000000
4.40000000
5.70000000
7.80000000
8.50000000
10.30000000
3.30000000
6.00000000
6.90000000
6.50000000
8.90000000
3.90000000
4.20000000
8.90000000
3.90000000
4.50000000
6.40000000
3.70000000
2.80000000
6.00000000
6.00000000
8.00000000
7.90000000
5.00000000
4.90000000
6.60000000
2.30000000
5.70000000
11.80000000
6.40000000
7.50000000
2.80000000
3.80000000
1.60000000
2.90000000
9.80000000
4.80000000
5.60000000
5.10000000
7.90000000
4.20000000
3.30000000
3.90000000
5.20000000
1.80000000
6.00000000
6.50000000
2.40000000
2.20000000
5.00000000
5.70000000
1.70000000
5.70000000
5.20000000
3.60000000
3.90000000
4.90000000
3.70000000
2.80000000
7.60000000
4.40000000
6.80000000
2.20000000
1.40000000
3.70000000
1.70000000
3.90000000
8.80000000
5.10000000
8.30000000
3.20000000
5.50000000
6.30000000
2.50000000
9.80000000
4.00000000
3.70000000
3.60000000
5.30000000
3.30000000
6.60000000
3.10000000
5.90000000
3.20000000
3.00000000
4.00000000
2.60000000
2.60000000
6.60000000
16.70000000
3.90000000
3.80000000
2.60000000
7.70000000
5.20000000
13.30000000
9.50000000
3.70000000
2.30000000
3.40000000
2.30000000
8.90000000
3.20000000
5.10000000
2.20000000
2.80000000
2.70000000
7.30000000
4.30000000
9.20000000
4.70000000
3.00000000
4.30000000
5.60000000
6.60000000
3.10000000
6.90000000
6.60000000
3.30000000
4.00000000
3.80000000
5.00000000
4.50000000
4.90000000
7.90000000
2.90000000
5.50000000
9.30000000
6.10000000
12.70000000
6.80000000
5.10000000
10.00000000
8.80000000
4.40000000
6.10000000
11.70000000
8.70000000
1.70000000
5.50000000
3.10000000
4.70000000
8.70000000
3.90000000
1.60000000
6.10000000
6.80000000
9.20000000
5.50000000
5.30000000
5.60000000
1.70000000
3.40000000
4.10000000
6.30000000
4.00000000
2.30000000
2.30000000
4.00000000
2.50000000
8.90000000
4.20000000
3.00000000
7.90000000
3.20000000
4.20000000
5.70000000
4.50000000
4.40000000
6.10000000
10.10000000
6.90000000
12.50000000
8.30000000
2.00000000
2.90000000
2.10000000
2.60000000
5.20000000
5.20000000
6.30000000
9.30000000
5.80000000
6.00000000
8.00000000
9.60000000
5.30000000
8.40000000
8.30000000
4.50000000
11.40000000
3.90000000
3.80000000
11.40000000
3.00000000
4.00000000
1.80000000
4.40000000
6.40000000
7.10000000
10.30000000
8.50000000
6.30000000
4.00000000
2.30000000
2.30000000
7.10000000
7.60000000
2.80000000
3.80000000
5.20000000
9.80000000
2.00000000
8.10000000
5.00000000
10.70000000
2.80000000
5.00000000
8.90000000
10.30000000
4.80000000
5.90000000
5.50000000
4.60000000
5.70000000
7.40000000
5.50000000
3.20000000
4.40000000
6.30000000
10.60000000
5.80000000
8.60000000
4.60000000
2.90000000
4.80000000
4.60000000
2.40000000
6.80000000
10.10000000
4.10000000
8.00000000
5.00000000
7.20000000
4.80000000
3.80000000
10.00000000
2.10000000
7.10000000
4.80000000
5.50000000
3.60000000
2.90000000
3.70000000
2.30000000
3.40000000
2.30000000
5.80000000
8.10000000
11.80000000
6.60000000
10.00000000
4.10000000
7.80000000
11.80000000
5.20000000
6.60000000
8.00000000
3.50000000
12.60000000
2.90000000
5.50000000
4.50000000
12.90000000
8.80000000
4.40000000
6.80000000
2.20000000
6.40000000
3.70000000
2.80000000
8.40000000
3.10000000
4.70000000
9.20000000
4.50000000
8.40000000
4.60000000
5.80000000
8.10000000
3.40000000
2.40000000
3.40000000
2.20000000
4.50000000
4.50000000
5.50000000
6.30000000
2.50000000
6.20000000
6.20000000
2.20000000
2.60000000
7.30000000
5.30000000
4.90000000
9.10000000
1.90000000
1.70000000
4.80000000
6.70000000
5.40000000
7.20000000
4.40000000
6.00000000
6.90000000
8.00000000
5.90000000
5.20000000
14.30000000
12.60000000
5.60000000
5.30000000
7.60000000
6.10000000
9.00000000
4.30000000
3.30000000
10.10000000
6.10000000
1.80000000
4.80000000
6.70000000
7.60000000
8.20000000
10.40000000
3.40000000
2.40000000
2.90000000
4.00000000
5.40000000
8.30000000
3.70000000
6.80000000
5.10000000
10.70000000
14.70000000
5.90000000
3.10000000
4.20000000
3.60000000
4.60000000
3.00000000
2.60000000
2.80000000
4.30000000
7.10000000
1.60000000
3.50000000
8.20000000
6.20000000
7.50000000
6.30000000
3.80000000
2.70000000
5.70000000
5.60000000
1.70000000
3.40000000
3.00000000
6.60000000
5.90000000
3.10000000
9.30000000
3.00000000
5.80000000
6.20000000
9.40000000
2.60000000
3.70000000
1.70000000
5.70000000
5.20000000
5.80000000
2.50000000
8.90000000
12.40000000
11.50000000
1.20000000
5.70000000
2.30000000
5.60000000
2.90000000
12.20000000
4.30000000
7.40000000
4.00000000
4.10000000
4.80000000
1.20000000
5.10000000
2.70000000
3.30000000
2.80000000
0.80000000
1.80000000
5.00000000
2.80000000
8.50000000
6.30000000
6.00000000
6.70000000
6.00000000
6.00000000
3.30000000
2.80000000
4.40000000
3.30000000
11.80000000
3.80000000
5.20000000
3.80000000
5.60000000
5.20000000
4.70000000
6.70000000
5.00000000
2.60000000
2.70000000
8.40000000
7.20000000
6.80000000
5.00000000
7.00000000
1.40000000
4.40000000
1.70000000
3.90000000
1.30000000
8.00000000
4.80000000
8.30000000
3.40000000
2.00000000
6.70000000
5.70000000
3.80000000
2.60000000
7.30000000
2.30000000
5.70000000
14.90000000
4.20000000
7.40000000
3.90000000
1.60000000
6.10000000
13.60000000
5.50000000
5.20000000
8.90000000
3.90000000
6.10000000
5.80000000
2.60000000
1.90000000
1.90000000
6.20000000
10.40000000
13.10000000
11.20000000
3.50000000
5.50000000
5.00000000
3.90000000
4.30000000
3.60000000
4.60000000
2.30000000
3.80000000
9.20000000
5.50000000
6.30000000
6.60000000
2.00000000
6.20000000
6.70000000
4.90000000
5.50000000
5.40000000
5.60000000
3.60000000
3.30000000
7.30000000
4.30000000
11.40000000
7.40000000
4.50000000
5.10000000
5.20000000
4.50000000
9.10000000
8.40000000
1.10000000
5.20000000
5.80000000
9.80000000
5.40000000
4.90000000
5.20000000
5.20000000
2.80000000
8.50000000
7.80000000
4.10000000
3.80000000
6.60000000
5.20000000
2.80000000
5.40000000
4.00000000
5.10000000
2.80000000
2.90000000
5.60000000
4.40000000
2.50000000
4.40000000
1.50000000
10.90000000
7.50000000
2.90000000
5.70000000
6.60000000
3.30000000
4.00000000
2.10000000
1.40000000
3.70000000
1.70000000
3.90000000
7.70000000
5.70000000
7.60000000
10.10000000
9.90000000
7.30000000
10.00000000
8.10000000
6.40000000
11.90000000
8.70000000
1.70000000
3.90000000
4.30000000
7.40000000
5.00000000
7.60000000
14.20000000
5.50000000
4.10000000
7.20000000
3.20000000
5.10000000
2.20000000
2.80000000
8.60000000
13.40000000
2.70000000
6.90000000
10.00000000
7.70000000
5.80000000
11.00000000
19.30000000
12.00000000
5.60000000
5.00000000
8.30000000
3.80000000
10.40000000
1.90000000
3.30000000
10.20000000
8.50000000
7.00000000
6.50000000
2.40000000
2.20000000
5.00000000
5.70000000
1.30000000
4.20000000
5.20000000
5.90000000
12.00000000
10.70000000
9.50000000
5.90000000
5.00000000
8.40000000
10.90000000
3.00000000
2.70000000
5.40000000
6.70000000
3.90000000
11.00000000
6.00000000
6.90000000
8.20000000
6.70000000
4.10000000
5.00000000
1.60000000
6.10000000
6.80000000
5.10000000
2.20000000
6.20000000
3.50000000
4.40000000
3.10000000
3.50000000
8.50000000
5.00000000
8.80000000
7.30000000
4.00000000
3.70000000
7.70000000
6.90000000
15.00000000
6.60000000
9.00000000
5.00000000
12.50000000
6.00000000
3.10000000
8.90000000
9.90000000
5.60000000
3.20000000
5.20000000
12.20000000
6.20000000
1.60000000
4.10000000
3.40000000
9.90000000
9.50000000
6.60000000
3.10000000
9.90000000
3.50000000
5.20000000
7.30000000
4.30000000
11.50000000
5.50000000
16.20000000
5.60000000
7.70000000
5.90000000
7.10000000
3.60000000
4.80000000
8.40000000
1.10000000
3.40000000
4.60000000
5.20000000
1.80000000
6.00000000
9.40000000
7.60000000
3.40000000
6.00000000
6.00000000
7.10000000
3.60000000
7.90000000
10.10000000
5.00000000
4.90000000
7.20000000
4.80000000
5.60000000
5.70000000
2.30000000
5.90000000
2.50000000
6.80000000
3.90000000
1.90000000
5.40000000
4.80000000
5.30000000
3.30000000
6.60000000
9.30000000
6.30000000
9.50000000
4.70000000
3.00000000
4.30000000
3.40000000
3.10000000
4.10000000
5.40000000
1.60000000
4.00000000
7.90000000
4.20000000
3.30000000
5.00000000
11.40000000
3.00000000
8.40000000
6.20000000
6.30000000
7.50000000
5.80000000
4.00000000
5.90000000
5.00000000
4.40000000
3.90000000
4.90000000
3.70000000
2.80000000
4.50000000
5.10000000
8.30000000
4.10000000
3.90000000
8.00000000
8.00000000
7.90000000
7.50000000
2.40000000
4.10000000
3.70000000
14.00000000
6.80000000
6.70000000
1.60000000
4.60000000
3.30000000
3.40000000
3.90000000
1.90000000
3.90000000
4.70000000
9.10000000
1.50000000
4.20000000
6.70000000
3.70000000
4.00000000
3.10000000
3.00000000
2.20000000
7.20000000
3.40000000
10.40000000
3.60000000
6.50000000
3.60000000
7.90000000
3.70000000
7.10000000
3.40000000
2.80000000
5.40000000
4.20000000
8.40000000
3.10000000
4.30000000
5.60000000
5.30000000
5.70000000
7.80000000
9.50000000
4.10000000
3.50000000
4.40000000
2.50000000
6.30000000
5.20000000
12.20000000
8.10000000
5.90000000
5.60000000
4.40000000
5.10000000
7.00000000
6.80000000
8.90000000
4.20000000
16.80000000
15.00000000
13.30000000
6.60000000
3.90000000
1.80000000
5.90000000
6.90000000
4.60000000
2.00000000
3.00000000
10.50000000
5.80000000
3.00000000
4.80000000
4.70000000
2.70000000
9.20000000
3.60000000
5.60000000
5.30000000
3.40000000
4.70000000
2.40000000
4.10000000
1.90000000
4.60000000
2.50000000
9.20000000
3.00000000
8.90000000
3.90000000
5.20000000
7.70000000
5.20000000
15.60000000
3.90000000
6.40000000
4.80000000
3.50000000
4.00000000
2.70000000
2.60000000
6.60000000
17.20000000
9.40000000
7.60000000
5.90000000
4.20000000
2.90000000
5.30000000
4.90000000
5.30000000
10.00000000
7.40000000
5.90000000
3.20000000
3.00000000
4.00000000
3.80000000
5.00000000
4.50000000
4.90000000
3.80000000
7.40000000
2.80000000
9.10000000
5.40000000
6.70000000
11.00000000
4.50000000
6.20000000
2.80000000
3.80000000
1.60000000
2.90000000
5.00000000
8.00000000
12.00000000
13.60000000
12.80000000
6.10000000
1.80000000
4.80000000
3.10000000
6.00000000
6.90000000
9.00000000
5.60000000
1.70000000
3.40000000
6.10000000
4.30000000
12.00000000
5.40000000
7.20000000
4.40000000
4.40000000
6.40000000
6.40000000
8.30000000
3.40000000
2.00000000
6.90000000
3.20000000
5.20000000
7.30000000
5.10000000
2.80000000
2.90000000
5.60000000
2.70000000
12.20000000
7.20000000
3.80000000
5.20000000
3.80000000
3.30000000
5.70000000
7.60000000
8.00000000
6.30000000
3.80000000
2.70000000
4.80000000
2.30000000
5.70000000
7.10000000
10.00000000
2.10000000
7.70000000
8.30000000
4.50000000
9.00000000
7.40000000
6.10000000
1.30000000
4.20000000
5.20000000
8.40000000
5.10000000
2.20000000
6.20000000
3.60000000
3.50000000
5.50000000
5.00000000
3.40000000
5.00000000
1.60000000
6.10000000
8.10000000
5.60000000
4.40000000
11.60000000
5.90000000
3.10000000
3.10000000
6.70000000
3.90000000
6.70000000
6.00000000
8.00000000
4.70000000
4.40000000
3.10000000
3.50000000
6.50000000
5.40000000
5.60000000
3.60000000
3.80000000
5.10000000
8.30000000
5.50000000
5.90000000
5.00000000
5.70000000
3.90000000
8.00000000
5.20000000
8.20000000
6.70000000
3.10000000
5.50000000
6.30000000
2.50000000
7.50000000
7.70000000
12.10000000
17.50000000
6.60000000
2.00000000
4.60000000
3.10000000
4.30000000
5.60000000
10.30000000
4.10000000
3.50000000
4.40000000
6.30000000
6.00000000
14.40000000
3.90000000
3.80000000
8.00000000
5.20000000
13.60000000
5.80000000
11.80000000
6.80000000
10.70000000
2.80000000
5.00000000
4.70000000
2.60000000
6.60000000
13.00000000
6.20000000
1.60000000
4.10000000
1.70000000
2.40000000
4.10000000
3.70000000
11.00000000
4.10000000
8.00000000
5.60000000
8.40000000
1.10000000
3.40000000
5.80000000
4.80000000
5.60000000
4.20000000
4.00000000
3.10000000
3.00000000
2.20000000
11.40000000
4.00000000
3.70000000
5.80000000
4.30000000
7.40000000
11.50000000
11.90000000
1.90000000
3.90000000
4.70000000
13.30000000
3.80000000
9.30000000
8.90000000
3.90000000
3.00000000
5.30000000
3.30000000
6.60000000
15.00000000
7.30000000
7.30000000
4.30000000
7.70000000
2.70000000
6.90000000
7.50000000
6.50000000
3.60000000
7.30000000
4.40000000
3.30000000
12.70000000
5.90000000
5.20000000
12.60000000
18.60000000
3.00000000
4.00000000
3.30000000
3.90000000
1.60000000
6.10000000
13.60000000
5.50000000
3.60000000
5.40000000
4.90000000
5.20000000
3.10000000
7.70000000
5.20000000
10.40000000
6.30000000
9.50000000
9.30000000
8.20000000
3.10000000
4.70000000
9.90000000
10.40000000
6.80000000
2.40000000
6.80000000
7.00000000
5.40000000
4.20000000
11.20000000
5.40000000
6.70000000
5.70000000
3.20000000
5.10000000
2.20000000
2.80000000
1.50000000
5.70000000
7.40000000
7.10000000
6.70000000
4.90000000
4.30000000
5.10000000
5.20000000
4.50000000
5.30000000
6.60000000
3.30000000
4.00000000
4.10000000
3.40000000
10.40000000
3.10000000
12.90000000
9.00000000
9.50000000
4.40000000
8.90000000
3.90000000
7.60000000
5.00000000
8.80000000
2.90000000
6.60000000
10.00000000
7.60000000
15.80000000
9.90000000
1.80000000
3.90000000
1.30000000
8.00000000
11.00000000
6.10000000
11.20000000
10.00000000
4.30000000
5.00000000
2.60000000
2.70000000
10.80000000
3.60000000
5.60000000
9.40000000
3.50000000
5.20000000
7.80000000
4.80000000
3.50000000
4.00000000
2.30000000
10.70000000
8.00000000
5.50000000
17.50000000
8.40000000
1.10000000
2.50000000
5.90000000
3.20000000
3.00000000
4.00000000
3.30000000
6.90000000
4.60000000
2.00000000
7.10000000
9.40000000
2.60000000
4.80000000
6.20000000
2.20000000
2.60000000
11.90000000
6.60000000
11.00000000
7.60000000
2.90000000
1.80000000
5.00000000
2.80000000
10.20000000
7.90000000
4.20000000
3.30000000
2.60000000
3.70000000
7.10000000
3.40000000
5.30000000
7.90000000
8.90000000
10.40000000
3.40000000
6.40000000
7.50000000
2.90000000
5.40000000
1.20000000
5.10000000
2.70000000
3.30000000
2.80000000
0.60000000
4.60000000
2.50000000
9.20000000
4.00000000
5.00000000
4.50000000
4.90000000
1.60000000
10.50000000
5.80000000
3.80000000
5.90000000
5.50000000
7.60000000
4.30000000
3.30000000
12.40000000
5.00000000
4.90000000
3.20000000
2.90000000
4.00000000
5.40000000
10.40000000
4.40000000
6.80000000
10.90000000
14.00000000
10.30000000
3.00000000
1.40000000
3.70000000
1.70000000
3.90000000
9.80000000
5.80000000
20.90000000
3.90000000
6.00000000
7.50000000
5.80000000
1.70000000
6.00000000
6.00000000
6.90000000
6.30000000
4.00000000
2.30000000
2.30000000
3.30000000
1.20000000
5.70000000
2.30000000
5.60000000
3.00000000
7.00000000
6.80000000
2.60000000
11.00000000
7.40000000
5.90000000
7.10000000
3.60000000
3.60000000
1.60000000
4.60000000
3.30000000
3.40000000
4.70000000
4.30000000
3.60000000
4.60000000
2.30000000
10.10000000
3.00000000
2.70000000
6.60000000
1.90000000
3.30000000
11.20000000
3.10000000
4.10000000
5.40000000
1.60000000
3.60000000
2.80000000
3.80000000
1.60000000
2.90000000
6.30000000
2.10000000
2.60000000
5.20000000
5.20000000
9.00000000
5.30000000
6.60000000
10.00000000
14.40000000
3.00000000
5.80000000
3.50000000
2.40000000
3.40000000
2.20000000
4.50000000
4.10000000
2.50000000
6.30000000
5.20000000
7.00000000
3.60000000
4.60000000
3.00000000
2.60000000
6.90000000
8.70000000
1.70000000
6.80000000
9.90000000
8.70000000
5.60000000
5.30000000
5.70000000
11.40000000
7.30000000
5.60000000
8.90000000
6.60000000
3.90000000
1.80000000
7.70000000
7.00000000
1.40000000
4.40000000
10.40000000
4.20000000
9.80000000
1.90000000
1.70000000
4.80000000
8.00000000
2.50000000
4.40000000
1.50000000
7.30000000
7.60000000
5.90000000
8.40000000
5.50000000
4.10000000
9.40000000
8.30000000
2.00000000
6.40000000
4.10000000
3.80000000
8.00000000
5.80000000
8.10000000
3.90000000
3.20000000
4.20000000
5.70000000
4.80000000
3.90000000
1.90000000
5.40000000
13.20000000
8.10000000
1.70000000
3.90000000
4.90000000
3.70000000
2.80000000
3.40000000
5.20000000
2.80000000
5.40000000
4.10000000
8.10000000
11.50000000
1.70000000
5.70000000
5.20000000
4.60000000
6.00000000
6.00000000
3.30000000
2.70000000
5.70000000
7.80000000
5.00000000
4.40000000
6.10000000
8.50000000
5.00000000
8.40000000
3.60000000
5.20000000
9.80000000
2.20000000
4.10000000
7.80000000
10.20000000
4.20000000
3.00000000
6.30000000
6.40000000
3.70000000
2.80000000
13.40000000
4.50000000
4.60000000
7.40000000
4.00000000
4.10000000
13.70000000
7.60000000
8.10000000
5.00000000
5.90000000
3.60000000
7.90000000
8.90000000
6.90000000
7.40000000
8.00000000
3.50000000
6.60000000
2.90000000
5.30000000
4.90000000
5.10000000
8.40000000
6.20000000
5.10000000
7.40000000
2.80000000
7.20000000
4.30000000
7.10000000
1.60000000
5.70000000
7.20000000
6.80000000
1.90000000
6.60000000
5.90000000
3.10000000
6.30000000
6.90000000
11.20000000
7.60000000
6.90000000
3.20000000
4.40000000
6.30000000
7.10000000
6.60000000
3.10000000
13.40000000
13.30000000
4.70000000
3.00000000
4.30000000
2.40000000
8.50000000
7.00000000
4.20000000
5.70000000
3.80000000
2.60000000
5.60000000
4.80000000
5.50000000
3.60000000
5.00000000
3.70000000
6.80000000
9.20000000
2.40000000
2.20000000
5.00000000
6.50000000
4.50000000
8.40000000
4.70000000
2.50000000
8.90000000
10.40000000
5.60000000
5.00000000
4.40000000
5.20000000
1.80000000
6.00000000
5.00000000
5.20000000
4.70000000
7.80000000
1.50000000
4.20000000
6.70000000
5.80000000
7.20000000
4.80000000
3.60000000
10.30000000
9.50000000
2.30000000
5.90000000
2.50000000
10.50000000
6.00000000
7.20000000
3.70000000
2.30000000
3.40000000
2.30000000
7.90000000
9.90000000
11.80000000
4.20000000
9.10000000
4.80000000
4.70000000
2.70000000
7.40000000
5.80000000
2.60000000
1.90000000
1.90000000
8.20000000
7.60000000
2.80000000
5.50000000
5.30000000
4.90000000
4.70000000
8.20000000
6.20000000
4.70000000
3.40000000
4.70000000
2.40000000
4.10000000
7.10000000
6.00000000
3.10000000
6.50000000
9.20000000
5.50000000
4.40000000
4.60000000
2.90000000
4.80000000
8.40000000
2.90000000
5.50000000
6.40000000
2.80000000
8.50000000
9.00000000
6.40000000
6.20000000
2.20000000
2.60000000
8.20000000
11.40000000
4.00000000
3.60000000
7.90000000
5.50000000
8.10000000
5.00000000
13.20000000
21.20000000
7.50000000
6.90000000
4.60000000
2.00000000
7.10000000
9.30000000
15.50000000
8.10000000
7.70000000
5.20000000
5.40000000
6.60000000
3.90000000
1.80000000
5.90000000
3.10000000
4.10000000
5.40000000
1.60000000
6.80000000
2.40000000
2.20000000
5.00000000
4.20000000
1.40000000
3.70000000
1.70000000
3.90000000
9.30000000
3.40000000
10.40000000
5.20000000
3.20000000
5.10000000
2.20000000
2.80000000
2.90000000
1.20000000
5.70000000
2.30000000
5.60000000
5.00000000
10.40000000
9.80000000
6.00000000
9.30000000
6.10000000
1.80000000
4.80000000
2.90000000
10.70000000
12.40000000
8.30000000
2.00000000
4.70000000
9.20000000
5.50000000
1.30000000
8.40000000
6.20000000
8.90000000
5.60000000
5.00000000
6.80000000
6.40000000
7.50000000
4.80000000
4.70000000
2.70000000
4.40000000
1.80000000
5.00000000
2.80000000
12.70000000
4.80000000
5.60000000
4.50000000
1.90000000
3.90000000
4.70000000
17.90000000
3.90000000
6.50000000
6.90000000
12.10000000
9.90000000
3.00000000
5.30000000
3.30000000
6.60000000
3.40000000
12.00000000
12.80000000
13.10000000
9.90000000
7.60000000
5.10000000
8.30000000
8.80000000
4.10000000
3.50000000
11.20000000
6.80000000
8.50000000
4.70000000
3.00000000
4.30000000
4.20000000
6.60000000
3.30000000
4.00000000
6.90000000
5.00000000
4.90000000
7.20000000
7.70000000
9.10000000
5.20000000
4.70000000
5.20000000
8.20000000
6.20000000
7.60000000
6.90000000
9.00000000
10.40000000
3.40000000
3.00000000
2.60000000
6.60000000
10.30000000
1.60000000
4.60000000
3.30000000
3.40000000
4.70000000
4.40000000
3.10000000
3.50000000
5.80000000
2.10000000
2.60000000
5.20000000
5.20000000
4.70000000
2.40000000
6.80000000
8.30000000
4.30000000
7.40000000
4.10000000
3.90000000
1.30000000
8.00000000
5.00000000
3.90000000
4.90000000
3.70000000
2.80000000
3.80000000
4.40000000
3.30000000
11.50000000
6.70000000
4.90000000
3.80000000
11.00000000
8.00000000
5.70000000
7.60000000
6.40000000
3.20000000
5.20000000
9.90000000
1.50000000
4.20000000
6.70000000
8.90000000
19.10000000
3.00000000
5.80000000
3.90000000
1.30000000
4.20000000
5.20000000
7.10000000
4.30000000
7.10000000
1.60000000
11.20000000
5.90000000
3.10000000
3.30000000
5.80000000
8.10000000
8.30000000
2.80000000
5.00000000
7.10000000
7.90000000
12.20000000
10.00000000
5.60000000
2.50000000
4.40000000
1.50000000
10.20000000
8.40000000
1.10000000
3.40000000
4.90000000
7.00000000
1.40000000
4.40000000
1.90000000
2.50000000
6.30000000
5.20000000
7.60000000
4.60000000
2.90000000
4.80000000
3.80000000
6.50000000
3.60000000
11.00000000
5.60000000
8.30000000
3.10000000
4.30000000
5.60000000
6.60000000
7.20000000
6.80000000
3.20000000
4.40000000
6.10000000
7.30000000
6.30000000
4.00000000
2.30000000
2.30000000
3.40000000
5.00000000
2.60000000
2.70000000
7.30000000
3.40000000
4.70000000
2.40000000
4.10000000
4.10000000
3.20000000
4.20000000
5.70000000
8.10000000
9.50000000
6.40000000
3.60000000
4.60000000
3.00000000
2.60000000
4.50000000
4.30000000
10.80000000
5.40000000
4.90000000
5.20000000
9.30000000
5.80000000
13.80000000
3.00000000
2.70000000
9.60000000
8.40000000
1.10000000
3.50000000
5.50000000
11.80000000
5.50000000
6.30000000
2.50000000
8.80000000
6.60000000
2.00000000
6.40000000
8.30000000
4.50000000
4.10000000
5.00000000
1.60000000
6.10000000
10.30000000
5.20000000
8.40000000
5.00000000
4.50000000
4.90000000
6.90000000
7.60000000
2.80000000
3.60000000
7.30000000
4.30000000
10.40000000
3.50000000
5.20000000
4.70000000
4.10000000
7.80000000
11.70000000
6.30000000
8.30000000
5.10000000
2.20000000
6.20000000
2.20000000
7.60000000
5.90000000
4.30000000
6.00000000
6.00000000
6.40000000
4.00000000
3.10000000
3.00000000
2.20000000
6.30000000
2.40000000
3.40000000
2.20000000
4.50000000
4.80000000
10.00000000
2.10000000
5.80000000
2.40000000
4.10000000
3.70000000
9.20000000
3.50000000
5.50000000
5.00000000
6.20000000
7.60000000
15.40000000
8.80000000
6.30000000
6.00000000
5.90000000
8.10000000
13.50000000
4.10000000
8.00000000
2.40000000
2.90000000
5.30000000
4.90000000
6.50000000
4.30000000
3.60000000
4.60000000
2.30000000
3.90000000
2.70000000
6.90000000
7.90000000
5.90000000
5.50000000
5.20000000
10.00000000
7.60000000
6.40000000
3.70000000
2.80000000
5.40000000
6.00000000
6.90000000
5.50000000
6.00000000
6.00000000
3.30000000
6.20000000
1.90000000
1.70000000
4.80000000
8.60000000
5.90000000
5.20000000
5.90000000
5.00000000
8.40000000
3.80000000
7.90000000
4.20000000
3.30000000
3.10000000
2.50000000
8.90000000
8.00000000
3.10000000
4.70000000
11.60000000
6.20000000
1.60000000
4.10000000
5.10000000
6.30000000
3.80000000
2.70000000
3.20000000
1.20000000
5.10000000
2.70000000
3.30000000
2.80000000
6.30000000
5.00000000
8.30000000
7.60000000
14.50000000
4.20000000
3.00000000
9.60000000
2.30000000
5.70000000
12.90000000
4.00000000
3.70000000
5.90000000
3.90000000
1.60000000
6.10000000
7.00000000
5.90000000
5.00000000
5.60000000
12.20000000
6.40000000
1.70000000
5.70000000
5.20000000
4.10000000
8.50000000
7.00000000
6.50000000
5.50000000
4.10000000
7.00000000
1.90000000
3.30000000
10.40000000
5.20000000
2.80000000
5.40000000
5.20000000
2.80000000
3.80000000
1.60000000
2.90000000
9.00000000
7.50000000
5.80000000
1.50000000
2.90000000
4.00000000
5.40000000
7.60000000
6.60000000
10.60000000
3.90000000
8.00000000
7.40000000
3.80000000
5.20000000
3.80000000
9.40000000
5.30000000
13.30000000
7.60000000
4.00000000
8.90000000
3.90000000
4.40000000
8.00000000
3.50000000
9.10000000
5.80000000
9.40000000
10.50000000
5.80000000
4.60000000
5.80000000
2.60000000
1.90000000
1.90000000
11.10000000
8.10000000
4.00000000
2.30000000
5.90000000
2.50000000
6.80000000
3.90000000
1.90000000
5.40000000
14.80000000
3.00000000
4.00000000
2.60000000
5.40000000
5.60000000
3.60000000
11.30000000
5.50000000
3.30000000
5.90000000
7.10000000
3.60000000
7.60000000
2.90000000
5.50000000
9.40000000
9.90000000
1.80000000
8.30000000
3.40000000
2.00000000
7.70000000
5.30000000
4.90000000
6.30000000
3.70000000
7.10000000
3.40000000
9.90000000
6.60000000
9.60000000
4.20000000
8.30000000
10.30000000
15.80000000
4.50000000
6.40000000
5.20000000
9.80000000
4.60000000
4.30000000
3.30000000
10.30000000
5.20000000
1.80000000
6.00000000
2.70000000
3.70000000
2.30000000
3.40000000
2.30000000
9.80000000
4.10000000
3.80000000
8.80000000
7.20000000
4.80000000
7.30000000
7.50000000
2.90000000
7.20000000
4.80000000
3.50000000
4.00000000
2.00000000
5.10000000
2.80000000
2.90000000
5.60000000
3.70000000
7.40000000
2.80000000
6.20000000
4.40000000
6.40000000
9.70000000
2.80000000
8.50000000
11.60000000
10.10000000
5.70000000
7.40000000
5.20000000
8.20000000
6.70000000
8.40000000
8.70000000
1.70000000
8.20000000
7.40000000
12.80000000
4.20000000
9.40000000
9.40000000
2.60000000
6.10000000
5.60000000
4.40000000
4.50000000
5.40000000
4.20000000
11.20000000
5.40000000
6.70000000
3.40000000
5.70000000
7.80000000
5.50000000
8.90000000
3.90000000
6.60000000
5.00000000
8.80000000
5.30000000
5.60000000
1.70000000
3.40000000
4.10000000
7.00000000
6.80000000
7.90000000
10.30000000
4.90000000
5.70000000
3.80000000
2.60000000
3.90000000
6.60000000
5.90000000
3.10000000
1.90000000
7.40000000
4.00000000
4.10000000
7.70000000
4.40000000
6.80000000
3.80000000
6.70000000
3.90000000
8.10000000
4.50000000
8.40000000
8.00000000
5.60000000
5.30000000
6.50000000
6.00000000
3.10000000
7.70000000
6.60000000
3.10000000
4.80000000
5.10000000
5.20000000
4.50000000
9.00000000
6.10000000
6.60000000
3.20000000
4.40000000
6.30000000
3.50000000
5.90000000
3.20000000
3.00000000
4.00000000
1.50000000
4.60000000
2.50000000
9.20000000
3.90000000
4.80000000
5.50000000
3.60000000
11.20000000
17.70000000
3.90000000
3.80000000
4.40000000
3.70000000
6.80000000
5.90000000
12.90000000
10.80000000
3.80000000
8.90000000
5.40000000
7.20000000
5.00000000
6.00000000
8.00000000
7.50000000
3.60000000
5.60000000
6.60000000
14.70000000
6.40000000
8.10000000
4.30000000
3.60000000
4.60000000
2.30000000
3.60000000
2.30000000
5.90000000
2.50000000
8.80000000
4.80000000
3.50000000
4.00000000
3.50000000
5.00000000
2.60000000
2.70000000
5.90000000
8.30000000
3.40000000
2.00000000
4.40000000
1.80000000
5.00000000
2.80000000
11.90000000
5.00000000
8.80000000
5.00000000
4.10000000
3.80000000
11.30000000
5.00000000
7.70000000
5.90000000
3.20000000
3.00000000
4.00000000
3.00000000
3.40000000
4.70000000
2.40000000
4.10000000
4.50000000
9.90000000
5.50000000
4.60000000
2.50000000
9.20000000
4.60000000
2.70000000
6.90000000
14.40000000
4.50000000
7.20000000
3.40000000
10.40000000
2.90000000
6.00000000
6.00000000
3.30000000
2.10000000
5.50000000
6.30000000
2.50000000
9.40000000
9.90000000
4.50000000
8.30000000
4.50000000
4.00000000
6.30000000
4.00000000
2.30000000
2.30000000
9.60000000
5.90000000
3.10000000
1.90000000
3.20000000
4.40000000
6.30000000
7.90000000
5.60000000
1.70000000
3.40000000
4.50000000
7.90000000
4.20000000
3.30000000
9.70000000
3.00000000
2.70000000
10.30000000
5.30000000
7.00000000
4.40000000
3.30000000
10.20000000
7.70000000
5.20000000
7.00000000
5.80000000
2.60000000
1.90000000
1.90000000
8.90000000
4.20000000
8.60000000
4.00000000
3.10000000
3.00000000
2.20000000
7.10000000
2.50000000
8.90000000
7.50000000
1.90000000
3.30000000
12.20000000
9.20000000
5.50000000
4.90000000
6.90000000
12.00000000
10.30000000
4.00000000
7.30000000
4.30000000
6.90000000
1.70000000
5.70000000
5.20000000
8.50000000
9.90000000
2.90000000
7.40000000
4.00000000
4.10000000
8.80000000
5.60000000
5.00000000
5.30000000
6.90000000
14.40000000
13.90000000
2.80000000
8.50000000
9.10000000
6.00000000
7.90000000
5.40000000
5.60000000
3.60000000
2.50000000
8.40000000
6.20000000
5.40000000
5.00000000
8.40000000
7.40000000
7.60000000
2.80000000
2.40000000
5.90000000
7.10000000
3.60000000
4.70000000
7.50000000
5.80000000
1.50000000
6.60000000
5.90000000
3.10000000
3.50000000
2.80000000
3.80000000
1.60000000
2.90000000
8.30000000
5.90000000
5.00000000
7.40000000
5.20000000
4.70000000
5.40000000
6.40000000
3.70000000
2.80000000
5.00000000
2.90000000
4.00000000
5.40000000
6.10000000
2.40000000
4.10000000
3.70000000
13.50000000
7.40000000
4.30000000
2.50000000
6.30000000
5.20000000
6.00000000
8.90000000
3.90000000
7.30000000
11.40000000
3.00000000
8.10000000
5.00000000
6.60000000
5.70000000
3.80000000
2.60000000
10.00000000
2.90000000
5.50000000
8.20000000
4.40000000
6.80000000
1.90000000
10.50000000
5.80000000
2.40000000
10.00000000
2.10000000
10.70000000
6.60000000
2.00000000
7.50000000
3.10000000
4.70000000
8.50000000
3.20000000
4.20000000
5.70000000
3.00000000
6.30000000
6.00000000
7.80000000
3.90000000
1.60000000
6.10000000
13.00000000
3.90000000
3.80000000
4.90000000
4.30000000
12.00000000
5.40000000
7.20000000
5.10000000
7.00000000
6.80000000
4.90000000
1.20000000
5.10000000
2.70000000
3.30000000
2.80000000
2.70000000
3.90000000
1.90000000
5.40000000
9.80000000
4.20000000
3.00000000
10.20000000
5.60000000
4.40000000
3.90000000
5.10000000
2.80000000
2.90000000
5.60000000
3.60000000
5.90000000
5.50000000
7.50000000
3.60000000
4.60000000
3.00000000
2.60000000
2.60000000
2.40000000
3.40000000
2.20000000
4.50000000
8.60000000
2.40000000
2.20000000
5.00000000
4.60000000
2.10000000
2.60000000
5.20000000
5.20000000
5.10000000
7.20000000
4.80000000
5.10000000
5.00000000
4.50000000
4.90000000
2.20000000
6.00000000
6.90000000
7.10000000
4.50000000
8.40000000
3.20000000
5.40000000
4.20000000
13.80000000
8.40000000
1.10000000
6.90000000
5.50000000
4.10000000
4.70000000
2.60000000
6.60000000
8.50000000
10.30000000
7.30000000
5.70000000
7.40000000
15.70000000
9.40000000
7.20000000
6.80000000
6.60000000
6.00000000
3.10000000
5.90000000
4.80000000
5.50000000
3.60000000
5.10000000
5.10000000
2.20000000
6.20000000
6.60000000
6.20000000
1.60000000
4.10000000
6.20000000
9.50000000
7.20000000
4.10000000
8.00000000
8.60000000
4.00000000
3.70000000
4.20000000
10.70000000
7.60000000
10.00000000
7.00000000
11.00000000
8.80000000
5.20000000
9.80000000
3.00000000
4.40000000
6.10000000
9.60000000
2.30000000
5.70000000
7.90000000
3.10000000
4.10000000
5.40000000
1.60000000
6.30000000
6.30000000
3.80000000
2.70000000
3.20000000
4.30000000
7.40000000
7.30000000
5.20000000
1.80000000
6.00000000
3.30000000
6.60000000
3.90000000
1.80000000
10.10000000
8.70000000
1.70000000
3.30000000
5.00000000
1.60000000
6.10000000
6.20000000
6.70000000
4.90000000
8.20000000
4.70000000
3.00000000
4.30000000
4.10000000
7.40000000
2.80000000
8.70000000
4.30000000
3.30000000
7.50000000
8.10000000
17.90000000
8.10000000
4.50000000
3.70000000
6.80000000
5.30000000
7.60000000
5.90000000
5.80000000
6.70000000
3.90000000
7.00000000
6.90000000
4.60000000
2.00000000
4.50000000
3.60000000
7.90000000
9.70000000
3.60000000
5.60000000
6.70000000
3.80000000
5.20000000
3.80000000
3.80000000
12.90000000
10.20000000
2.80000000
5.00000000
9.00000000
5.00000000
4.90000000
3.30000000
2.90000000
5.30000000
4.90000000
10.90000000
6.30000000
11.40000000
16.20000000
4.80000000
5.60000000
7.50000000
9.30000000
5.60000000
5.70000000
7.80000000
5.30000000
5.10000000
8.30000000
3.00000000
8.00000000
3.50000000
11.80000000
5.60000000
5.30000000
6.10000000
1.90000000
1.70000000
4.80000000
13.10000000
14.20000000
7.70000000
10.90000000
5.60000000
11.10000000
5.40000000
6.70000000
2.90000000
8.50000000
7.00000000
2.00000000
3.90000000
4.90000000
3.70000000
2.80000000
5.60000000
6.20000000
2.20000000
2.60000000
11.90000000
6.60000000
15.60000000
10.20000000
7.50000000
2.90000000
5.40000000
3.50000000
5.50000000
5.00000000
3.70000000
3.70000000
7.10000000
3.40000000
8.10000000
6.10000000
15.70000000
3.00000000
4.00000000
4.80000000
4.60000000
2.90000000
4.80000000
2.30000000
5.10000000
5.20000000
4.50000000
12.20000000
8.90000000
8.20000000
6.20000000
5.10000000
4.30000000
7.10000000
1.60000000
4.10000000
5.20000000
2.80000000
5.40000000
5.10000000
6.00000000
8.00000000
3.80000000
8.90000000
3.90000000
6.10000000
4.40000000
3.10000000
3.50000000
14.10000000
9.40000000
8.20000000
6.70000000
6.00000000
3.20000000
5.10000000
2.20000000
2.80000000
7.80000000
5.20000000
12.40000000
4.10000000
3.50000000
7.70000000
7.00000000
1.40000000
4.40000000
3.40000000
1.20000000
5.70000000
2.30000000
5.60000000
9.10000000
7.60000000
11.80000000
13.30000000
9.40000000
2.60000000
1.70000000
3.90000000
1.30000000
8.00000000
6.80000000
1.30000000
4.20000000
5.20000000
6.80000000
3.90000000
8.00000000
5.20000000
6.00000000
6.00000000
7.90000000
1.60000000
4.60000000
3.30000000
3.40000000
3.50000000
4.10000000
7.80000000
6.60000000
12.20000000
13.10000000
4.20000000
5.70000000
12.00000000
11.10000000
8.30000000
2.00000000
2.50000000
1.40000000
3.70000000
1.70000000
3.90000000
12.30000000
3.50000000
5.20000000
6.80000000
6.10000000
1.80000000
4.80000000
14.00000000
3.90000000
6.30000000
6.60000000
3.10000000
5.30000000
5.70000000
7.60000000
4.70000000
3.10000000
4.30000000
5.60000000
6.40000000
5.80000000
8.10000000
5.20000000
7.90000000
8.20000000
4.80000000
4.70000000
2.70000000
5.20000000
7.60000000
10.10000000
5.40000000
4.90000000
5.20000000
4.50000000
3.20000000
5.20000000
10.10000000
2.50000000
4.40000000
1.50000000
8.40000000
6.50000000
3.60000000
6.80000000
4.40000000
6.40000000
10.80000000
7.60000000
15.50000000
5.50000000
6.70000000
5.90000000
5.20000000
6.60000000
5.30000000
4.90000000
11.70000000
3.00000000
5.80000000
4.80000000
1.50000000
4.20000000
6.70000000
5.20000000
6.60000000
3.30000000
4.00000000
4.30000000
2.40000000
6.80000000
7.00000000
3.70000000
2.30000000
3.40000000
2.30000000
7.60000000
10.40000000
3.40000000
9.40000000
5.80000000
11.90000000
3.80000000
14.10000000
6.80000000
5.50000000
1.90000000
3.90000000
4.70000000
9.90000000
8.40000000
1.10000000
3.40000000
1.40000000
5.30000000
3.30000000
6.60000000
4.10000000
5.50000000
14.20000000
5.80000000
14.70000000
10.00000000
6.00000000
10.40000000
4.40000000
6.10000000
7.10000000
1.90000000
3.90000000
4.70000000
12.70000000
6.30000000
8.90000000
5.40000000
6.70000000
5.50000000
4.30000000
3.30000000
8.80000000
3.10000000
4.10000000
5.40000000
1.60000000
2.30000000
2.50000000
6.30000000
5.20000000
5.50000000
3.60000000
7.90000000
13.60000000
4.50000000
13.60000000
3.90000000
3.80000000
7.60000000
4.10000000
3.50000000
4.10000000
4.60000000
2.50000000
9.20000000
3.30000000
7.00000000
6.80000000
4.40000000
6.90000000
4.60000000
2.00000000
3.60000000
6.00000000
6.90000000
7.50000000
5.20000000
4.70000000
5.10000000
10.50000000
5.80000000
6.70000000
6.20000000
1.60000000
4.10000000
2.60000000
5.20000000
9.80000000
2.80000000
2.80000000
3.80000000
1.60000000
2.90000000
6.10000000
8.10000000
5.00000000
7.10000000
5.90000000
5.00000000
15.90000000
3.90000000
3.80000000
12.20000000
9.40000000
4.20000000
3.00000000
12.00000000
15.30000000
10.40000000
4.40000000
5.10000000
2.80000000
2.90000000
5.60000000
5.40000000
6.90000000
9.50000000
7.20000000
6.80000000
11.00000000
5.50000000
3.70000000
8.50000000
7.00000000
6.90000000
6.00000000
3.10000000
4.10000000
5.70000000
7.40000000
6.50000000
3.70000000
7.10000000
3.40000000
3.40000000
7.30000000
4.30000000
8.70000000
4.60000000
2.90000000
4.80000000
4.70000000
2.70000000
6.90000000
8.40000000
3.80000000
5.20000000
3.80000000
6.30000000
6.60000000
3.10000000
7.50000000
5.80000000
2.60000000
1.90000000
1.90000000
4.80000000
4.80000000
5.50000000
3.60000000
2.60000000
10.70000000
8.40000000
1.20000000
5.70000000
2.30000000
5.60000000
1.50000000
5.30000000
3.30000000
6.60000000
5.00000000
5.00000000
4.50000000
4.90000000
4.60000000
5.20000000
1.80000000
6.00000000
6.10000000
6.90000000
8.20000000
3.40000000
4.70000000
2.40000000
4.10000000
11.00000000
18.20000000
14.30000000
7.60000000
2.80000000
3.50000000
12.90000000
9.00000000
5.00000000
4.90000000
5.10000000
5.80000000
8.10000000
2.20000000
5.10000000
5.20000000
4.50000000
7.70000000
3.60000000
5.60000000
3.80000000
11.00000000
7.80000000
10.30000000
9.40000000
7.40000000
2.80000000
7.50000000
4.40000000
3.10000000
3.50000000
5.10000000
6.30000000
6.00000000
9.00000000
3.20000000
5.10000000
2.20000000
2.80000000
1.80000000
12.00000000
12.80000000
17.10000000
2.90000000
5.50000000
5.30000000
1.20000000
5.10000000
2.70000000
3.30000000
2.80000000
8.70000000
5.90000000
3.10000000
6.60000000
6.40000000
9.10000000
6.20000000
2.20000000
2.60000000
6.40000000
6.70000000
4.90000000
9.50000000
5.00000000
10.80000000
5.30000000
4.90000000
4.50000000
1.80000000
5.00000000
2.80000000
11.00000000
2.40000000
6.80000000
10.40000000
4.70000000
3.00000000
4.30000000
3.80000000
6.70000000
3.90000000
5.90000000
5.50000000
6.30000000
2.50000000
8.20000000
9.90000000
4.50000000
6.30000000
4.00000000
2.30000000
2.30000000
2.20000000
6.00000000
6.00000000
8.50000000
7.20000000
4.80000000
7.20000000
9.40000000
2.60000000
5.70000000
4.80000000
3.50000000
4.00000000
4.70000000
6.10000000
1.80000000
4.80000000
2.60000000
5.90000000
7.10000000
3.60000000
1.60000000
1.40000000
3.70000000
1.70000000
3.90000000
9.00000000
10.40000000
3.40000000
3.30000000
4.40000000
3.30000000
9.40000000
8.00000000
3.50000000
7.30000000
5.70000000
7.80000000
10.60000000
3.00000000
5.80000000
7.60000000
8.30000000
2.00000000
5.30000000
1.90000000
3.30000000
10.90000000
6.00000000
8.00000000
4.10000000
3.90000000
8.00000000
9.00000000
5.60000000
4.40000000
9.90000000
9.90000000
2.20000000
2.90000000
4.00000000
5.40000000
6.50000000
8.90000000
3.90000000
4.20000000
3.90000000
4.90000000
3.70000000
2.80000000
4.30000000
4.30000000
7.10000000
1.60000000
3.80000000
5.40000000
4.90000000
5.20000000
1.90000000
3.90000000
1.30000000
8.00000000
9.20000000
4.10000000
3.80000000
9.00000000
2.80000000
8.50000000
6.00000000
3.20000000
5.20000000
10.70000000
5.90000000
5.20000000
9.80000000
5.20000000
8.00000000
5.00000000
2.60000000
2.70000000
11.40000000
10.00000000
12.50000000
3.00000000
4.00000000
6.00000000
5.60000000
9.20000000
5.40000000
7.20000000
5.10000000
4.80000000
4.70000000
2.70000000
7.50000000
3.60000000
4.60000000
3.00000000
2.60000000
5.30000000
9.30000000
6.60000000
8.90000000
3.90000000
3.90000000
3.10000000
4.30000000
5.60000000
6.40000000
6.60000000
9.60000000
6.40000000
3.70000000
2.80000000
8.00000000
7.90000000
12.90000000
6.10000000
12.20000000
7.40000000
5.00000000
5.20000000
2.80000000
5.40000000
4.70000000
2.60000000
6.60000000
14.90000000
3.80000000
7.90000000
4.40000000
6.40000000
8.80000000
5.70000000
3.80000000
2.60000000
11.10000000
7.60000000
4.00000000
6.00000000
6.00000000
3.30000000
7.20000000
5.60000000
5.30000000
3.90000000
2.30000000
5.90000000
2.50000000
14.20000000
14.30000000
6.00000000
8.30000000
5.10000000
8.30000000
13.70000000
9.60000000
9.20000000
5.50000000
5.30000000
5.60000000
1.70000000
3.40000000
3.50000000
5.70000000
7.60000000
6.30000000
6.60000000
3.30000000
4.00000000
6.80000000
10.30000000
10.70000000
16.50000000
4.00000000
3.70000000
4.50000000
3.70000000
2.30000000
3.40000000
2.30000000
8.10000000
5.00000000
8.40000000
8.10000000
4.20000000
8.00000000
6.60000000
5.90000000
3.10000000
6.70000000
2.40000000
2.20000000
5.00000000
5.60000000
7.90000000
4.20000000
3.30000000
2.80000000
4.30000000
3.60000000
4.60000000
2.30000000
8.50000000
5.80000000
11.00000000
5.60000000
5.00000000
2.10000000
10.00000000
2.10000000
5.90000000
5.40000000
4.20000000
8.40000000
2.10000000
2.60000000
5.20000000
5.20000000
3.60000000
5.00000000
1.60000000
6.10000000
4.60000000
3.20000000
4.40000000
6.30000000
5.20000000
1.30000000
4.20000000
5.20000000
8.30000000
3.70000000
6.80000000
11.00000000
2.80000000
5.00000000
4.00000000
5.90000000
3.20000000
3.00000000
4.00000000
2.30000000
8.40000000
6.20000000
5.70000000
5.80000000
10.50000000
5.50000000
11.70000000
2.90000000
5.30000000
4.90000000
6.90000000
1.60000000
4.60000000
3.30000000
3.40000000
8.90000000
8.40000000
1.10000000
5.00000000
4.50000000
8.40000000
6.70000000
7.50000000
2.90000000
5.20000000
3.90000000
1.90000000
5.40000000
8.30000000
7.00000000
1.40000000
4.40000000
7.40000000
6.60000000
2.00000000
9.60000000
8.70000000
1.70000000
6.00000000
11.40000000
10.70000000
8.10000000
4.00000000
3.40000000
10.40000000
4.40000000
8.30000000
4.50000000
6.90000000
4.80000000
5.60000000
5.40000000
3.50000000
5.50000000
5.00000000
5.80000000
4.10000000
8.00000000
3.10000000
7.70000000
5.20000000
7.00000000
5.10000000
2.20000000
6.20000000
10.40000000
3.00000000
2.70000000
5.40000000
3.20000000
4.20000000
5.70000000
15.00000000
6.10000000
8.20000000
6.20000000
3.90000000
8.20000000
6.70000000
3.40000000
10.00000000
14.10000000
5.30000000
10.40000000
1.90000000
1.70000000
4.80000000
10.20000000
9.50000000
6.90000000
8.40000000
1.10000000
3.40000000
2.40000000
4.00000000
3.10000000
3.00000000
2.20000000
6.90000000
4.30000000
7.40000000
6.10000000
1.70000000
5.70000000
5.20000000
6.90000000
4.30000000
10.60000000
8.10000000
13.90000000
7.70000000
11.00000000
4.40000000
6.80000000
1.60000000
7.40000000
4.00000000
4.10000000
6.20000000
7.50000000
5.80000000
2.60000000
6.60000000
3.90000000
1.80000000
9.70000000
3.50000000
5.20000000
4.60000000
7.60000000
5.90000000
10.70000000
6.80000000
5.10000000
7.60000000
12.40000000
1.50000000
4.20000000
6.70000000
3.50000000
2.40000000
4.10000000
3.70000000
8.90000000
6.50000000
3.60000000
10.70000000
5.50000000
4.10000000
5.30000000
2.40000000
3.40000000
2.20000000
4.50000000
5.50000000
5.40000000
5.60000000
3.60000000
2.70000000
4.10000000
7.80000000
7.50000000
3.90000000
1.60000000
6.10000000
8.30000000
6.30000000
3.80000000
2.70000000
1.00000000
8.30000000
3.40000000
2.00000000
7.40000000
2.50000000
4.40000000
1.50000000
10.10000000
5.00000000
8.80000000
3.10000000
9.90000000
13.60000000
6.60000000
12.10000000
4.20000000
8.90000000
3.10000000
4.70000000
8.70000000
5.90000000
5.50000000
8.10000000
2.30000000
5.70000000
10.60000000
7.60000000
8.40000000
2.50000000
8.90000000
2.70000000
6.90000000
5.50000000
4.60000000
2.50000000
9.20000000
5.80000000
4.80000000
3.50000000
4.00000000
3.10000000
3.40000000
4.70000000
2.40000000
4.10000000
5.70000000
5.90000000
5.20000000
4.90000000
4.40000000
6.10000000
6.50000000
10.30000000
14.40000000
5.80000000
7.50000000
9.20000000
5.50000000
1.60000000
4.00000000
3.10000000
3.00000000
2.20000000
9.70000000
4.20000000
3.00000000
7.00000000
5.70000000
7.80000000
4.20000000
3.70000000
2.30000000
3.40000000
2.30000000
8.60000000
5.20000000
4.70000000
10.60000000
5.60000000
5.30000000
9.40000000
5.90000000
3.10000000
13.20000000
7.30000000
6.60000000
3.90000000
1.80000000
7.50000000
4.30000000
3.30000000
11.00000000
6.60000000
3.10000000
7.80000000
5.30000000
4.90000000
8.10000000
5.40000000
6.70000000
3.00000000
2.40000000
4.10000000
3.70000000
9.20000000
3.50000000
5.50000000
5.00000000
2.20000000
8.00000000
3.50000000
8.60000000
7.20000000
6.80000000
5.80000000
11.40000000
12.30000000
3.00000000
4.00000000
1.80000000
6.00000000
6.90000000
8.70000000
5.60000000
4.40000000
5.00000000
6.00000000
8.00000000
2.80000000
10.50000000
5.80000000
3.40000000
7.90000000
4.20000000
3.30000000
11.80000000
18.60000000
3.90000000
8.90000000
2.80000000
5.00000000
3.60000000
7.40000000
4.00000000
4.10000000
4.10000000
4.80000000
4.70000000
2.70000000
9.90000000
5.00000000
10.60000000
5.20000000
1.80000000
6.00000000
4.30000000
1.60000000
4.60000000
3.30000000
3.40000000
4.30000000
1.20000000
5.70000000
2.30000000
5.60000000
1.70000000
6.30000000
6.00000000
7.90000000
2.50000000
8.90000000
9.90000000
6.60000000
2.00000000
5.30000000
5.40000000
5.60000000
3.60000000
3.50000000
5.20000000
9.80000000
1.70000000
5.10000000
5.20000000
4.50000000
4.30000000
6.30000000
4.00000000
2.30000000
2.30000000
4.40000000
3.80000000
5.20000000
3.80000000
4.20000000
5.40000000
7.20000000
9.80000000
4.20000000
11.80000000
6.30000000
3.80000000
2.70000000
2.50000000
7.30000000
4.30000000
6.80000000
3.70000000
7.10000000
3.40000000
10.30000000
8.10000000
5.00000000
3.20000000
5.10000000
2.20000000
2.80000000
3.90000000
5.00000000
8.40000000
7.40000000
3.50000000
5.20000000
5.30000000
2.80000000
3.80000000
1.60000000
2.90000000
8.30000000
1.50000000
4.20000000
6.70000000
3.30000000
5.50000000
6.30000000
2.50000000
5.60000000
6.70000000
4.90000000
5.60000000
3.60000000
7.90000000
11.80000000
5.30000000
9.50000000
4.60000000
2.90000000
4.80000000
5.00000000
7.20000000
4.80000000
4.30000000
12.20000000
4.90000000
6.40000000
3.70000000
2.80000000
5.90000000
5.50000000
15.50000000
9.30000000
8.70000000
9.40000000
2.60000000
2.40000000
8.10000000
5.00000000
8.90000000
2.40000000
2.20000000
5.00000000
12.40000000
4.20000000
10.40000000
9.50000000
4.10000000
7.60000000
14.60000000
6.00000000
3.10000000
3.80000000
3.90000000
1.30000000
8.00000000
11.00000000
4.10000000
3.50000000
6.40000000
10.40000000
3.40000000
3.20000000
7.70000000
5.20000000
9.80000000
8.70000000
1.70000000
8.00000000
8.40000000
1.10000000
4.40000000
1.20000000
5.10000000
2.70000000
3.30000000
2.80000000
1.60000000
3.10000000
4.30000000
5.60000000
7.10000000
6.10000000
1.80000000
4.80000000
4.70000000
5.70000000
3.80000000
2.60000000
5.20000000
6.90000000
4.60000000
2.00000000
6.00000000
3.60000000
4.60000000
3.00000000
2.60000000
1.80000000
7.60000000
5.90000000
9.40000000
8.30000000
2.00000000
6.10000000
6.90000000
11.40000000
7.60000000
12.60000000
5.20000000
6.80000000
12.00000000
10.90000000
10.00000000
5.80000000
2.80000000
8.50000000
6.40000000
5.80000000
14.30000000
9.90000000
3.30000000
5.90000000
7.10000000
3.60000000
5.80000000
1.90000000
1.70000000
4.80000000
10.60000000
6.00000000
9.40000000
5.10000000
2.20000000
6.20000000
2.80000000
12.90000000
11.00000000
3.00000000
5.80000000
4.20000000
6.60000000
10.00000000
5.70000000
7.60000000
4.60000000
4.40000000
6.40000000
11.10000000
5.50000000
4.10000000
8.10000000
4.10000000
3.80000000
6.10000000
8.10000000
10.50000000
2.60000000
6.60000000
10.10000000
5.80000000
8.10000000
5.30000000
4.30000000
19.60000000
12.10000000
10.40000000
4.80000000
8.50000000
7.00000000
5.40000000
7.50000000
5.80000000
2.30000000
8.90000000
3.90000000
4.60000000
6.00000000
6.00000000
8.80000000
7.90000000
14.30000000
7.60000000
11.70000000
3.90000000
3.80000000
4.10000000
8.30000000
4.50000000
6.90000000
7.50000000
2.90000000
6.30000000
2.50000000
4.40000000
1.50000000
9.00000000
3.40000000
10.40000000
6.90000000
6.20000000
1.60000000
4.10000000
5.60000000
5.60000000
1.70000000
3.40000000
3.80000000
6.00000000
6.00000000
3.30000000
8.50000000
6.80000000
5.90000000
3.10000000
4.10000000
5.40000000
1.60000000
8.30000000
5.60000000
5.00000000
7.50000000
9.90000000
2.70000000
2.10000000
2.60000000
5.20000000
5.20000000
8.50000000
2.90000000
5.50000000
10.50000000
11.90000000
4.40000000
3.30000000
13.00000000
4.10000000
8.00000000
2.30000000
2.90000000
4.00000000
5.40000000
5.90000000
10.70000000
9.20000000
2.30000000
5.90000000
2.50000000
13.80000000
3.00000000
2.70000000
3.80000000
1.40000000
3.70000000
1.70000000
3.90000000
9.10000000
3.90000000
1.60000000
6.10000000
4.80000000
8.40000000
6.20000000
8.00000000
5.00000000
4.90000000
11.60000000
4.50000000
7.10000000
7.40000000
2.80000000
6.30000000
3.20000000
4.40000000
6.30000000
7.50000000
4.70000000
3.00000000
4.30000000
3.20000000
3.90000000
8.00000000
7.90000000
1.90000000
3.30000000
12.00000000
6.60000000
3.30000000
4.00000000
3.70000000
4.40000000
3.10000000
3.50000000
8.50000000
5.00000000
8.80000000
0.90000000
5.10000000
2.80000000
2.90000000
5.60000000
5.10000000
3.10000000
4.70000000
6.60000000
2.50000000
6.30000000
5.20000000
5.90000000
3.20000000
4.20000000
5.70000000
3.70000000
5.20000000
2.80000000
5.40000000
6.50000000
4.50000000
8.40000000
7.40000000
4.40000000
6.80000000
3.60000000
6.50000000
3.60000000
15.00000000
12.80000000
2.30000000
5.70000000
8.20000000
1.30000000
4.20000000
5.20000000
5.60000000
8.20000000
6.20000000
5.50000000
5.00000000
4.50000000
4.90000000
6.40000000
5.60000000
9.00000000
5.00000000
1.60000000
6.10000000
6.00000000
5.90000000
5.50000000
9.20000000
3.60000000
5.60000000
4.50000000
5.40000000
4.90000000
5.20000000
5.00000000
6.20000000
2.20000000
2.60000000
10.10000000
12.70000000
10.00000000
9.20000000
4.80000000
5.50000000
3.60000000
9.10000000
3.80000000
8.70000000
2.40000000
3.40000000
2.20000000
4.50000000
5.90000000
5.10000000
8.30000000
5.10000000
9.90000000
12.10000000
6.30000000
7.20000000
3.90000000
1.90000000
5.40000000
5.70000000
10.00000000
2.10000000
5.60000000
8.20000000
6.70000000
3.80000000
1.90000000
3.90000000
4.70000000
8.40000000
8.90000000
3.90000000
3.10000000
1.80000000
5.00000000
2.80000000
8.30000000
8.30000000
3.40000000
2.00000000
4.20000000
11.00000000
10.60000000
7.00000000
1.40000000
4.40000000
6.10000000
4.80000000
5.60000000
6.90000000
8.40000000
1.10000000
3.40000000
8.10000000
4.00000000
3.70000000
11.60000000
6.60000000
5.20000000
5.00000000
2.60000000
2.70000000
15.10000000
11.70000000
5.90000000
5.00000000
6.30000000
6.70000000
3.90000000
5.80000000
2.90000000
5.30000000
4.90000000
7.50000000
5.80000000
2.60000000
1.90000000
1.90000000
5.70000000
3.70000000
6.80000000
8.80000000
6.90000000
7.00000000
3.90000000
4.90000000
3.70000000
2.80000000
2.90000000
6.60000000
5.90000000
3.10000000
4.70000000
2.40000000
6.80000000
7.00000000
4.10000000
7.80000000
6.70000000
7.00000000
6.80000000
8.30000000
6.40000000
8.60000000
3.20000000
5.20000000
8.80000000
4.30000000
7.10000000
1.60000000
9.70000000
7.40000000
6.20000000
4.30000000
3.60000000
4.60000000
2.30000000
6.30000000
10.30000000
10.70000000
10.10000000
5.70000000
7.40000000
10.80000000
6.10000000
10.10000000
7.70000000
8.10000000
4.30000000
7.40000000
9.60000000
7.60000000
2.80000000
4.10000000
1.70000000
5.70000000
5.20000000
3.70000000
5.90000000
3.20000000
3.00000000
4.00000000
11.10000000
5.50000000
3.90000000
5.40000000
4.20000000
7.50000000
5.30000000
3.30000000
6.60000000
6.20000000
2.20000000
2.60000000
3.90000000
8.30000000
3.40000000
2.00000000
7.30000000
6.10000000
1.80000000
4.80000000
5.00000000
8.30000000
4.50000000
5.00000000
7.20000000
6.80000000
13.70000000
8.20000000
5.70000000
3.80000000
2.60000000
6.30000000
3.80000000
5.20000000
3.80000000
6.10000000
5.90000000
5.20000000
9.40000000
4.10000000
3.50000000
10.70000000
6.30000000
16.90000000
3.90000000
4.00000000
5.00000000
1.60000000
6.10000000
8.70000000
5.60000000
9.70000000
6.60000000
12.10000000
3.70000000
6.80000000
13.50000000
18.50000000
5.50000000
4.40000000
12.20000000
4.80000000
6.60000000
5.90000000
3.10000000
10.40000000
8.10000000
3.40000000
6.50000000
3.60000000
6.30000000
5.90000000
3.20000000
3.00000000
4.00000000
3.10000000
3.90000000
8.00000000
9.60000000
4.20000000
3.00000000
7.20000000
12.90000000
8.10000000
7.50000000
2.90000000
9.90000000
4.00000000
3.70000000
4.50000000
10.00000000
2.10000000
5.60000000
10.70000000
8.90000000
4.30000000
7.40000000
4.60000000
6.40000000
3.70000000
2.80000000
4.80000000
2.50000000
6.30000000
5.20000000
4.40000000
6.00000000
6.00000000
11.00000000
6.40000000
9.30000000
1.90000000
3.30000000
13.50000000
4.10000000
8.00000000
3.40000000
2.80000000
3.80000000
1.60000000
2.90000000
7.90000000
6.70000000
4.90000000
7.70000000
2.30000000
5.70000000
7.90000000
4.40000000
6.10000000
7.20000000
6.00000000
8.00000000
9.60000000
5.30000000
7.90000000
1.20000000
5.10000000
2.70000000
3.30000000
2.80000000
5.40000000
1.90000000
1.70000000
4.80000000
8.00000000
5.10000000
2.20000000
6.20000000
8.80000000
5.80000000
6.80000000
1.70000000
5.70000000
5.20000000
9.60000000
5.60000000
5.00000000
6.50000000
5.00000000
4.90000000
7.20000000
5.60000000
4.40000000
5.10000000
6.30000000
4.00000000
2.30000000
2.30000000
4.30000000
2.40000000
6.80000000
10.40000000
4.70000000
3.00000000
4.30000000
6.60000000
3.60000000
5.60000000
9.00000000
9.90000000
5.30000000
5.80000000
8.10000000
10.60000000
4.50000000
8.90000000
6.30000000
3.80000000
2.70000000
5.30000000
9.40000000
2.60000000
2.20000000
1.40000000
3.70000000
1.70000000
3.90000000
9.80000000
5.80000000
11.60000000
7.40000000
2.80000000
11.00000000
5.00000000
10.50000000
2.50000000
4.40000000
1.50000000
7.90000000
3.40000000
4.70000000
2.40000000
4.10000000
2.90000000
3.20000000
4.40000000
6.30000000
5.30000000
6.70000000
3.90000000
8.40000000
7.20000000
4.80000000
4.90000000
1.30000000
4.20000000
5.20000000
6.20000000
3.70000000
2.30000000
3.40000000
2.30000000
9.70000000
9.30000000
4.40000000
3.90000000
1.30000000
8.00000000
13.50000000
4.20000000
5.00000000
11.00000000
10.80000000
8.40000000
1.10000000
3.40000000
2.30000000
7.60000000
12.00000000
1.60000000
4.60000000
3.30000000
3.40000000
3.40000000
2.40000000
4.10000000
3.70000000
10.60000000
5.00000000
8.80000000
2.70000000
4.80000000
5.50000000
3.60000000
7.50000000
10.00000000
4.10000000
5.40000000
5.60000000
3.60000000
1.70000000
4.60000000
2.50000000
9.20000000
4.60000000
4.50000000
8.40000000
6.70000000
4.10000000
3.80000000
6.50000000
4.40000000
6.40000000
8.60000000
5.00000000
4.50000000
4.90000000
7.10000000
6.00000000
7.20000000
5.40000000
4.20000000
8.10000000
8.20000000
6.70000000
3.40000000
4.10000000
7.80000000
7.30000000
4.30000000
3.60000000
4.60000000
2.30000000
2.00000000
10.00000000
7.10000000
5.30000000
3.30000000
6.60000000
9.10000000
9.90000000
3.10000000
4.40000000
3.30000000
10.50000000
7.00000000
6.80000000
12.70000000
3.00000000
4.00000000
2.00000000
4.00000000
3.10000000
3.00000000
2.20000000
8.60000000
6.60000000
3.10000000
7.90000000
10.40000000
7.50000000
7.90000000
10.50000000
3.10000000
4.70000000
11.70000000
9.50000000
3.40000000
6.30000000
6.00000000
10.20000000
5.60000000
1.70000000
3.40000000
3.50000000
5.20000000
2.80000000
5.40000000
3.90000000
10.50000000
5.80000000
5.30000000
4.60000000
2.90000000
4.80000000
7.80000000
8.70000000
1.70000000
3.80000000
4.40000000
3.10000000
3.50000000
10.40000000
3.50000000
5.20000000
10.40000000
5.20000000
8.60000000
2.50000000
8.90000000
7.40000000
5.20000000
4.70000000
8.20000000
2.80000000
8.50000000
7.40000000
4.80000000
3.50000000
4.00000000
2.00000000
5.10000000
2.80000000
2.90000000
5.60000000
2.60000000
5.50000000
16.90000000
6.60000000
2.00000000
11.70000000
5.90000000
3.10000000
1.40000000
5.10000000
5.20000000
4.50000000
8.00000000
10.30000000
8.70000000
4.20000000
8.00000000
8.00000000
3.50000000
12.60000000
7.40000000
4.70000000
5.40000000
4.90000000
5.20000000
2.60000000
10.30000000
13.50000000
2.80000000
5.00000000
3.60000000
7.40000000
4.00000000
4.10000000
7.30000000
2.40000000
2.20000000
5.00000000
12.70000000
3.00000000
2.70000000
3.50000000
3.90000000
4.90000000
3.70000000
2.80000000
8.20000000
5.60000000
5.30000000
9.60000000
12.60000000
2.70000000
6.90000000
9.30000000
5.40000000
6.70000000
8.40000000
6.10000000
11.20000000
7.60000000
2.80000000
2.70000000
5.50000000
6.30000000
2.50000000
5.10000000
5.10000000
8.30000000
3.80000000
7.70000000
5.20000000
13.30000000
14.90000000
8.40000000
1.10000000
6.60000000
4.80000000
5.60000000
4.70000000
4.80000000
4.70000000
2.70000000
5.50000000
6.00000000
6.00000000
3.30000000
8.60000000
3.80000000
9.80000000
5.00000000
8.40000000
3.50000000
2.40000000
3.40000000
2.20000000
4.50000000
8.20000000
11.40000000
3.80000000
7.30000000
4.30000000
6.40000000
6.60000000
3.90000000
1.80000000
7.30000000
5.80000000
2.60000000
1.90000000
1.90000000
4.80000000
3.20000000
4.20000000
5.70000000
7.50000000
5.50000000
4.10000000
4.60000000
3.10000000
4.30000000
5.60000000
6.60000000
6.60000000
3.30000000
4.00000000
5.20000000
7.50000000
5.80000000
8.10000000
6.80000000
7.10000000
5.90000000
5.00000000
11.60000000
12.30000000
3.60000000
7.90000000
6.50000000
3.10000000
4.10000000
5.40000000
1.60000000
3.80000000
1.20000000
5.70000000
2.30000000
5.60000000
8.80000000
3.00000000
5.80000000
2.40000000
2.90000000
5.30000000
4.90000000
6.60000000
3.50000000
5.50000000
5.00000000
6.90000000
4.40000000
6.80000000
6.00000000
6.90000000
13.30000000
2.90000000
5.50000000
6.60000000
4.30000000
13.40000000
5.20000000
1.80000000
6.00000000
2.50000000
8.50000000
7.00000000
3.60000000
5.40000000
7.20000000
5.90000000
3.90000000
1.60000000
6.10000000
4.20000000
1.80000000
5.00000000
2.80000000
16.30000000
6.60000000
9.10000000
8.30000000
2.00000000
6.40000000
7.60000000
6.40000000
2.90000000
4.00000000
5.40000000
10.50000000
6.20000000
1.60000000
4.10000000
2.80000000
3.70000000
7.10000000
3.40000000
8.10000000
15.30000000
7.00000000
1.40000000
4.40000000
2.10000000
8.10000000
9.80000000
8.20000000
6.20000000
6.50000000
3.60000000
4.60000000
3.00000000
2.60000000
1.30000000
5.70000000
7.40000000
6.30000000
6.90000000
4.60000000
2.00000000
5.30000000
9.90000000
8.10000000
3.40000000
10.40000000
2.90000000
8.90000000
3.90000000
5.20000000
5.70000000
7.80000000
4.60000000
1.90000000
3.90000000
4.70000000
11.30000000
6.00000000
3.10000000
5.60000000
5.00000000
2.60000000
2.70000000
8.80000000
1.50000000
4.20000000
6.70000000
4.90000000
8.90000000
3.90000000
6.50000000
3.20000000
5.10000000
2.20000000
2.80000000
2.00000000
7.60000000
5.90000000
14.80000000
9.60000000
9.20000000
5.50000000
1.60000000
2.60000000
6.60000000
15.40000000
7.60000000
4.70000000
7.90000000
4.20000000
3.30000000
1.60000000
5.70000000
7.60000000
4.10000000
5.90000000
7.10000000
3.60000000
1.80000000
8.10000000
5.00000000
4.80000000
12.00000000
8.00000000
3.20000000
5.20000000
11.40000000
7.70000000
7.90000000
3.90000000
1.90000000
5.40000000
5.50000000
8.40000000
6.20000000
11.60000000
3.90000000
3.80000000
3.10000000
5.20000000
9.80000000
3.80000000
2.30000000
5.90000000
2.50000000
8.20000000
5.30000000
4.90000000
6.70000000
5.90000000
5.50000000
6.50000000
10.40000000
3.40000000
6.10000000
6.90000000
7.80000000
6.00000000
6.90000000
7.60000000
4.30000000
3.30000000
16.30000000
9.70000000
2.10000000
2.60000000
5.20000000
5.20000000
3.80000000
4.30000000
7.10000000
1.60000000
6.60000000
3.90000000
1.80000000
5.50000000
4.40000000
3.30000000
9.90000000
10.00000000
2.10000000
10.50000000
7.60000000
2.80000000
8.30000000
4.20000000
19.30000000
3.90000000
9.00000000
5.20000000
10.90000000
5.60000000
1.70000000
3.40000000
3.50000000
3.20000000
4.40000000
6.30000000
5.90000000
2.40000000
6.80000000
7.60000000
7.30000000
4.30000000
7.10000000
4.30000000
7.40000000
6.60000000
9.90000000
7.00000000
3.40000000
4.70000000
2.40000000
4.10000000
9.00000000
5.30000000
6.30000000
10.70000000
6.60000000
4.60000000
2.50000000
9.20000000
9.80000000
6.60000000
5.70000000
5.80000000
8.10000000
6.10000000
11.40000000
5.60000000
2.80000000
8.50000000
10.10000000
4.00000000
3.70000000
6.10000000
6.70000000
4.90000000
5.10000000
6.00000000
6.00000000
3.30000000
2.10000000
6.00000000
6.00000000
7.10000000
3.60000000
7.90000000
8.00000000
3.60000000
4.60000000
3.00000000
2.60000000
8.60000000
7.60000000
7.20000000
4.80000000
5.60000000
9.50000000
8.40000000
1.10000000
5.30000000
6.20000000
2.20000000
2.60000000
6.80000000
5.90000000
5.00000000
5.10000000
7.60000000
11.20000000
5.20000000
9.80000000
3.80000000
6.60000000
3.30000000
4.00000000
8.10000000
2.80000000
5.00000000
8.60000000
3.60000000
5.60000000
9.00000000
9.90000000
4.00000000
2.60000000
6.60000000
9.20000000
12.20000000
13.30000000
3.90000000
3.80000000
2.80000000
12.90000000
5.60000000
6.50000000
3.60000000
15.00000000
3.00000000
2.70000000
10.60000000
3.00000000
5.80000000
3.10000000
5.70000000
7.80000000
7.10000000
4.60000000
2.90000000
4.80000000
2.60000000
10.30000000
17.00000000
3.00000000
4.00000000
5.00000000
4.10000000
8.00000000
3.60000000
1.20000000
5.70000000
2.30000000
5.60000000
2.20000000
8.50000000
7.00000000
8.00000000
4.10000000
3.50000000
5.80000000
5.00000000
1.60000000
6.10000000
5.90000000
10.40000000
3.40000000
2.70000000
8.40000000
6.20000000
3.10000000
6.60000000
5.90000000
3.10000000
2.30000000
8.20000000
6.20000000
5.80000000
2.30000000
5.90000000
2.50000000
5.80000000
4.00000000
3.10000000
3.00000000
2.20000000
4.70000000
3.90000000
1.30000000
8.00000000
7.80000000
6.10000000
1.80000000
4.80000000
3.20000000
5.20000000
2.80000000
5.40000000
3.60000000
7.40000000
4.00000000
4.10000000
8.80000000
13.70000000
7.90000000
4.20000000
3.30000000
4.50000000
2.30000000
5.70000000
10.90000000
2.40000000
2.20000000
5.00000000
9.00000000
9.50000000
7.10000000
6.60000000
3.10000000
8.80000000
7.70000000
7.50000000
2.40000000
3.40000000
2.20000000
4.50000000
5.20000000
1.90000000
3.90000000
4.70000000
7.10000000
5.40000000
4.20000000
8.20000000
8.10000000
5.00000000
4.70000000
2.90000000
5.30000000
4.90000000
9.90000000
3.50000000
5.20000000
3.80000000
5.30000000
3.30000000
6.60000000
3.20000000
5.10000000
5.20000000
4.50000000
5.60000000
4.50000000
8.40000000
8.80000000
2.90000000
5.50000000
7.10000000
4.80000000
3.50000000
4.00000000
3.40000000
4.40000000
6.10000000
9.20000000
7.90000000
7.60000000
3.10000000
4.30000000
5.60000000
6.30000000
8.90000000
3.90000000
6.20000000
5.20000000
1.80000000
6.00000000
11.00000000
10.30000000
2.80000000
3.80000000
1.60000000
2.90000000
6.30000000
5.70000000
7.60000000
5.20000000
6.00000000
8.00000000
5.70000000
2.50000000
4.40000000
1.50000000
8.40000000
3.70000000
7.10000000
3.40000000
3.70000000
5.00000000
2.60000000
2.70000000
9.40000000
4.30000000
10.40000000
6.30000000
6.00000000
9.90000000
5.60000000
4.40000000
11.60000000
5.90000000
3.10000000
6.70000000
6.00000000
8.30000000
5.10000000
8.30000000
5.70000000
5.10000000
2.20000000
6.20000000
4.90000000
10.40000000
9.10000000
4.20000000
3.00000000
7.30000000
6.30000000
4.00000000
2.30000000
2.30000000
7.30000000
8.30000000
2.00000000
2.90000000
3.70000000
2.30000000
3.40000000
2.30000000
14.90000000
5.50000000
10.40000000
11.00000000
2.90000000
4.00000000
5.40000000
6.50000000
8.90000000
3.90000000
12.40000000
8.10000000
6.70000000
10.30000000
4.10000000
5.40000000
5.60000000
3.60000000
3.80000000
1.30000000
4.20000000
5.20000000
6.80000000
3.90000000
8.00000000
6.40000000
4.30000000
7.10000000
1.60000000
3.70000000
6.40000000
3.70000000
2.80000000
6.30000000
3.10000000
4.10000000
5.40000000
1.60000000
9.20000000
3.80000000
15.30000000
12.10000000
3.90000000
1.60000000
6.10000000
4.40000000
5.10000000
2.80000000
2.90000000
5.60000000
4.80000000
3.20000000
5.10000000
2.20000000
2.80000000
4.90000000
8.40000000
1.10000000
3.40000000
2.90000000
4.80000000
4.70000000
2.70000000
4.50000000
3.90000000
4.90000000
3.70000000
2.80000000
5.40000000
1.50000000
4.20000000
6.70000000
6.40000000
5.90000000
5.20000000
6.80000000
7.50000000
5.80000000
3.10000000
3.90000000
1.90000000
5.40000000
13.80000000
9.80000000
2.40000000
4.10000000
3.70000000
7.40000000
8.10000000
10.00000000
1.40000000
3.70000000
1.70000000
3.90000000
7.60000000
6.00000000
6.90000000
4.60000000
5.90000000
7.10000000
3.60000000
1.70000000
12.00000000
6.30000000
4.10000000
7.80000000
7.90000000
9.20000000
5.50000000
1.80000000
7.70000000
5.20000000
8.20000000
4.70000000
3.00000000
4.30000000
7.60000000
8.70000000
1.70000000
7.30000000
6.40000000
6.00000000
8.30000000
3.40000000
2.00000000
4.60000000
5.90000000
3.20000000
3.00000000
4.00000000
4.90000000
4.30000000
3.30000000
12.60000000
10.00000000
6.30000000
3.10000000
4.70000000
8.70000000
5.90000000
5.50000000
7.40000000
7.20000000
4.80000000
8.00000000
6.00000000
3.10000000
5.90000000
4.30000000
3.60000000
4.60000000
2.30000000
3.70000000
3.20000000
5.20000000
12.10000000
4.40000000
6.80000000
7.90000000
6.10000000
9.40000000
5.40000000
6.70000000
7.80000000
5.00000000
7.60000000
2.50000000
6.30000000
5.20000000
4.10000000
5.70000000
7.40000000
9.00000000
7.50000000
2.90000000
12.00000000
4.50000000
7.20000000
7.20000000
6.80000000
4.20000000
8.30000000
4.50000000
9.00000000
6.30000000
6.00000000
7.60000000
5.90000000
5.90000000
1.20000000
5.10000000
2.70000000
3.30000000
2.80000000
3.10000000
2.50000000
8.90000000
7.70000000
7.00000000
1.40000000
4.40000000
8.00000000
9.90000000
12.90000000
7.50000000
5.50000000
6.30000000
2.50000000
10.50000000
5.80000000
7.20000000
7.40000000
2.80000000
11.10000000
5.60000000
5.30000000
1.80000000
8.00000000
3.50000000
8.20000000
3.20000000
4.20000000
5.70000000
11.50000000
4.20000000
11.60000000
7.40000000
7.10000000
3.70000000
6.80000000
7.50000000
5.80000000
10.10000000
2.10000000
2.60000000
5.20000000
5.20000000
6.30000000
6.90000000
7.40000000
8.20000000
6.70000000
5.90000000
5.30000000
4.90000000
5.70000000
5.50000000
11.80000000
5.40000000
4.90000000
5.20000000
3.60000000
6.90000000
4.60000000
2.00000000
4.90000000
6.70000000
3.90000000
9.60000000
9.40000000
2.60000000
13.90000000
7.90000000
4.40000000
3.10000000
3.50000000
9.30000000
7.60000000
8.70000000
5.00000000
8.40000000
2.70000000
4.40000000
6.40000000
6.60000000
10.50000000
5.80000000
3.70000000
5.00000000
4.50000000
4.90000000
4.20000000
3.80000000
5.20000000
3.80000000
6.00000000
5.00000000
8.80000000
10.00000000
13.00000000
4.10000000
3.80000000
5.80000000
1.80000000
5.00000000
2.80000000
11.10000000
2.70000000
6.90000000
8.10000000
3.40000000
10.40000000
7.00000000
5.00000000
4.90000000
5.00000000
3.50000000
5.50000000
5.00000000
6.10000000
9.30000000
7.70000000
1.90000000
3.30000000
16.50000000
6.80000000
6.30000000
4.80000000
5.50000000
3.60000000
7.20000000
6.20000000
1.60000000
4.10000000
3.40000000
1.60000000
4.60000000
3.30000000
3.40000000
2.50000000
11.00000000
12.80000000
6.60000000
2.00000000
8.40000000
1.90000000
1.70000000
4.80000000
9.60000000
5.50000000
4.10000000
9.90000000
5.60000000
5.00000000
3.50000000
6.60000000
12.30000000
5.20000000
4.70000000
8.00000000
5.80000000
2.60000000
1.90000000
1.90000000
4.50000000
5.40000000
7.20000000
6.00000000
5.70000000
3.80000000
2.60000000
7.70000000
6.30000000
3.80000000
2.70000000
2.50000000
7.00000000
6.80000000
6.80000000
6.90000000
12.00000000
5.60000000
9.40000000
1.70000000
5.70000000
5.20000000
4.30000000
10.00000000
4.60000000
2.50000000
9.20000000
7.50000000
8.30000000
2.00000000
2.30000000
5.90000000
7.10000000
3.60000000
1.90000000
6.00000000
6.90000000
6.00000000
3.60000000
7.90000000
5.70000000
3.20000000
4.40000000
6.30000000
12.20000000
3.00000000
2.70000000
6.40000000
2.50000000
4.40000000
1.50000000
7.40000000
3.70000000
2.30000000
3.40000000
2.30000000
6.10000000
8.40000000
6.20000000
9.70000000
6.80000000
9.70000000
7.60000000
2.80000000
4.60000000
2.30000000
5.90000000
2.50000000
8.20000000
5.30000000
4.90000000
6.70000000
6.60000000
15.30000000
4.20000000
9.80000000
4.30000000
7.40000000
7.70000000
7.50000000
5.80000000
2.60000000
6.30000000
4.00000000
2.30000000
2.30000000
3.80000000
10.40000000
3.40000000
2.20000000
10.50000000
5.80000000
2.40000000
4.10000000
7.80000000
6.10000000
10.00000000
2.10000000
7.50000000
9.90000000
10.70000000
6.00000000
3.10000000
4.60000000
7.60000000
5.90000000
15.40000000
3.90000000
3.30000000
5.40000000
4.20000000
13.10000000
6.40000000
9.90000000
6.60000000
3.10000000
4.80000000
6.60000000
5.90000000
3.10000000
7.00000000
5.60000000
10.20000000
3.80000000
5.20000000
3.80000000
3.00000000
5.40000000
4.90000000
5.20000000
8.40000000
7.40000000
4.40000000
5.10000000
2.80000000
2.90000000
5.60000000
3.80000000
1.60000000
4.60000000
3.30000000
3.40000000
3.90000000
5.50000000
11.90000000
10.30000000
10.80000000
2.30000000
5.70000000
14.20000000
5.90000000
3.10000000
7.50000000
2.90000000
5.50000000
12.60000000
5.50000000
4.60000000
5.40000000
5.60000000
3.60000000
2.70000000
3.10000000
4.30000000
5.60000000
8.50000000
5.60000000
4.40000000
10.20000000
5.20000000
9.70000000
4.30000000
12.30000000
4.40000000
3.10000000
3.50000000
8.10000000
5.20000000
4.70000000
5.80000000
10.00000000
8.60000000
7.30000000
4.30000000
8.70000000
4.60000000
2.90000000
4.80000000
8.90000000
5.30000000
6.90000000
7.70000000
5.20000000
12.10000000
11.30000000
6.60000000
3.90000000
1.80000000
8.90000000
1.90000000
1.70000000
4.80000000
8.00000000
5.80000000
2.60000000
1.90000000
1.90000000
7.80000000
9.90000000
5.70000000
9.20000000
5.50000000
7.10000000
6.30000000
6.20000000
4.00000000
3.10000000
3.00000000
2.20000000
6.70000000
1.70000000
5.70000000
5.20000000
5.00000000
5.00000000
1.60000000
6.10000000
6.80000000
6.20000000
2.20000000
2.60000000
9.60000000
5.60000000
5.30000000
1.30000000
11.00000000
7.50000000
2.90000000
4.00000000
5.40000000
5.60000000
5.70000000
7.40000000
9.30000000
5.50000000
4.10000000
6.70000000
6.10000000
1.80000000
4.80000000
5.20000000
1.50000000
4.20000000
6.70000000
5.10000000
5.70000000
3.80000000
2.60000000
4.90000000
6.00000000
8.00000000
11.00000000
8.10000000
5.90000000
7.50000000
2.90000000
6.80000000
5.00000000
8.80000000
3.40000000
2.70000000
6.90000000
6.50000000
5.70000000
7.60000000
9.10000000
5.00000000
4.90000000
2.80000000
8.30000000
3.40000000
2.00000000
5.70000000
12.90000000
6.20000000
6.70000000
4.90000000
15.00000000
11.30000000
7.60000000
11.50000000
10.00000000
8.70000000
5.60000000
5.00000000
3.30000000
4.30000000
3.60000000
4.60000000
2.30000000
9.10000000
6.60000000
6.10000000
5.00000000
8.40000000
7.80000000
8.70000000
1.70000000
9.00000000
3.00000000
5.80000000
4.90000000
3.70000000
6.80000000
6.50000000
1.30000000
4.20000000
5.20000000
12.00000000
4.00000000
3.70000000
6.10000000
7.20000000
6.80000000
9.10000000
7.60000000
9.90000000
3.80000000
10.10000000
5.80000000
11.90000000
2.40000000
6.80000000
8.60000000
6.60000000
3.30000000
4.00000000
6.30000000
2.40000000
2.20000000
5.00000000
4.20000000
2.90000000
5.30000000
4.90000000
7.60000000
5.20000000
1.80000000
6.00000000
2.40000000
8.20000000
6.70000000
6.30000000
3.10000000
4.70000000
6.80000000
8.00000000
3.50000000
6.20000000
1.80000000
5.00000000
2.80000000
14.60000000
9.90000000
6.50000000
5.60000000
1.70000000
3.40000000
4.10000000
7.00000000
6.80000000
2.90000000
6.30000000
6.00000000
6.00000000
6.40000000
3.70000000
2.80000000
7.30000000
8.30000000
4.50000000
8.20000000
6.60000000
2.00000000
5.40000000
4.40000000
6.10000000
7.60000000
4.30000000
7.10000000
1.60000000
3.80000000
12.00000000
7.60000000
3.50000000
5.50000000
5.00000000
1.70000000
7.40000000
4.00000000
4.10000000
2.90000000
5.90000000
3.20000000
3.00000000
4.00000000
10.50000000
3.90000000
3.80000000
2.30000000
2.10000000
2.60000000
5.20000000
5.20000000
3.50000000
3.90000000
8.00000000
5.80000000
6.00000000
6.00000000
3.30000000
1.90000000
8.10000000
11.70000000
8.90000000
3.90000000
15.20000000
6.10000000
8.20000000
6.20000000
4.80000000
4.80000000
4.70000000
2.70000000
5.50000000
5.70000000
7.80000000
7.00000000
8.40000000
1.10000000
3.40000000
1.90000000
1.40000000
3.70000000
1.70000000
3.90000000
9.00000000
5.00000000
4.50000000
4.90000000
2.30000000
5.20000000
2.80000000
5.40000000
7.90000000
6.30000000
3.80000000
2.70000000
8.40000000
12.50000000
6.50000000
3.60000000
9.10000000
7.20000000
4.80000000
4.10000000
8.90000000
3.90000000
5.50000000
2.80000000
3.80000000
1.60000000
2.90000000
7.70000000
5.80000000
8.10000000
5.50000000
5.40000000
6.70000000
4.00000000
5.40000000
7.20000000
6.80000000
3.60000000
4.60000000
3.00000000
2.60000000
7.50000000
2.80000000
5.00000000
4.30000000
10.70000000
7.10000000
5.10000000
5.20000000
4.50000000
6.20000000
7.90000000
10.00000000
2.80000000
8.50000000
8.60000000
10.30000000
6.90000000
4.80000000
5.60000000
3.90000000
8.50000000
7.00000000
6.90000000
4.40000000
6.80000000
10.50000000
4.50000000
10.90000000
15.10000000
1.90000000
3.30000000
14.80000000
9.50000000
5.30000000
4.80000000
5.50000000
3.60000000
4.20000000
1.20000000
5.10000000
2.70000000
3.30000000
2.80000000
2.80000000
6.70000000
3.90000000
5.30000000
5.30000000
3.30000000
6.60000000
3.60000000
2.40000000
4.10000000
3.70000000
9.00000000
5.10000000
8.30000000
4.70000000
3.20000000
4.20000000
5.70000000
4.20000000
3.40000000
4.70000000
2.40000000
4.10000000
11.40000000
18.60000000
3.00000000
4.00000000
1.20000000
2.50000000
6.30000000
5.20000000
8.10000000
9.40000000
2.60000000
7.90000000
6.10000000
8.10000000
2.50000000
8.90000000
7.70000000
7.00000000
1.40000000
4.40000000
7.90000000
4.10000000
3.50000000
8.60000000
7.70000000
12.20000000
8.40000000
1.10000000
3.10000000
7.60000000
10.80000000
1.90000000
3.90000000
4.70000000
8.10000000
7.90000000
4.20000000
3.30000000
1.30000000
5.50000000
6.30000000
2.50000000
7.40000000
9.30000000
7.00000000
3.20000000
5.20000000
12.70000000
6.00000000
7.70000000
12.20000000
7.30000000
5.90000000
5.00000000
5.90000000
1.20000000
5.70000000
2.30000000
5.60000000
2.10000000
6.00000000
6.00000000
9.40000000
4.80000000
3.50000000
4.00000000
7.30000000
5.00000000
8.20000000
4.40000000
6.40000000
7.10000000
8.10000000
5.00000000
6.10000000
3.70000000
7.10000000
3.40000000
6.20000000
11.40000000
6.00000000
5.90000000
5.20000000
7.50000000
4.70000000
3.00000000
4.30000000
5.20000000
10.40000000
6.60000000
3.40000000
10.40000000
7.20000000
3.50000000
5.20000000
3.80000000
3.90000000
1.30000000
8.00000000
12.20000000
5.80000000
6.50000000
3.10000000
4.10000000
5.40000000
1.60000000
3.10000000
2.60000000
6.60000000
9.50000000
6.90000000
4.60000000
2.00000000
5.10000000
5.90000000
5.50000000
8.70000000
4.10000000
3.80000000
14.90000000
12.80000000
4.10000000
8.00000000
3.20000000
4.40000000
3.30000000
13.90000000
3.60000000
5.60000000
7.40000000
3.20000000
5.10000000
2.20000000
2.80000000
10.20000000
11.00000000
3.90000000
1.90000000
5.40000000
10.00000000
6.20000000
1.60000000
4.10000000
3.30000000
7.40000000
2.80000000
7.20000000
5.00000000
2.60000000
2.70000000
10.90000000
4.20000000
3.00000000
6.00000000
3.90000000
4.90000000
3.70000000
2.80000000
4.20000000
5.20000000
9.80000000
4.10000000
4.50000000
8.40000000
3.90000000
2.40000000
3.40000000
2.20000000
4.50000000
8.20000000
6.90000000
10.90000000
6.90000000
9.30000000
3.90000000
1.60000000
6.10000000
7.40000000
4.30000000
3.30000000
15.80000000
4.20000000
8.20000000
5.10000000
2.20000000
6.20000000
5.60000000
5.30000000
2.30000000
3.70000000
2.30000000
3.40000000
2.30000000
13.60000000
14.50000000
5.60000000
1.70000000
3.40000000
7.70000000
4.40000000
6.80000000
4.00000000
3.90000000
1.60000000
6.10000000
7.50000000
7.90000000
9.40000000
9.20000000
5.50000000
2.80000000
4.30000000
7.40000000
6.90000000
2.70000000
6.90000000
14.60000000
3.00000000
2.70000000
7.20000000
6.60000000
3.10000000
7.90000000
10.40000000
5.00000000
2.10000000
2.60000000
5.20000000
5.20000000
8.50000000
2.90000000
5.50000000
4.90000000
5.40000000
7.20000000
11.00000000
13.10000000
3.40000000
10.40000000
3.60000000
3.70000000
7.10000000
3.40000000
6.30000000
4.10000000
3.80000000
14.70000000
13.40000000
7.50000000
2.90000000
5.40000000
8.90000000
3.90000000
7.40000000
5.60000000
4.40000000
6.10000000
7.20000000
6.80000000
4.80000000
2.80000000
8.50000000
4.90000000
6.30000000
4.00000000
2.30000000
2.30000000
4.00000000
7.40000000
2.80000000
9.20000000
4.60000000
2.90000000
4.80000000
3.10000000
8.90000000
3.90000000
4.50000000
2.90000000
5.30000000
4.90000000
6.70000000
5.90000000
5.50000000
7.00000000
2.40000000
6.80000000
9.20000000
7.20000000
4.80000000
5.00000000
6.70000000
3.90000000
13.70000000
8.10000000
5.90000000
4.80000000
5.60000000
5.50000000
6.60000000
16.10000000
6.80000000
7.80000000
5.00000000
8.80000000
2.00000000
6.00000000
8.00000000
4.20000000
2.40000000
3.40000000
2.20000000
4.50000000
3.90000000
3.90000000
1.30000000
8.00000000
9.80000000
4.20000000
3.00000000
7.30000000
3.90000000
8.00000000
15.70000000
7.30000000
8.00000000
3.50000000
12.30000000
21.30000000
5.50000000
3.20000000
3.90000000
4.90000000
3.70000000
2.80000000
5.30000000
4.50000000
8.40000000
14.50000000
6.10000000
5.90000000
3.20000000
3.00000000
4.00000000
3.30000000
6.90000000
4.60000000
2.00000000
7.10000000
4.70000000
3.00000000
4.30000000
3.10000000
12.90000000
7.10000000
5.30000000
4.90000000
7.70000000
1.90000000
3.30000000
10.00000000
6.40000000
3.70000000
2.80000000
5.50000000
10.00000000
2.10000000
5.30000000
5.10000000
2.80000000
2.90000000
5.60000000
2.80000000
2.80000000
3.80000000
1.60000000
2.90000000
5.80000000
6.60000000
5.90000000
3.10000000
2.40000000
2.90000000
4.00000000
5.40000000
6.80000000
7.00000000
6.80000000
7.10000000
7.70000000
6.50000000
8.20000000
6.70000000
6.80000000
6.90000000
8.50000000
4.40000000
6.10000000
10.10000000
9.40000000
2.60000000
7.30000000
5.00000000
9.90000000
1.60000000
4.60000000
3.30000000
3.40000000
5.80000000
5.20000000
1.80000000
6.00000000
2.00000000
10.50000000
5.80000000
3.50000000
1.70000000
5.70000000
5.20000000
7.40000000
4.80000000
3.50000000
4.00000000
4.40000000
5.00000000
8.40000000
6.60000000
1.90000000
1.70000000
4.80000000
10.50000000
6.40000000
7.00000000
2.60000000
6.60000000
13.10000000
5.00000000
4.90000000
9.30000000
6.30000000
5.50000000
5.90000000
7.10000000
3.60000000
2.00000000
7.60000000
10.30000000
7.60000000
5.90000000
5.70000000
1.30000000
4.20000000
5.20000000
12.40000000
3.80000000
13.60000000
2.80000000
5.00000000
7.40000000
5.90000000
5.20000000
8.10000000
3.60000000
5.60000000
10.90000000
5.30000000
12.00000000
8.40000000
1.10000000
7.30000000
9.90000000
8.50000000
3.50000000
5.20000000
5.00000000
7.70000000
5.20000000
4.50000000
6.00000000
6.00000000
6.90000000
7.30000000
4.30000000
8.00000000
5.10000000
2.20000000
6.20000000
10.30000000
3.90000000
3.80000000
5.50000000
6.90000000
10.10000000
2.50000000
4.40000000
1.50000000
7.90000000
3.40000000
4.70000000
2.40000000
4.10000000
10.70000000
4.20000000
6.90000000
4.30000000
7.10000000
1.60000000
4.70000000
6.60000000
3.90000000
1.80000000
13.40000000
9.40000000
5.40000000
4.90000000
5.20000000
2.70000000
6.00000000
6.90000000
8.70000000
7.60000000
6.60000000
10.70000000
6.60000000
7.40000000
4.00000000
4.10000000
7.80000000
6.20000000
1.60000000
4.10000000
5.20000000
9.30000000
8.20000000
3.10000000
4.70000000
8.60000000
3.50000000
5.50000000
5.00000000
6.10000000
11.40000000
8.00000000
6.00000000
7.70000000
12.20000000
7.50000000
5.80000000
2.60000000
1.90000000
1.90000000
4.80000000
4.80000000
5.50000000
3.60000000
8.30000000
9.90000000
2.60000000
4.40000000
6.40000000
15.80000000
16.60000000
5.90000000
3.10000000
7.60000000
5.20000000
8.40000000
1.20000000
5.10000000
2.70000000
3.30000000
2.80000000
3.70000000
6.10000000
1.80000000
4.80000000
5.60000000
4.30000000
3.30000000
8.80000000
3.60000000
7.90000000
5.10000000
8.20000000
6.20000000
6.50000000
5.20000000
4.70000000
7.40000000
6.60000000
3.30000000
4.00000000
5.40000000
2.30000000
5.70000000
7.10000000
5.20000000
2.80000000
5.40000000
9.40000000
8.30000000
2.00000000
2.90000000
5.40000000
4.20000000
15.10000000
7.60000000
9.00000000
4.20000000
16.40000000
4.50000000
6.80000000
4.40000000
3.10000000
3.50000000
8.00000000
6.20000000
2.20000000
2.60000000
6.30000000
2.50000000
8.90000000
5.50000000
1.90000000
3.90000000
4.70000000
6.90000000
10.30000000
7.70000000
8.40000000
6.20000000
5.50000000
3.80000000
5.20000000
3.80000000
8.60000000
5.60000000
5.00000000
2.10000000
4.10000000
7.80000000
7.00000000
5.00000000
2.60000000
2.70000000
8.00000000
4.30000000
3.60000000
4.60000000
2.30000000
6.10000000
5.60000000
8.30000000
10.00000000
18.80000000
3.90000000
3.30000000
3.20000000
4.40000000
6.30000000
4.10000000
5.70000000
7.60000000
6.30000000
6.70000000
4.90000000
6.80000000
5.90000000
5.00000000
4.90000000
8.10000000
5.00000000
8.90000000
5.50000000
4.10000000
4.90000000
6.00000000
6.00000000
3.30000000
8.90000000
5.80000000
5.00000000
6.30000000
6.00000000
6.10000000
5.50000000
6.30000000
2.50000000
4.80000000
3.10000000
4.10000000
5.40000000
1.60000000
7.20000000
6.00000000
3.10000000
4.70000000
3.10000000
4.30000000
5.60000000
8.30000000
6.30000000
3.80000000
2.70000000
6.70000000
6.60000000
2.00000000
8.40000000
2.40000000
2.20000000
5.00000000
6.10000000
5.70000000
3.80000000
2.60000000
5.20000000
1.20000000
5.70000000
2.30000000
5.60000000
2.30000000
2.40000000
4.10000000
3.70000000
9.70000000
8.30000000
4.50000000
6.00000000
3.20000000
5.10000000
2.20000000
2.80000000
3.20000000
3.90000000
1.90000000
5.40000000
8.00000000
3.60000000
4.60000000
3.00000000
2.60000000
6.90000000
8.70000000
1.70000000
4.20000000
2.30000000
5.90000000
2.50000000
6.70000000
7.90000000
4.20000000
3.30000000
2.90000000
5.00000000
4.50000000
4.90000000
2.00000000
12.00000000
6.10000000
8.50000000
7.00000000
8.50000000
4.00000000
3.70000000
5.60000000
5.10000000
8.30000000
5.60000000
5.80000000
14.70000000
7.60000000
2.80000000
3.10000000
4.00000000
3.10000000
3.00000000
2.20000000
7.20000000
9.90000000
10.80000000
10.30000000
6.00000000
7.00000000
1.40000000
4.40000000
9.00000000
3.00000000
5.80000000
1.80000000
4.60000000
2.50000000
9.20000000
3.50000000
5.20000000
9.80000000
6.60000000
9.50000000
5.30000000
3.20000000
4.20000000
5.70000000
4.40000000
5.00000000
1.60000000
6.10000000
6.00000000
5.80000000
8.10000000
2.30000000
1.40000000
3.70000000
1.70000000
3.90000000
10.50000000
8.40000000
1.10000000
3.40000000
1.30000000
11.00000000
12.60000000
10.00000000
12.50000000
3.00000000
4.00000000
7.20000000
4.10000000
3.50000000
10.40000000
6.10000000
6.00000000
5.70000000
7.40000000
5.80000000
5.70000000
7.80000000
7.30000000
4.10000000
8.00000000
4.10000000
10.40000000
3.40000000
2.20000000
2.50000000
6.30000000
5.20000000
3.80000000
8.30000000
3.40000000
2.00000000
7.90000000
7.50000000
5.80000000
1.50000000
8.10000000
11.10000000
5.40000000
5.60000000
3.60000000
3.70000000
6.50000000
3.60000000
8.90000000
1.50000000
4.20000000
6.70000000
2.70000000
5.30000000
3.30000000
6.60000000
10.80000000
6.60000000
7.10000000
5.40000000
6.70000000
3.70000000
4.80000000
4.70000000
2.70000000
7.80000000
4.30000000
13.20000000
3.70000000
6.80000000
4.60000000
1.80000000
5.00000000
2.80000000
14.80000000
7.40000000
4.50000000
5.10000000
5.20000000
4.50000000
5.40000000
3.20000000
5.20000000
8.30000000
4.40000000
3.30000000
10.30000000
5.50000000
3.40000000
4.70000000
2.40000000
4.10000000
1.90000000
7.40000000
4.00000000
4.10000000
4.60000000
5.10000000
8.30000000
2.80000000
2.50000000
6.30000000
5.20000000
8.10000000
11.40000000
4.60000000
6.60000000
20.80000000
3.90000000
5.50000000
5.10000000
2.20000000
6.20000000
3.10000000
3.10000000
4.10000000
5.40000000
1.60000000
4.20000000
4.80000000
5.50000000
3.60000000
10.20000000
12.80000000
3.70000000
6.80000000
4.80000000
5.10000000
2.80000000
2.90000000
5.60000000
2.80000000
2.80000000
3.80000000
1.60000000
2.90000000
16.50000000
10.90000000
4.80000000
3.50000000
4.00000000
2.60000000
5.40000000
4.20000000
13.40000000
8.70000000
1.70000000
2.20000000
1.40000000
3.70000000
1.70000000
3.90000000
13.00000000
4.10000000
3.50000000
8.60000000
4.80000000
5.60000000
4.10000000
5.70000000
7.60000000
9.40000000
6.40000000
9.20000000
5.20000000
1.80000000
6.00000000
3.50000000
1.20000000
5.70000000
2.30000000
5.60000000
8.00000000
7.40000000
5.60000000
3.90000000
8.00000000
12.60000000
6.60000000
9.70000000
8.40000000
1.10000000
2.80000000
6.00000000
6.00000000
9.80000000
7.60000000
6.90000000
10.00000000
9.20000000
4.40000000
3.10000000
3.50000000
9.30000000
7.70000000
10.20000000
9.30000000
5.70000000
1.90000000
3.90000000
4.70000000
8.00000000
5.00000000
2.60000000
2.70000000
11.40000000
3.50000000
5.20000000
3.70000000
11.00000000
10.80000000
5.40000000
6.70000000
5.60000000
7.90000000
10.20000000
10.40000000
7.40000000
2.80000000
8.50000000
6.90000000
3.20000000
5.10000000
2.20000000
2.80000000
3.00000000
5.40000000
7.20000000
4.90000000
5.50000000
13.40000000
1.20000000
5.10000000
2.70000000
3.30000000
2.80000000
1.30000000
12.00000000
6.30000000
10.00000000
2.10000000
9.20000000
6.30000000
3.80000000
2.70000000
3.10000000
3.20000000
4.20000000
5.70000000
7.20000000
4.10000000
3.80000000
7.60000000
3.70000000
7.10000000
3.40000000
4.60000000
9.20000000
5.50000000
7.70000000
3.80000000
8.10000000
2.60000000
6.60000000
9.50000000
5.20000000
9.80000000
1.90000000
5.40000000
4.90000000
5.20000000
8.20000000
9.90000000
4.00000000
5.00000000
4.50000000
4.90000000
5.30000000
6.60000000
3.10000000
7.20000000
2.70000000
6.90000000
10.00000000
7.50000000
2.90000000
3.20000000
8.30000000
3.40000000
2.00000000
8.60000000
9.40000000
2.60000000
2.50000000
6.00000000
6.90000000
11.70000000
5.80000000
9.90000000
9.90000000
5.70000000
8.30000000
4.50000000
5.30000000
3.80000000
5.20000000
3.80000000
5.20000000
4.50000000
8.40000000
2.20000000
4.60000000
2.50000000
9.20000000
2.10000000
5.70000000
7.40000000
6.30000000
6.90000000
4.60000000
2.00000000
5.40000000
3.20000000
5.20000000
15.40000000
8.10000000
4.00000000
6.60000000
3.30000000
4.00000000
11.60000000
3.00000000
4.00000000
4.30000000
1.90000000
3.30000000
12.50000000
6.10000000
1.80000000
4.80000000
3.70000000
12.90000000
7.30000000
5.00000000
8.80000000
1.30000000
8.10000000
5.00000000
8.20000000
4.10000000
8.00000000
4.10000000
10.40000000
3.40000000
2.50000000
6.40000000
3.70000000
2.80000000
6.90000000
5.80000000
8.10000000
6.50000000
1.90000000
1.70000000
4.80000000
6.90000000
1.70000000
5.70000000
5.20000000
3.90000000
2.90000000
5.30000000
4.90000000
9.30000000
3.60000000
5.60000000
7.70000000
2.30000000
5.70000000
12.40000000
6.10000000
10.40000000
5.50000000
4.10000000
6.00000000
3.90000000
1.60000000
6.10000000
4.10000000
5.30000000
3.30000000
6.60000000
9.00000000
4.20000000
11.20000000
7.50000000
5.80000000
5.80000000
2.40000000
2.20000000
5.00000000
5.10000000
6.00000000
8.00000000
3.90000000
4.40000000
3.30000000
11.50000000
2.30000000
5.90000000
2.50000000
5.20000000
2.90000000
4.00000000
5.40000000
8.30000000
5.80000000
9.90000000
10.30000000
16.50000000
5.50000000
5.20000000
8.90000000
3.90000000
3.90000000
3.20000000
4.40000000
6.30000000
10.20000000
6.80000000
11.20000000
5.30000000
6.50000000
2.40000000
4.10000000
3.70000000
7.90000000
5.20000000
2.80000000
5.40000000
11.70000000
5.90000000
3.10000000
7.60000000
5.20000000
8.70000000
7.20000000
6.80000000
10.50000000
13.40000000
5.60000000
4.40000000
4.00000000
5.10000000
5.20000000
4.50000000
3.40000000
10.70000000
9.40000000
2.40000000
6.80000000
11.80000000
5.60000000
5.30000000
7.60000000
5.60000000
5.00000000
7.70000000
2.80000000
5.00000000
5.80000000
4.30000000
3.60000000
4.60000000
2.30000000
1.70000000
8.20000000
6.70000000
11.40000000
3.90000000
3.80000000
6.70000000
5.00000000
4.90000000
3.00000000
3.90000000
4.90000000
3.70000000
2.80000000
2.80000000
5.90000000
7.10000000
3.60000000
2.60000000
4.80000000
4.70000000
2.70000000
7.40000000
5.80000000
2.60000000
1.90000000
1.90000000
5.20000000
3.40000000
10.40000000
2.90000000
5.70000000
7.80000000
4.10000000
7.60000000
5.90000000
6.20000000
1.60000000
4.60000000
3.30000000
3.40000000
8.80000000
14.70000000
1.50000000
4.20000000
6.70000000
4.80000000
6.70000000
3.90000000
12.90000000
7.60000000
7.50000000
5.60000000
1.70000000
3.40000000
11.80000000
11.70000000
5.90000000
5.00000000
7.40000000
3.60000000
4.60000000
3.00000000
2.60000000
4.80000000
4.60000000
2.90000000
4.80000000
5.70000000
3.10000000
4.70000000
7.90000000
6.60000000
3.90000000
1.80000000
6.50000000
5.90000000
5.50000000
5.90000000
5.00000000
1.60000000
6.10000000
6.80000000
6.20000000
2.20000000
2.60000000
11.20000000
3.00000000
5.80000000
5.60000000
5.90000000
5.20000000
5.60000000
2.50000000
8.90000000
6.20000000
3.90000000
1.90000000
5.40000000
5.20000000
6.60000000
5.90000000
3.10000000
7.60000000
5.00000000
10.80000000
5.30000000
4.90000000
5.30000000
7.60000000
14.70000000
10.30000000
3.40000000
3.10000000
4.30000000
5.60000000
5.00000000
2.10000000
2.60000000
5.20000000
5.20000000
2.80000000
4.40000000
6.40000000
8.30000000
7.90000000
4.20000000
3.30000000
3.20000000
9.90000000
6.00000000
8.10000000
11.70000000
4.30000000
7.40000000
5.90000000
4.30000000
7.10000000
1.60000000
6.40000000
5.20000000
4.70000000
7.60000000
5.00000000
8.40000000
2.20000000
8.20000000
6.20000000
5.00000000
3.60000000
7.90000000
6.40000000
2.40000000
3.40000000
2.20000000
4.50000000
10.40000000
2.90000000
5.50000000
5.10000000
1.30000000
4.20000000
5.20000000
12.00000000
4.00000000
3.70000000
11.00000000
12.50000000
6.50000000
3.60000000
9.50000000
4.30000000
10.90000000
8.50000000
7.00000000
2.50000000
8.40000000
6.20000000
3.60000000
4.10000000
7.80000000
10.70000000
7.60000000
2.80000000
3.00000000
3.70000000
2.30000000
3.40000000
2.30000000
14.80000000
11.10000000
6.70000000
4.90000000
9.40000000
10.00000000
11.50000000
3.00000000
2.70000000
4.50000000
7.70000000
5.20000000
4.90000000
4.00000000
3.10000000
3.00000000
2.20000000
10.00000000
9.50000000
3.40000000
10.50000000
5.80000000
1.60000000
1.80000000
5.00000000
2.80000000
13.40000000
6.00000000
3.10000000
5.30000000
7.00000000
6.80000000
7.80000000
4.40000000
6.80000000
1.70000000
3.90000000
1.30000000
8.00000000
6.50000000
4.40000000
6.10000000
10.80000000
4.20000000
3.00000000
6.10000000
5.90000000
3.20000000
3.00000000
4.00000000
3.10000000
6.30000000
4.00000000
2.30000000
2.30000000
2.80000000
8.90000000
3.90000000
8.30000000
6.90000000
12.50000000
8.30000000
2.00000000
3.40000000
12.20000000
9.40000000
5.60000000
9.60000000
3.50000000
5.50000000
5.00000000
3.40000000
5.40000000
5.60000000
3.60000000
2.20000000
8.00000000
3.50000000
11.80000000
6.60000000
2.00000000
12.50000000
4.50000000
5.90000000
6.00000000
6.00000000
3.30000000
5.60000000
6.90000000
7.20000000
6.30000000
6.00000000
17.70000000
6.40000000
5.50000000
6.30000000
2.50000000
6.80000000
8.40000000
1.10000000
3.40000000
4.50000000
2.50000000
4.40000000
1.50000000
12.20000000
6.00000000
12.80000000
6.30000000
7.60000000
7.40000000
2.80000000
8.50000000
7.20000000
4.80000000
11.60000000
4.20000000
8.60000000
7.00000000
1.40000000
4.40000000
4.10000000
5.70000000
3.80000000
2.60000000
7.80000000
4.70000000
3.00000000
4.30000000
3.20000000
7.30000000
4.30000000
10.10000000
6.20000000
1.60000000
4.10000000
4.20000000
4.30000000
3.30000000
3.20000000
5.10000000
2.20000000
2.80000000
7.90000000
4.00000000
3.70000000
5.10000000
4.80000000
4.70000000
2.70000000
6.80000000
6.70000000
4.90000000
10.40000000
7.40000000
5.00000000
10.00000000
13.30000000
4.10000000
3.50000000
10.70000000
6.30000000
11.70000000
2.80000000
5.00000000
4.10000000
8.00000000
3.50000000
6.00000000
4.60000000
2.50000000
9.20000000
3.30000000
7.00000000
6.80000000
5.20000000
6.60000000
3.30000000
4.00000000
4.50000000
1.50000000
4.20000000
6.70000000
4.40000000
3.60000000
7.90000000
8.50000000
8.40000000
1.10000000
3.40000000
9.40000000
6.60000000
7.80000000
7.60000000
7.50000000
6.60000000
3.90000000
1.80000000
8.60000000
7.50000000
2.90000000
11.90000000
4.20000000
8.10000000
6.10000000
1.80000000
4.80000000
6.00000000
5.90000000
5.20000000
5.50000000
6.60000000
9.30000000
3.90000000
4.90000000
3.70000000
2.80000000
4.50000000
1.70000000
5.70000000
5.20000000
6.60000000
5.20000000
1.80000000
6.00000000
6.20000000
4.80000000
5.60000000
4.60000000
12.20000000
6.70000000
5.80000000
8.10000000
3.30000000
2.80000000
3.80000000
1.60000000
2.90000000
7.30000000
6.50000000
3.60000000
15.40000000
12.90000000
6.90000000
9.60000000
3.80000000
5.20000000
3.80000000
3.20000000
6.00000000
6.90000000
5.80000000
6.30000000
4.00000000
2.30000000
2.30000000
5.10000000
10.40000000
5.50000000
12.90000000
5.50000000
5.40000000
7.20000000
4.10000000
2.90000000
5.30000000
4.90000000
13.30000000
3.90000000
3.80000000
3.40000000
1.30000000
4.20000000
5.20000000
6.00000000
8.40000000
6.20000000
3.10000000
6.60000000
5.90000000
3.10000000
7.70000000
8.30000000
2.00000000
7.70000000
6.00000000
12.60000000
9.90000000
2.10000000
5.70000000
7.40000000
6.70000000
4.40000000
3.10000000
3.50000000
6.60000000
1.20000000
5.70000000
2.30000000
5.60000000
6.20000000
5.50000000
4.10000000
3.90000000
6.30000000
6.00000000
8.30000000
4.50000000
8.40000000
4.50000000
3.50000000
5.50000000
5.00000000
1.90000000
1.80000000
5.00000000
2.80000000
9.10000000
7.60000000
5.90000000
7.90000000
6.30000000
3.80000000
2.70000000
4.10000000
5.80000000
2.60000000
1.90000000
1.90000000
6.20000000
7.00000000
1.40000000
4.40000000
3.30000000
5.40000000
5.60000000
3.60000000
2.70000000
3.70000000
2.30000000
3.40000000
2.30000000
5.60000000
2.50000000
6.30000000
5.20000000
6.60000000
2.70000000
6.90000000
10.80000000
10.30000000
9.90000000
5.80000000
6.10000000
1.90000000
3.90000000
4.70000000
7.80000000
5.00000000
1.60000000
6.10000000
5.90000000
10.40000000
3.40000000
4.70000000
2.40000000
6.80000000
8.00000000
3.70000000
7.10000000
3.40000000
6.20000000
11.40000000
6.60000000
9.30000000
8.20000000
2.30000000
5.70000000
13.20000000
5.30000000
8.30000000
3.20000000
5.20000000
7.80000000
2.40000000
4.10000000
3.70000000
8.60000000
2.40000000
3.40000000
2.20000000
4.50000000
15.60000000
3.90000000
7.70000000
9.50000000
6.30000000
5.10000000
2.20000000
6.20000000
4.10000000
8.30000000
4.50000000
2.70000000
10.50000000
5.80000000
2.90000000
6.00000000
8.00000000
11.80000000
9.70000000
5.40000000
4.20000000
11.90000000
5.60000000
4.40000000
3.60000000
8.30000000
3.40000000
2.00000000
7.70000000
5.30000000
4.90000000
9.50000000
4.40000000
6.80000000
5.30000000
7.50000000
5.80000000
2.30000000
5.70000000
7.80000000
3.90000000
10.70000000
9.80000000
6.20000000
2.20000000
2.60000000
10.10000000
4.20000000
8.00000000
8.10000000
15.70000000
6.10000000
8.10000000
2.50000000
8.90000000
7.70000000
4.30000000
14.90000000
1.90000000
1.70000000
4.80000000
5.80000000
3.10000000
4.30000000
5.60000000
5.30000000
8.90000000
3.90000000
6.20000000
5.00000000
4.50000000
4.90000000
1.80000000
5.10000000
5.20000000
4.50000000
4.10000000
4.40000000
3.30000000
9.90000000
5.70000000
7.60000000
8.20000000
4.10000000
3.80000000
8.90000000
3.60000000
4.60000000
3.00000000
2.60000000
2.30000000
5.50000000
18.50000000
3.00000000
5.80000000
5.00000000
7.20000000
4.80000000
3.80000000
5.20000000
2.80000000
5.40000000
6.10000000
5.70000000
3.80000000
2.60000000
6.20000000
5.00000000
8.40000000
14.10000000
8.50000000
9.20000000
5.50000000
0.50000000
7.40000000
4.00000000
4.10000000
6.90000000
9.40000000
2.60000000
9.70000000
5.90000000
3.10000000
1.40000000
2.90000000
4.00000000
5.40000000
8.70000000
7.90000000
7.90000000
6.00000000
6.00000000
3.30000000
2.40000000
3.20000000
4.40000000
6.30000000
3.80000000
6.00000000
6.00000000
7.60000000
4.30000000
7.40000000
5.00000000
2.10000000
2.60000000
5.20000000
5.20000000
5.90000000
6.60000000
3.10000000
6.10000000
5.20000000
9.80000000
2.20000000
7.60000000
15.10000000
5.00000000
8.20000000
4.40000000
6.40000000
7.90000000
3.90000000
8.00000000
6.50000000
7.90000000
4.20000000
3.30000000
9.50000000
4.50000000
8.80000000
6.90000000
7.70000000
8.50000000
7.00000000
4.70000000
5.90000000
5.00000000
4.90000000
8.10000000
5.00000000
4.80000000
5.40000000
4.90000000
5.20000000
3.10000000
7.70000000
5.20000000
6.40000000
2.30000000
5.90000000
2.50000000
11.80000000
6.80000000
6.30000000
6.70000000
3.90000000
9.30000000
4.80000000
3.50000000
4.00000000
4.20000000
3.40000000
10.40000000
3.40000000
6.90000000
4.60000000
2.00000000
8.30000000
3.50000000
5.20000000
10.90000000
3.80000000
7.40000000
5.90000000
7.10000000
3.60000000
7.40000000
8.40000000
1.10000000
4.30000000
3.20000000
4.20000000
5.70000000
2.80000000
5.30000000
3.30000000
6.60000000
2.70000000
11.00000000
12.80000000
6.60000000
2.00000000
8.10000000
7.70000000
6.50000000
8.20000000
6.70000000
13.60000000
15.10000000
14.50000000
2.40000000
2.20000000
5.00000000
9.90000000
5.60000000
5.00000000
1.70000000
6.40000000
3.70000000
2.80000000
13.00000000
8.10000000
6.70000000
6.20000000
1.60000000
4.10000000
3.40000000
9.90000000
8.60000000
3.70000000
6.80000000
7.60000000
2.50000000
4.40000000
1.50000000
12.20000000
5.60000000
5.30000000
6.40000000
5.60000000
11.00000000
5.00000000
8.80000000
3.60000000
5.80000000
13.50000000
4.70000000
3.00000000
4.30000000
4.00000000
3.90000000
1.60000000
6.10000000
5.00000000
10.00000000
2.10000000
8.80000000
3.10000000
4.70000000
12.90000000
2.90000000
5.50000000
8.40000000
5.00000000
4.90000000
6.10000000
1.90000000
3.30000000
15.10000000
6.40000000
11.50000000
7.60000000
2.80000000
2.40000000
5.90000000
3.20000000
3.00000000
4.00000000
3.40000000
5.00000000
2.60000000
2.70000000
8.10000000
8.90000000
3.90000000
7.00000000
4.10000000
8.00000000
7.00000000
9.90000000
10.60000000
7.60000000
10.20000000
15.30000000
5.60000000
1.70000000
3.40000000
2.60000000
3.90000000
1.30000000
8.00000000
8.00000000
5.20000000
4.70000000
8.20000000
2.80000000
8.50000000
4.10000000
10.30000000
13.20000000
14.00000000
1.20000000
5.10000000
2.70000000
3.30000000
2.80000000
2.70000000
3.90000000
1.90000000
5.40000000
5.80000000
2.60000000
6.60000000
12.70000000
3.60000000
5.60000000
4.40000000
1.40000000
3.70000000
1.70000000
3.90000000
9.30000000
7.20000000
6.80000000
5.20000000
5.40000000
6.70000000
2.80000000
5.50000000
6.30000000
2.50000000
6.90000000
4.60000000
2.90000000
4.80000000
2.20000000
8.20000000
6.20000000
8.30000000
4.20000000
3.00000000
7.60000000
4.30000000
7.10000000
1.60000000
3.50000000
5.10000000
2.80000000
2.90000000
5.60000000
1.90000000
12.00000000
6.40000000
4.00000000
3.10000000
3.00000000
2.20000000
10.60000000
8.70000000
1.70000000
11.70000000
3.00000000
4.00000000
1.90000000
4.10000000
7.80000000
6.70000000
7.30000000
4.30000000
13.90000000
11.50000000
1.60000000
4.60000000
3.30000000
3.40000000
5.90000000
4.30000000
3.30000000
16.10000000
3.00000000
2.70000000
5.40000000
4.30000000
3.60000000
4.60000000
2.30000000
3.50000000
7.40000000
2.80000000
6.80000000
3.40000000
4.70000000
2.40000000
4.10000000
7.50000000
10.00000000
4.20000000
4.40000000
6.10000000
7.90000000
4.80000000
5.50000000
3.60000000
4.30000000
5.90000000
5.50000000
13.80000000
5.50000000
5.00000000
5.10000000
8.30000000
7.70000000
6.00000000
3.10000000
5.50000000
3.10000000
4.10000000
5.40000000
1.60000000
8.70000000
5.20000000
6.00000000
8.00000000
6.00000000
5.30000000
4.90000000
11.70000000
3.00000000
5.80000000
2.50000000
5.40000000
4.90000000
5.20000000
2.80000000
3.10000000
4.30000000
5.60000000
9.00000000
3.60000000
5.60000000
7.10000000
5.20000000
1.80000000
6.00000000
5.40000000
7.50000000
5.80000000
6.60000000
10.00000000
4.50000000
5.10000000
8.30000000
4.60000000
1.30000000
4.20000000
5.20000000
5.70000000
6.60000000
5.90000000
3.10000000
8.30000000
9.90000000
10.00000000
10.70000000
3.20000000
4.40000000
6.30000000
4.10000000
7.60000000
10.80000000
1.90000000
3.90000000
4.70000000
7.60000000
12.90000000
9.20000000
7.60000000
2.80000000
5.30000000
5.20000000
4.70000000
6.40000000
2.80000000
3.80000000
1.60000000
2.90000000
8.90000000
10.40000000
6.20000000
4.30000000
3.60000000
4.60000000
2.30000000
5.80000000
1.90000000
1.70000000
4.80000000
5.80000000
5.70000000
7.60000000
5.40000000
2.40000000
3.40000000
2.20000000
4.50000000
8.30000000
4.80000000
5.60000000
4.10000000
4.10000000
7.80000000
5.20000000
5.30000000
3.30000000
6.60000000
7.50000000
2.40000000
2.20000000
5.00000000
7.20000000
4.30000000
16.70000000
2.80000000
5.00000000
8.00000000
9.30000000
10.90000000
2.90000000
5.50000000
3.30000000
10.50000000
5.80000000
1.80000000
5.90000000
7.10000000
3.60000000
10.50000000
9.10000000
1.40000000
3.70000000
1.70000000
3.90000000
7.30000000
6.40000000
3.70000000
2.80000000
9.30000000
5.50000000
4.10000000
4.50000000
6.00000000
6.90000000
13.30000000
10.60000000
5.00000000
1.60000000
6.10000000
4.00000000
5.90000000
3.20000000
3.00000000
4.00000000
3.80000000
8.90000000
3.90000000
5.80000000
3.80000000
5.20000000
3.80000000
10.40000000
5.90000000
3.10000000
1.30000000
8.20000000
6.20000000
7.60000000
11.40000000
3.20000000
10.00000000
2.10000000
9.40000000
7.50000000
2.90000000
6.10000000
1.50000000
4.20000000
6.70000000
8.90000000
4.20000000
9.20000000
5.40000000
5.60000000
3.60000000
7.30000000
3.50000000
5.20000000
6.90000000
6.20000000
2.20000000
2.60000000
3.90000000
3.90000000
1.30000000
8.00000000
6.30000000
6.60000000
3.90000000
1.80000000
9.40000000
10.30000000
4.80000000
5.80000000
8.10000000
4.20000000
2.50000000
8.90000000
5.20000000
2.60000000
6.60000000
10.50000000
8.30000000
4.50000000
3.40000000
10.00000000
7.40000000
5.70000000
7.40000000
10.80000000
5.60000000
5.00000000
2.50000000
5.50000000
11.80000000
12.00000000
7.20000000
5.40000000
7.20000000
8.00000000
5.60000000
4.40000000
7.80000000
6.30000000
3.80000000
2.70000000
4.50000000
7.00000000
1.40000000
4.40000000
6.70000000
4.20000000
3.00000000
12.10000000
8.40000000
1.10000000
4.30000000
4.40000000
3.10000000
3.50000000
6.10000000
8.90000000
3.90000000
7.80000000
3.10000000
4.70000000
9.40000000
6.10000000
1.80000000
4.80000000
11.80000000
5.50000000
8.10000000
4.40000000
6.80000000
3.60000000
6.50000000
3.60000000
11.20000000
6.20000000
1.60000000
4.10000000
1.20000000
5.10000000
2.80000000
2.90000000
5.60000000
5.60000000
4.70000000
3.00000000
4.30000000
5.60000000
6.60000000
3.10000000
6.90000000
7.20000000
6.80000000
3.00000000
7.00000000
6.80000000
7.80000000
9.90000000
8.60000000
6.40000000
9.80000000
4.60000000
2.90000000
4.80000000
4.80000000
5.90000000
5.00000000
4.90000000
10.30000000
10.30000000
2.80000000
8.50000000
4.30000000
3.70000000
2.30000000
3.40000000
2.30000000
7.60000000
5.00000000
4.50000000
4.90000000
1.60000000
6.30000000
6.00000000
6.10000000
10.70000000
7.10000000
8.10000000
9.90000000
5.10000000
5.20000000
4.50000000
6.60000000
2.30000000
5.70000000
9.90000000
8.40000000
1.10000000
3.40000000
5.40000000
4.80000000
3.50000000
4.00000000
8.70000000
6.80000000
4.60000000
8.00000000
3.50000000
9.50000000
7.90000000
15.40000000
4.20000000
7.30000000
4.30000000
7.40000000
4.50000000
2.90000000
4.00000000
5.40000000
6.00000000
8.40000000
6.20000000
2.90000000
2.50000000
6.30000000
5.20000000
6.90000000
5.10000000
2.20000000
6.20000000
3.10000000
6.90000000
4.60000000
2.00000000
2.90000000
1.80000000
5.00000000
2.80000000
10.10000000
4.30000000
7.10000000
1.60000000
12.10000000
3.90000000
3.80000000
5.70000000
6.90000000
14.40000000
7.60000000
4.80000000
1.70000000
5.70000000
5.20000000
5.90000000
1.60000000
4.60000000
3.30000000
3.40000000
10.60000000
6.60000000
4.10000000
8.10000000
5.00000000
5.50000000
4.40000000
3.30000000
11.50000000
3.40000000
10.40000000
8.80000000
3.80000000
14.10000000
5.30000000
6.50000000
7.60000000
5.90000000
6.10000000
5.70000000
3.80000000
2.60000000
5.70000000
1.20000000
5.10000000
2.70000000
3.30000000
2.80000000
3.80000000
5.80000000
2.60000000
1.90000000
1.90000000
5.20000000
9.90000000
11.30000000
5.60000000
5.30000000
4.10000000
9.20000000
5.50000000
6.30000000
6.60000000
2.00000000
10.30000000
5.20000000
9.20000000
5.80000000
10.10000000
5.20000000
2.80000000
5.40000000
5.20000000
3.90000000
8.00000000
5.80000000
6.00000000
6.00000000
3.30000000
7.70000000
21.80000000
3.00000000
4.00000000
0.90000000
4.60000000
2.50000000
9.20000000
1.70000000
7.40000000
4.00000000
4.10000000
6.60000000
4.10000000
8.00000000
13.60000000
3.90000000
2.60000000
3.90000000
4.90000000
3.70000000
2.80000000
4.90000000
7.40000000
2.80000000
11.60000000
4.10000000
3.50000000
7.70000000
3.20000000
5.10000000
2.20000000
2.80000000
4.00000000
4.50000000
8.40000000
5.60000000
1.90000000
3.30000000
16.00000000
7.40000000
16.30000000
8.90000000
7.20000000
4.80000000
5.00000000
4.80000000
5.50000000
3.60000000
8.70000000
4.00000000
3.70000000
5.60000000
3.90000000
1.90000000
5.40000000
9.50000000
5.60000000
1.70000000
3.40000000
4.70000000
3.20000000
4.20000000
5.70000000
9.30000000
6.30000000
8.00000000
2.70000000
6.90000000
11.20000000
5.00000000
12.40000000
5.60000000
8.90000000
6.30000000
4.00000000
2.30000000
2.30000000
1.60000000
8.30000000
3.40000000
2.00000000
6.60000000
6.60000000
10.30000000
7.70000000
5.20000000
5.60000000
4.40000000
6.10000000
6.70000000
5.40000000
4.20000000
11.20000000
5.40000000
6.70000000
4.90000000
5.00000000
8.40000000
6.30000000
7.60000000
11.70000000
8.30000000
2.00000000
7.70000000
6.00000000
11.60000000
9.50000000
4.90000000
3.60000000
7.90000000
6.50000000
5.20000000
9.80000000
3.60000000
3.90000000
1.60000000
6.10000000
12.50000000
8.10000000
2.70000000
5.70000000
7.80000000
5.80000000
6.70000000
4.90000000
8.00000000
6.90000000
11.40000000
4.10000000
3.80000000
6.30000000
5.50000000
6.30000000
2.50000000
8.20000000
6.00000000
3.10000000
8.20000000
7.70000000
8.60000000
2.40000000
6.80000000
12.30000000
6.10000000
6.30000000
8.20000000
6.70000000
3.30000000
2.40000000
4.10000000
3.70000000
16.20000000
10.20000000
3.40000000
4.70000000
2.40000000
4.10000000
2.60000000
6.00000000
6.00000000
8.50000000
2.50000000
4.40000000
1.50000000
7.40000000
2.10000000
2.60000000
5.20000000
5.20000000
3.80000000
5.00000000
2.60000000
2.70000000
7.30000000
12.20000000
6.30000000
7.90000000
4.20000000
3.30000000
1.70000000
4.00000000
3.10000000
3.00000000
2.20000000
8.30000000
5.00000000
8.80000000
6.50000000
8.70000000
1.70000000
9.10000000
19.60000000
3.00000000
2.70000000
5.80000000
6.60000000
3.30000000
4.00000000
4.60000000
3.70000000
6.80000000
5.20000000
8.50000000
7.00000000
4.40000000
3.20000000
5.20000000
6.90000000
11.00000000
10.80000000
5.90000000
5.20000000
7.50000000
9.40000000
2.60000000
3.60000000
3.70000000
7.10000000
3.40000000
5.10000000
3.60000000
4.60000000
3.00000000
2.60000000
2.50000000
7.30000000
4.30000000
6.60000000
3.10000000
4.10000000
5.40000000
1.60000000
2.60000000
2.90000000
5.30000000
4.90000000
6.60000000
3.50000000
5.50000000
5.00000000
4.10000000
5.90000000
5.50000000
6.40000000
6.70000000
3.90000000
14.10000000
4.50000000
7.20000000
2.30000000
5.90000000
2.50000000
10.10000000
5.00000000
4.90000000
10.20000000
5.80000000
6.50000000
1.20000000
5.70000000
2.30000000
5.60000000
2.30000000
4.40000000
6.40000000
9.70000000
4.30000000
3.30000000
9.30000000
10.40000000
3.40000000
13.10000000
8.40000000
4.80000000
4.70000000
2.70000000
3.20000000
4.40000000
6.30000000
8.30000000
6.00000000
3.10000000
6.00000000
5.00000000
4.50000000
4.90000000
3.50000000
4.80000000
5.50000000
3.60000000
3.20000000
8.90000000
3.90000000
4.50000000
2.90000000
5.30000000
4.90000000
7.10000000
2.40000000
6.80000000
7.50000000
12.90000000
11.90000000
14.10000000
4.70000000
3.00000000
4.30000000
1.70000000
5.30000000
3.30000000
6.60000000
4.30000000
7.30000000
4.30000000
9.60000000
2.40000000
2.20000000
5.00000000
5.30000000
5.00000000
1.60000000
6.10000000
9.40000000
6.60000000
2.00000000
11.70000000
5.90000000
3.10000000
1.60000000
5.50000000
6.30000000
2.50000000
14.20000000
11.80000000
3.60000000
5.60000000
5.40000000
3.90000000
8.00000000
5.30000000
10.30000000
9.10000000
6.70000000
3.90000000
15.30000000
3.00000000
4.00000000
2.00000000
4.00000000
3.10000000
3.00000000
2.20000000
4.90000000
3.90000000
4.90000000
3.70000000
2.80000000
9.60000000
3.80000000
10.40000000
4.30000000
3.30000000
8.60000000
6.60000000
3.90000000
1.80000000
7.30000000
2.50000000
4.40000000
1.50000000
10.30000000
3.10000000
4.70000000
7.90000000
4.80000000
4.70000000
2.70000000
4.60000000
5.90000000
7.10000000
3.60000000
3.50000000
7.40000000
2.80000000
10.60000000
10.30000000
4.30000000
5.40000000
7.20000000
11.00000000
10.80000000
10.50000000
5.80000000
8.00000000
2.90000000
5.50000000
3.50000000
5.10000000
5.20000000
4.50000000
6.00000000
5.20000000
4.70000000
7.40000000
1.60000000
4.60000000
3.30000000
3.40000000
2.80000000
2.50000000
6.30000000
5.20000000
10.30000000
7.40000000
6.30000000
8.90000000
3.90000000
7.00000000
4.80000000
3.50000000
4.00000000
5.10000000
5.30000000
4.90000000
9.70000000
5.00000000
4.90000000
5.50000000
5.00000000
8.40000000
4.90000000
5.80000000
14.90000000
6.00000000
8.00000000
3.60000000
7.90000000
6.90000000
3.20000000
4.20000000
5.70000000
6.70000000
6.60000000
3.10000000
6.20000000
4.30000000
7.10000000
1.60000000
4.10000000
3.10000000
4.30000000
5.60000000
6.00000000
6.50000000
3.60000000
8.20000000
1.20000000
5.10000000
2.70000000
3.30000000
2.80000000
5.40000000
1.90000000
1.70000000
4.80000000
9.60000000
5.60000000
1.70000000
3.40000000
3.40000000
4.40000000
6.40000000
12.60000000
5.60000000
5.00000000
4.30000000
5.80000000
2.60000000
1.90000000
1.90000000
3.60000000
3.70000000
2.30000000
3.40000000
2.30000000
8.30000000
5.90000000
5.00000000
10.40000000
4.20000000
7.50000000
4.60000000
2.50000000
9.20000000
6.20000000
4.80000000
5.60000000
6.80000000
5.00000000
8.80000000
7.10000000
6.30000000
5.60000000
8.00000000
3.50000000
11.70000000
5.00000000
9.10000000
3.10000000
4.10000000
5.40000000
1.60000000
6.40000000
6.90000000
9.50000000
9.20000000
5.50000000
9.30000000
4.20000000
7.10000000
1.70000000
5.70000000
5.20000000
4.60000000
7.70000000
5.20000000
4.80000000
5.70000000
7.60000000
6.60000000
2.70000000
6.90000000
15.10000000
5.50000000
5.30000000
6.60000000
18.50000000
9.20000000
12.00000000
5.70000000
8.20000000
6.20000000
3.80000000
6.40000000
3.70000000
2.80000000
12.00000000
5.80000000
6.00000000
6.00000000
6.00000000
3.30000000
3.50000000
3.90000000
1.90000000
5.40000000
7.00000000
3.50000000
5.50000000
5.00000000
9.10000000
3.00000000
5.80000000
3.40000000
7.00000000
6.80000000
8.20000000
10.00000000
11.30000000
4.50000000
13.70000000
11.50000000
6.60000000
3.30000000
4.00000000
6.00000000
4.10000000
3.80000000
10.70000000
4.20000000
3.00000000
8.90000000
6.20000000
2.20000000
2.60000000
5.60000000
5.20000000
9.80000000
2.10000000
2.40000000
4.10000000
3.70000000
12.20000000
6.20000000
1.60000000
4.10000000
2.80000000
7.90000000
4.20000000
3.30000000
2.40000000
1.20000000
5.70000000
2.30000000
5.60000000
5.90000000
7.60000000
6.80000000
6.00000000
6.90000000
6.80000000
9.90000000
12.10000000
2.80000000
5.00000000
7.50000000
4.60000000
2.90000000
4.80000000
4.00000000
4.40000000
3.10000000
3.50000000
5.80000000
2.10000000
2.60000000
5.20000000
5.20000000
4.30000000
3.90000000
1.60000000
6.10000000
7.00000000
1.50000000
4.20000000
6.70000000
5.70000000
6.10000000
1.80000000
4.80000000
2.60000000
5.10000000
2.80000000
2.90000000
5.60000000
7.20000000
8.70000000
1.70000000
7.40000000
5.60000000
5.30000000
13.60000000
10.80000000
5.60000000
11.10000000
5.90000000
5.20000000
3.20000000
3.90000000
1.30000000
8.00000000
5.70000000
7.60000000
11.10000000
2.40000000
3.40000000
2.20000000
4.50000000
5.20000000
1.90000000
3.90000000
4.70000000
13.20000000
5.30000000
9.00000000
2.80000000
8.50000000
5.40000000
1.30000000
4.20000000
5.20000000
10.40000000
9.90000000
3.70000000
8.50000000
7.00000000
4.10000000
5.90000000
5.50000000
5.30000000
2.60000000
6.60000000
8.50000000
8.10000000
5.00000000
8.50000000
11.40000000
8.60000000
9.90000000
10.20000000
8.10000000
2.30000000
7.60000000
5.90000000
5.50000000
5.00000000
2.60000000
2.70000000
11.00000000
4.40000000
6.80000000
4.10000000
2.50000000
8.90000000
5.60000000
6.00000000
8.00000000
7.00000000
7.70000000
6.80000000
5.20000000
2.80000000
5.40000000
4.30000000
6.00000000
6.00000000
9.10000000
5.40000000
6.70000000
3.10000000
10.00000000
16.00000000
3.90000000
3.80000000
4.40000000
3.70000000
6.80000000
7.10000000
3.20000000
5.20000000
10.50000000
7.00000000
1.40000000
4.40000000
2.10000000
6.60000000
5.90000000
3.10000000
2.00000000
8.30000000
3.40000000
2.00000000
5.80000000
2.80000000
3.80000000
1.60000000
2.90000000
5.70000000
5.70000000
7.40000000
4.70000000
1.80000000
5.00000000
2.80000000
13.60000000
9.50000000
11.20000000
6.60000000
3.90000000
1.40000000
3.70000000
1.70000000
3.90000000
7.40000000
10.70000000
6.90000000
6.30000000
6.00000000
9.70000000
6.30000000
3.80000000
2.70000000
3.30000000
5.80000000
8.10000000
1.70000000
11.00000000
9.30000000
10.40000000
3.40000000
3.30000000
5.50000000
13.90000000
8.30000000
4.50000000
4.50000000
5.10000000
8.30000000
10.20000000
7.60000000
7.20000000
7.50000000
2.90000000
6.70000000
3.20000000
5.10000000
2.20000000
2.80000000
1.50000000
5.90000000
3.20000000
3.00000000
4.00000000
7.10000000
3.50000000
5.20000000
6.30000000
7.20000000
6.80000000
5.90000000
5.60000000
4.40000000
6.80000000
3.60000000
4.60000000
3.00000000
2.60000000
1.40000000
2.90000000
4.00000000
5.40000000
7.50000000
4.30000000
7.40000000
15.80000000
3.90000000
5.90000000
4.30000000
19.40000000
10.70000000
3.70000000
7.10000000
3.40000000
7.40000000
7.60000000
2.80000000
3.80000000
4.40000000
6.10000000
12.00000000
4.10000000
3.50000000
9.80000000
6.40000000
6.90000000
4.10000000
7.80000000
12.20000000
6.80000000
9.90000000
8.30000000
2.00000000
5.20000000
5.20000000
1.80000000
6.00000000
5.40000000
7.50000000
5.80000000
2.30000000
5.70000000
7.80000000
6.60000000
1.90000000
3.30000000
9.40000000
7.40000000
4.00000000
4.10000000
5.00000000
5.70000000
3.80000000
2.60000000
7.80000000
9.30000000
10.60000000
20.80000000
3.00000000
2.70000000
9.60000000
8.40000000
1.10000000
2.80000000
5.40000000
4.90000000
5.20000000
5.60000000
8.40000000
1.10000000
3.40000000
7.60000000
6.10000000
7.30000000
5.40000000
5.60000000
3.60000000
5.80000000
4.10000000
8.00000000
2.50000000
8.20000000
6.70000000
6.80000000
9.40000000
2.60000000
5.10000000
7.90000000
9.20000000
2.30000000
5.90000000
2.50000000
7.60000000
3.80000000
5.20000000
3.80000000
2.80000000
8.10000000
10.40000000
10.00000000
2.10000000
6.40000000
12.20000000
8.20000000
2.30000000
5.70000000
8.70000000
3.40000000
10.40000000
2.60000000
5.40000000
4.20000000
14.20000000
4.00000000
3.70000000
7.10000000
10.40000000
7.20000000
5.10000000
2.20000000
6.20000000
6.10000000
5.50000000
4.10000000
6.20000000
6.70000000
4.90000000
5.30000000
3.40000000
4.70000000
2.40000000
4.10000000
8.60000000
5.20000000
9.00000000
4.50000000
8.40000000
6.40000000
6.90000000
7.70000000
8.40000000
6.20000000
4.20000000
6.30000000
4.00000000
2.30000000
2.30000000
3.30000000
6.90000000
4.60000000
2.00000000
5.90000000
7.20000000
4.80000000
4.20000000
4.40000000
3.30000000
11.10000000
4.30000000
3.60000000
4.60000000
2.30000000
11.40000000
8.80000000
6.30000000
9.50000000
9.40000000
2.60000000
4.40000000
9.20000000
5.50000000
6.10000000
7.60000000
2.80000000
7.00000000
3.60000000
5.60000000
4.80000000
10.00000000
8.10000000
2.60000000
6.60000000
10.80000000
6.10000000
1.80000000
4.80000000
4.30000000
5.10000000
8.30000000
7.30000000
5.60000000
1.70000000
3.40000000
3.80000000
5.70000000
7.80000000
9.80000000
2.90000000
5.50000000
5.80000000
8.30000000
4.50000000
4.70000000
3.50000000
5.50000000
5.00000000
3.50000000
1.20000000
5.70000000
2.30000000
5.60000000
2.80000000
1.90000000
3.90000000
4.70000000
8.20000000
1.70000000
5.70000000
5.20000000
7.40000000
4.80000000
3.50000000
4.00000000
3.40000000
5.20000000
9.80000000
2.70000000
3.40000000
4.70000000
2.40000000
4.10000000
2.30000000
5.10000000
2.80000000
2.90000000
5.60000000
10.10000000
4.50000000
6.20000000
2.80000000
3.80000000
1.60000000
2.90000000
5.50000000
1.80000000
5.00000000
2.80000000
11.30000000
3.70000000
6.80000000
4.80000000
5.70000000
7.40000000
16.80000000
7.70000000
7.90000000
4.20000000
3.30000000
6.30000000
6.40000000
6.00000000
5.30000000
3.30000000
6.60000000
10.80000000
5.90000000
3.10000000
2.40000000
6.00000000
8.00000000
4.90000000
5.80000000
8.10000000
8.00000000
4.10000000
3.50000000
5.00000000
7.60000000
5.90000000
5.50000000
5.40000000
7.20000000
4.10000000
2.90000000
5.30000000
4.90000000
8.50000000
6.90000000
10.00000000
5.80000000
13.50000000
6.90000000
7.40000000
10.70000000
11.10000000
7.60000000
8.70000000
5.00000000
8.40000000
6.30000000
4.80000000
5.60000000
4.10000000
5.20000000
2.80000000
5.40000000
6.20000000
9.90000000
7.00000000
12.20000000
9.70000000
9.50000000
12.60000000
9.20000000
5.40000000
4.90000000
5.20000000
7.00000000
9.90000000
5.20000000
5.00000000
4.50000000
4.90000000
7.10000000
5.60000000
5.30000000
7.60000000
14.00000000
8.90000000
3.90000000
7.20000000
6.30000000
3.80000000
2.70000000
2.70000000
4.40000000
6.10000000
11.50000000
6.60000000
2.00000000
7.50000000
3.10000000
4.70000000
7.10000000
8.40000000
6.20000000
3.30000000
5.50000000
6.30000000
2.50000000
7.80000000
5.50000000
4.10000000
3.60000000
7.40000000
4.00000000
4.10000000
3.50000000
7.60000000
15.20000000
8.30000000
2.00000000
3.80000000
5.00000000
2.60000000
2.70000000
9.80000000
6.60000000
3.10000000
7.20000000
3.80000000
5.20000000
3.80000000
4.00000000
2.40000000
3.40000000
2.20000000
4.50000000
10.20000000
9.90000000
3.00000000
7.70000000
5.20000000
10.10000000
4.20000000
8.80000000
6.00000000
6.00000000
3.30000000
7.70000000
5.60000000
5.00000000
2.10000000
3.20000000
4.40000000
6.30000000
5.70000000
6.60000000
3.30000000
4.00000000
3.50000000
6.50000000
3.60000000
6.70000000
10.30000000
9.10000000
3.20000000
4.20000000
5.70000000
4.50000000
3.10000000
4.10000000
5.40000000
1.60000000
3.40000000
4.40000000
3.30000000
9.90000000
2.10000000
2.60000000
5.20000000
5.20000000
2.40000000
2.90000000
4.00000000
5.40000000
12.30000000
5.30000000
7.40000000
3.60000000
7.90000000
5.20000000
8.10000000
13.90000000
5.60000000
4.40000000
5.50000000
3.70000000
7.10000000
3.40000000
2.70000000
6.00000000
6.90000000
4.30000000
8.30000000
3.40000000
2.00000000
7.50000000
5.20000000
1.80000000
6.00000000
5.50000000
8.40000000
1.10000000
3.40000000
10.40000000
17.70000000
4.20000000
7.60000000
6.70000000
4.90000000
7.20000000
2.80000000
8.50000000
6.50000000
6.20000000
2.20000000
2.60000000
4.30000000
8.00000000
3.50000000
7.60000000
6.60000000
3.90000000
1.80000000
8.00000000
2.30000000
5.70000000
8.30000000
4.30000000
3.60000000
4.60000000
2.30000000
4.60000000
10.40000000
9.30000000
10.30000000
2.40000000
11.00000000
10.00000000
1.50000000
4.20000000
6.70000000
5.10000000
5.70000000
3.80000000
2.60000000
5.80000000
3.90000000
1.60000000
6.10000000
7.90000000
4.60000000
2.90000000
4.80000000
2.10000000
6.30000000
6.00000000
10.20000000
1.90000000
1.70000000
4.80000000
10.60000000
6.00000000
7.20000000
3.10000000
4.30000000
5.60000000
6.50000000
7.40000000
2.80000000
8.20000000
2.70000000
6.90000000
7.10000000
7.00000000
6.80000000
5.50000000
4.50000000
8.40000000
4.50000000
1.20000000
5.10000000
2.70000000
3.30000000
2.80000000
3.90000000
3.60000000
4.60000000
3.00000000
2.60000000
5.00000000
4.10000000
8.00000000
3.40000000
7.30000000
4.30000000
6.20000000
5.50000000
11.70000000
6.40000000
3.70000000
2.80000000
6.40000000
4.30000000
7.10000000
1.60000000
3.90000000
8.50000000
7.00000000
11.30000000
5.50000000
9.60000000
5.20000000
10.60000000
7.50000000
2.90000000
6.60000000
7.90000000
7.20000000
1.40000000
3.70000000
1.70000000
3.90000000
13.90000000
3.80000000
10.80000000
5.90000000
5.20000000
4.70000000
4.80000000
4.70000000
2.70000000
16.00000000
3.90000000
3.40000000
4.00000000
3.10000000
3.00000000
2.20000000
7.10000000
2.50000000
8.90000000
4.60000000
6.60000000
5.90000000
3.10000000
2.80000000
2.40000000
4.10000000
3.70000000
13.70000000
4.00000000
3.70000000
5.20000000
5.40000000
5.60000000
3.60000000
3.30000000
6.30000000
4.00000000
2.30000000
2.30000000
3.30000000
6.90000000
4.60000000
2.00000000
5.30000000
7.20000000
6.80000000
2.40000000
5.70000000
7.60000000
7.30000000
7.00000000
1.40000000
4.40000000
3.30000000
5.00000000
1.60000000
6.10000000
12.90000000
13.50000000
2.40000000
2.20000000
5.00000000
6.00000000
5.90000000
5.50000000
4.50000000
2.50000000
6.30000000
5.20000000
12.70000000
3.90000000
3.80000000
5.00000000
5.00000000
8.80000000
2.70000000
6.70000000
3.90000000
6.80000000
3.90000000
8.00000000
9.60000000
5.60000000
7.60000000
10.50000000
5.80000000
11.50000000
3.00000000
4.00000000
5.30000000
4.70000000
3.00000000
4.30000000
10.10000000
8.10000000
2.40000000
4.10000000
7.80000000
8.60000000
5.30000000
4.90000000
4.70000000
5.90000000
3.20000000
3.00000000
4.00000000
5.20000000
7.50000000
5.80000000
3.30000000
4.30000000
7.40000000
4.90000000
4.40000000
6.40000000
9.70000000
4.30000000
3.30000000
7.30000000
3.90000000
4.90000000
3.70000000
2.80000000
8.00000000
3.50000000
5.20000000
9.40000000
5.00000000
9.60000000
10.40000000
3.40000000
5.10000000
5.10000000
2.20000000
6.20000000
9.60000000
11.90000000
4.80000000
5.50000000
3.60000000
8.50000000
2.80000000
5.00000000
6.20000000
2.30000000
5.90000000
2.50000000
12.40000000
7.60000000
6.10000000
1.90000000
3.30000000
12.60000000
7.20000000
4.80000000
3.60000000
8.10000000
5.00000000
9.30000000
6.00000000
3.10000000
4.40000000
8.20000000
6.70000000
5.00000000
1.60000000
4.60000000
3.30000000
3.40000000
10.00000000
5.80000000
5.20000000
5.10000000
5.20000000
4.50000000
3.70000000
3.70000000
2.30000000
3.40000000
2.30000000
6.30000000
10.00000000
2.10000000
9.40000000
4.10000000
3.80000000
7.80000000
4.40000000
3.10000000
3.50000000
9.20000000
9.30000000
7.10000000
2.40000000
6.80000000
10.50000000
7.70000000
9.40000000
4.30000000
10.10000000
4.60000000
2.50000000
9.20000000
5.30000000
3.20000000
5.10000000
2.20000000
2.80000000
6.70000000
10.00000000
10.50000000
6.60000000
8.40000000
4.20000000
3.00000000
10.90000000
4.40000000
6.80000000
8.20000000
7.40000000
13.10000000
3.00000000
2.70000000
9.20000000
8.70000000
1.70000000
4.90000000
5.20000000
4.70000000
6.10000000
8.90000000
3.90000000
7.10000000
2.50000000
4.40000000
1.50000000
13.90000000
12.60000000
3.90000000
1.90000000
5.40000000
6.20000000
12.90000000
10.00000000
8.40000000
1.10000000
2.80000000
6.00000000
6.00000000
7.90000000
3.40000000
10.40000000
7.00000000
5.00000000
4.90000000
8.00000000
6.20000000
1.60000000
4.10000000
8.20000000
3.00000000
5.80000000
5.00000000
5.80000000
2.60000000
1.90000000
1.90000000
3.30000000
12.00000000
9.10000000
5.40000000
6.70000000
9.20000000
6.80000000
4.20000000
3.90000000
1.30000000
8.00000000
6.80000000
1.30000000
4.20000000
5.20000000
7.90000000
3.20000000
5.20000000
7.90000000
5.40000000
4.20000000
10.40000000
5.90000000
5.00000000
4.50000000
5.90000000
7.10000000
3.60000000
7.30000000
6.10000000
8.00000000
6.60000000
20.20000000
7.20000000
8.20000000
6.20000000
4.80000000
5.50000000
3.60000000
9.00000000
6.80000000
4.40000000
6.30000000
6.00000000
6.20000000
10.30000000
12.50000000
7.60000000
2.80000000
4.50000000
5.70000000
3.80000000
2.60000000
3.70000000
10.50000000
5.80000000
4.20000000
5.00000000
8.40000000
6.30000000
7.60000000
7.40000000
3.40000000
4.70000000
2.40000000
4.10000000
3.60000000
5.40000000
5.60000000
3.60000000
3.00000000
6.00000000
6.00000000
3.30000000
5.80000000
4.70000000
3.00000000
4.30000000
5.50000000
3.10000000
4.70000000
11.70000000
5.00000000
4.90000000
5.20000000
7.40000000
2.80000000
8.90000000
3.20000000
5.10000000
2.20000000
2.80000000
4.40000000
5.20000000
4.70000000
9.20000000
9.30000000
6.90000000
2.30000000
5.90000000
2.50000000
9.90000000
4.40000000
6.80000000
6.40000000
5.60000000
1.70000000
3.40000000
4.10000000
7.30000000
4.30000000
7.10000000
1.20000000
5.10000000
2.70000000
3.30000000
2.80000000
3.20000000
6.60000000
3.30000000
4.00000000
6.00000000
7.70000000
11.80000000
8.70000000
1.70000000
7.90000000
5.60000000
5.00000000
6.20000000
5.60000000
7.50000000
1.80000000
5.00000000
2.80000000
12.60000000
6.90000000
10.00000000
3.60000000
4.60000000
3.00000000
2.60000000
7.20000000
4.10000000
3.50000000
7.10000000
5.90000000
5.00000000
5.90000000
6.90000000
4.60000000
2.00000000
6.20000000
7.90000000
8.60000000
6.50000000
3.60000000
7.50000000
7.00000000
6.80000000
4.50000000
5.40000000
7.20000000
8.00000000
7.50000000
2.90000000
8.70000000
10.00000000
5.40000000
1.50000000
4.20000000
6.70000000
3.60000000
5.40000000
4.20000000
8.20000000
8.10000000
5.00000000
7.20000000
5.80000000
10.70000000
3.90000000
8.00000000
5.10000000
6.40000000
3.70000000
2.80000000
6.30000000
3.10000000
4.10000000
5.40000000
1.60000000
4.20000000
3.20000000
4.20000000
5.70000000
5.60000000
4.50000000
8.40000000
9.30000000
5.30000000
10.10000000
4.10000000
3.80000000
6.30000000
5.40000000
4.90000000
5.20000000
5.80000000
6.60000000
3.10000000
6.00000000
2.40000000
3.40000000
2.20000000
4.50000000
10.40000000
6.30000000
7.90000000
9.20000000
5.50000000
2.30000000
4.40000000
6.10000000
10.90000000
6.00000000
3.10000000
4.20000000
8.00000000
3.50000000
6.70000000
10.70000000
14.70000000
5.90000000
3.10000000
6.60000000
5.00000000
12.60000000
10.30000000
9.00000000
2.80000000
5.00000000
6.70000000
6.10000000
1.80000000
4.80000000
5.80000000
10.40000000
10.60000000
2.90000000
5.50000000
5.10000000
3.90000000
1.90000000
5.40000000
11.30000000
7.40000000
8.40000000
9.40000000
2.60000000
3.90000000
10.40000000
3.40000000
3.40000000
12.20000000
8.20000000
2.30000000
5.70000000
8.70000000
9.90000000
15.10000000
5.50000000
3.90000000
2.10000000
2.60000000
5.20000000
5.20000000
8.20000000
6.10000000
7.00000000
4.40000000
3.30000000
12.10000000
7.20000000
4.80000000
5.40000000
1.60000000
4.60000000
3.30000000
3.40000000
9.70000000
3.80000000
7.70000000
6.00000000
6.00000000
6.20000000
2.40000000
4.10000000
3.70000000
9.00000000
1.30000000
4.20000000
5.20000000
14.10000000
4.50000000
5.30000000
5.50000000
6.30000000
2.50000000
3.90000000
7.60000000
5.90000000
4.10000000
2.90000000
4.00000000
5.40000000
11.50000000
13.50000000
5.20000000
9.80000000
1.70000000
8.10000000
11.20000000
3.60000000
7.90000000
7.90000000
5.10000000
2.20000000
6.20000000
3.90000000
7.20000000
6.80000000
2.50000000
4.00000000
3.10000000
3.00000000
2.20000000
5.60000000
3.70000000
2.30000000
3.40000000
2.30000000
7.70000000
3.90000000
1.60000000
6.10000000
7.30000000
5.20000000
1.80000000
6.00000000
2.10000000
8.20000000
6.20000000
4.20000000
3.10000000
4.30000000
5.60000000
10.40000000
8.40000000
1.10000000
3.70000000
4.80000000
4.70000000
2.70000000
4.90000000
12.00000000
9.20000000
4.60000000
2.90000000
4.80000000
2.40000000
2.90000000
5.30000000
4.90000000
8.60000000
6.30000000
3.80000000
2.70000000
9.40000000
8.10000000
2.10000000
8.20000000
6.70000000
10.10000000
7.60000000
5.60000000
3.80000000
5.20000000
3.80000000
5.50000000
5.80000000
2.60000000
1.90000000
1.90000000
10.70000000
6.60000000
12.80000000
10.60000000
1.70000000
5.70000000
5.20000000
5.30000000
7.90000000
4.20000000
3.30000000
4.40000000
5.40000000
6.70000000
2.60000000
6.60000000
5.90000000
3.10000000
6.40000000
4.80000000
5.60000000
5.40000000
8.90000000
3.90000000
4.70000000
1.20000000
5.70000000
2.30000000
5.60000000
1.50000000
3.90000000
1.30000000
8.00000000
8.10000000
2.80000000
8.50000000
4.20000000
6.00000000
6.90000000
5.60000000
5.50000000
12.10000000
10.00000000
2.10000000
6.40000000
12.90000000
9.40000000
5.60000000
5.30000000
10.30000000
3.90000000
3.80000000
2.30000000
7.60000000
11.30000000
5.00000000
2.60000000
2.70000000
7.40000000
6.30000000
4.00000000
2.30000000
2.30000000
2.50000000
5.20000000
2.80000000
5.40000000
8.00000000
11.40000000
7.30000000
4.20000000
3.00000000
10.90000000
9.90000000
4.50000000
2.80000000
3.80000000
1.60000000
2.90000000
5.70000000
5.90000000
3.20000000
3.00000000
4.00000000
7.10000000
3.50000000
5.20000000
9.50000000
8.30000000
2.00000000
5.30000000
4.30000000
3.30000000
14.50000000
13.70000000
6.20000000
2.20000000
2.60000000
6.40000000
6.70000000
4.90000000
6.30000000
2.50000000
8.90000000
8.90000000
1.90000000
1.70000000
4.80000000
4.90000000
5.30000000
3.30000000
6.60000000
4.20000000
6.00000000
8.00000000
8.90000000
9.90000000
5.40000000
7.50000000
5.80000000
1.10000000
8.30000000
3.40000000
2.00000000
13.50000000
10.00000000
8.90000000
3.90000000
5.00000000
2.60000000
6.60000000
9.30000000
6.60000000
3.90000000
1.80000000
4.50000000
5.10000000
2.80000000
2.90000000
5.60000000
2.20000000
10.00000000
9.30000000
4.30000000
7.40000000
5.90000000
4.30000000
7.10000000
1.60000000
3.40000000
3.90000000
4.90000000
3.70000000
2.80000000
3.40000000
3.20000000
4.40000000
6.30000000
8.90000000
6.60000000
2.00000000
11.10000000
5.80000000
13.80000000
20.10000000
10.90000000
4.80000000
3.50000000
4.00000000
2.20000000
1.40000000
3.70000000
1.70000000
3.90000000
12.00000000
6.20000000
1.60000000
4.10000000
3.60000000
2.40000000
6.80000000
17.80000000
3.90000000
2.70000000
5.70000000
7.40000000
5.00000000
5.10000000
5.20000000
4.50000000
2.70000000
11.00000000
9.00000000
3.70000000
7.10000000
3.40000000
5.40000000
4.30000000
18.40000000
16.40000000
5.20000000
10.30000000
6.90000000
13.70000000
4.00000000
3.70000000
3.50000000
4.60000000
2.50000000
9.20000000
6.20000000
5.60000000
4.40000000
5.90000000
6.60000000
11.10000000
5.10000000
8.30000000
3.50000000
4.10000000
7.80000000
10.50000000
9.50000000
5.30000000
6.70000000
3.90000000
6.50000000
5.70000000
7.80000000
8.20000000
3.60000000
5.60000000
6.20000000
5.80000000
8.10000000
5.10000000
1.90000000
3.30000000
13.00000000
7.00000000
1.40000000
4.40000000
2.50000000
4.40000000
6.40000000
18.60000000
7.40000000
5.00000000
1.60000000
6.10000000
5.00000000
1.90000000
3.90000000
4.70000000
9.20000000
3.70000000
6.80000000
5.20000000
8.50000000
7.00000000
4.40000000
3.20000000
5.20000000
14.30000000
3.00000000
5.80000000
4.60000000
8.30000000
4.50000000
3.70000000
7.70000000
5.20000000
7.50000000
5.00000000
8.80000000
4.30000000
5.90000000
5.20000000
6.00000000
2.70000000
6.90000000
8.10000000
3.40000000
10.40000000
3.80000000
4.30000000
3.60000000
4.60000000
2.30000000
4.80000000
8.40000000
1.10000000
3.40000000
4.80000000
5.30000000
4.90000000
6.70000000
5.90000000
5.50000000
4.60000000
5.90000000
7.10000000
3.60000000
6.80000000
6.00000000
8.40000000
4.40000000
3.10000000
3.50000000
4.80000000
7.40000000
4.00000000
4.10000000
2.80000000
2.50000000
6.30000000
5.20000000
8.50000000
5.50000000
4.10000000
12.70000000
3.00000000
2.70000000
13.30000000
3.00000000
4.00000000
5.70000000
2.40000000
2.20000000
5.00000000
4.60000000
5.70000000
7.60000000
6.90000000
2.50000000
4.40000000
1.50000000
7.20000000
8.40000000
6.20000000
8.30000000
6.40000000
8.20000000
5.00000000
4.50000000
4.90000000
10.10000000
4.20000000
11.30000000
4.20000000
9.80000000
3.50000000
5.50000000
5.00000000
5.80000000
4.10000000
8.00000000
5.00000000
8.40000000
5.00000000
5.10000000
2.20000000
6.20000000
3.60000000
5.00000000
4.50000000
4.90000000
2.10000000
8.50000000
7.00000000
5.10000000
2.80000000
8.50000000
5.70000000
6.60000000
9.70000000
8.20000000
6.70000000
5.20000000
2.40000000
6.80000000
11.10000000
5.60000000
9.50000000
6.70000000
3.90000000
11.50000000
5.60000000
5.00000000
5.60000000
4.80000000
5.60000000
4.10000000
3.70000000
2.30000000
3.40000000
2.30000000
7.20000000
5.40000000
7.20000000
8.70000000
4.40000000
6.80000000
5.70000000
4.10000000
8.00000000
7.80000000
8.70000000
1.70000000
3.00000000
5.50000000
15.10000000
6.60000000
3.10000000
6.40000000
3.90000000
1.90000000
5.40000000
7.80000000
6.10000000
1.80000000
4.80000000
4.70000000
5.70000000
3.80000000
2.60000000
4.30000000
7.60000000
5.90000000
11.70000000
6.60000000
6.50000000
5.80000000
2.60000000
1.90000000
1.90000000
5.60000000
5.90000000
5.00000000
5.50000000
1.90000000
3.90000000
4.70000000
11.90000000
6.60000000
2.00000000
5.20000000
3.90000000
8.00000000
11.30000000
4.00000000
3.70000000
5.30000000
3.60000000
7.90000000
11.80000000
6.80000000
4.80000000
10.70000000
14.00000000
3.00000000
5.80000000
2.20000000
5.90000000
3.20000000
3.00000000
4.00000000
4.30000000
9.20000000
5.50000000
3.00000000
7.40000000
2.80000000
13.80000000
8.10000000
4.00000000
3.40000000
10.40000000
8.80000000
3.80000000
9.20000000
4.80000000
5.50000000
3.60000000
5.10000000
6.20000000
2.20000000
2.60000000
8.30000000
4.10000000
3.80000000
7.30000000
2.40000000
3.40000000
2.20000000
4.50000000
5.80000000
7.90000000
4.20000000
3.30000000
1.90000000
7.70000000
5.20000000
6.40000000
6.70000000
4.90000000
6.40000000
9.90000000
8.60000000
3.70000000
6.80000000
5.40000000
2.10000000
2.60000000
5.20000000
5.20000000
5.80000000
2.30000000
5.70000000
11.30000000
6.00000000
3.10000000
8.80000000
4.20000000
3.00000000
5.80000000
5.30000000
3.30000000
6.60000000
2.80000000
3.90000000
1.30000000
8.00000000
6.00000000
8.90000000
3.90000000
5.70000000
3.10000000
4.10000000
5.40000000
1.60000000
3.60000000
6.30000000
4.00000000
2.30000000
2.30000000
5.10000000
4.30000000
11.40000000
5.70000000
7.80000000
4.70000000
12.90000000
5.10000000
6.00000000
8.00000000
7.80000000
6.20000000
1.60000000
4.10000000
1.80000000
5.40000000
4.20000000
11.20000000
8.40000000
1.10000000
3.40000000
4.40000000
5.80000000
9.90000000
8.10000000
5.00000000
12.40000000
13.30000000
3.20000000
5.10000000
2.20000000
2.80000000
1.70000000
2.90000000
5.30000000
4.90000000
16.60000000
8.10000000
5.80000000
8.10000000
7.30000000
7.60000000
2.80000000
8.40000000
9.90000000
5.80000000
4.80000000
3.50000000
4.00000000
7.90000000
4.10000000
3.50000000
13.00000000
4.50000000
5.30000000
5.40000000
4.90000000
5.20000000
7.60000000
8.30000000
2.00000000
6.70000000
1.90000000
1.70000000
4.80000000
5.40000000
6.40000000
3.70000000
2.80000000
8.40000000
3.10000000
4.70000000
11.10000000
2.40000000
2.20000000
5.00000000
7.30000000
7.50000000
5.80000000
1.40000000
5.90000000
7.10000000
3.60000000
2.60000000
2.80000000
3.80000000
1.60000000
2.90000000
7.70000000
5.90000000
5.50000000
8.60000000
9.30000000
9.10000000
5.50000000
4.10000000
8.00000000
6.90000000
7.50000000
10.30000000
7.10000000
1.80000000
5.00000000
2.80000000
9.10000000
4.40000000
6.40000000
9.70000000
4.30000000
3.30000000
8.10000000
4.00000000
3.10000000
3.00000000
2.20000000
9.90000000
10.30000000
4.20000000
6.90000000
4.60000000
2.00000000
3.70000000
5.20000000
2.80000000
5.40000000
7.00000000
1.90000000
3.30000000
11.00000000
6.60000000
3.90000000
1.80000000
6.10000000
3.70000000
7.10000000
3.40000000
2.10000000
3.90000000
4.90000000
3.70000000
2.80000000
4.60000000
3.20000000
4.20000000
5.70000000
4.30000000
7.30000000
4.30000000
13.90000000
3.00000000
2.70000000
5.00000000
4.40000000
6.10000000
7.40000000
5.40000000
5.60000000
3.60000000
2.10000000
5.10000000
2.80000000
2.90000000
5.60000000
5.60000000
11.40000000
11.80000000
5.50000000
6.80000000
4.60000000
2.90000000
4.80000000
4.50000000
3.20000000
5.20000000
10.50000000
10.40000000
6.60000000
7.20000000
6.80000000
8.00000000
2.90000000
5.50000000
6.20000000
7.20000000
4.80000000
4.40000000
4.80000000
4.70000000
2.70000000
8.50000000
6.30000000
3.80000000
2.70000000
1.30000000
8.20000000
6.20000000
6.90000000
5.00000000
8.80000000
2.00000000
3.40000000
4.70000000
2.40000000
4.10000000
2.20000000
2.50000000
6.30000000
5.20000000
12.70000000
3.90000000
3.80000000
7.60000000
6.10000000
13.10000000
5.80000000
8.50000000
5.90000000
5.20000000
3.10000000
11.00000000
12.60000000
10.00000000
3.40000000
3.10000000
4.30000000
5.60000000
11.50000000
12.80000000
4.30000000
7.40000000
7.60000000
7.00000000
1.40000000
4.40000000
6.40000000
5.60000000
1.70000000
3.40000000
3.00000000
5.10000000
5.20000000
4.50000000
9.40000000
5.20000000
6.90000000
8.40000000
6.20000000
11.40000000
4.20000000
7.90000000
2.70000000
6.90000000
5.80000000
10.50000000
5.80000000
2.40000000
5.70000000
7.60000000
8.10000000
4.70000000
3.00000000
4.30000000
1.60000000
4.60000000
2.50000000
9.20000000
2.70000000
10.00000000
2.10000000
7.50000000
2.30000000
5.90000000
2.50000000
10.50000000
6.00000000
8.30000000
1.30000000
4.20000000
5.20000000
11.50000000
4.20000000
12.00000000
7.50000000
2.90000000
12.60000000
17.60000000
13.10000000
6.90000000
7.50000000
1.40000000
3.70000000
1.70000000
3.90000000
8.20000000
12.20000000
8.10000000
5.40000000
6.70000000
3.10000000
3.20000000
4.40000000
6.30000000
5.40000000
8.90000000
3.90000000
3.60000000
6.00000000
6.00000000
7.50000000
4.30000000
3.60000000
4.60000000
2.30000000
11.10000000
3.00000000
4.00000000
3.20000000
1.20000000
5.10000000
2.70000000
3.30000000
2.80000000
5.80000000
9.90000000
8.30000000
5.00000000
4.90000000
9.10000000
8.40000000
1.10000000
2.60000000
6.60000000
5.90000000
3.10000000
8.20000000
12.20000000
8.10000000
12.70000000
5.20000000
4.70000000
5.50000000
12.00000000
6.30000000
10.00000000
9.30000000
3.50000000
5.50000000
5.00000000
8.30000000
6.30000000
5.80000000
5.50000000
6.30000000
2.50000000
5.20000000
4.40000000
3.10000000
3.50000000
14.10000000
11.70000000
1.50000000
4.20000000
6.70000000
4.60000000
6.50000000
3.60000000
6.40000000
8.00000000
3.50000000
10.50000000
7.60000000
17.70000000
3.90000000
7.70000000
9.50000000
6.30000000
2.50000000
4.40000000
1.50000000
12.10000000
5.00000000
8.20000000
2.40000000
4.10000000
3.70000000
6.90000000
7.40000000
4.00000000
4.10000000
3.80000000
6.00000000
6.00000000
3.30000000
4.00000000
6.60000000
3.30000000
4.00000000
3.40000000
4.30000000
7.10000000
1.60000000
6.40000000
3.60000000
4.60000000
3.00000000
2.60000000
8.60000000
7.60000000
4.10000000
4.40000000
3.30000000
10.50000000
7.00000000
6.80000000
3.60000000
7.60000000
9.50000000
8.30000000
3.40000000
2.00000000
9.20000000
3.60000000
5.60000000
6.70000000
3.80000000
5.20000000
3.80000000
4.90000000
1.60000000
4.60000000
3.30000000
3.40000000
9.60000000
5.30000000
10.00000000
9.40000000
2.60000000
3.40000000
1.20000000
5.70000000
2.30000000
5.60000000
4.20000000
8.30000000
4.50000000
4.50000000
1.70000000
5.70000000
5.20000000
6.80000000
5.30000000
4.90000000
8.80000000
7.70000000
6.30000000
2.90000000
4.00000000
5.40000000
10.90000000
6.40000000
8.20000000
10.40000000
3.40000000
4.30000000
3.90000000
1.60000000
6.10000000
4.40000000
5.70000000
7.40000000
4.80000000
6.30000000
6.00000000
12.00000000
7.40000000
9.80000000
5.60000000
5.30000000
4.80000000
7.90000000
8.70000000
5.10000000
8.30000000
3.60000000
2.60000000
6.60000000
10.60000000
4.50000000
8.40000000
7.80000000
3.50000000
5.20000000
4.60000000
6.00000000
6.90000000
8.70000000
5.60000000
4.40000000
5.20000000
5.00000000
1.60000000
6.10000000
11.70000000
5.90000000
3.10000000
3.40000000
2.50000000
8.90000000
7.40000000
5.20000000
1.80000000
6.00000000
3.60000000
5.00000000
2.60000000
2.70000000
17.00000000
13.40000000
2.80000000
5.00000000
5.40000000
5.20000000
9.80000000
2.20000000
4.10000000
7.80000000
3.00000000
2.70000000
9.00000000
8.30000000
2.00000000
3.20000000
6.00000000
6.00000000
3.30000000
7.70000000
13.30000000
6.60000000
3.90000000
1.80000000
8.50000000
6.90000000
7.40000000
5.50000000
6.30000000
2.50000000
3.80000000
10.30000000
10.70000000
5.40000000
6.70000000
4.60000000
5.70000000
3.80000000
2.60000000
12.70000000
13.50000000
5.50000000
4.10000000
5.50000000
5.00000000
2.60000000
2.70000000
8.00000000
4.30000000
3.60000000
4.60000000
2.30000000
2.60000000
7.30000000
4.30000000
7.80000000
1.50000000
4.20000000
6.70000000
5.40000000
5.00000000
8.40000000
2.20000000
5.90000000
7.10000000
3.60000000
2.40000000
5.50000000
12.40000000
7.70000000
5.20000000
8.20000000
11.40000000
2.60000000
8.20000000
6.20000000
6.30000000
5.80000000
9.90000000
8.10000000
5.00000000
4.10000000
7.40000000
4.00000000
4.10000000
7.80000000
10.30000000
6.70000000
6.30000000
3.80000000
2.70000000
4.90000000
6.60000000
3.10000000
5.80000000
12.90000000
12.10000000
8.10000000
2.10000000
5.40000000
4.90000000
5.20000000
1.80000000
11.00000000
9.60000000
2.30000000
5.90000000
2.50000000
5.70000000
5.70000000
7.60000000
9.50000000
6.00000000
7.70000000
12.20000000
7.50000000
2.50000000
4.40000000
1.50000000
10.00000000
4.30000000
15.50000000
5.00000000
4.90000000
3.00000000
2.50000000
6.30000000
5.20000000
7.00000000
5.20000000
1.80000000
6.00000000
10.80000000
16.30000000
3.00000000
5.80000000
4.40000000
7.20000000
6.80000000
3.80000000
5.80000000
8.10000000
2.00000000
6.30000000
6.00000000
5.90000000
5.10000000
5.20000000
4.50000000
4.50000000
3.60000000
7.90000000
7.50000000
8.30000000
4.50000000
7.20000000
5.60000000
1.70000000
3.40000000
6.10000000
7.00000000
1.40000000
4.40000000
8.00000000
9.90000000
4.50000000
2.40000000
6.80000000
7.60000000
7.00000000
6.80000000
3.10000000
6.60000000
5.90000000
3.10000000
4.80000000
4.50000000
8.40000000
4.00000000
3.10000000
4.10000000
5.40000000
1.60000000
5.00000000
5.90000000
5.00000000
7.30000000
5.80000000
2.60000000
1.90000000
1.90000000
3.60000000
3.10000000
4.30000000
5.60000000
5.60000000
4.80000000
4.70000000
2.70000000
9.20000000
3.60000000
5.60000000
6.40000000
9.90000000
11.10000000
10.00000000
9.50000000
5.30000000
11.20000000
3.50000000
5.20000000
6.40000000
3.20000000
5.20000000
12.20000000
6.20000000
1.60000000
4.10000000
1.80000000
5.40000000
4.20000000
8.70000000
8.90000000
3.90000000
6.20000000
5.00000000
4.50000000
4.90000000
10.10000000
4.20000000
5.70000000
6.00000000
6.00000000
8.50000000
7.20000000
4.80000000
11.70000000
4.50000000
7.20000000
1.60000000
4.60000000
3.30000000
3.40000000
8.80000000
6.10000000
11.30000000
5.00000000
10.80000000
7.90000000
6.70000000
8.30000000
3.40000000
2.00000000
9.30000000
5.60000000
16.90000000
5.50000000
9.20000000
4.10000000
3.50000000
7.50000000
4.30000000
3.30000000
9.30000000
1.20000000
5.10000000
2.70000000
3.30000000
2.80000000
1.60000000
5.20000000
2.80000000
5.40000000
6.00000000
5.90000000
5.50000000
6.40000000
4.40000000
3.10000000
3.50000000
12.00000000
3.80000000
10.60000000
3.20000000
5.10000000
2.20000000
2.80000000
3.40000000
4.30000000
7.40000000
10.60000000
2.80000000
5.00000000
7.00000000
2.80000000
8.50000000
8.50000000
6.00000000
3.10000000
6.20000000
7.40000000
2.80000000
7.50000000
4.80000000
5.50000000
3.60000000
3.50000000
3.90000000
8.00000000
5.00000000
2.90000000
4.00000000
5.40000000
7.80000000
6.70000000
4.90000000
4.80000000
10.00000000
2.10000000
7.00000000
1.30000000
4.20000000
5.20000000
8.50000000
3.60000000
4.60000000
3.00000000
2.60000000
2.90000000
7.90000000
4.20000000
3.30000000
2.90000000
10.40000000
3.40000000
3.50000000
2.80000000
3.80000000
1.60000000
2.90000000
5.50000000
1.80000000
5.00000000
2.80000000
8.70000000
8.10000000
15.80000000
8.40000000
1.10000000
4.20000000
1.70000000
5.70000000
5.20000000
10.80000000
10.80000000
10.50000000
5.80000000
9.50000000
6.60000000
7.80000000
4.10000000
3.80000000
9.00000000
1.90000000
3.30000000
10.50000000
2.60000000
6.60000000
10.50000000
9.20000000
5.50000000
0.80000000
3.90000000
4.90000000
3.70000000
2.80000000
4.20000000
1.20000000
5.70000000
2.30000000
5.60000000
5.90000000
7.50000000
2.90000000
4.00000000
4.40000000
6.40000000
8.50000000
3.20000000
4.20000000
5.70000000
2.80000000
5.30000000
3.30000000
6.60000000
4.00000000
5.70000000
7.80000000
5.60000000
3.90000000
1.60000000
6.10000000
5.10000000
4.00000000
3.10000000
3.00000000
2.20000000
7.80000000
6.20000000
2.20000000
2.60000000
5.80000000
3.70000000
7.10000000
3.40000000
8.40000000
6.30000000
8.40000000
5.20000000
4.70000000
10.80000000
8.70000000
1.70000000
6.10000000
5.60000000
4.40000000
7.70000000
6.90000000
7.60000000
10.70000000
12.90000000
5.60000000
5.00000000
6.30000000
9.90000000
7.70000000
2.40000000
2.20000000
5.00000000
4.50000000
2.40000000
4.10000000
3.70000000
7.90000000
4.10000000
7.80000000
13.20000000
5.90000000
3.10000000
3.50000000
3.40000000
10.40000000
3.50000000
4.30000000
7.10000000
1.60000000
4.80000000
2.40000000
3.40000000
2.20000000
4.50000000
8.30000000
7.60000000
7.30000000
4.40000000
3.30000000
8.90000000
4.60000000
2.50000000
9.20000000
2.70000000
10.00000000
11.40000000
9.30000000
5.30000000
7.60000000
13.10000000
5.00000000
8.80000000
9.50000000
3.90000000
3.80000000
7.60000000
4.20000000
11.20000000
7.50000000
5.80000000
1.60000000
6.40000000
3.70000000
2.80000000
7.60000000
3.70000000
6.80000000
10.20000000
6.60000000
2.00000000
4.10000000
8.00000000
3.50000000
16.10000000
3.00000000
4.00000000
2.70000000
4.40000000
6.10000000
9.60000000
4.60000000
2.90000000
4.80000000
2.20000000
5.70000000
7.40000000
4.90000000
5.90000000
3.20000000
3.00000000
4.00000000
3.20000000
5.40000000
5.60000000
3.60000000
4.90000000
5.10000000
2.20000000
6.20000000
1.90000000
1.40000000
3.70000000
1.70000000
3.90000000
10.60000000
3.10000000
4.70000000
7.90000000
6.30000000
4.00000000
2.30000000
2.30000000
2.50000000
3.70000000
2.30000000
3.40000000
2.30000000
10.10000000
1.90000000
1.70000000
4.80000000
7.20000000
6.60000000
10.40000000
1.90000000
3.90000000
4.70000000
8.40000000
8.90000000
3.90000000
3.70000000
8.40000000
6.20000000
7.70000000
4.20000000
3.00000000
7.50000000
6.90000000
4.60000000
2.00000000
9.80000000
6.80000000
8.60000000
4.80000000
5.60000000
8.30000000
4.40000000
6.80000000
6.00000000
9.40000000
2.60000000
5.70000000
4.80000000
3.50000000
4.00000000
2.30000000
12.00000000
6.00000000
8.20000000
6.70000000
2.50000000
3.90000000
1.30000000
8.00000000
5.60000000
6.00000000
6.90000000
5.20000000
2.10000000
2.60000000
5.20000000
5.20000000
5.40000000
5.30000000
4.90000000
6.20000000
5.40000000
7.20000000
7.60000000
4.10000000
8.00000000
4.30000000
2.50000000
8.90000000
7.20000000
6.10000000
1.80000000
4.80000000
6.70000000
7.70000000
8.00000000
6.70000000
3.90000000
7.30000000
3.90000000
1.90000000
5.40000000
10.50000000
5.60000000
5.30000000
12.50000000
12.40000000
7.60000000
2.80000000
4.60000000
6.60000000
3.30000000
4.00000000
11.00000000
16.80000000
17.20000000
5.80000000
11.40000000
5.20000000
8.10000000
6.50000000
3.60000000
6.50000000
2.90000000
5.30000000
4.90000000
6.00000000
5.00000000
1.60000000
6.10000000
15.90000000
6.50000000
8.50000000
7.00000000
3.50000000
5.20000000
9.80000000
5.60000000
4.70000000
3.00000000
4.30000000
5.20000000
10.40000000
5.00000000
3.20000000
4.40000000
6.30000000
3.50000000
5.10000000
2.80000000
2.90000000
5.60000000
5.00000000
8.40000000
1.10000000
3.40000000
3.60000000
3.50000000
5.50000000
5.00000000
2.60000000
7.60000000
5.90000000
6.50000000
3.80000000
5.20000000
3.80000000
6.20000000
2.30000000
5.70000000
13.80000000
7.60000000
9.50000000
4.00000000
3.70000000
5.00000000
3.40000000
4.70000000
2.40000000
4.10000000
4.80000000
2.70000000
6.90000000
7.60000000
5.10000000
8.30000000
4.00000000
6.00000000
8.00000000
7.90000000
9.50000000
9.70000000
7.40000000
15.80000000
3.90000000
8.00000000
6.40000000
12.50000000
2.90000000
5.50000000
6.80000000
5.90000000
5.20000000
6.00000000
3.10000000
5.50000000
5.20000000
9.80000000
1.50000000
10.50000000
5.80000000
7.70000000
18.80000000
6.80000000
7.00000000
3.80000000
5.20000000
3.80000000
2.80000000
6.60000000
5.90000000
3.10000000
2.60000000
5.40000000
4.90000000
5.20000000
5.40000000
3.20000000
5.10000000
2.20000000
2.80000000
4.70000000
7.00000000
1.40000000
4.40000000
4.30000000
3.20000000
5.20000000
8.20000000
7.70000000
5.20000000
3.80000000
4.60000000
2.50000000
9.20000000
4.20000000
5.70000000
3.80000000
2.60000000
6.40000000
1.50000000
4.20000000
6.70000000
3.30000000
8.20000000
6.70000000
10.70000000
10.50000000
8.50000000
7.00000000
5.70000000
6.60000000
3.10000000
8.40000000
4.10000000
8.00000000
3.40000000
2.80000000
3.80000000
1.60000000
2.90000000
9.70000000
6.90000000
9.30000000
9.90000000
5.50000000
11.00000000
9.20000000
4.30000000
3.60000000
4.60000000
2.30000000
13.30000000
8.10000000
5.90000000
5.50000000
5.70000000
12.20000000
6.30000000
3.70000000
7.10000000
3.40000000
3.80000000
6.50000000
3.60000000
12.20000000
5.60000000
5.00000000
5.60000000
7.60000000
9.70000000
5.90000000
5.20000000
3.60000000
5.10000000
5.20000000
4.50000000
3.00000000
6.30000000
6.00000000
9.60000000
6.90000000
7.80000000
6.00000000
6.90000000
10.00000000
5.60000000
5.30000000
4.60000000
5.20000000
1.80000000
6.00000000
8.00000000
4.10000000
3.50000000
4.80000000
10.70000000
9.50000000
4.50000000
8.40000000
5.80000000
4.30000000
11.00000000
2.40000000
4.10000000
3.70000000
11.30000000
9.40000000
2.60000000
5.20000000
10.40000000
5.10000000
4.00000000
3.10000000
3.00000000
2.20000000
6.60000000
7.90000000
4.20000000
3.30000000
3.20000000
7.20000000
6.80000000
3.60000000
6.70000000
3.90000000
9.50000000
6.30000000
3.80000000
2.70000000
6.30000000
5.00000000
4.90000000
4.90000000
4.80000000
5.50000000
3.60000000
8.50000000
2.90000000
5.50000000
4.40000000
1.90000000
3.90000000
4.70000000
6.80000000
5.50000000
6.30000000
2.50000000
6.90000000
4.60000000
2.90000000
4.80000000
5.30000000
7.90000000
11.60000000
3.60000000
5.60000000
5.40000000
7.30000000
4.30000000
6.70000000
4.30000000
7.10000000
1.60000000
3.50000000
5.90000000
7.10000000
3.60000000
4.30000000
3.60000000
4.60000000
3.00000000
2.60000000
2.70000000
3.60000000
7.90000000
5.10000000
5.90000000
3.20000000
3.00000000
4.00000000
7.10000000
3.50000000
5.20000000
5.30000000
6.60000000
3.90000000
1.80000000
8.50000000
4.70000000
3.00000000
4.30000000
11.70000000
3.00000000
4.00000000
6.10000000
9.90000000
5.80000000
2.70000000
6.90000000
7.20000000
2.40000000
3.40000000
2.20000000
4.50000000
9.80000000
8.70000000
1.70000000
8.00000000
8.40000000
1.10000000
10.90000000
4.20000000
7.10000000
3.90000000
1.90000000
5.40000000
5.50000000
10.30000000
10.10000000
5.10000000
2.20000000
6.20000000
8.80000000
19.60000000
3.00000000
2.70000000
4.00000000
8.40000000
6.20000000
8.30000000
6.40000000
8.20000000
1.20000000
5.10000000
2.70000000
3.30000000
2.80000000
2.00000000
4.40000000
3.30000000
12.80000000
3.10000000
4.70000000
7.90000000
4.80000000
4.70000000
2.70000000
9.50000000
6.20000000
1.60000000
4.10000000
2.40000000
7.00000000
6.80000000
6.70000000
4.80000000
3.50000000
4.00000000
6.70000000
5.60000000
12.50000000
4.40000000
6.80000000
5.30000000
5.00000000
8.80000000
1.50000000
5.20000000
2.80000000
5.40000000
4.60000000
10.00000000
2.10000000
8.30000000
1.90000000
3.30000000
10.90000000
3.40000000
4.70000000
2.40000000
4.10000000
2.00000000
8.30000000
3.40000000
2.00000000
9.00000000
5.60000000
1.70000000
3.40000000
5.00000000
2.50000000
8.90000000
10.70000000
7.40000000
11.50000000
5.80000000
7.90000000
6.20000000
2.20000000
2.60000000
3.90000000
3.90000000
1.30000000
8.00000000
5.10000000
8.20000000
6.20000000
6.00000000
5.00000000
8.40000000
2.40000000
2.90000000
5.30000000
4.90000000
4.30000000
7.40000000
4.00000000
4.10000000
6.30000000
5.40000000
6.70000000
6.00000000
2.30000000
5.70000000
6.80000000
12.00000000
13.40000000
6.60000000
11.40000000
5.90000000
3.10000000
1.90000000
5.70000000
7.60000000
6.80000000
3.70000000
6.80000000
8.10000000
7.50000000
5.80000000
3.60000000
2.30000000
5.90000000
2.50000000
6.10000000
5.50000000
14.40000000
5.20000000
4.70000000
10.40000000
7.60000000
2.80000000
4.60000000
6.70000000
4.90000000
6.10000000
3.50000000
5.50000000
5.00000000
10.20000000
8.10000000
3.50000000
1.30000000
4.20000000
5.20000000
6.20000000
10.00000000
12.30000000
10.30000000
6.20000000
8.40000000
1.10000000
3.40000000
4.70000000
2.80000000
8.50000000
6.30000000
5.90000000
5.00000000
9.50000000
9.50000000
9.40000000
6.10000000
8.00000000
6.60000000
11.30000000
5.00000000
4.50000000
4.90000000
3.90000000
1.60000000
4.60000000
3.30000000
3.40000000
3.50000000
2.10000000
2.60000000
5.20000000
5.20000000
8.70000000
4.00000000
3.70000000
6.00000000
7.40000000
2.80000000
11.60000000
4.20000000
9.90000000
3.90000000
1.60000000
6.10000000
6.30000000
4.30000000
7.40000000
4.50000000
2.90000000
4.00000000
5.40000000
7.80000000
6.60000000
3.30000000
4.00000000
9.20000000
7.60000000
7.20000000
4.10000000
3.80000000
11.40000000
6.00000000
6.60000000
5.70000000
7.40000000
6.30000000
6.90000000
4.60000000
2.00000000
5.10000000
5.80000000
8.10000000
2.70000000
3.20000000
4.40000000
6.30000000
6.20000000
6.10000000
1.80000000
4.80000000
3.30000000
2.60000000
6.60000000
10.90000000
7.20000000
4.80000000
6.00000000
5.80000000
2.60000000
1.90000000
1.90000000
4.20000000
3.90000000
8.00000000
7.30000000
8.30000000
4.50000000
3.70000000
5.70000000
7.80000000
4.90000000
5.40000000
5.60000000
3.60000000
2.70000000
7.60000000
10.40000000
3.10000000
4.30000000
5.60000000
4.10000000
5.30000000
3.30000000
6.60000000
9.30000000
2.80000000
5.00000000
10.30000000
5.20000000
15.00000000
4.50000000
12.00000000
3.00000000
5.80000000
2.80000000
3.70000000
2.30000000
3.40000000
2.30000000
7.50000000
4.40000000
3.10000000
3.50000000
5.30000000
8.10000000
15.20000000
8.30000000
2.00000000
8.30000000
9.90000000
8.80000000
5.30000000
6.20000000
6.40000000
3.70000000
2.80000000
9.30000000
5.50000000
4.10000000
8.10000000
7.70000000
9.20000000
4.30000000
3.30000000
10.50000000
5.30000000
4.90000000
6.20000000
5.00000000
2.60000000
2.70000000
11.40000000
10.00000000
3.30000000
4.40000000
6.40000000
10.80000000
4.80000000
5.60000000
12.10000000
3.90000000
3.80000000
2.20000000
7.60000000
5.90000000
8.10000000
7.50000000
2.90000000
3.50000000
5.10000000
2.80000000
2.90000000
5.60000000
1.70000000
8.00000000
3.50000000
6.60000000
1.40000000
3.70000000
1.70000000
3.90000000
7.00000000
3.90000000
4.90000000
3.70000000
2.80000000
4.30000000
5.40000000
7.20000000
4.50000000
4.10000000
7.80000000
14.40000000
11.90000000
2.50000000
4.40000000
1.50000000
10.80000000
11.40000000
7.00000000
1.90000000
1.70000000
4.80000000
10.60000000
6.60000000
2.00000000
5.40000000
4.40000000
6.10000000
8.50000000
9.20000000
5.50000000
0.80000000
2.50000000
6.30000000
5.20000000
6.50000000
2.40000000
6.80000000
17.80000000
3.90000000
6.70000000
9.30000000
6.60000000
10.40000000
3.40000000
3.40000000
12.90000000
13.10000000
18.10000000
5.50000000
4.50000000
6.30000000
4.00000000
2.30000000
2.30000000
6.60000000
4.20000000
3.00000000
8.00000000
8.90000000
3.90000000
4.60000000
5.00000000
1.60000000
6.10000000
6.70000000
5.80000000
10.90000000
1.20000000
5.70000000
2.30000000
5.60000000
6.20000000
2.40000000
2.20000000
5.00000000
5.40000000
3.10000000
4.10000000
5.40000000
1.60000000
6.50000000
5.60000000
4.40000000
6.10000000
3.40000000
10.40000000
2.40000000
8.10000000
5.00000000
5.60000000
6.00000000
8.00000000
13.70000000
7.50000000
6.00000000
6.00000000
6.30000000
5.40000000
4.20000000
8.70000000
8.90000000
3.90000000
13.00000000
11.00000000
5.10000000
8.30000000
4.70000000
3.20000000
4.20000000
5.70000000
4.80000000
1.70000000
5.70000000
5.20000000
9.90000000
6.30000000
10.80000000
5.00000000
8.60000000
6.00000000
6.00000000
3.30000000
8.60000000
3.80000000
7.20000000
1.80000000
5.00000000
2.80000000
6.00000000
3.10000000
10.80000000
6.80000000
5.60000000
12.20000000
6.60000000
4.30000000
7.40000000
4.50000000
2.90000000
4.00000000
5.40000000
5.20000000
7.40000000
4.00000000
4.10000000
3.50000000
3.20000000
4.40000000
6.30000000
6.40000000
3.60000000
4.60000000
3.00000000
2.60000000
5.40000000
5.60000000
4.40000000
13.10000000
5.50000000
3.30000000
5.90000000
3.20000000
3.00000000
4.00000000
6.00000000
4.80000000
5.60000000
4.70000000
7.30000000
4.30000000
7.00000000
6.70000000
3.90000000
6.10000000
6.00000000
6.90000000
9.80000000
10.00000000
9.00000000
7.40000000
5.30000000
6.00000000
6.00000000
3.30000000
5.80000000
9.30000000
7.70000000
2.80000000
8.50000000
9.60000000
15.50000000
8.40000000
1.10000000
3.40000000
2.20000000
7.60000000
5.90000000
6.60000000
5.90000000
5.00000000
13.10000000
3.90000000
3.80000000
3.10000000
5.20000000
9.80000000
3.20000000
7.90000000
4.20000000
3.30000000
5.10000000
4.10000000
3.80000000
8.10000000
2.50000000
8.90000000
5.10000000
7.60000000
11.80000000
3.90000000
1.60000000
6.10000000
8.50000000
7.60000000
8.20000000
10.40000000
3.40000000
3.70000000
1.20000000
5.70000000
2.30000000
5.60000000
4.20000000
2.40000000
6.80000000
6.60000000
1.40000000
3.70000000
1.70000000
3.90000000
8.10000000
4.40000000
3.30000000
11.70000000
9.20000000
5.50000000
0.90000000
8.20000000
6.20000000
4.70000000
6.00000000
8.00000000
6.30000000
5.40000000
6.70000000
6.50000000
6.90000000
8.30000000
7.00000000
6.80000000
9.80000000
3.80000000
10.50000000
5.30000000
4.90000000
7.50000000
2.50000000
4.40000000
1.50000000
7.90000000
12.90000000
8.60000000
3.60000000
5.60000000
6.00000000
3.20000000
4.20000000
5.70000000
3.40000000
12.00000000
10.70000000
9.50000000
5.70000000
3.40000000
10.40000000
2.90000000
8.90000000
3.90000000
4.30000000
5.70000000
7.40000000
7.00000000
7.40000000
2.80000000
10.40000000
5.60000000
12.60000000
10.30000000
6.50000000
4.80000000
3.50000000
4.00000000
5.20000000
4.30000000
14.20000000
4.10000000
8.00000000
6.00000000
6.90000000
13.30000000
9.90000000
11.00000000
18.80000000
3.00000000
4.00000000
2.70000000
6.90000000
4.60000000
2.00000000
15.00000000
11.30000000
3.50000000
5.20000000
5.80000000
1.30000000
4.20000000
5.20000000
9.10000000
3.10000000
4.70000000
6.70000000
5.10000000
2.80000000
2.90000000
5.60000000
4.80000000
10.40000000
7.10000000
3.70000000
6.80000000
5.00000000
2.90000000
5.30000000
4.90000000
10.90000000
2.90000000
5.50000000
12.10000000
20.10000000
9.20000000
5.80000000
8.10000000
3.10000000
5.50000000
11.60000000
8.00000000
3.50000000
7.60000000
2.80000000
3.80000000
1.60000000
2.90000000
7.90000000
9.90000000
12.20000000
5.20000000
11.30000000
4.40000000
6.80000000
3.30000000
5.00000000
1.60000000
6.10000000
8.90000000
6.20000000
1.60000000
4.10000000
4.00000000
7.20000000
4.80000000
3.60000000
8.50000000
7.00000000
3.20000000
3.40000000
4.70000000
2.40000000
4.10000000
3.50000000
6.60000000
3.90000000
1.80000000
15.90000000
3.90000000
3.00000000
8.20000000
6.70000000
2.50000000
8.30000000
3.40000000
2.00000000
4.70000000
8.10000000
9.50000000
5.30000000
3.30000000
6.60000000
12.20000000
14.80000000
6.10000000
5.90000000
2.50000000
6.30000000
5.20000000
5.40000000
2.40000000
3.40000000
2.20000000
4.50000000
5.60000000
3.60000000
7.90000000
7.20000000
5.70000000
3.80000000
2.60000000
3.90000000
5.10000000
5.20000000
4.50000000
5.10000000
6.60000000
12.70000000
5.00000000
8.80000000
5.30000000
5.60000000
1.70000000
3.40000000
6.10000000
3.20000000
5.10000000
2.20000000
2.80000000
2.70000000
4.80000000
4.70000000
2.70000000
9.00000000
5.50000000
4.10000000
4.40000000
8.10000000
5.00000000
9.80000000
6.40000000
8.20000000
8.90000000
3.90000000
4.00000000
2.60000000
6.60000000
8.60000000
2.40000000
4.10000000
3.70000000
7.90000000
5.70000000
7.60000000
5.30000000
6.30000000
4.00000000
2.30000000
2.30000000
9.60000000
6.60000000
4.30000000
5.40000000
4.20000000
9.60000000
4.80000000
5.50000000
3.60000000
3.80000000
4.30000000
7.10000000
1.60000000
6.60000000
7.90000000
7.60000000
2.10000000
2.60000000
5.20000000
5.20000000
3.80000000
5.40000000
7.20000000
6.50000000
1.50000000
4.20000000
6.70000000
8.40000000
6.00000000
7.20000000
10.00000000
2.10000000
5.90000000
4.10000000
7.80000000
9.90000000
1.90000000
1.70000000
4.80000000
13.30000000
8.10000000
8.80000000
3.00000000
5.80000000
4.70000000
2.70000000
6.90000000
12.30000000
4.00000000
3.70000000
6.10000000
2.30000000
5.90000000
2.50000000
6.80000000
1.70000000
5.70000000
5.20000000
9.90000000
2.80000000
5.00000000
6.70000000
5.80000000
11.30000000
4.40000000
3.10000000
3.50000000
5.40000000
6.40000000
3.70000000
2.80000000
10.80000000
5.60000000
5.00000000
3.80000000
3.20000000
5.20000000
8.80000000
5.00000000
2.60000000
2.70000000
9.70000000
2.30000000
5.70000000
6.10000000
11.00000000
12.10000000
4.20000000
3.00000000
6.60000000
4.40000000
6.40000000
7.10000000
10.30000000
7.90000000
3.10000000
4.30000000
5.60000000
9.80000000
6.60000000
2.00000000
4.40000000
8.40000000
6.20000000
4.70000000
3.90000000
1.90000000
5.40000000
5.20000000
6.60000000
5.90000000
3.10000000
3.90000000
3.70000000
7.10000000
3.40000000
10.90000000
3.00000000
2.70000000
3.90000000
5.50000000
6.30000000
2.50000000
5.30000000
3.50000000
5.50000000
5.00000000
4.80000000
6.10000000
1.80000000
4.80000000
4.30000000
5.10000000
8.30000000
2.80000000
3.90000000
4.90000000
3.70000000
2.80000000
4.20000000
3.10000000
4.10000000
5.40000000
1.60000000
2.00000000
4.60000000
2.50000000
9.20000000
2.40000000
10.70000000
6.90000000
10.50000000
5.80000000
5.00000000
7.00000000
1.40000000
4.40000000
4.20000000
6.70000000
4.90000000
11.30000000
14.80000000
6.30000000
3.80000000
2.70000000
9.20000000
11.00000000
5.70000000
7.80000000
8.60000000
5.00000000
4.90000000
3.10000000
5.90000000
7.10000000
3.60000000
7.30000000
4.10000000
3.50000000
12.20000000
5.90000000
3.10000000
4.70000000
5.90000000
5.20000000
6.80000000
7.50000000
5.80000000
1.70000000
6.00000000
6.00000000
8.50000000
5.10000000
2.20000000
6.20000000
2.90000000
3.90000000
8.00000000
10.80000000
4.20000000
8.60000000
4.00000000
3.10000000
3.00000000
2.20000000
6.00000000
1.90000000
3.90000000
4.70000000
7.10000000
5.20000000
2.80000000
5.40000000
8.10000000
7.50000000
2.90000000
5.50000000
5.90000000
5.50000000
6.50000000
5.00000000
4.50000000
4.90000000
7.70000000
8.40000000
1.10000000
4.10000000
6.50000000
3.60000000
9.80000000
4.60000000
2.90000000
4.80000000
4.00000000
4.30000000
3.60000000
4.60000000
2.30000000
3.80000000
5.00000000
8.40000000
8.40000000
6.30000000
9.50000000
9.40000000
2.60000000
6.00000000
11.40000000
2.40000000
1.80000000
5.00000000
2.80000000
8.50000000
6.30000000
6.00000000
11.40000000
8.70000000
1.70000000
4.20000000
6.60000000
3.30000000
4.00000000
8.60000000
5.30000000
6.90000000
7.70000000
5.20000000
9.60000000
5.60000000
5.30000000
9.00000000
7.60000000
5.00000000
1.20000000
5.10000000
2.70000000
3.30000000
2.80000000
6.40000000
8.30000000
2.00000000
5.10000000
5.80000000
2.60000000
1.90000000
1.90000000
5.80000000
6.20000000
2.20000000
2.60000000
4.80000000
3.70000000
2.30000000
3.40000000
2.30000000
8.20000000
3.80000000
5.20000000
3.80000000
6.80000000
7.70000000
9.10000000
5.20000000
4.70000000
7.70000000
4.50000000
8.40000000
11.10000000
4.50000000
4.70000000
3.90000000
1.30000000
8.00000000
8.10000000
1.90000000
3.30000000
12.80000000
4.30000000
3.30000000
14.50000000
5.80000000
5.70000000
10.00000000
10.30000000
5.20000000
1.80000000
6.00000000
10.50000000
4.20000000
10.20000000
9.90000000
5.50000000
7.20000000
6.80000000
4.20000000
8.30000000
4.50000000
8.00000000
7.60000000
2.80000000
6.80000000
2.40000000
2.20000000
5.00000000
9.30000000
5.00000000
11.70000000
4.70000000
3.00000000
4.30000000
5.60000000
6.60000000
3.10000000
6.00000000
5.40000000
5.60000000
3.60000000
3.50000000
4.40000000
6.10000000
6.40000000
5.40000000
4.90000000
5.20000000
4.40000000
1.60000000
4.60000000
3.30000000
3.40000000
6.60000000
6.00000000
6.90000000
4.70000000
8.00000000
3.50000000
7.40000000
5.50000000
12.40000000
5.70000000
7.80000000
5.70000000
2.50000000
8.90000000
6.90000000
8.30000000
4.50000000
4.80000000
3.90000000
1.60000000
6.10000000
6.40000000
6.60000000
9.20000000
1.80000000
5.00000000
2.80000000
15.60000000
3.00000000
5.80000000
7.40000000
7.60000000
2.80000000
3.70000000
2.40000000
3.40000000
2.20000000
4.50000000
6.40000000
1.60000000
4.60000000
3.30000000
3.40000000
8.90000000
9.90000000
3.50000000
3.60000000
7.90000000
6.50000000
5.20000000
9.80000000
4.60000000
1.90000000
3.30000000
11.30000000
4.30000000
7.10000000
1.60000000
5.40000000
5.00000000
4.50000000
4.90000000
3.60000000
1.20000000
5.10000000
2.70000000
3.30000000
2.80000000
8.90000000
16.10000000
8.40000000
1.10000000
2.90000000
8.40000000
6.20000000
3.90000000
7.70000000
5.20000000
5.90000000
1.70000000
5.70000000
5.20000000
4.80000000
6.00000000
8.00000000
8.80000000
14.00000000
4.30000000
7.40000000
4.40000000
5.90000000
7.10000000
3.60000000
6.80000000
5.60000000
5.30000000
5.10000000
5.90000000
5.20000000
10.30000000
3.80000000
10.50000000
7.90000000
10.60000000
6.60000000
3.10000000
8.40000000
4.10000000
8.00000000
3.40000000
4.80000000
4.70000000
2.70000000
6.00000000
3.10000000
4.10000000
5.40000000
1.60000000
4.00000000
7.90000000
4.20000000
3.30000000
3.20000000
6.70000000
4.90000000
4.50000000
12.00000000
10.10000000
1.90000000
1.70000000
4.80000000
5.80000000
5.70000000
7.60000000
5.30000000
6.60000000
3.90000000
1.80000000
6.70000000
3.40000000
10.40000000
3.20000000
6.30000000
4.00000000
2.30000000
2.30000000
2.50000000
3.20000000
4.40000000
6.30000000
3.60000000
2.90000000
4.00000000
5.40000000
7.40000000
4.30000000
3.60000000
4.60000000
2.30000000
4.90000000
2.30000000
5.70000000
6.90000000
8.10000000
5.00000000
8.50000000
4.70000000
3.00000000
4.30000000
3.40000000
4.40000000
6.10000000
12.30000000
2.90000000
5.50000000
9.30000000
4.20000000
12.00000000
7.70000000
6.20000000
5.70000000
7.40000000
6.90000000
5.80000000
8.10000000
4.80000000
6.10000000
1.80000000
4.80000000
9.30000000
5.30000000
7.00000000
1.90000000
3.90000000
4.70000000
11.90000000
6.00000000
13.00000000
4.00000000
3.70000000
7.20000000
7.50000000
5.80000000
2.90000000
5.00000000
2.60000000
2.70000000
8.90000000
5.80000000
11.20000000
5.10000000
8.30000000
3.20000000
6.00000000
6.00000000
7.10000000
6.90000000
4.60000000
2.00000000
5.90000000
6.20000000
2.20000000
2.60000000
5.10000000
8.90000000
3.90000000
11.40000000
11.20000000
10.70000000
8.80000000
6.70000000
3.90000000
8.80000000
7.00000000
1.40000000
4.40000000
4.20000000
2.30000000
5.90000000
2.50000000
10.40000000
6.40000000
9.10000000
5.80000000
2.60000000
1.90000000
1.90000000
3.90000000
6.00000000
6.00000000
3.30000000
5.80000000
9.30000000
7.50000000
5.10000000
2.20000000
6.20000000
4.10000000
5.00000000
8.40000000
5.40000000
4.30000000
13.50000000
4.30000000
3.30000000
12.60000000
10.00000000
8.70000000
6.10000000
7.40000000
1.20000000
5.70000000
2.30000000
5.60000000
1.70000000
2.50000000
6.30000000
5.20000000
8.10000000
6.90000000
9.70000000
5.90000000
5.00000000
15.30000000
15.90000000
3.00000000
2.70000000
7.00000000
8.40000000
1.10000000
3.40000000
4.10000000
2.40000000
6.80000000
10.50000000
7.50000000
2.90000000
5.80000000
3.20000000
5.20000000
9.30000000
5.90000000
5.50000000
5.30000000
4.00000000
3.10000000
3.00000000
2.20000000
5.60000000
10.00000000
2.10000000
5.90000000
5.20000000
2.80000000
5.40000000
4.50000000
4.40000000
6.40000000
9.60000000
3.60000000
4.60000000
3.00000000
2.60000000
1.90000000
4.10000000
7.80000000
5.40000000
3.90000000
4.90000000
3.70000000
2.80000000
5.60000000
2.50000000
4.40000000
1.50000000
9.50000000
3.70000000
6.80000000
7.20000000
9.20000000
5.50000000
0.90000000
5.90000000
3.20000000
3.00000000
4.00000000
6.00000000
4.10000000
3.80000000
13.70000000
5.90000000
3.10000000
4.20000000
5.20000000
1.80000000
6.00000000
2.30000000
2.90000000
5.30000000
4.90000000
9.60000000
6.20000000
1.60000000
4.10000000
7.40000000
7.40000000
4.40000000
8.20000000
6.20000000
3.90000000
8.20000000
6.70000000
10.90000000
8.10000000
2.80000000
4.40000000
3.30000000
14.10000000
9.90000000
3.00000000
5.30000000
3.30000000
6.60000000
6.90000000
6.90000000
8.50000000
7.30000000
4.30000000
10.80000000
8.70000000
1.70000000
10.90000000
12.10000000
2.80000000
8.50000000
4.90000000
2.80000000
3.80000000
1.60000000
2.90000000
5.40000000
8.30000000
3.40000000
2.00000000
6.40000000
4.80000000
5.50000000
3.60000000
9.60000000
7.60000000
4.40000000
5.40000000
5.60000000
3.60000000
7.10000000
9.50000000
5.70000000
6.60000000
3.30000000
4.00000000
3.50000000
6.50000000
3.60000000
6.70000000
10.30000000
17.00000000
3.00000000
4.00000000
6.70000000
6.60000000
2.00000000
5.50000000
5.40000000
7.20000000
3.80000000
6.30000000
6.00000000
6.10000000
5.50000000
6.30000000
2.50000000
4.00000000
3.70000000
2.30000000
3.40000000
2.30000000
10.10000000
2.40000000
2.20000000
5.00000000
7.70000000
4.80000000
3.50000000
4.00000000
6.80000000
4.40000000
6.80000000
2.10000000
6.60000000
5.90000000
3.10000000
5.70000000
5.40000000
6.70000000
4.30000000
3.20000000
4.20000000
5.70000000
5.20000000
7.40000000
2.80000000
10.40000000
4.20000000
3.00000000
6.70000000
10.00000000
8.50000000
12.90000000
7.10000000
5.30000000
4.90000000
8.80000000
4.80000000
5.60000000
6.40000000
5.20000000
4.70000000
10.60000000
8.30000000
2.00000000
8.20000000
5.60000000
5.00000000
2.60000000
12.20000000
7.30000000
1.50000000
4.20000000
6.70000000
6.50000000
4.60000000
2.90000000
4.80000000
5.70000000
3.10000000
4.70000000
11.70000000
5.00000000
4.90000000
7.10000000
11.40000000
11.00000000
4.20000000
10.00000000
3.60000000
5.60000000
12.70000000
4.50000000
7.80000000
7.20000000
4.80000000
2.90000000
3.90000000
1.30000000
8.00000000
13.70000000
3.90000000
3.80000000
2.10000000
8.50000000
7.00000000
2.60000000
2.40000000
4.10000000
3.70000000
9.20000000
10.40000000
3.40000000
2.60000000
5.40000000
4.90000000
5.20000000
7.40000000
3.50000000
5.20000000
11.80000000
6.60000000
5.40000000
1.30000000
4.20000000
5.20000000
7.80000000
7.20000000
6.80000000
1.80000000
5.10000000
2.80000000
2.90000000
5.60000000
4.80000000
10.40000000
13.60000000
5.50000000
5.50000000
9.90000000
6.00000000
5.10000000
5.20000000
4.50000000
3.80000000
2.60000000
6.60000000
8.70000000
7.60000000
10.00000000
6.40000000
3.70000000
2.80000000
11.10000000
6.30000000
9.50000000
9.40000000
2.60000000
4.10000000
5.70000000
3.80000000
2.60000000
7.90000000
7.60000000
8.20000000
8.90000000
3.90000000
5.00000000
3.90000000
1.90000000
5.40000000
4.70000000
4.60000000
2.50000000
9.20000000
5.30000000
3.20000000
5.10000000
2.20000000
2.80000000
2.10000000
5.40000000
4.20000000
14.50000000
6.80000000
9.20000000
5.60000000
10.20000000
4.50000000
8.40000000
3.20000000
2.10000000
2.60000000
5.20000000
5.20000000
6.20000000
6.30000000
3.80000000
2.70000000
2.60000000
5.00000000
1.60000000
6.10000000
5.10000000
3.40000000
4.70000000
2.40000000
4.10000000
2.40000000
8.10000000
10.40000000
3.10000000
4.30000000
5.60000000
4.60000000
1.40000000
3.70000000
1.70000000
3.90000000
9.00000000
3.50000000
5.50000000
5.00000000
8.00000000
4.10000000
3.50000000
4.40000000
10.50000000
5.80000000
13.20000000
3.90000000
8.90000000
2.80000000
5.00000000
8.10000000
5.60000000
4.40000000
5.10000000
7.00000000
6.80000000
11.70000000
8.90000000
7.40000000
4.00000000
4.10000000
7.30000000
5.60000000
1.70000000
3.40000000
5.40000000
3.80000000
5.20000000
3.80000000
9.80000000
5.80000000
6.30000000
3.90000000
8.00000000
8.20000000
5.00000000
8.80000000
6.20000000
5.00000000
9.50000000
4.40000000
3.10000000
3.50000000
6.80000000
3.70000000
7.10000000
3.40000000
2.70000000
7.60000000
5.90000000
3.60000000
11.00000000
12.20000000
6.00000000
3.10000000
13.20000000
11.40000000
2.70000000
6.90000000
10.80000000
10.30000000
9.10000000
5.20000000
10.90000000
5.50000000
4.10000000
5.90000000
5.50000000
7.00000000
9.20000000
5.50000000
8.00000000
5.80000000
6.30000000
3.90000000
8.00000000
10.90000000
8.40000000
1.10000000
14.40000000
13.80000000
6.60000000
4.70000000
1.90000000
3.90000000
4.70000000
10.60000000
4.10000000
3.80000000
6.60000000
10.00000000
8.60000000
6.60000000
3.90000000
1.80000000
10.70000000
6.30000000
10.80000000
5.00000000
7.30000000
11.00000000
16.50000000
10.00000000
12.90000000
6.70000000
5.80000000
10.10000000
3.10000000
4.30000000
5.60000000
6.60000000
9.90000000
9.90000000
9.30000000
5.90000000
4.80000000
4.70000000
2.70000000
12.30000000
5.90000000
3.10000000
12.70000000
3.90000000
2.70000000
5.10000000
2.80000000
2.90000000
5.60000000
2.60000000
5.50000000
15.20000000
4.80000000
3.50000000
4.00000000
3.50000000
5.00000000
2.60000000
2.70000000
10.20000000
9.40000000
2.60000000
4.40000000
8.30000000
4.50000000
8.10000000
6.40000000
7.90000000
6.50000000
3.60000000
13.00000000
5.30000000
6.40000000
10.30000000
8.30000000
4.40000000
3.30000000
10.20000000
8.90000000
3.90000000
13.00000000
3.00000000
2.70000000
6.20000000
5.90000000
5.00000000
10.50000000
9.90000000
4.00000000
3.50000000
5.50000000
5.00000000
3.30000000
7.00000000
6.80000000
3.50000000
4.40000000
6.40000000
8.00000000
5.40000000
5.60000000
3.60000000
3.90000000
3.20000000
4.20000000
5.70000000
7.20000000
4.80000000
5.60000000
12.20000000
12.50000000
3.20000000
5.10000000
2.20000000
2.80000000
7.70000000
2.80000000
5.00000000
8.00000000
4.70000000
3.00000000
4.30000000
5.00000000
4.30000000
3.30000000
7.10000000
3.90000000
1.30000000
8.00000000
5.40000000
5.40000000
4.90000000
5.20000000
3.60000000
5.20000000
9.80000000
4.80000000
4.30000000
11.90000000
3.10000000
4.10000000
5.40000000
1.60000000
7.80000000
8.30000000
2.00000000
3.00000000
4.00000000
3.10000000
3.00000000
2.20000000
6.10000000
3.40000000
4.70000000
2.40000000
4.10000000
2.30000000
5.90000000
3.20000000
3.00000000
4.00000000
3.50000000
7.90000000
4.20000000
3.30000000
5.70000000
5.60000000
12.10000000
5.50000000
4.10000000
5.20000000
2.80000000
3.80000000
1.60000000
2.90000000
9.00000000
5.00000000
8.80000000
4.40000000
3.10000000
4.70000000
15.60000000
8.90000000
1.80000000
5.00000000
2.80000000
14.50000000
13.30000000
6.30000000
4.00000000
2.30000000
2.30000000
2.50000000
4.10000000
7.80000000
7.40000000
8.90000000
3.90000000
3.50000000
1.40000000
3.70000000
1.70000000
3.90000000
7.40000000
8.20000000
6.70000000
3.90000000
6.00000000
8.00000000
6.30000000
8.40000000
1.10000000
3.40000000
10.10000000
4.20000000
11.60000000
7.40000000
5.00000000
5.40000000
4.20000000
8.40000000
10.00000000
2.10000000
5.20000000
10.50000000
5.80000000
4.80000000
2.80000000
8.50000000
3.70000000
5.70000000
7.40000000
13.50000000
3.90000000
3.80000000
1.80000000
6.60000000
5.90000000
3.10000000
7.50000000
3.50000000
5.20000000
6.10000000
6.60000000
13.20000000
6.90000000
13.60000000
5.20000000
7.40000000
6.00000000
6.00000000
3.30000000
2.30000000
7.60000000
5.90000000
8.80000000
6.00000000
3.10000000
5.00000000
5.70000000
7.80000000
3.30000000
5.30000000
3.30000000
6.60000000
8.30000000
7.60000000
2.80000000
2.50000000
8.00000000
3.50000000
17.20000000
12.20000000
5.00000000
4.90000000
5.50000000
2.40000000
6.80000000
10.50000000
7.60000000
6.40000000
2.90000000
4.00000000
5.40000000
7.30000000
5.10000000
8.30000000
5.80000000
3.60000000
4.60000000
3.00000000
2.60000000
2.40000000
12.20000000
7.80000000
5.30000000
4.90000000
6.50000000
4.40000000
3.10000000
3.50000000
9.20000000
11.40000000
5.10000000
2.70000000
6.90000000
8.70000000
5.10000000
2.20000000
6.20000000
6.10000000
1.90000000
1.70000000
4.80000000
10.60000000
6.00000000
11.40000000
4.40000000
6.80000000
1.60000000
4.60000000
2.50000000
9.20000000
2.70000000
5.70000000
7.60000000
4.00000000
3.90000000
4.90000000
3.70000000
2.80000000
5.20000000
5.00000000
8.40000000
5.90000000
4.10000000
8.00000000
6.90000000
4.20000000
3.00000000
11.70000000
8.70000000
1.70000000
6.60000000
3.60000000
5.60000000
4.10000000
6.30000000
6.00000000
7.90000000
7.40000000
2.80000000
7.40000000
1.30000000
4.20000000
5.20000000
7.50000000
10.40000000
3.40000000
6.40000000
5.60000000
4.40000000
3.50000000
7.40000000
4.00000000
4.10000000
4.70000000
4.80000000
5.50000000
3.60000000
4.50000000
2.30000000
5.90000000
2.50000000
7.20000000
2.50000000
8.90000000
6.00000000
4.30000000
7.10000000
1.60000000
3.20000000
8.30000000
3.40000000
2.00000000
8.60000000
6.90000000
8.50000000
3.60000000
7.90000000
9.90000000
9.90000000
5.30000000
5.80000000
8.10000000
3.00000000
7.70000000
5.20000000
4.20000000
5.90000000
7.10000000
3.60000000
7.60000000
2.90000000
5.50000000
11.90000000
4.50000000
12.10000000
11.10000000
6.40000000
3.70000000
2.80000000
5.30000000
8.10000000
5.00000000
4.90000000
8.40000000
6.20000000
6.20000000
7.00000000
1.40000000
4.40000000
1.90000000
2.50000000
6.30000000
5.20000000
5.40000000
5.00000000
1.60000000
6.10000000
4.50000000
6.00000000
6.90000000
6.60000000
3.90000000
1.60000000
6.10000000
5.80000000
4.40000000
6.10000000
8.30000000
6.60000000
3.30000000
4.00000000
4.70000000
7.20000000
4.80000000
5.70000000
3.80000000
5.20000000
3.80000000
4.50000000
4.30000000
3.60000000
4.60000000
2.30000000
4.80000000
5.90000000
5.20000000
12.70000000
5.50000000
3.60000000
5.50000000
6.30000000
2.50000000
6.20000000
6.20000000
2.20000000
2.60000000
8.30000000
7.70000000
10.30000000
7.50000000
2.90000000
4.10000000
3.70000000
2.30000000
3.40000000
2.30000000
6.00000000
12.00000000
6.20000000
2.40000000
4.10000000
3.70000000
12.30000000
9.50000000
8.40000000
10.30000000
9.50000000
6.80000000
11.30000000
3.80000000
8.00000000
7.60000000
10.40000000
3.20000000
4.40000000
6.30000000
4.20000000
2.60000000
6.60000000
9.50000000
1.20000000
5.70000000
2.30000000
5.60000000
3.50000000
3.90000000
1.90000000
5.40000000
5.70000000
5.20000000
2.80000000
5.40000000
6.20000000
7.20000000
6.80000000
6.20000000
5.60000000
1.70000000
3.40000000
3.30000000
8.50000000
7.00000000
4.00000000
4.30000000
7.40000000
4.40000000
8.20000000
6.20000000
8.80000000
10.00000000
5.70000000
5.20000000
4.70000000
7.40000000
6.70000000
4.90000000
6.80000000
1.50000000
4.20000000
6.70000000
5.20000000
1.60000000
4.60000000
3.30000000
3.40000000
3.00000000
5.10000000
5.20000000
4.50000000
5.80000000
6.10000000
1.80000000
4.80000000
6.10000000
4.60000000
2.90000000
4.80000000
7.60000000
5.60000000
5.30000000
7.60000000
5.60000000
5.00000000
1.70000000
2.90000000
5.30000000
4.90000000
6.60000000
1.20000000
5.10000000
2.70000000
3.30000000
2.80000000
2.70000000
1.70000000
5.70000000
5.20000000
11.00000000
7.60000000
4.30000000
7.30000000
4.30000000
7.00000000
6.70000000
3.90000000
8.80000000
10.40000000
7.90000000
2.30000000
5.70000000
12.40000000
6.10000000
11.90000000
4.20000000
12.30000000
2.40000000
2.20000000
5.00000000
6.90000000
5.20000000
1.80000000
6.00000000
5.50000000
5.40000000
6.70000000
2.80000000
10.70000000
11.90000000
6.20000000
1.60000000
4.10000000
4.50000000
7.50000000
5.80000000
2.90000000
5.40000000
7.20000000
5.50000000
3.70000000
7.10000000
3.40000000
6.10000000
6.30000000
3.80000000
2.70000000
8.30000000
3.00000000
5.80000000
3.60000000
6.90000000
4.60000000
2.00000000
6.10000000
1.90000000
3.30000000
12.00000000
3.40000000
10.40000000
8.40000000
4.00000000
3.70000000
6.60000000
3.70000000
6.80000000
7.30000000
4.50000000
8.40000000
3.20000000
2.10000000
2.60000000
5.20000000
5.20000000
5.90000000
6.60000000
3.10000000
6.80000000
5.70000000
3.80000000
2.60000000
9.20000000
6.60000000
2.00000000
4.30000000
6.00000000
6.00000000
8.50000000
2.50000000
4.40000000
1.50000000
9.10000000
3.20000000
5.20000000
15.20000000
12.00000000
5.00000000
4.50000000
4.90000000
9.80000000
8.10000000
4.90000000
7.90000000
12.90000000
4.10000000
3.50000000
14.20000000
3.00000000
4.00000000
4.10000000
5.80000000
2.60000000
1.90000000
1.90000000
3.10000000
8.10000000
11.10000000
2.40000000
3.40000000
2.20000000
4.50000000
6.30000000
4.00000000
2.30000000
2.30000000
6.30000000
5.60000000
1.70000000
3.40000000
8.30000000
5.60000000
5.30000000
2.10000000
10.30000000
7.90000000
7.60000000
12.90000000
5.30000000
4.90000000
8.60000000
6.30000000
3.80000000
2.70000000
4.10000000
7.20000000
4.80000000
6.00000000
2.50000000
4.40000000
1.50000000
12.20000000
8.30000000
2.00000000
10.00000000
5.90000000
3.10000000
2.70000000
6.90000000
4.60000000
2.00000000
8.50000000
6.00000000
11.80000000
3.50000000
5.20000000
6.10000000
5.90000000
5.50000000
6.50000000
5.00000000
4.50000000
4.90000000
6.60000000
6.20000000
1.60000000
4.10000000
4.40000000
7.00000000
1.40000000
4.40000000
5.20000000
3.20000000
5.10000000
2.20000000
2.80000000
4.00000000
4.50000000
8.40000000
4.20000000
7.90000000
4.20000000
3.30000000
3.70000000
3.70000000
6.80000000
11.90000000
5.80000000
7.70000000
5.90000000
5.00000000
12.20000000
6.60000000
4.10000000
8.40000000
6.20000000
5.40000000
9.20000000
5.50000000
3.00000000
2.50000000
8.90000000
7.40000000
3.60000000
4.60000000
3.00000000
2.60000000
1.40000000
2.90000000
4.00000000
5.40000000
5.60000000
5.10000000
2.80000000
2.90000000
5.60000000
2.80000000
4.80000000
4.70000000
2.70000000
4.70000000
8.00000000
3.50000000
7.90000000
5.00000000
2.60000000
2.70000000
6.80000000
10.00000000
2.10000000
7.90000000
1.50000000
4.20000000
6.70000000
3.90000000
8.90000000
3.90000000
4.20000000
6.30000000
6.00000000
7.80000000
5.80000000
8.10000000
5.00000000
5.20000000
1.80000000
6.00000000
2.40000000
6.00000000
6.00000000
7.00000000
2.40000000
3.40000000
2.20000000
4.50000000
4.70000000
7.60000000
5.90000000
5.90000000
8.90000000
3.90000000
5.70000000
8.30000000
4.50000000
6.30000000
3.10000000
4.70000000
14.00000000
7.60000000
6.00000000
5.20000000
4.70000000
7.00000000
6.70000000
3.90000000
7.00000000
5.20000000
9.80000000
1.20000000
4.60000000
2.50000000
9.20000000
5.50000000
5.90000000
5.20000000
9.70000000
7.40000000
4.90000000
6.00000000
6.90000000
10.60000000
8.40000000
1.10000000
6.50000000
9.40000000
2.60000000
2.90000000
6.00000000
6.00000000
3.30000000
3.00000000
2.80000000
3.80000000
1.60000000
2.90000000
10.10000000
5.50000000
4.10000000
5.70000000
5.10000000
8.30000000
4.60000000
1.70000000
5.70000000
5.20000000
5.50000000
4.80000000
5.50000000
3.60000000
7.20000000
10.30000000
5.80000000
4.30000000
3.30000000
13.30000000
4.10000000
3.50000000
6.00000000
5.40000000
7.20000000
5.30000000
3.60000000
7.90000000
12.20000000
15.90000000
9.50000000
5.70000000
7.20000000
6.80000000
10.70000000
10.80000000
1.30000000
4.20000000
5.20000000
5.60000000
5.90000000
3.20000000
3.00000000
4.00000000
4.40000000
3.80000000
5.20000000
3.80000000
3.70000000
5.50000000
11.10000000
7.40000000
4.00000000
4.10000000
2.80000000
2.50000000
6.30000000
5.20000000
4.20000000
5.10000000
5.20000000
4.50000000
3.70000000
5.70000000
7.60000000
5.20000000
12.20000000
5.30000000
2.10000000
2.60000000
5.20000000
5.20000000
5.80000000
2.30000000
5.70000000
8.30000000
4.40000000
3.10000000
3.50000000
6.60000000
3.10000000
4.10000000
5.40000000
1.60000000
4.60000000
1.60000000
4.60000000
3.30000000
3.40000000
3.50000000
3.70000000
2.30000000
3.40000000
2.30000000
5.80000000
8.10000000
10.10000000
10.70000000
10.30000000
5.00000000
8.80000000
2.20000000
5.00000000
1.60000000
6.10000000
6.10000000
5.70000000
3.80000000
2.60000000
7.90000000
7.70000000
9.20000000
1.90000000
3.30000000
11.70000000
1.20000000
5.10000000
2.70000000
3.30000000
2.80000000
3.80000000
5.10000000
2.20000000
6.20000000
5.80000000
5.60000000
4.40000000
8.50000000
3.60000000
5.60000000
5.10000000
5.70000000
7.80000000
4.20000000
5.20000000
2.80000000
5.40000000
3.70000000
3.90000000
1.30000000
8.00000000
10.30000000
7.60000000
2.80000000
6.50000000
4.10000000
3.80000000
14.40000000
4.20000000
5.40000000
5.90000000
7.10000000
3.60000000
7.60000000
6.30000000
13.40000000
16.80000000
5.30000000
15.70000000
3.00000000
4.00000000
2.60000000
5.40000000
5.60000000
3.60000000
2.70000000
10.00000000
10.90000000
4.60000000
2.90000000
4.80000000
5.20000000
2.80000000
8.50000000
12.40000000
3.00000000
2.70000000
4.80000000
3.90000000
8.00000000
9.70000000
9.90000000
9.50000000
2.90000000
5.50000000
8.20000000
6.00000000
3.10000000
8.90000000
4.40000000
6.80000000
2.30000000
5.50000000
6.30000000
2.50000000
6.10000000
6.10000000
1.80000000
4.80000000
3.70000000
6.00000000
8.00000000
8.50000000
8.70000000
1.70000000
2.30000000
5.40000000
4.90000000
5.20000000
2.10000000
3.90000000
4.90000000
3.70000000
2.80000000
2.80000000
8.20000000
6.20000000
8.80000000
10.00000000
7.20000000
1.90000000
1.70000000
4.80000000
16.00000000
9.40000000
3.40000000
10.40000000
5.30000000
7.50000000
5.80000000
1.90000000
4.40000000
6.40000000
6.40000000
8.30000000
3.40000000
2.00000000
5.20000000
4.10000000
7.80000000
11.40000000
11.90000000
1.80000000
5.00000000
2.80000000
9.30000000
2.60000000
6.60000000
8.70000000
3.20000000
4.40000000
6.30000000
5.30000000
4.30000000
3.60000000
4.60000000
2.30000000
5.40000000
11.40000000
14.50000000
8.90000000
5.80000000
2.60000000
1.90000000
1.90000000
12.20000000
5.50000000
12.00000000
10.00000000
4.00000000
3.10000000
3.00000000
2.20000000
4.60000000
11.00000000
11.40000000
4.70000000
3.00000000
4.30000000
4.50000000
2.70000000
6.90000000
7.50000000
6.50000000
3.60000000
14.80000000
4.50000000
8.20000000
10.40000000
8.20000000
6.90000000
7.00000000
5.30000000
3.30000000
6.60000000
6.20000000
7.90000000
7.40000000
8.10000000
5.00000000
10.40000000
5.60000000
5.00000000
3.50000000
6.60000000
13.10000000
4.80000000
3.50000000
4.00000000
3.20000000
7.30000000
4.30000000
8.90000000
4.10000000
8.00000000
3.20000000
4.40000000
3.30000000
15.20000000
6.10000000
11.30000000
5.00000000
13.60000000
4.20000000
10.60000000
5.80000000
11.70000000
6.70000000
4.90000000
4.40000000
6.40000000
3.70000000
2.80000000
9.90000000
5.00000000
4.90000000
5.50000000
2.40000000
6.80000000
12.40000000
9.90000000
10.20000000
8.10000000
1.70000000
10.50000000
5.80000000
5.80000000
6.90000000
9.90000000
6.20000000
2.20000000
2.60000000
6.00000000
3.20000000
4.20000000
5.70000000
3.20000000
6.60000000
5.90000000
3.10000000
3.40000000
12.90000000
8.70000000
4.20000000
3.00000000
12.80000000
6.80000000
5.10000000
3.10000000
4.30000000
5.60000000
7.80000000
8.40000000
1.10000000
3.40000000
2.60000000
7.70000000
5.20000000
15.60000000
3.90000000
4.60000000
3.50000000
5.50000000
5.00000000
2.30000000
1.40000000
3.70000000
1.70000000
3.90000000
9.30000000
2.30000000
5.90000000
2.50000000
8.30000000
4.30000000
15.80000000
6.40000000
11.70000000
6.60000000
2.00000000
5.20000000
6.60000000
3.90000000
1.80000000
4.70000000
2.90000000
5.30000000
4.90000000
5.30000000
5.40000000
4.20000000
14.60000000
3.80000000
7.70000000
8.20000000
6.70000000
7.20000000
2.40000000
2.20000000
5.00000000
10.30000000
5.20000000
15.10000000
3.90000000
3.80000000
3.20000000
4.30000000
7.10000000
1.60000000
7.50000000
9.30000000
9.40000000
5.60000000
14.70000000
3.00000000
5.80000000
4.40000000
9.90000000
7.90000000
3.90000000
1.60000000
6.10000000
5.80000000
4.40000000
6.10000000
12.30000000
2.80000000
5.00000000
5.60000000
3.70000000
7.10000000
3.40000000
3.30000000
3.40000000
4.70000000
2.40000000
4.10000000
5.70000000
5.40000000
6.70000000
3.50000000
1.90000000
3.90000000
4.70000000
12.90000000
4.00000000
3.70000000
13.00000000
11.20000000
3.20000000
5.20000000
7.30000000
5.70000000
7.40000000
8.50000000
6.60000000
3.10000000
8.80000000
7.60000000
10.40000000
7.50000000
2.90000000
7.60000000
4.80000000
5.60000000
5.90000000
5.00000000
8.40000000
3.40000000
7.00000000
6.80000000
4.70000000
3.90000000
1.90000000
5.40000000
5.60000000
2.40000000
4.10000000
3.70000000
8.70000000
1.20000000
5.70000000
2.30000000
5.60000000
3.90000000
7.40000000
2.80000000
7.60000000
10.40000000
3.40000000
4.50000000
6.60000000
3.30000000
4.00000000
2.20000000
12.00000000
7.60000000
4.30000000
7.40000000
4.80000000
8.50000000
7.00000000
4.10000000
3.50000000
10.70000000
7.40000000
5.00000000
10.00000000
7.20000000
1.80000000
5.00000000
2.80000000
9.50000000
7.70000000
5.20000000
5.40000000
7.30000000
4.30000000
10.60000000
6.00000000
15.10000000
4.50000000
5.20000000
2.90000000
5.30000000
4.90000000
5.30000000
7.60000000
14.60000000
9.90000000
4.80000000
5.00000000
2.60000000
2.70000000
8.00000000
4.40000000
3.10000000
3.50000000
6.40000000
2.80000000
3.80000000
1.60000000
2.90000000
7.80000000
5.70000000
3.80000000
2.60000000
4.00000000
6.40000000
3.70000000
2.80000000
13.00000000
8.10000000
2.30000000
7.60000000
5.90000000
4.30000000
8.20000000
6.70000000
11.90000000
9.30000000
8.50000000
7.00000000
8.80000000
5.30000000
10.00000000
4.70000000
3.00000000
4.30000000
3.90000000
4.30000000
7.40000000
6.60000000
7.20000000
6.80000000
4.60000000
7.20000000
4.80000000
6.60000000
5.40000000
6.70000000
3.70000000
6.30000000
4.00000000
2.30000000
2.30000000
6.60000000
5.60000000
10.80000000
7.90000000
7.30000000
5.50000000
6.30000000
2.50000000
5.30000000
1.20000000
5.10000000
2.70000000
3.30000000
2.80000000
1.60000000
10.00000000
2.10000000
7.10000000
4.30000000
3.60000000
4.60000000
2.30000000
3.50000000
7.40000000
2.80000000
6.00000000
12.00000000
5.60000000
3.90000000
4.90000000
3.70000000
2.80000000
4.10000000
2.40000000
3.40000000
2.20000000
4.50000000
7.20000000
2.80000000
8.50000000
7.70000000
9.30000000
13.30000000
3.90000000
3.80000000
3.50000000
3.20000000
4.20000000
5.70000000
9.30000000
6.30000000
10.50000000
9.50000000
5.20000000
3.90000000
1.90000000
5.40000000
12.40000000
7.60000000
5.70000000
1.50000000
4.20000000
6.70000000
5.70000000
3.70000000
6.80000000
10.40000000
8.70000000
1.70000000
2.00000000
5.10000000
2.80000000
2.90000000
5.60000000
5.40000000
6.90000000
12.10000000
4.40000000
6.80000000
4.10000000
2.50000000
8.90000000
9.90000000
6.60000000
2.00000000
8.10000000
7.50000000
2.90000000
4.10000000
4.10000000
7.80000000
5.70000000
1.40000000
3.70000000
1.70000000
3.90000000
9.10000000
3.90000000
1.60000000
6.10000000
9.70000000
6.40000000
10.30000000
9.40000000
2.60000000
4.40000000
5.00000000
8.40000000
2.30000000
2.90000000
4.00000000
5.40000000
5.30000000
5.30000000
3.30000000
6.60000000
9.00000000
5.60000000
5.00000000
5.50000000
11.40000000
4.80000000
6.70000000
4.90000000
7.60000000
8.40000000
1.10000000
3.40000000
2.30000000
5.40000000
4.20000000
11.00000000
10.40000000
7.30000000
5.20000000
4.70000000
9.60000000
1.90000000
1.70000000
4.80000000
5.30000000
8.10000000
12.00000000
9.90000000
7.00000000
12.20000000
6.00000000
5.40000000
5.60000000
3.60000000
2.20000000
5.10000000
5.20000000
4.50000000
2.70000000
4.60000000
2.50000000
9.20000000
5.80000000
4.80000000
3.50000000
4.00000000
10.90000000
9.70000000
3.70000000
2.30000000
3.40000000
2.30000000
10.60000000
10.30000000
5.00000000
6.60000000
3.30000000
4.00000000
5.80000000
6.30000000
3.80000000
2.70000000
7.20000000
4.20000000
8.00000000
6.60000000
5.90000000
3.10000000
7.30000000
5.00000000
4.90000000
2.70000000
7.40000000
4.00000000
4.10000000
6.40000000
2.30000000
5.70000000
9.40000000
5.20000000
1.80000000
6.00000000
3.00000000
8.90000000
3.90000000
4.20000000
6.30000000
6.00000000
8.50000000
6.10000000
1.80000000
4.80000000
4.40000000
4.80000000
5.50000000
3.60000000
2.30000000
5.90000000
7.10000000
3.60000000
4.20000000
2.50000000
4.40000000
1.50000000
12.00000000
3.50000000
5.20000000
5.30000000
6.60000000
3.90000000
1.80000000
6.70000000
1.60000000
4.60000000
3.30000000
3.40000000
3.50000000
5.70000000
7.60000000
6.10000000
5.90000000
5.50000000
7.00000000
9.20000000
5.50000000
2.10000000
3.90000000
8.00000000
8.30000000
5.90000000
5.20000000
5.40000000
10.40000000
3.40000000
4.10000000
6.70000000
3.90000000
14.30000000
13.70000000
5.60000000
1.70000000
3.40000000
5.60000000
5.80000000
17.20000000
6.60000000
5.10000000
3.10000000
4.10000000
5.40000000
1.60000000
2.90000000
2.40000000
4.10000000
3.70000000
7.30000000
8.20000000
6.20000000
8.80000000
7.60000000
2.80000000
2.80000000
8.10000000
5.00000000
6.90000000
8.30000000
4.50000000
10.70000000
12.30000000
2.30000000
5.90000000
2.50000000
6.50000000
1.20000000
5.70000000
2.30000000
5.60000000
5.30000000
3.10000000
4.70000000
10.00000000
7.50000000
5.80000000
4.30000000
3.60000000
4.60000000
3.00000000
2.60000000
3.80000000
3.80000000
5.20000000
3.80000000
5.30000000
5.90000000
5.00000000
6.50000000
6.60000000
12.60000000
4.30000000
16.80000000
5.20000000
12.40000000
15.60000000
4.60000000
2.90000000
4.80000000
5.30000000
5.30000000
4.90000000
6.40000000
5.10000000
8.30000000
3.30000000
8.40000000
6.20000000
6.20000000
3.20000000
5.10000000
2.20000000
2.80000000
3.00000000
5.40000000
7.20000000
4.20000000
5.40000000
4.90000000
5.20000000
3.30000000
12.90000000
8.80000000
6.00000000
3.10000000
11.20000000
5.80000000
11.00000000
6.10000000
5.70000000
8.30000000
3.40000000
2.00000000
5.30000000
4.00000000
3.10000000
3.00000000
2.20000000
14.20000000
5.50000000
6.30000000
1.90000000
3.30000000
13.90000000
4.80000000
5.60000000
3.80000000
10.70000000
8.00000000
1.90000000
3.90000000
4.70000000
15.20000000
3.00000000
2.70000000
13.30000000
3.00000000
4.00000000
8.10000000
3.80000000
9.60000000
3.40000000
10.40000000
8.20000000
2.90000000
5.50000000
4.50000000
6.00000000
8.00000000
6.90000000
6.90000000
7.70000000
3.20000000
4.40000000
6.30000000
3.50000000
5.70000000
7.40000000
6.50000000
7.90000000
4.20000000
3.30000000
3.80000000
5.10000000
2.20000000
6.20000000
4.10000000
2.40000000
6.80000000
12.80000000
4.00000000
3.70000000
5.30000000
3.60000000
7.90000000
6.40000000
5.00000000
1.60000000
6.10000000
10.70000000
6.80000000
6.40000000
5.00000000
4.50000000
4.90000000
5.30000000
6.60000000
3.10000000
10.70000000
8.40000000
1.10000000
5.30000000
5.80000000
2.60000000
1.90000000
1.90000000
10.10000000
12.00000000
3.40000000
4.70000000
2.40000000
4.10000000
4.20000000
8.90000000
3.90000000
5.00000000
1.70000000
5.70000000
5.20000000
3.30000000
11.00000000
15.10000000
5.90000000
3.10000000
13.20000000
7.80000000
1.30000000
4.20000000
5.20000000
5.90000000
6.00000000
6.00000000
10.10000000
5.50000000
4.10000000
8.90000000
6.20000000
1.60000000
4.10000000
2.40000000
7.00000000
6.80000000
6.20000000
7.00000000
1.40000000
4.40000000
2.60000000
3.10000000
4.30000000
5.60000000
5.80000000
6.90000000
4.60000000
2.00000000
6.80000000
4.10000000
8.00000000
4.20000000
5.80000000
8.10000000
9.10000000
3.00000000
5.80000000
6.30000000
5.60000000
4.40000000
4.50000000
2.10000000
2.60000000
5.20000000
5.20000000
5.30000000
4.30000000
3.30000000
12.10000000
4.20000000
3.00000000
7.70000000
3.70000000
7.10000000
3.40000000
2.30000000
8.00000000
3.50000000
7.90000000
4.30000000
7.10000000
1.60000000
3.20000000
3.90000000
1.30000000
8.00000000
6.50000000
4.40000000
6.10000000
7.00000000
6.00000000
6.00000000
3.30000000
6.40000000
3.60000000
5.60000000
4.10000000
10.50000000
5.80000000
5.10000000
5.00000000
8.80000000
2.80000000
3.50000000
5.50000000
5.00000000
6.20000000
7.70000000
14.60000000
4.20000000
6.40000000
4.40000000
3.30000000
9.70000000
10.30000000
9.80000000
4.50000000
8.40000000
3.20000000
5.20000000
2.80000000
5.40000000
8.40000000
2.40000000
2.20000000
5.00000000
3.90000000
2.50000000
6.30000000
5.20000000
5.10000000
5.50000000
17.70000000
2.80000000
5.00000000
5.40000000
5.20000000
9.80000000
2.10000000
6.00000000
6.90000000
6.20000000
6.50000000
3.60000000
10.40000000
7.60000000
17.10000000
9.70000000
2.70000000
6.90000000
6.80000000
5.70000000
7.80000000
8.80000000
10.00000000
8.10000000
5.00000000
7.70000000
5.90000000
3.20000000
3.00000000
4.00000000
4.70000000
6.20000000
2.20000000
2.60000000
6.50000000
3.20000000
5.20000000
8.50000000
4.80000000
4.70000000
2.70000000
8.70000000
4.10000000
3.80000000
12.00000000
9.90000000
13.50000000
3.90000000
8.10000000
5.60000000
5.30000000
2.20000000
4.40000000
6.40000000
7.40000000
2.60000000
6.60000000
13.50000000
8.30000000
2.00000000
10.00000000
3.40000000
5.20000000
2.80000000
5.40000000
5.40000000
3.60000000
7.90000000
5.70000000
3.10000000
4.30000000
5.60000000
10.30000000
4.20000000
13.80000000
14.70000000
1.50000000
4.20000000
6.70000000
3.40000000
10.30000000
9.10000000
3.20000000
4.20000000
5.70000000
11.80000000
3.00000000
2.70000000
3.40000000
1.80000000
5.00000000
2.80000000
14.50000000
5.60000000
5.00000000
1.80000000
6.00000000
6.00000000
10.10000000
1.90000000
1.70000000
4.80000000
7.10000000
8.90000000
3.90000000
3.30000000
5.90000000
3.20000000
3.00000000
4.00000000
5.80000000
6.30000000
3.80000000
2.70000000
6.70000000
6.60000000
2.00000000
6.80000000
6.20000000
2.20000000
2.60000000
5.80000000
6.50000000
3.60000000
7.00000000
4.00000000
3.10000000
3.00000000
2.20000000
6.40000000
3.10000000
4.10000000
5.40000000
1.60000000
2.60000000
1.40000000
3.70000000
1.70000000
3.90000000
7.10000000
5.10000000
2.80000000
2.90000000
5.60000000
4.00000000
8.30000000
4.50000000
5.70000000
5.20000000
1.80000000
6.00000000
6.80000000
4.20000000
3.00000000
14.50000000
4.20000000
6.00000000
3.20000000
4.40000000
6.30000000
4.10000000
10.00000000
13.40000000
9.90000000
8.80000000
5.30000000
9.20000000
7.00000000
1.40000000
4.40000000
3.80000000
6.70000000
3.90000000
11.00000000
6.00000000
7.80000000
4.80000000
4.70000000
2.70000000
7.70000000
7.90000000
9.40000000
2.40000000
6.80000000
18.30000000
13.20000000
11.90000000
1.90000000
3.90000000
4.70000000
11.30000000
9.90000000
9.50000000
7.40000000
8.50000000
7.70000000
5.90000000
5.30000000
3.30000000
6.60000000
6.50000000
5.40000000
6.70000000
4.20000000
1.70000000
5.70000000
5.20000000
11.40000000
6.60000000
7.00000000
5.00000000
8.80000000
1.20000000
8.20000000
6.70000000
2.90000000
6.60000000
5.90000000
3.10000000
8.50000000
6.30000000
10.20000000
5.60000000
7.70000000
5.70000000
7.40000000
6.30000000
6.90000000
4.60000000
2.00000000
4.80000000
5.10000000
8.30000000
2.50000000
4.60000000
2.50000000
9.20000000
6.20000000
4.10000000
3.80000000
11.40000000
5.60000000
5.30000000
4.20000000
3.80000000
5.20000000
3.80000000
5.60000000
5.20000000
4.70000000
11.10000000
4.10000000
3.50000000
4.80000000
12.00000000
11.10000000
8.30000000
2.00000000
9.40000000
5.80000000
5.30000000
6.40000000
3.70000000
2.80000000
6.10000000
7.30000000
4.30000000
5.10000000
3.90000000
4.90000000
3.70000000
2.80000000
6.80000000
11.40000000
4.60000000
5.90000000
5.50000000
5.20000000
2.10000000
2.60000000
5.20000000
5.20000000
5.00000000
6.10000000
1.80000000
4.80000000
4.00000000
4.40000000
6.10000000
8.00000000
3.50000000
5.50000000
5.00000000
2.70000000
10.00000000
2.10000000
8.60000000
7.50000000
5.80000000
10.60000000
5.50000000
3.90000000
4.10000000
7.80000000
10.50000000
9.50000000
8.40000000
6.20000000
1.60000000
4.10000000
4.20000000
2.80000000
8.50000000
7.80000000
5.60000000
4.40000000
4.60000000
2.60000000
6.60000000
11.60000000
3.10000000
4.70000000
8.20000000
5.40000000
7.20000000
3.50000000
11.00000000
18.80000000
3.90000000
11.60000000
9.20000000
8.00000000
3.50000000
10.50000000
4.80000000
5.60000000
4.60000000
6.00000000
8.00000000
6.30000000
5.90000000
5.20000000
5.30000000
4.80000000
5.50000000
3.60000000
4.10000000
4.30000000
3.60000000
4.60000000
2.30000000
3.40000000
5.80000000
8.10000000
8.10000000
8.40000000
1.10000000
6.90000000
5.50000000
4.10000000
4.50000000
4.40000000
6.40000000
7.20000000
7.60000000
5.90000000
10.20000000
2.80000000
5.00000000
4.10000000
2.90000000
4.00000000
5.40000000
8.40000000
2.50000000
4.40000000
1.50000000
9.60000000
7.20000000
4.80000000
7.30000000
7.50000000
2.90000000
7.60000000
7.60000000
6.90000000
5.70000000
7.60000000
5.30000000
6.30000000
4.00000000
2.30000000
2.30000000
5.60000000
4.10000000
8.00000000
4.10000000
5.00000000
4.50000000
4.90000000
3.60000000
1.20000000
5.10000000
2.70000000
3.30000000
2.80000000
2.50000000
4.30000000
7.10000000
1.60000000
3.90000000
8.10000000
5.00000000
5.40000000
5.70000000
7.80000000
3.70000000
5.10000000
5.20000000
4.50000000
9.00000000
6.10000000
11.60000000
8.70000000
1.70000000
7.20000000
3.50000000
5.20000000
7.60000000
4.60000000
2.90000000
4.80000000
5.20000000
4.30000000
3.30000000
9.60000000
3.40000000
10.40000000
2.90000000
8.90000000
3.90000000
5.60000000
5.00000000
1.60000000
6.10000000
5.10000000
12.90000000
5.90000000
4.30000000
7.40000000
6.50000000
5.70000000
3.80000000
2.60000000
10.10000000
5.20000000
10.20000000
4.80000000
3.50000000
4.00000000
3.20000000
3.90000000
8.00000000
7.60000000
3.70000000
6.80000000
7.00000000
6.60000000
3.30000000
4.00000000
5.10000000
4.30000000
13.20000000
5.80000000
10.50000000
5.50000000
16.30000000
6.00000000
3.10000000
9.00000000
10.30000000
5.10000000
3.20000000
5.20000000
7.00000000
8.30000000
3.40000000
2.00000000
7.40000000
5.80000000
2.60000000
1.90000000
1.90000000
11.60000000
3.90000000
3.80000000
3.50000000
4.40000000
3.10000000
3.50000000
6.30000000
12.20000000
8.70000000
6.90000000
11.70000000
3.60000000
5.60000000
5.40000000
7.00000000
6.80000000
5.20000000
7.20000000
6.80000000
2.40000000
3.70000000
2.30000000
3.40000000
2.30000000
6.80000000
3.40000000
4.70000000
2.40000000
4.10000000
5.30000000
1.90000000
3.30000000
12.00000000
6.70000000
4.90000000
13.30000000
11.00000000
7.40000000
2.80000000
10.70000000
5.00000000
4.90000000
5.20000000
2.50000000
8.90000000
6.50000000
3.90000000
1.60000000
6.10000000
6.60000000
9.90000000
7.10000000
2.80000000
3.80000000
1.60000000
2.90000000
10.10000000
2.40000000
2.20000000
5.00000000
6.60000000
5.90000000
5.00000000
8.30000000
6.90000000
12.50000000
7.60000000
2.80000000
10.50000000
8.10000000
7.10000000
6.40000000
9.40000000
5.30000000
4.90000000
5.00000000
5.40000000
4.90000000
5.20000000
3.10000000
6.00000000
6.00000000
3.30000000
1.40000000
7.40000000
4.00000000
4.10000000
6.40000000
2.30000000
5.70000000
9.70000000
3.20000000
5.10000000
2.20000000
2.80000000
3.00000000
5.00000000
2.60000000
2.70000000
12.60000000
4.00000000
3.70000000
12.40000000
4.50000000
5.50000000
2.40000000
4.10000000
3.70000000
7.20000000
6.30000000
6.00000000
5.70000000
10.50000000
5.80000000
6.20000000
5.60000000
1.70000000
3.40000000
4.30000000
1.20000000
5.70000000
2.30000000
5.60000000
3.40000000
3.70000000
7.10000000
3.40000000
4.60000000
5.00000000
8.40000000
9.50000000
7.60000000
11.00000000
10.70000000
7.60000000
10.20000000
8.40000000
6.20000000
4.90000000
10.40000000
3.40000000
2.20000000
2.50000000
6.30000000
5.20000000
5.10000000
4.40000000
3.30000000
11.30000000
6.60000000
10.30000000
7.70000000
5.20000000
12.90000000
12.20000000
3.60000000
4.60000000
3.00000000
2.60000000
3.80000000
4.50000000
8.40000000
3.90000000
5.40000000
5.60000000
3.60000000
4.50000000
9.20000000
5.50000000
7.70000000
3.80000000
7.40000000
5.90000000
7.10000000
3.60000000
1.40000000
8.20000000
6.20000000
9.80000000
2.90000000
5.50000000
5.60000000
2.30000000
5.90000000
2.50000000
5.20000000
8.10000000
13.80000000
4.70000000
3.00000000
4.30000000
6.80000000
4.40000000
6.80000000
9.70000000
5.90000000
3.10000000
12.10000000
11.20000000
9.40000000
2.60000000
8.70000000
6.80000000
5.00000000
6.00000000
6.90000000
14.30000000
3.00000000
4.00000000
1.60000000
10.70000000
10.60000000
6.60000000
3.10000000
4.40000000
3.90000000
1.30000000
8.00000000
7.30000000
1.60000000
4.60000000
3.30000000
3.40000000
4.60000000
1.30000000
4.20000000
5.20000000
5.80000000
2.90000000
5.30000000
4.90000000
6.00000000
2.40000000
3.40000000
2.20000000
4.50000000
11.20000000
3.00000000
5.80000000
3.60000000
5.20000000
9.80000000
3.20000000
7.90000000
4.20000000
3.30000000
2.70000000
3.90000000
1.90000000
5.40000000
9.10000000
9.30000000
5.00000000
5.50000000
6.30000000
2.50000000
6.80000000
8.40000000
1.10000000
3.40000000
2.10000000
8.50000000
7.00000000
4.90000000
5.10000000
2.20000000
6.20000000
7.00000000
5.00000000
8.30000000
5.40000000
4.20000000
11.00000000
10.40000000
5.60000000
6.60000000
3.90000000
1.80000000
7.00000000
2.70000000
6.90000000
5.20000000
7.70000000
3.90000000
8.00000000
5.50000000
5.40000000
4.20000000
10.00000000
9.90000000
9.60000000
4.80000000
3.50000000
4.00000000
3.90000000
1.20000000
5.10000000
2.70000000
3.30000000
2.80000000
1.90000000
5.70000000
7.80000000
11.30000000
6.60000000
12.90000000
5.50000000
4.70000000
6.90000000
4.60000000
2.00000000
4.20000000
6.00000000
8.00000000
10.00000000
12.90000000
6.60000000
14.20000000
4.40000000
6.80000000
3.40000000
3.60000000
7.90000000
9.50000000
2.40000000
2.20000000
5.00000000
5.20000000
2.80000000
3.80000000
1.60000000
2.90000000
9.20000000
4.60000000
2.90000000
4.80000000
5.30000000
5.30000000
4.90000000
5.30000000
3.70000000
2.30000000
3.40000000
2.30000000
8.60000000
5.20000000
4.70000000
9.30000000
7.60000000
8.40000000
5.70000000
3.80000000
2.60000000
4.80000000
1.90000000
3.90000000
4.70000000
15.60000000
12.90000000
9.30000000
5.40000000
2.60000000
6.60000000
10.90000000
6.20000000
2.20000000
2.60000000
8.90000000
4.20000000
3.00000000
8.90000000
7.20000000
4.80000000
4.90000000
1.30000000
4.20000000
5.20000000
5.90000000
8.20000000
6.70000000
3.30000000
4.40000000
6.40000000
8.80000000
2.50000000
8.90000000
6.70000000
1.60000000
4.60000000
3.30000000
3.40000000
6.10000000
10.40000000
7.10000000
5.80000000
12.10000000
1.50000000
4.20000000
6.70000000
5.20000000
7.20000000
6.80000000
4.00000000
3.40000000
10.40000000
3.70000000
5.10000000
8.30000000
10.80000000
17.80000000
5.90000000
3.10000000
2.20000000
8.90000000
3.90000000
9.60000000
5.00000000
9.90000000
6.70000000
4.90000000
13.10000000
9.60000000
6.00000000
6.90000000
11.60000000
3.00000000
5.80000000
8.10000000
4.20000000
7.50000000
4.60000000
2.50000000
9.20000000
1.80000000
3.90000000
1.30000000
8.00000000
6.40000000
2.40000000
3.40000000
2.20000000
4.50000000
7.60000000
5.90000000
5.20000000
6.10000000
5.90000000
5.00000000
4.80000000
10.70000000
15.10000000
8.10000000
3.10000000
5.40000000
5.60000000
3.60000000
4.10000000
5.80000000
8.10000000
2.70000000
2.10000000
2.60000000
5.20000000
5.20000000
7.70000000
8.30000000
2.00000000
2.20000000
2.50000000
6.30000000
5.20000000
7.30000000
7.00000000
1.40000000
4.40000000
6.40000000
1.90000000
1.70000000
4.80000000
9.60000000
5.60000000
1.70000000
3.40000000
3.00000000
8.00000000
3.50000000
13.10000000
6.80000000
6.50000000
5.90000000
5.50000000
6.20000000
6.50000000
3.60000000
8.20000000
5.00000000
4.50000000
4.90000000
2.30000000
3.20000000
4.40000000
6.30000000
8.90000000
5.60000000
5.30000000
2.80000000
12.90000000
7.20000000
3.20000000
5.10000000
2.20000000
2.80000000
6.40000000
6.20000000
1.60000000
4.10000000
7.40000000
2.80000000
5.00000000
4.60000000
5.20000000
2.80000000
5.40000000
6.00000000
3.90000000
1.60000000
6.10000000
7.20000000
2.50000000
4.40000000
1.50000000
8.40000000
3.70000000
7.10000000
3.40000000
7.60000000
6.60000000
2.00000000
4.60000000
10.00000000
12.60000000
7.60000000
2.80000000
7.20000000
6.00000000
3.10000000
8.10000000
11.40000000
11.30000000
15.20000000
6.10000000
10.10000000
7.50000000
2.90000000
8.80000000
6.40000000
6.00000000
8.30000000
3.40000000
2.00000000
4.90000000
5.40000000
4.90000000
5.20000000
2.40000000
1.40000000
3.70000000
1.70000000
3.90000000
10.40000000
5.00000000
8.80000000
2.70000000
6.70000000
3.90000000
6.50000000
7.70000000
5.20000000
7.20000000
1.90000000
3.30000000
9.90000000
8.10000000
11.60000000
3.20000000
4.20000000
5.70000000
5.50000000
8.30000000
4.50000000
7.60000000
9.90000000
10.40000000
5.80000000
6.20000000
3.40000000
4.70000000
2.40000000
4.10000000
7.50000000
3.50000000
5.20000000
8.10000000
4.70000000
3.00000000
4.30000000
5.10000000
7.90000000
9.30000000
3.20000000
5.20000000
10.90000000
6.60000000
3.10000000
9.60000000
10.30000000
6.90000000
5.60000000
4.40000000
15.80000000
9.30000000
4.30000000
11.70000000
4.80000000
4.70000000
2.70000000
9.60000000
5.00000000
4.90000000
10.40000000
7.60000000
9.80000000
5.30000000
6.00000000
5.10000000
2.80000000
2.90000000
5.60000000
3.50000000
3.50000000
5.50000000
5.00000000
2.00000000
6.30000000
6.00000000
8.00000000
2.30000000
5.90000000
2.50000000
6.50000000
5.20000000
9.80000000
3.70000000
7.40000000
2.80000000
6.30000000
7.60000000
14.20000000
5.50000000
4.10000000
10.80000000
3.80000000
11.30000000
6.30000000
3.80000000
2.70000000
7.30000000
8.40000000
1.10000000
5.90000000
8.40000000
1.10000000
3.40000000
5.80000000
4.80000000
5.60000000
6.40000000
5.20000000
1.80000000
6.00000000
6.20000000
7.70000000
6.60000000
8.10000000
5.00000000
5.70000000
7.00000000
6.80000000
9.20000000
6.30000000
9.00000000
3.10000000
4.70000000
7.00000000
12.00000000
5.70000000
8.20000000
6.20000000
4.80000000
6.30000000
4.00000000
2.30000000
2.30000000
2.30000000
8.40000000
6.20000000
5.70000000
6.10000000
1.80000000
4.80000000
5.10000000
3.80000000
5.20000000
3.80000000
4.40000000
3.90000000
1.90000000
5.40000000
5.50000000
10.30000000
10.80000000
2.30000000
5.70000000
8.00000000
4.30000000
7.10000000
1.60000000
5.70000000
6.60000000
3.30000000
4.00000000
2.10000000
6.40000000
3.70000000
2.80000000
10.80000000
5.60000000
5.00000000
3.40000000
10.40000000
3.40000000
10.90000000
3.90000000
3.80000000
3.10000000
3.10000000
4.10000000
5.40000000
1.60000000
3.50000000
12.20000000
7.60000000
3.60000000
4.60000000
3.00000000
2.60000000
3.20000000
4.30000000
7.40000000
4.50000000
6.60000000
5.90000000
3.10000000
2.30000000
5.90000000
3.20000000
3.00000000
4.00000000
5.30000000
5.40000000
6.70000000
3.10000000
10.00000000
2.10000000
6.00000000
4.00000000
3.10000000
3.00000000
2.20000000
6.80000000
4.40000000
3.10000000
3.50000000
4.80000000
11.00000000
13.60000000
2.90000000
5.50000000
3.30000000
3.90000000
4.90000000
3.70000000
2.80000000
5.80000000
2.80000000
8.50000000
5.50000000
4.80000000
5.50000000
3.60000000
2.90000000
3.10000000
4.30000000
5.60000000
4.70000000
5.50000000
6.30000000
2.50000000
7.10000000
4.10000000
8.00000000
4.90000000
3.70000000
6.80000000
13.50000000
3.00000000
2.70000000
7.60000000
9.40000000
2.60000000
3.40000000
4.40000000
6.10000000
7.00000000
6.00000000
6.00000000
3.30000000
3.00000000
7.30000000
4.30000000
5.70000000
2.40000000
4.10000000
3.70000000
12.00000000
5.60000000
10.10000000
5.00000000
8.40000000
2.10000000
10.50000000
5.80000000
3.20000000
1.20000000
5.70000000
2.30000000
5.60000000
6.40000000
3.60000000
5.60000000
6.60000000
9.20000000
5.50000000
7.30000000
4.00000000
3.70000000
12.40000000
4.50000000
10.90000000
15.90000000
6.90000000
13.50000000
7.40000000
9.40000000
9.50000000
4.80000000
5.00000000
1.60000000
6.10000000
6.80000000
5.80000000
2.60000000
1.90000000
1.90000000
4.50000000
5.40000000
7.20000000
9.50000000
8.70000000
1.70000000
4.50000000
4.50000000
8.40000000
2.60000000
5.70000000
7.40000000
6.70000000
4.30000000
3.60000000
4.60000000
2.30000000
4.70000000
7.50000000
5.80000000
3.90000000
2.70000000
6.90000000
8.30000000
2.40000000
6.80000000
11.60000000
10.00000000
2.90000000
2.90000000
4.00000000
5.40000000
8.60000000
4.30000000
3.30000000
8.60000000
6.60000000
3.90000000
1.80000000
15.30000000
15.60000000
4.20000000
6.00000000
5.70000000
7.60000000
5.70000000
7.90000000
4.20000000
3.30000000
1.40000000
8.50000000
7.00000000
4.90000000
5.10000000
2.20000000
6.20000000
2.70000000
4.40000000
3.30000000
10.80000000
5.00000000
2.60000000
2.70000000
15.90000000
3.00000000
4.00000000
1.80000000
7.60000000
5.90000000
9.40000000
6.00000000
7.20000000
4.10000000
7.80000000
5.80000000
6.00000000
6.00000000
5.90000000
2.90000000
5.30000000
4.90000000
10.60000000
4.10000000
3.50000000
6.40000000
8.90000000
3.90000000
3.40000000
5.10000000
5.20000000
4.50000000
2.80000000
5.30000000
3.30000000
6.60000000
7.20000000
4.10000000
3.80000000
5.80000000
1.80000000
5.00000000
2.80000000
12.60000000
6.90000000
6.70000000
7.40000000
4.00000000
4.10000000
14.30000000
3.90000000
4.40000000
1.70000000
5.70000000
5.20000000
3.70000000
5.90000000
7.10000000
3.60000000
7.40000000
9.90000000
3.10000000
5.50000000
15.30000000
5.50000000
8.60000000
5.00000000
10.20000000
4.50000000
8.40000000
3.90000000
5.40000000
5.60000000
3.60000000
4.10000000
5.80000000
8.10000000
5.30000000
7.00000000
1.40000000
4.40000000
3.10000000
12.90000000
7.20000000
10.40000000
7.20000000
2.50000000
4.40000000
1.50000000
6.70000000
3.90000000
4.90000000
3.70000000
2.80000000
5.00000000
1.60000000
4.60000000
3.30000000
3.40000000
2.70000000
1.80000000
5.00000000
2.80000000
10.00000000
3.10000000
4.10000000
5.40000000
1.60000000
13.20000000
8.70000000
5.00000000
2.60000000
2.70000000
10.30000000
7.70000000
10.60000000
5.60000000
1.70000000
3.40000000
14.30000000
3.90000000
5.60000000
3.60000000
4.60000000
3.00000000
2.60000000
3.90000000
5.90000000
5.00000000
6.50000000
3.90000000
1.60000000
6.10000000
10.30000000
6.10000000
5.60000000
4.60000000
2.50000000
9.20000000
2.60000000
7.60000000
5.90000000
6.80000000
7.20000000
4.80000000
6.00000000
5.80000000
2.60000000
1.90000000
1.90000000
11.40000000
4.20000000
7.10000000
1.70000000
5.70000000
5.20000000
4.80000000
3.40000000
4.70000000
2.40000000
4.10000000
4.40000000
7.40000000
2.80000000
5.80000000
6.60000000
5.90000000
3.10000000
5.00000000
5.80000000
9.60000000
8.00000000
3.50000000
8.80000000
2.40000000
6.80000000
6.50000000
8.10000000
15.20000000
6.00000000
6.80000000
2.90000000
5.30000000
4.90000000
7.70000000
4.30000000
3.30000000
8.30000000
7.70000000
5.20000000
12.90000000
15.20000000
5.60000000
5.00000000
3.40000000
4.30000000
7.40000000
6.30000000
5.00000000
4.50000000
4.90000000
2.90000000
3.90000000
8.00000000
10.30000000
6.60000000
2.00000000
5.00000000
1.90000000
3.90000000
4.70000000
7.10000000
10.00000000
12.60000000
3.50000000
5.20000000
6.60000000
2.70000000
6.90000000
12.10000000
6.30000000
5.80000000
12.00000000
7.80000000
2.50000000
8.90000000
10.80000000
5.20000000
8.20000000
1.30000000
4.20000000
5.20000000
9.60000000
9.40000000
2.60000000
4.50000000
3.80000000
5.20000000
3.80000000
3.30000000
3.20000000
4.40000000
6.30000000
3.20000000
3.90000000
1.30000000
8.00000000
14.00000000
11.40000000
3.20000000
5.20000000
11.40000000
7.60000000
6.60000000
5.50000000
6.30000000
2.50000000
6.90000000
4.60000000
2.90000000
4.80000000
6.60000000
1.90000000
1.70000000
4.80000000
12.20000000
3.00000000
5.80000000
3.40000000
6.60000000
3.90000000
1.80000000
12.20000000
6.60000000
5.00000000
5.00000000
1.60000000
6.10000000
7.80000000
6.90000000
8.90000000
3.70000000
7.10000000
3.40000000
2.60000000
8.40000000
6.20000000
7.10000000
7.50000000
2.90000000
8.90000000
5.60000000
5.30000000
5.20000000
3.10000000
4.70000000
7.40000000
4.00000000
3.10000000
3.00000000
2.20000000
5.60000000
10.00000000
2.10000000
5.90000000
2.10000000
2.60000000
5.20000000
5.20000000
2.70000000
8.10000000
5.00000000
7.80000000
5.00000000
8.80000000
4.20000000
7.50000000
5.80000000
3.10000000
3.90000000
1.90000000
5.40000000
8.70000000
6.60000000
3.10000000
9.40000000
4.20000000
3.00000000
9.00000000
5.20000000
1.80000000
6.00000000
2.00000000
10.50000000
5.80000000
10.40000000
3.90000000
3.80000000
8.40000000
6.80000000
5.10000000
5.20000000
2.80000000
5.40000000
9.20000000
7.60000000
2.80000000
4.40000000
6.60000000
9.30000000
2.50000000
6.30000000
5.20000000
5.90000000
4.40000000
3.10000000
3.50000000
11.20000000
9.90000000
10.60000000
4.50000000
9.00000000
11.40000000
3.70000000
6.00000000
8.00000000
7.30000000
5.50000000
4.10000000
5.00000000
5.50000000
12.40000000
6.00000000
6.00000000
3.30000000
6.80000000
9.50000000
13.20000000
3.00000000
4.00000000
8.00000000
5.30000000
7.80000000
4.30000000
3.60000000
4.60000000
2.30000000
6.10000000
5.60000000
7.40000000
5.30000000
3.30000000
6.60000000
8.40000000
6.40000000
10.30000000
6.90000000
10.50000000
5.90000000
5.20000000
4.40000000
5.70000000
7.80000000
4.00000000
10.30000000
7.20000000
6.30000000
6.00000000
10.70000000
10.30000000
8.70000000
4.10000000
3.50000000
10.50000000
8.40000000
1.10000000
6.90000000
2.40000000
2.20000000
5.00000000
12.10000000
8.10000000
3.10000000
2.40000000
3.40000000
2.20000000
4.50000000
7.40000000
3.20000000
5.10000000
2.20000000
2.80000000
1.50000000
5.90000000
3.20000000
3.00000000
4.00000000
4.80000000
5.20000000
4.70000000
14.30000000
12.90000000
4.70000000
3.00000000
4.30000000
4.70000000
3.70000000
6.80000000
7.50000000
6.10000000
1.80000000
4.80000000
4.00000000
4.40000000
6.10000000
12.50000000
4.00000000
3.70000000
4.50000000
5.40000000
4.20000000
9.90000000
5.70000000
3.80000000
2.60000000
11.50000000
5.90000000
3.10000000
0.90000000
11.00000000
13.60000000
2.80000000
5.00000000
6.40000000
5.00000000
8.40000000
8.10000000
4.20000000
11.00000000
7.90000000
7.60000000
7.60000000
11.40000000
6.50000000
3.60000000
9.30000000
2.80000000
8.50000000
5.10000000
3.60000000
7.90000000
7.00000000
8.90000000
3.90000000
4.70000000
5.20000000
9.80000000
8.70000000
12.60000000
5.10000000
8.30000000
8.10000000
10.00000000
11.50000000
3.00000000
2.70000000
4.00000000
8.50000000
7.00000000
6.90000000
9.90000000
5.10000000
3.20000000
4.20000000
5.70000000
3.10000000
5.90000000
7.10000000
3.60000000
7.60000000
7.40000000
9.00000000
3.60000000
5.60000000
5.60000000
1.20000000
5.70000000
2.30000000
5.60000000
9.70000000
10.40000000
5.40000000
4.90000000
5.20000000
2.30000000
5.10000000
5.20000000
4.50000000
3.10000000
5.10000000
2.80000000
2.90000000
5.60000000
1.80000000
1.40000000
3.70000000
1.70000000
3.90000000
9.90000000
5.10000000
2.20000000
6.20000000
3.30000000
7.90000000
4.20000000
3.30000000
5.00000000
9.30000000
6.90000000
6.60000000
3.30000000
4.00000000
2.80000000
8.90000000
3.90000000
4.90000000
4.10000000
7.80000000
6.00000000
2.40000000
4.10000000
3.70000000
9.20000000
1.20000000
5.10000000
2.70000000
3.30000000
2.80000000
1.60000000
5.70000000
7.60000000
6.30000000
7.20000000
6.80000000
1.40000000
7.40000000
4.00000000
4.10000000
3.90000000
4.40000000
3.30000000
11.50000000
6.70000000
4.90000000
7.90000000
4.10000000
8.00000000
5.20000000
1.90000000
3.30000000
10.00000000
6.40000000
3.70000000
2.80000000
5.40000000
4.40000000
6.40000000
7.90000000
7.00000000
6.80000000
8.40000000
8.30000000
2.00000000
9.60000000
7.60000000
3.10000000
5.70000000
7.40000000
9.90000000
5.00000000
4.90000000
5.10000000
5.90000000
5.50000000
8.10000000
2.30000000
5.70000000
9.70000000
4.30000000
12.40000000
3.50000000
5.50000000
5.00000000
6.00000000
6.30000000
3.80000000
2.70000000
3.10000000
4.80000000
5.50000000
3.60000000
4.50000000
3.40000000
10.40000000
3.50000000
5.40000000
7.20000000
6.30000000
8.30000000
4.50000000
3.90000000
12.20000000
6.90000000
2.30000000
5.90000000
2.50000000
5.40000000
6.00000000
6.00000000
8.10000000
9.20000000
5.50000000
7.10000000
2.90000000
5.50000000
5.60000000
9.90000000
6.50000000
3.10000000
4.30000000
5.60000000
8.50000000
4.80000000
5.60000000
6.10000000
1.50000000
4.20000000
6.70000000
4.20000000
6.30000000
4.00000000
2.30000000
2.30000000
9.00000000
5.80000000
5.70000000
3.70000000
2.30000000
3.40000000
2.30000000
6.90000000
4.80000000
4.70000000
2.70000000
8.00000000
5.40000000
6.70000000
3.70000000
7.30000000
4.30000000
12.00000000
3.80000000
8.10000000
2.60000000
6.60000000
11.20000000
5.30000000
4.90000000
6.10000000
6.90000000
4.60000000
2.00000000
3.60000000
6.00000000
6.90000000
9.40000000
4.40000000
6.80000000
6.10000000
5.60000000
4.40000000
5.80000000
10.40000000
3.40000000
7.10000000
6.00000000
3.10000000
5.90000000
6.70000000
3.90000000
11.50000000
12.10000000
8.20000000
6.20000000
5.10000000
4.30000000
7.10000000
1.60000000
7.60000000
4.10000000
3.80000000
9.70000000
4.80000000
3.50000000
4.00000000
2.30000000
8.20000000
6.70000000
7.70000000
6.20000000
1.60000000
4.10000000
2.40000000
2.80000000
3.80000000
1.60000000
2.90000000
8.50000000
6.20000000
2.20000000
2.60000000
4.30000000
2.90000000
4.00000000
5.40000000
11.20000000
8.70000000
1.70000000
2.30000000
10.70000000
6.70000000
8.30000000
3.40000000
2.00000000
8.00000000
8.40000000
1.10000000
3.40000000
8.20000000
6.70000000
3.20000000
8.10000000
5.00000000
5.10000000
3.70000000
2.30000000
3.40000000
2.30000000
7.50000000
6.70000000
3.90000000
6.60000000
5.50000000
12.70000000
7.00000000
6.80000000
4.20000000
4.80000000
4.70000000
2.70000000
6.30000000
5.10000000
8.30000000
4.30000000
3.10000000
4.10000000
5.40000000
1.60000000
13.20000000
8.40000000
6.60000000
3.90000000
1.80000000
10.40000000
4.10000000
3.50000000
5.10000000
2.10000000
2.60000000
5.20000000
5.20000000
2.70000000
8.40000000
6.20000000
7.70000000
5.60000000
16.40000000
3.00000000
2.70000000
6.30000000
3.70000000
6.80000000
8.80000000
11.40000000
4.80000000
7.20000000
6.80000000
2.70000000
5.70000000
7.80000000
5.60000000
5.80000000
8.10000000
4.00000000
10.40000000
3.40000000
5.50000000
3.20000000
5.10000000
2.20000000
2.80000000
8.30000000
3.80000000
11.50000000
7.60000000
8.10000000
4.40000000
3.10000000
3.50000000
5.70000000
7.60000000
5.90000000
5.50000000
5.40000000
7.20000000
9.10000000
3.50000000
5.20000000
9.40000000
5.00000000
7.30000000
7.40000000
4.00000000
4.10000000
3.20000000
10.70000000
6.70000000
8.30000000
3.40000000
2.00000000
5.90000000
2.40000000
3.40000000
2.20000000
4.50000000
4.40000000
2.90000000
5.30000000
4.90000000
12.00000000
7.60000000
6.80000000
4.10000000
8.00000000
3.30000000
6.00000000
8.00000000
9.20000000
5.20000000
9.40000000
5.20000000
1.80000000
6.00000000
5.60000000
3.10000000
4.70000000
10.70000000
9.30000000
9.60000000
6.20000000
1.60000000
4.10000000
9.60000000
4.20000000
8.00000000
1.50000000
4.20000000
6.70000000
3.40000000
8.50000000
7.00000000
7.10000000
5.00000000
4.90000000
5.20000000
5.70000000
3.80000000
2.60000000
8.80000000
9.50000000
3.60000000
8.10000000
12.80000000
2.80000000
8.50000000
9.60000000
11.80000000
3.90000000
1.30000000
8.00000000
7.30000000
9.90000000
8.70000000
2.50000000
4.40000000
1.50000000
10.00000000
10.40000000
7.00000000
5.90000000
5.00000000
9.30000000
6.00000000
3.10000000
8.10000000
6.90000000
11.50000000
2.40000000
2.20000000
5.00000000
9.40000000
6.00000000
9.40000000
7.20000000
4.80000000
8.50000000
6.40000000
9.50000000
4.30000000
12.90000000
8.30000000
4.50000000
4.50000000
1.30000000
4.20000000
5.20000000
7.80000000
6.70000000
4.90000000
4.70000000
2.40000000
4.10000000
3.70000000
7.90000000
5.40000000
4.20000000
7.70000000
10.50000000
5.80000000
3.90000000
7.40000000
2.80000000
5.70000000
5.10000000
2.80000000
2.90000000
5.60000000
2.80000000
7.30000000
4.30000000
8.70000000
2.30000000
5.70000000
9.70000000
7.00000000
1.40000000
4.40000000
7.90000000
6.10000000
7.80000000
4.80000000
5.50000000
3.60000000
9.40000000
19.60000000
9.40000000
8.00000000
3.50000000
11.10000000
4.20000000
3.00000000
8.00000000
5.00000000
4.50000000
4.90000000
3.70000000
3.90000000
1.60000000
6.10000000
5.00000000
5.20000000
2.80000000
5.40000000
4.20000000
1.40000000
3.70000000
1.70000000
3.90000000
9.30000000
2.30000000
5.90000000
2.50000000
5.10000000
5.90000000
7.10000000
3.60000000
10.50000000
9.10000000
6.40000000
3.70000000
2.80000000
9.70000000
4.40000000
6.80000000
2.00000000
8.20000000
6.20000000
5.80000000
1.60000000
4.60000000
3.30000000
3.40000000
2.70000000
1.80000000
5.00000000
2.80000000
12.20000000
6.60000000
3.10000000
4.60000000
2.50000000
6.30000000
5.20000000
5.90000000
4.30000000
3.60000000
4.60000000
2.30000000
7.60000000
2.80000000
5.00000000
4.90000000
7.70000000
5.20000000
6.50000000
3.20000000
5.20000000
15.00000000
6.60000000
6.10000000
2.40000000
6.80000000
8.90000000
4.50000000
8.40000000
9.30000000
6.80000000
7.20000000
6.10000000
1.80000000
4.80000000
2.20000000
4.60000000
2.50000000
9.20000000
2.40000000
5.40000000
4.90000000
5.20000000
2.80000000
7.60000000
11.40000000
7.90000000
4.20000000
3.30000000
4.90000000
6.30000000
3.80000000
2.70000000
3.00000000
3.90000000
1.90000000
5.40000000
7.30000000
3.40000000
10.40000000
5.10000000
5.30000000
4.90000000
12.40000000
5.90000000
3.10000000
1.20000000
3.90000000
4.90000000
3.70000000
2.80000000
4.60000000
3.20000000
4.20000000
5.70000000
10.20000000
5.80000000
4.80000000
5.30000000
3.30000000
6.60000000
4.30000000
2.80000000
3.80000000
1.60000000
2.90000000
7.60000000
8.90000000
3.90000000
10.00000000
5.30000000
6.50000000
6.00000000
6.90000000
7.40000000
5.80000000
2.60000000
1.90000000
1.90000000
4.30000000
5.40000000
5.60000000
3.60000000
2.10000000
5.90000000
3.20000000
3.00000000
4.00000000
2.50000000
10.00000000
12.00000000
3.60000000
5.60000000
4.20000000
5.70000000
7.40000000
12.80000000
11.70000000
6.50000000
3.60000000
12.50000000
2.90000000
5.50000000
4.40000000
4.40000000
3.30000000
11.30000000
5.90000000
5.50000000
8.70000000
7.70000000
14.70000000
4.50000000
7.00000000
6.60000000
14.80000000
6.60000000
2.00000000
5.60000000
3.70000000
7.10000000
3.40000000
3.30000000
12.20000000
10.10000000
5.60000000
5.30000000
10.90000000
5.50000000
4.50000000
6.30000000
4.00000000
2.30000000
2.30000000
4.70000000
6.20000000
2.20000000
2.60000000
8.60000000
1.90000000
1.70000000
4.80000000
6.20000000
1.90000000
3.90000000
4.70000000
8.40000000
4.30000000
7.40000000
9.60000000
10.00000000
5.00000000
6.60000000
3.30000000
4.00000000
2.50000000
3.20000000
4.40000000
6.30000000
12.10000000
3.90000000
3.80000000
2.20000000
4.40000000
6.40000000
9.80000000
7.90000000
12.90000000
5.60000000
5.00000000
4.50000000
4.30000000
3.30000000
11.50000000
4.80000000
5.60000000
3.80000000
12.00000000
11.90000000
6.30000000
5.40000000
6.30000000
6.00000000
11.80000000
8.40000000
1.10000000
3.70000000
3.90000000
8.00000000
6.30000000
5.20000000
9.80000000
5.00000000
8.40000000
1.10000000
3.40000000
4.60000000
3.60000000
4.60000000
3.00000000
2.60000000
12.70000000
3.90000000
4.60000000
3.50000000
5.50000000
5.00000000
3.80000000
1.70000000
5.70000000
5.20000000
4.30000000
3.10000000
4.30000000
5.60000000
5.50000000
3.40000000
4.70000000
2.40000000
4.10000000
5.30000000
1.90000000
3.30000000
15.00000000
7.60000000
2.80000000
4.50000000
2.50000000
8.90000000
11.50000000
3.00000000
5.80000000
7.60000000
8.30000000
2.00000000
5.10000000
5.10000000
2.20000000
6.20000000
3.20000000
5.00000000
2.60000000
2.70000000
11.10000000
10.30000000
7.20000000
5.50000000
4.10000000
8.00000000
9.40000000
2.60000000
2.10000000
6.60000000
5.90000000
3.10000000
5.70000000
5.40000000
6.70000000
6.60000000
7.50000000
2.90000000
4.10000000
5.70000000
7.60000000
3.70000000
11.00000000
19.30000000
7.50000000
6.90000000
4.60000000
2.00000000
6.80000000
4.80000000
3.50000000
4.00000000
5.30000000
7.50000000
5.80000000
1.70000000
6.00000000
6.00000000
13.80000000
8.10000000
3.20000000
4.40000000
6.10000000
12.30000000
7.40000000
7.10000000
5.80000000
15.90000000
4.00000000
3.70000000
4.50000000
10.00000000
2.10000000
9.40000000
5.60000000
4.40000000
9.90000000
9.90000000
3.50000000
1.20000000
5.70000000
2.30000000
5.60000000
5.10000000
5.00000000
8.80000000
3.30000000
5.00000000
8.40000000
6.60000000
5.60000000
1.70000000
3.40000000
4.20000000
5.00000000
1.60000000
6.10000000
7.80000000
6.90000000
12.10000000
9.90000000
5.20000000
1.20000000
5.10000000
2.70000000
3.30000000
2.80000000
3.50000000
3.80000000
5.20000000
3.80000000
3.10000000
10.30000000
7.40000000
5.10000000
5.20000000
4.50000000
5.50000000
9.20000000
5.50000000
1.80000000
6.00000000
6.00000000
3.30000000
3.20000000
3.60000000
7.90000000
6.00000000
8.90000000
3.90000000
14.00000000
3.00000000
4.00000000
5.40000000
4.10000000
3.80000000
6.60000000
4.10000000
7.80000000
9.00000000
4.60000000
2.90000000
4.80000000
8.10000000
4.20000000
13.50000000
8.70000000
1.70000000
2.30000000
5.50000000
6.30000000
2.50000000
3.50000000
2.90000000
4.00000000
5.40000000
8.50000000
5.20000000
4.70000000
5.90000000
4.00000000
3.10000000
3.00000000
2.20000000
5.70000000
2.60000000
6.60000000
10.60000000
2.70000000
6.90000000
9.30000000
5.90000000
5.20000000
7.50000000
4.70000000
3.00000000
4.30000000
3.10000000
12.90000000
5.50000000
4.30000000
7.10000000
1.60000000
12.40000000
4.30000000
11.60000000
12.90000000
4.70000000
4.00000000
3.10000000
3.00000000
2.20000000
6.00000000
5.50000000
21.20000000
3.00000000
4.00000000
3.20000000
8.90000000
3.90000000
6.50000000
3.20000000
5.10000000
2.20000000
2.80000000
2.00000000
7.60000000
5.90000000
5.40000000
6.90000000
4.60000000
2.00000000
5.00000000
3.50000000
5.50000000
5.00000000
4.00000000
4.30000000
7.40000000
5.80000000
4.40000000
6.10000000
6.20000000
6.60000000
5.90000000
3.10000000
2.90000000
3.20000000
4.40000000
6.30000000
7.60000000
7.50000000
2.90000000
4.90000000
5.20000000
9.80000000
4.60000000
2.80000000
8.50000000
11.40000000
6.60000000
9.60000000
4.20000000
16.40000000
4.50000000
5.20000000
2.90000000
5.30000000
4.90000000
7.70000000
1.90000000
3.30000000
11.80000000
3.90000000
1.60000000
6.10000000
11.20000000
3.80000000
13.30000000
14.10000000
5.90000000
5.50000000
8.10000000
4.60000000
2.90000000
4.80000000
5.90000000
4.10000000
8.00000000
4.00000000
4.30000000
3.60000000
4.60000000
2.30000000
1.40000000
5.90000000
3.20000000
3.00000000
4.00000000
8.90000000
3.00000000
5.80000000
4.40000000
7.20000000
6.80000000
5.70000000
6.30000000
3.80000000
2.70000000
0.90000000
7.40000000
4.00000000
4.10000000
7.90000000
5.00000000
4.90000000
5.70000000
5.90000000
5.00000000
7.90000000
5.40000000
6.70000000
3.50000000
1.90000000
3.90000000
4.70000000
6.10000000
11.00000000
9.80000000
8.30000000
4.50000000
2.50000000
8.30000000
3.40000000
2.00000000
8.70000000
7.70000000
11.60000000
6.00000000
6.70000000
8.10000000
14.20000000
5.60000000
1.70000000
3.40000000
8.10000000
7.60000000
2.80000000
2.60000000
1.40000000
3.70000000
1.70000000
3.90000000
7.70000000
5.40000000
4.20000000
13.00000000
10.00000000
6.00000000
7.00000000
1.40000000
4.40000000
3.20000000
7.00000000
6.80000000
11.90000000
10.10000000
4.40000000
3.30000000
12.60000000
5.00000000
8.80000000
2.20000000
5.40000000
5.60000000
3.60000000
3.80000000
1.30000000
4.20000000
5.20000000
5.60000000
5.90000000
7.10000000
3.60000000
10.60000000
5.50000000
6.20000000
5.20000000
4.70000000
8.10000000
3.60000000
4.60000000
3.00000000
2.60000000
2.70000000
1.20000000
5.70000000
2.30000000
5.60000000
3.60000000
6.70000000
3.90000000
5.50000000
6.30000000
6.00000000
7.50000000
5.10000000
8.30000000
5.60000000
3.70000000
6.80000000
11.50000000
5.30000000
12.20000000
6.30000000
9.50000000
6.90000000
7.70000000
5.20000000
2.80000000
5.40000000
7.10000000
5.30000000
4.90000000
4.30000000
4.60000000
2.50000000
9.20000000
4.10000000
5.80000000
8.10000000
4.40000000
3.20000000
5.20000000
13.50000000
2.80000000
5.00000000
7.70000000
4.80000000
3.50000000
4.00000000
6.80000000
6.00000000
3.10000000
10.00000000
4.10000000
3.50000000
10.40000000
6.10000000
6.30000000
12.00000000
8.10000000
2.40000000
6.80000000
9.80000000
8.40000000
1.10000000
3.40000000
5.50000000
6.90000000
7.90000000
3.10000000
4.30000000
5.60000000
15.80000000
3.90000000
4.50000000
4.40000000
3.10000000
3.50000000
6.30000000
12.20000000
5.90000000
6.30000000
4.00000000
2.30000000
2.30000000
5.90000000
9.40000000
2.60000000
4.70000000
6.10000000
1.80000000
4.80000000
4.80000000
2.30000000
5.90000000
2.50000000
5.60000000
4.40000000
6.40000000
10.80000000
7.60000000
7.50000000
3.90000000
8.00000000
4.80000000
2.50000000
6.30000000
5.20000000
6.90000000
2.50000000
4.40000000
1.50000000
10.40000000
6.60000000
3.10000000
10.00000000
5.00000000
10.50000000
7.20000000
4.80000000
4.50000000
5.00000000
1.60000000
6.10000000
10.20000000
2.90000000
5.50000000
9.40000000
9.90000000
4.00000000
5.00000000
4.50000000
4.90000000
2.30000000
2.10000000
2.60000000
5.20000000
5.20000000
6.30000000
9.30000000
8.80000000
5.60000000
4.40000000
15.80000000
9.60000000
3.10000000
4.70000000
7.30000000
7.60000000
11.10000000
2.40000000
3.40000000
2.20000000
4.50000000
11.30000000
12.50000000
6.50000000
3.60000000
10.40000000
4.10000000
3.80000000
7.70000000
1.70000000
5.70000000
5.20000000
6.50000000
5.10000000
2.20000000
6.20000000
2.30000000
10.00000000
10.40000000
4.30000000
3.30000000
7.80000000
8.10000000
5.00000000
9.30000000
4.40000000
6.80000000
2.00000000
5.70000000
7.40000000
7.40000000
4.50000000
8.40000000
8.80000000
7.40000000
6.50000000
7.40000000
2.80000000
14.40000000
3.00000000
2.70000000
4.10000000
6.00000000
6.90000000
6.00000000
3.60000000
7.90000000
5.50000000
10.30000000
13.70000000
4.00000000
3.70000000
4.80000000
5.70000000
7.80000000
11.70000000
8.10000000
1.90000000
2.90000000
4.00000000
5.40000000
6.20000000
3.70000000
2.30000000
3.40000000
2.30000000
5.70000000
5.10000000
2.80000000
2.90000000
5.60000000
3.50000000
1.20000000
5.10000000
2.70000000
3.30000000
2.80000000
3.70000000
5.80000000
14.50000000
9.50000000
5.30000000
4.80000000
5.50000000
3.60000000
10.90000000
3.90000000
3.80000000
9.40000000
5.90000000
3.10000000
4.10000000
6.20000000
2.20000000
2.60000000
8.90000000
5.60000000
11.00000000
7.50000000
5.80000000
5.80000000
2.40000000
2.20000000
5.00000000
6.00000000
6.60000000
9.50000000
8.00000000
3.50000000
11.70000000
6.40000000
8.80000000
2.70000000
6.90000000
10.80000000
6.20000000
1.60000000
4.10000000
2.70000000
4.30000000
7.10000000
1.60000000
6.30000000
5.80000000
2.60000000
1.90000000
1.90000000
4.60000000
3.70000000
7.10000000
3.40000000
2.70000000
2.40000000
4.10000000
3.70000000
11.90000000
3.60000000
5.60000000
5.70000000
5.00000000
2.60000000
2.70000000
5.90000000
5.30000000
3.30000000
6.60000000
8.50000000
5.60000000
5.30000000
3.80000000
2.50000000
8.90000000
4.40000000
3.90000000
4.90000000
3.70000000
2.80000000
3.90000000
6.00000000
8.00000000
4.10000000
4.80000000
4.70000000
2.70000000
11.30000000
6.80000000
5.40000000
6.00000000
6.00000000
3.30000000
7.00000000
3.50000000
5.20000000
14.90000000
11.20000000
4.70000000
3.00000000
4.30000000
9.10000000
5.80000000
11.00000000
5.60000000
5.00000000
9.40000000
16.40000000
5.20000000
9.10000000
1.50000000
4.20000000
6.70000000
3.70000000
2.60000000
6.60000000
12.50000000
1.90000000
1.70000000
4.80000000
5.50000000
5.50000000
6.30000000
2.50000000
11.80000000
4.20000000
5.80000000
8.50000000
7.00000000
2.70000000
5.70000000
7.60000000
8.90000000
9.90000000
4.70000000
3.10000000
4.10000000
5.40000000
1.60000000
5.80000000
5.90000000
5.20000000
5.90000000
9.20000000
5.50000000
3.80000000
5.20000000
1.80000000
6.00000000
2.40000000
10.70000000
9.50000000
3.80000000
5.20000000
3.80000000
4.90000000
3.40000000
10.40000000
6.10000000
4.80000000
5.60000000
4.60000000
3.40000000
4.70000000
2.40000000
4.10000000
3.20000000
7.70000000
5.20000000
9.80000000
8.70000000
1.70000000
2.40000000
8.40000000
6.20000000
3.00000000
8.20000000
6.20000000
5.20000000
7.90000000
4.20000000
3.30000000
3.20000000
1.60000000
4.60000000
3.30000000
3.40000000
8.30000000
8.30000000
2.00000000
5.80000000
2.30000000
5.70000000
9.60000000
7.90000000
7.30000000
5.40000000
4.90000000
5.20000000
3.40000000
2.80000000
3.80000000
1.60000000
2.90000000
6.30000000
4.10000000
7.80000000
11.50000000
8.40000000
1.10000000
4.40000000
10.40000000
3.40000000
4.50000000
9.90000000
10.30000000
5.50000000
4.10000000
5.20000000
7.30000000
4.30000000
7.00000000
3.20000000
4.20000000
5.70000000
7.10000000
11.40000000
5.80000000
10.40000000
5.60000000
6.60000000
3.90000000
1.80000000
9.90000000
6.60000000
2.00000000
13.10000000
9.00000000
5.10000000
5.20000000
4.50000000
8.00000000
10.30000000
3.10000000
6.00000000
6.00000000
7.90000000
6.60000000
3.30000000
4.00000000
2.80000000
8.90000000
3.90000000
4.50000000
6.40000000
3.70000000
2.80000000
4.80000000
10.50000000
5.80000000
3.30000000
5.40000000
7.20000000
4.50000000
10.00000000
2.10000000
5.60000000
8.20000000
6.70000000
10.10000000
7.60000000
5.30000000
6.70000000
4.90000000
3.90000000
3.90000000
1.30000000
8.00000000
13.80000000
9.10000000
1.80000000
5.00000000
2.80000000
10.70000000
5.70000000
3.80000000
2.60000000
6.20000000
5.00000000
8.40000000
3.90000000
3.90000000
1.90000000
5.40000000
9.80000000
4.20000000
3.00000000
6.70000000
4.90000000
4.60000000
8.50000000
7.00000000
2.20000000
2.90000000
4.00000000
5.40000000
8.90000000
7.50000000
5.80000000
2.90000000
4.30000000
7.10000000
1.60000000
4.90000000
1.20000000
5.70000000
2.30000000
5.60000000
8.80000000
3.00000000
5.80000000
5.60000000
8.40000000
1.10000000
3.40000000
10.10000000
4.20000000
10.80000000
5.60000000
5.30000000
5.10000000
5.90000000
5.20000000
8.50000000
9.50000000
3.20000000
8.30000000
3.40000000
2.00000000
7.30000000
5.80000000
15.70000000
6.30000000
5.60000000
5.10000000
5.20000000
4.50000000
9.00000000
4.20000000
8.00000000
8.00000000
3.50000000
10.40000000
9.30000000
8.30000000
6.60000000
3.10000000
9.40000000
4.20000000
3.00000000
11.50000000
8.30000000
2.00000000
4.50000000
9.90000000
12.60000000
5.30000000
6.60000000
10.00000000
2.10000000
7.40000000
2.50000000
8.90000000
6.50000000
5.90000000
5.50000000
10.80000000
7.40000000
6.10000000
1.30000000
4.20000000
5.20000000
8.80000000
10.40000000
4.60000000
2.90000000
5.30000000
4.90000000
4.60000000
10.50000000
5.80000000
2.10000000
10.70000000
11.80000000
4.40000000
6.80000000
3.70000000
3.90000000
1.90000000
5.40000000
4.70000000
11.00000000
10.20000000
5.80000000
2.60000000
1.90000000
1.90000000
6.00000000
2.80000000
8.50000000
4.00000000
8.20000000
6.70000000
4.60000000
4.30000000
3.60000000
4.60000000
2.30000000
3.30000000
3.50000000
5.50000000
5.00000000
5.20000000
7.90000000
11.10000000
7.50000000
2.90000000
3.80000000
12.00000000
6.30000000
2.10000000
2.60000000
5.20000000
5.20000000
3.40000000
12.20000000
5.80000000
6.00000000
8.00000000
5.40000000
2.70000000
6.90000000
8.20000000
3.20000000
5.20000000
10.50000000
3.20000000
5.10000000
2.20000000
2.80000000
1.10000000
7.40000000
4.00000000
4.10000000
3.80000000
8.90000000
3.90000000
8.40000000
7.70000000
8.30000000
7.40000000
2.80000000
6.30000000
3.70000000
2.30000000
3.40000000
2.30000000
7.60000000
5.00000000
4.50000000
4.90000000
2.80000000
12.90000000
5.80000000
6.70000000
3.90000000
5.60000000
5.90000000
7.10000000
3.60000000
1.80000000
10.30000000
12.50000000
3.50000000
5.20000000
11.20000000
5.80000000
14.00000000
9.70000000
7.60000000
9.80000000
5.70000000
7.40000000
6.70000000
3.20000000
4.20000000
5.70000000
9.30000000
2.80000000
5.00000000
4.00000000
8.20000000
6.20000000
13.30000000
3.00000000
4.00000000
12.10000000
9.10000000
1.20000000
5.10000000
2.70000000
3.30000000
2.80000000
1.30000000
5.40000000
4.90000000
5.20000000
8.10000000
14.90000000
2.50000000
4.40000000
1.50000000
6.90000000
6.60000000
5.90000000
3.10000000
10.90000000
3.90000000
3.80000000
5.80000000
4.10000000
3.80000000
6.50000000
2.40000000
4.10000000
3.70000000
10.20000000
5.20000000
1.80000000
6.00000000
4.50000000
2.40000000
6.80000000
8.40000000
6.60000000
9.90000000
7.60000000
5.90000000
8.40000000
5.60000000
1.70000000
3.40000000
6.20000000
5.00000000
8.80000000
8.20000000
7.60000000
3.70000000
4.10000000
7.80000000
5.50000000
5.90000000
3.20000000
3.00000000
4.00000000
3.30000000
3.10000000
4.10000000
5.40000000
1.60000000
11.10000000
3.00000000
2.70000000
7.10000000
3.10000000
4.70000000
7.80000000
3.40000000
4.70000000
2.40000000
4.10000000
5.20000000
5.20000000
4.70000000
6.70000000
5.00000000
2.60000000
2.70000000
13.30000000
11.60000000
2.60000000
6.60000000
9.80000000
5.10000000
8.30000000
4.30000000
4.40000000
6.10000000
6.60000000
6.00000000
6.90000000
9.90000000
5.00000000
7.50000000
1.80000000
5.00000000
2.80000000
13.80000000
7.60000000
2.80000000
2.10000000
5.30000000
3.30000000
6.60000000
9.00000000
4.10000000
3.50000000
8.90000000
2.40000000
2.20000000
5.00000000
8.40000000
1.90000000
1.70000000
4.80000000
6.40000000
6.60000000
3.90000000
1.80000000
5.70000000
7.00000000
6.80000000
4.90000000
4.30000000
7.40000000
9.80000000
6.00000000
9.30000000
6.10000000
1.80000000
4.80000000
2.50000000
2.50000000
6.30000000
5.20000000
6.20000000
5.70000000
3.80000000
2.60000000
4.80000000
5.50000000
15.60000000
5.60000000
4.40000000
8.70000000
9.90000000
5.70000000
5.00000000
8.40000000
7.10000000
10.30000000
11.50000000
12.10000000
6.20000000
2.20000000
2.60000000
13.40000000
5.50000000
3.50000000
6.40000000
3.70000000
2.80000000
8.40000000
2.30000000
5.70000000
13.20000000
6.80000000
7.90000000
5.40000000
6.70000000
2.40000000
3.90000000
4.90000000
3.70000000
2.80000000
8.10000000
6.40000000
8.80000000
4.50000000
8.40000000
6.60000000
4.70000000
3.00000000
4.30000000
1.70000000
3.90000000
1.30000000
8.00000000
6.60000000
5.40000000
7.20000000
15.30000000
3.90000000
8.10000000
6.60000000
2.00000000
6.40000000
8.30000000
4.50000000
9.60000000
3.80000000
9.60000000
2.30000000
5.90000000
2.50000000
9.10000000
6.90000000
7.60000000
4.40000000
6.40000000
15.20000000
4.50000000
7.20000000
7.20000000
6.80000000
2.10000000
6.00000000
6.00000000
13.40000000
5.90000000
3.10000000
4.10000000
5.10000000
2.20000000
6.20000000
3.90000000
1.60000000
4.60000000
3.30000000
3.40000000
4.10000000
6.30000000
4.00000000
2.30000000
2.30000000
3.10000000
7.30000000
4.30000000
7.40000000
3.40000000
10.40000000
2.60000000
5.70000000
7.60000000
16.00000000
10.90000000
6.00000000
3.10000000
10.40000000
5.20000000
7.10000000
5.20000000
2.80000000
5.40000000
5.60000000
6.50000000
3.60000000
10.70000000
5.50000000
4.10000000
5.90000000
10.40000000
3.40000000
2.40000000
8.10000000
13.80000000
9.40000000
2.60000000
7.90000000
5.60000000
5.00000000
2.10000000
3.20000000
4.40000000
6.30000000
4.80000000
2.40000000
3.40000000
2.20000000
4.50000000
8.30000000
7.60000000
6.30000000
5.10000000
2.80000000
2.90000000
5.60000000
3.30000000
1.70000000
5.70000000
5.20000000
11.40000000
6.60000000
4.60000000
7.70000000
5.20000000
10.40000000
2.90000000
5.50000000
3.30000000
6.30000000
6.00000000
6.00000000
1.40000000
3.70000000
1.70000000
3.90000000
9.00000000
8.90000000
3.90000000
7.00000000
4.80000000
3.50000000
4.00000000
2.70000000
4.00000000
3.10000000
3.00000000
2.20000000
4.60000000
4.60000000
2.50000000
9.20000000
8.50000000
4.00000000
3.70000000
9.90000000
8.40000000
1.10000000
6.60000000
4.80000000
5.60000000
3.80000000
5.50000000
6.30000000
2.50000000
4.30000000
5.70000000
7.80000000
6.70000000
5.30000000
4.90000000
5.60000000
6.00000000
6.00000000
3.30000000
3.60000000
4.40000000
3.10000000
3.50000000
8.20000000
4.30000000
3.30000000
10.60000000
4.30000000
16.40000000
6.10000000
7.20000000
4.80000000
4.70000000
2.70000000
5.20000000
3.10000000
4.30000000
5.60000000
5.80000000
3.60000000
7.90000000
13.00000000
13.30000000
7.00000000
1.40000000
4.40000000
4.20000000
6.60000000
3.30000000
4.00000000
7.10000000
10.00000000
5.80000000
1.90000000
3.30000000
11.40000000
7.90000000
4.20000000
3.30000000
5.90000000
6.20000000
1.60000000
4.10000000
2.40000000
2.80000000
3.80000000
1.60000000
2.90000000
8.50000000
7.20000000
4.80000000
5.20000000
3.90000000
1.60000000
6.10000000
9.00000000
3.60000000
5.60000000
5.40000000
3.90000000
8.00000000
7.50000000
1.50000000
4.20000000
6.70000000
3.40000000
8.10000000
5.00000000
8.30000000
6.90000000
11.20000000
6.30000000
3.80000000
2.70000000
1.90000000
5.40000000
4.20000000
11.30000000
4.60000000
2.90000000
4.80000000
3.60000000
5.20000000
9.80000000
2.60000000
1.90000000
3.90000000
4.70000000
9.40000000
3.60000000
4.60000000
3.00000000
2.60000000
3.30000000
5.80000000
8.10000000
2.50000000
8.40000000
6.20000000
7.70000000
5.60000000
11.70000000
11.40000000
5.00000000
9.20000000
5.50000000
3.60000000
3.70000000
6.80000000
7.30000000
3.80000000
5.20000000
3.80000000
4.10000000
6.90000000
4.60000000
2.00000000
4.10000000
4.40000000
3.30000000
10.60000000
5.40000000
5.60000000
3.60000000
4.70000000
5.90000000
5.00000000
12.60000000
8.10000000
7.80000000
9.90000000
3.70000000
3.70000000
7.10000000
3.40000000
11.30000000
10.20000000
5.00000000
1.60000000
6.10000000
9.60000000
8.70000000
1.70000000
2.60000000
10.00000000
12.40000000
5.00000000
4.90000000
6.80000000
4.10000000
8.00000000
4.00000000
4.80000000
5.50000000
3.60000000
6.60000000
3.10000000
6.30000000
6.50000000
3.60000000
6.50000000
2.90000000
5.30000000
4.90000000
10.60000000
4.10000000
3.50000000
11.20000000
6.80000000
6.30000000
4.30000000
3.60000000
4.60000000
2.30000000
3.30000000
4.30000000
7.40000000
9.20000000
6.00000000
3.10000000
5.50000000
5.20000000
9.80000000
4.00000000
2.40000000
6.80000000
12.60000000
2.80000000
5.00000000
8.40000000
5.60000000
1.70000000
3.40000000
6.60000000
4.10000000
8.00000000
2.80000000
10.00000000
8.60000000
6.60000000
3.90000000
1.80000000
5.20000000
2.60000000
6.60000000
20.00000000
6.20000000
2.90000000
4.00000000
5.40000000
8.40000000
7.20000000
4.80000000
6.40000000
4.30000000
19.70000000
5.50000000
7.40000000
7.60000000
11.50000000
7.60000000
2.80000000
3.60000000
7.00000000
6.80000000
8.40000000
8.30000000
2.00000000
4.40000000
7.40000000
2.80000000
6.40000000
4.00000000
3.10000000
3.00000000
2.20000000
6.30000000
5.40000000
5.60000000
3.60000000
4.60000000
3.80000000
5.20000000
3.80000000
6.00000000
5.00000000
8.80000000
1.10000000
6.40000000
3.70000000
2.80000000
6.40000000
5.00000000
2.60000000
2.70000000
10.90000000
5.60000000
8.70000000
1.90000000
3.90000000
4.70000000
8.20000000
3.90000000
1.90000000
5.40000000
5.70000000
5.40000000
4.20000000
10.60000000
6.20000000
2.20000000
2.60000000
13.30000000
17.60000000
13.70000000
5.50000000
4.10000000
3.60000000
7.40000000
4.00000000
4.10000000
8.80000000
5.60000000
5.00000000
7.80000000
5.20000000
9.90000000
5.90000000
5.20000000
8.80000000
5.00000000
11.70000000
9.40000000
2.60000000
4.70000000
5.80000000
13.60000000
7.50000000
2.90000000
6.20000000
3.70000000
6.80000000
8.70000000
6.30000000
3.80000000
2.70000000
1.70000000
10.30000000
8.20000000
6.00000000
6.00000000
3.30000000
3.30000000
5.40000000
7.20000000
8.50000000
3.60000000
5.60000000
6.00000000
4.80000000
5.50000000
3.60000000
4.20000000
1.20000000
5.10000000
2.70000000
3.30000000
2.80000000
3.00000000
6.60000000
10.00000000
3.70000000
2.30000000
3.40000000
2.30000000
14.20000000
4.50000000
9.90000000
6.20000000
1.60000000
4.10000000
4.30000000
5.30000000
4.90000000
5.60000000
7.70000000
5.20000000
12.60000000
4.20000000
6.50000000
12.90000000
6.10000000
2.50000000
8.90000000
5.50000000
4.40000000
3.30000000
9.90000000
10.00000000
2.10000000
13.00000000
6.60000000
5.40000000
1.70000000
5.70000000
5.20000000
4.60000000
8.90000000
3.90000000
6.20000000
5.00000000
4.50000000
4.90000000
1.80000000
6.60000000
5.90000000
3.10000000
6.40000000
5.60000000
4.40000000
4.20000000
10.70000000
9.80000000
5.10000000
2.20000000
6.20000000
4.60000000
5.20000000
1.80000000
6.00000000
3.80000000
1.30000000
4.20000000
5.20000000
5.60000000
8.20000000
6.20000000
4.00000000
8.50000000
7.00000000
6.20000000
7.70000000
7.40000000
3.90000000
8.00000000
6.90000000
3.90000000
1.60000000
6.10000000
9.20000000
9.90000000
6.80000000
2.30000000
5.70000000
7.00000000
2.40000000
4.10000000
3.70000000
9.60000000
3.20000000
5.20000000
9.80000000
2.70000000
6.90000000
6.40000000
7.60000000
5.90000000
9.90000000
12.40000000
8.20000000
6.70000000
6.10000000
7.50000000
5.80000000
4.80000000
5.40000000
6.70000000
4.90000000
9.20000000
5.50000000
2.00000000
6.00000000
8.00000000
2.90000000
5.70000000
7.40000000
9.00000000
4.10000000
3.80000000
13.10000000
13.10000000
2.30000000
5.90000000
2.50000000
4.70000000
11.00000000
9.60000000
1.60000000
4.60000000
3.30000000
3.40000000
3.50000000
5.20000000
2.80000000
5.40000000
5.40000000
3.10000000
4.10000000
5.40000000
1.60000000
6.40000000
4.70000000
3.00000000
4.30000000
3.50000000
4.30000000
7.10000000
1.60000000
7.50000000
9.30000000
6.60000000
10.40000000
3.40000000
6.70000000
1.90000000
1.70000000
4.80000000
11.20000000
9.90000000
2.30000000
1.40000000
3.70000000
1.70000000
3.90000000
9.30000000
7.20000000
6.80000000
7.10000000
6.40000000
7.50000000
2.80000000
3.80000000
1.60000000
2.90000000
7.10000000
1.20000000
5.70000000
2.30000000
5.60000000
2.30000000
6.00000000
6.90000000
8.60000000
11.40000000
5.50000000
5.20000000
4.70000000
12.90000000
5.90000000
3.10000000
6.50000000
3.50000000
5.20000000
7.80000000
4.80000000
3.50000000
4.00000000
13.40000000
3.90000000
4.50000000
3.20000000
4.20000000
5.70000000
5.50000000
8.30000000
4.50000000
4.20000000
3.60000000
7.90000000
9.50000000
2.40000000
2.20000000
5.00000000
4.90000000
5.70000000
7.80000000
3.30000000
8.30000000
3.40000000
2.00000000
8.70000000
4.80000000
5.60000000
6.90000000
8.40000000
1.10000000
3.40000000
10.30000000
3.90000000
3.80000000
7.10000000
5.60000000
5.30000000
1.80000000
5.10000000
5.20000000
4.50000000
11.80000000
3.00000000
2.70000000
7.10000000
4.60000000
2.90000000
4.80000000
7.60000000
6.00000000
7.20000000
2.10000000
2.60000000
5.20000000
5.20000000
6.10000000
6.90000000
12.10000000
4.40000000
6.80000000
5.00000000
4.30000000
3.30000000
7.70000000
5.50000000
6.30000000
2.50000000
6.50000000
7.90000000
7.00000000
5.90000000
7.10000000
3.60000000
3.60000000
6.60000000
3.30000000
4.00000000
6.90000000
9.50000000
8.70000000
10.00000000
4.20000000
4.40000000
6.10000000
7.20000000
3.40000000
4.70000000
2.40000000
4.10000000
3.40000000
12.20000000
5.90000000
6.30000000
4.00000000
2.30000000
2.30000000
4.00000000
5.70000000
3.80000000
2.60000000
9.80000000
8.40000000
1.10000000
9.20000000
5.30000000
11.00000000
5.00000000
4.90000000
5.50000000
5.00000000
8.40000000
3.40000000
4.80000000
4.70000000
2.70000000
5.90000000
5.00000000
1.60000000
6.10000000
6.80000000
2.50000000
4.40000000
1.50000000
12.70000000
4.20000000
14.10000000
2.90000000
5.50000000
4.70000000
2.40000000
3.40000000
2.20000000
4.50000000
7.20000000
1.90000000
3.30000000
12.80000000
2.80000000
8.50000000
4.10000000
8.10000000
5.00000000
4.30000000
1.80000000
5.00000000
2.80000000
9.20000000
7.60000000
19.50000000
3.00000000
4.00000000
0.90000000
4.60000000
2.50000000
9.20000000
5.00000000
3.60000000
4.60000000
3.00000000
2.60000000
3.20000000
8.90000000
3.90000000
4.50000000
7.30000000
4.30000000
9.20000000
6.90000000
7.60000000
4.40000000
6.40000000
7.10000000
8.40000000
6.20000000
5.20000000
9.90000000
9.10000000
7.00000000
1.40000000
4.40000000
10.10000000
8.10000000
5.00000000
3.20000000
5.10000000
2.20000000
2.80000000
4.30000000
5.80000000
2.60000000
1.90000000
1.90000000
7.70000000
4.20000000
3.00000000
7.90000000
4.40000000
3.10000000
3.50000000
5.10000000
10.50000000
5.80000000
3.80000000
5.80000000
8.10000000
9.40000000
7.60000000
10.20000000
5.80000000
10.70000000
8.70000000
1.70000000
2.60000000
3.20000000
4.40000000
6.30000000
5.70000000
3.40000000
10.40000000
2.30000000
6.00000000
6.00000000
5.80000000
8.10000000
11.70000000
3.50000000
5.50000000
5.00000000
3.10000000
5.50000000
14.00000000
4.50000000
8.40000000
8.50000000
6.10000000
7.60000000
7.90000000
4.20000000
3.30000000
1.60000000
3.10000000
4.30000000
5.60000000
4.30000000
2.50000000
6.30000000
5.20000000
13.00000000
9.00000000
6.30000000
6.00000000
7.60000000
6.70000000
3.90000000
12.40000000
3.80000000
7.40000000
5.90000000
3.20000000
3.00000000
4.00000000
2.20000000
12.00000000
7.70000000
5.90000000
5.50000000
8.10000000
3.10000000
4.70000000
8.10000000
6.90000000
4.60000000
2.00000000
2.80000000
3.90000000
1.30000000
8.00000000
6.70000000
3.70000000
7.10000000
3.40000000
4.80000000
1.50000000
4.20000000
6.70000000
9.40000000
4.00000000
3.70000000
3.90000000
5.10000000
2.80000000
2.90000000
5.60000000
2.20000000
4.10000000
7.80000000
7.20000000
5.10000000
8.30000000
13.70000000
12.60000000
6.60000000
2.00000000
11.00000000
3.00000000
5.80000000
2.50000000
5.40000000
4.90000000
5.20000000
4.80000000
5.90000000
5.00000000
10.70000000
7.40000000
7.60000000
10.40000000
4.50000000
8.00000000
3.50000000
6.30000000
3.90000000
4.90000000
3.70000000
2.80000000
3.40000000
5.70000000
7.60000000
10.30000000
6.30000000
5.20000000
5.30000000
3.30000000
6.60000000
5.30000000
6.70000000
4.90000000
6.90000000
6.10000000
1.80000000
4.80000000
7.50000000
10.30000000
10.70000000
7.60000000
13.90000000
7.70000000
15.90000000
3.00000000
4.00000000
4.10000000
5.80000000
2.60000000
1.90000000
1.90000000
3.60000000
5.20000000
2.80000000
5.40000000
12.50000000
4.50000000
9.00000000
11.40000000
8.90000000
5.20000000
9.90000000
5.90000000
5.20000000
8.70000000
7.60000000
2.80000000
5.20000000
5.10000000
2.20000000
6.20000000
5.10000000
5.40000000
6.70000000
4.50000000
5.90000000
5.50000000
6.40000000
4.80000000
5.50000000
3.60000000
5.00000000
5.80000000
11.30000000
4.30000000
3.60000000
4.60000000
2.30000000
1.50000000
8.10000000
11.00000000
7.30000000
4.30000000
7.40000000
7.20000000
6.80000000
7.10000000
5.00000000
10.90000000
10.40000000
6.30000000
1.20000000
5.10000000
2.70000000
3.30000000
2.80000000
2.40000000
4.40000000
6.10000000
7.00000000
7.70000000
5.20000000
10.40000000
6.30000000
6.50000000
4.40000000
3.30000000
11.40000000
5.70000000
3.80000000
2.60000000
6.50000000
6.10000000
1.80000000
4.80000000
7.60000000
5.00000000
4.90000000
4.80000000
1.70000000
5.70000000
5.20000000
11.40000000
6.60000000
6.50000000
2.50000000
4.40000000
1.50000000
8.60000000
4.40000000
3.10000000
3.50000000
4.80000000
11.00000000
9.10000000
3.90000000
1.90000000
5.40000000
7.00000000
3.50000000
5.50000000
5.00000000
5.40000000
5.00000000
8.80000000
6.30000000
6.60000000
2.00000000
3.90000000
3.90000000
4.90000000
3.70000000
2.80000000
11.40000000
3.90000000
3.80000000
3.50000000
3.20000000
4.20000000
5.70000000
5.30000000
9.90000000
9.90000000
6.90000000
8.50000000
5.20000000
9.80000000
1.80000000
1.40000000
3.70000000
1.70000000
3.90000000
9.50000000
9.20000000
5.50000000
4.90000000
4.70000000
3.00000000
4.30000000
3.10000000
6.00000000
8.00000000
2.90000000
5.90000000
3.20000000
3.00000000
4.00000000
2.90000000
1.90000000
3.90000000
4.70000000
7.90000000
3.10000000
4.10000000
5.40000000
1.60000000
2.00000000
4.60000000
2.50000000
9.20000000
2.40000000
6.00000000
6.00000000
9.00000000
7.50000000
5.80000000
3.80000000
8.30000000
4.50000000
9.00000000
2.90000000
5.50000000
8.80000000
6.00000000
9.20000000
1.50000000
4.20000000
6.70000000
4.20000000
3.90000000
8.00000000
5.30000000
8.10000000
5.00000000
7.00000000
4.50000000
8.40000000
13.40000000
8.60000000
6.90000000
4.60000000
2.00000000
11.80000000
14.00000000
5.60000000
7.60000000
2.50000000
6.30000000
5.20000000
16.00000000
8.00000000
8.90000000
3.90000000
5.40000000
2.50000000
8.90000000
8.90000000
1.90000000
1.70000000
4.80000000
12.90000000
5.90000000
3.10000000
1.90000000
3.10000000
4.30000000
5.60000000
8.50000000
5.60000000
4.40000000
6.40000000
2.70000000
6.90000000
6.40000000
7.60000000
5.90000000
10.20000000
2.80000000
5.00000000
5.90000000
4.30000000
7.40000000
4.30000000
6.30000000
6.00000000
9.40000000
6.60000000
3.10000000
5.30000000
10.00000000
2.10000000
9.30000000
9.30000000
4.30000000
7.40000000
4.00000000
4.10000000
5.20000000
3.20000000
5.20000000
8.00000000
4.00000000
3.10000000
3.00000000
2.20000000
9.10000000
7.60000000
6.30000000
5.70000000
7.40000000
8.60000000
4.80000000
3.50000000
4.00000000
2.60000000
4.10000000
7.80000000
6.40000000
6.00000000
6.00000000
3.30000000
2.20000000
8.40000000
6.20000000
5.20000000
6.70000000
4.90000000
6.10000000
5.00000000
4.50000000
4.90000000
2.60000000
5.70000000
7.80000000
8.40000000
6.00000000
3.10000000
6.70000000
5.90000000
5.00000000
6.20000000
1.30000000
4.20000000
5.20000000
7.10000000
5.40000000
7.20000000
7.60000000
4.10000000
8.00000000
4.60000000
2.40000000
6.80000000
7.90000000
4.30000000
7.10000000
1.60000000
9.40000000
4.10000000
3.50000000
8.60000000
7.50000000
2.90000000
6.40000000
3.60000000
4.60000000
3.00000000
2.60000000
4.70000000
8.40000000
1.10000000
3.40000000
2.30000000
5.40000000
4.20000000
12.60000000
9.90000000
7.20000000
6.30000000
3.80000000
2.70000000
1.60000000
8.20000000
6.70000000
4.20000000
3.60000000
7.90000000
5.10000000
8.20000000
6.20000000
3.70000000
6.60000000
5.90000000
3.10000000
3.80000000
5.00000000
2.60000000
2.70000000
7.60000000
1.20000000
5.70000000
2.30000000
5.60000000
2.10000000
12.00000000
8.50000000
7.20000000
4.80000000
11.60000000
4.20000000
7.90000000
3.80000000
5.20000000
3.80000000
3.70000000
5.50000000
11.70000000
2.90000000
5.30000000
4.90000000
5.10000000
10.30000000
14.00000000
6.80000000
4.30000000
1.80000000
5.00000000
2.80000000
15.00000000
4.00000000
3.70000000
9.30000000
8.30000000
2.00000000
10.40000000
8.10000000
2.90000000
12.20000000
5.90000000
6.60000000
3.90000000
1.80000000
5.70000000
6.30000000
4.00000000
2.30000000
2.30000000
11.00000000
18.10000000
5.50000000
9.20000000
4.20000000
9.90000000
5.80000000
8.10000000
2.40000000
10.70000000
14.10000000
18.80000000
9.80000000
3.90000000
1.30000000
8.00000000
8.60000000
4.60000000
2.90000000
4.80000000
4.10000000
10.40000000
3.40000000
4.50000000
2.30000000
5.90000000
2.50000000
6.70000000
7.90000000
4.20000000
3.30000000
1.10000000
8.00000000
3.50000000
11.80000000
5.60000000
5.30000000
3.00000000
5.40000000
5.60000000
3.60000000
2.60000000
6.00000000
6.90000000
7.80000000
3.20000000
5.10000000
2.20000000
2.80000000
7.50000000
8.40000000
1.10000000
5.60000000
7.90000000
7.60000000
3.70000000
2.30000000
3.40000000
2.30000000
7.90000000
3.40000000
10.40000000
2.10000000
5.10000000
5.20000000
4.50000000
8.40000000
6.40000000
7.90000000
3.70000000
7.10000000
3.40000000
2.10000000
10.50000000
5.80000000
2.40000000
10.00000000
9.40000000
6.60000000
11.40000000
3.90000000
1.60000000
6.10000000
6.50000000
7.40000000
2.80000000
10.10000000
5.50000000
4.10000000
4.50000000
4.40000000
6.40000000
7.10000000
8.50000000
7.00000000
2.60000000
2.40000000
4.10000000
3.70000000
14.60000000
7.60000000
4.80000000
5.10000000
8.30000000
4.10000000
2.80000000
3.80000000
1.60000000
2.90000000
9.20000000
3.10000000
4.70000000
7.90000000
4.80000000
4.70000000
2.70000000
6.40000000
6.70000000
3.90000000
7.80000000
1.60000000
4.60000000
3.30000000
3.40000000
10.00000000
5.80000000
8.00000000
5.20000000
1.80000000
6.00000000
5.00000000
5.20000000
4.70000000
8.00000000
6.20000000
2.20000000
2.60000000
4.40000000
6.40000000
3.70000000
2.80000000
4.90000000
5.10000000
2.80000000
2.90000000
5.60000000
2.90000000
5.00000000
1.60000000
6.10000000
10.20000000
7.40000000
10.30000000
5.60000000
5.00000000
1.60000000
2.90000000
4.00000000
5.40000000
6.20000000
2.10000000
2.60000000
5.20000000
5.20000000
2.60000000
5.40000000
4.90000000
5.20000000
9.00000000
3.80000000
14.40000000
3.00000000
5.80000000
7.10000000
10.30000000
5.80000000
4.30000000
3.30000000
10.50000000
5.30000000
4.90000000
13.40000000
3.00000000
2.70000000
7.70000000
4.10000000
3.80000000
6.70000000
2.60000000
6.60000000
11.90000000
6.90000000
12.90000000
8.70000000
1.70000000
3.10000000
3.40000000
4.70000000
2.40000000
4.10000000
5.80000000
2.30000000
5.70000000
8.70000000
6.60000000
3.30000000
4.00000000
7.80000000
6.10000000
5.70000000
8.30000000
3.40000000
2.00000000
5.90000000
2.40000000
3.40000000
2.20000000
4.50000000
9.00000000
4.40000000
6.80000000
7.20000000
3.50000000
5.20000000
7.30000000
7.00000000
1.40000000
4.40000000
3.20000000
7.00000000
6.80000000
6.00000000
2.80000000
8.50000000
8.90000000
10.00000000
7.20000000
5.60000000
1.70000000
3.40000000
7.90000000
9.50000000
7.50000000
9.40000000
2.60000000
3.60000000
6.50000000
3.60000000
13.00000000
5.30000000
9.00000000
1.90000000
3.30000000
14.70000000
6.20000000
1.60000000
4.10000000
2.30000000
12.90000000
4.90000000
8.90000000
3.90000000
10.30000000
9.90000000
2.10000000
5.90000000
7.10000000
3.60000000
1.70000000
5.50000000
6.30000000
2.50000000
14.80000000
3.90000000
3.30000000
5.70000000
7.60000000
4.70000000
3.20000000
4.40000000
6.30000000
8.20000000
4.20000000
3.00000000
10.20000000
4.80000000
5.60000000
3.20000000
5.30000000
3.30000000
6.60000000
7.50000000
2.40000000
2.20000000
5.00000000
6.40000000
5.00000000
8.40000000
8.10000000
14.80000000
3.70000000
6.80000000
8.00000000
4.30000000
15.10000000
3.60000000
5.60000000
13.10000000
6.90000000
10.10000000
1.90000000
3.30000000
12.50000000
6.10000000
1.80000000
4.80000000
4.00000000
6.90000000
4.60000000
2.00000000
12.20000000
11.70000000
5.80000000
2.60000000
1.90000000
1.90000000
3.40000000
8.10000000
5.00000000
5.20000000
2.60000000
6.60000000
8.10000000
5.90000000
3.20000000
3.00000000
4.00000000
3.00000000
12.20000000
4.70000000
8.20000000
6.20000000
11.30000000
6.60000000
3.60000000
6.30000000
6.00000000
11.70000000
15.40000000
7.50000000
5.80000000
7.60000000
6.30000000
6.60000000
3.40000000
4.70000000
2.40000000
4.10000000
3.60000000
5.40000000
5.60000000
3.60000000
2.10000000
5.90000000
7.10000000
3.60000000
5.80000000
5.50000000
4.10000000
10.80000000
3.80000000
7.70000000
8.20000000
6.70000000
4.80000000
3.90000000
1.60000000
6.10000000
6.30000000
1.20000000
5.10000000
2.70000000
3.30000000
2.80000000
6.40000000
5.60000000
5.30000000
7.60000000
4.10000000
3.50000000
9.70000000
10.00000000
3.80000000
1.90000000
3.90000000
4.70000000
6.80000000
6.00000000
6.00000000
10.70000000
9.50000000
3.20000000
5.30000000
3.30000000
6.60000000
7.10000000
9.40000000
2.60000000
10.90000000
13.70000000
3.60000000
5.60000000
6.00000000
4.80000000
5.50000000
3.60000000
7.00000000
5.60000000
15.40000000
5.90000000
3.10000000
5.40000000
5.60000000
4.40000000
7.90000000
4.70000000
3.00000000
4.30000000
10.70000000
3.00000000
2.70000000
5.70000000
7.40000000
2.80000000
9.10000000
8.40000000
1.10000000
3.40000000
6.50000000
6.00000000
3.10000000
4.00000000
10.50000000
5.80000000
2.30000000
2.40000000
4.10000000
3.70000000
8.40000000
12.90000000
9.60000000
8.70000000
1.70000000
1.80000000
1.80000000
5.00000000
2.80000000
9.20000000
10.00000000
8.80000000
5.20000000
9.80000000
2.20000000
5.40000000
4.20000000
9.60000000
6.70000000
3.90000000
11.00000000
6.00000000
12.50000000
4.20000000
12.00000000
7.50000000
2.90000000
5.60000000
5.70000000
3.80000000
2.60000000
9.20000000
8.30000000
2.00000000
10.70000000
4.20000000
6.60000000
2.80000000
3.80000000
1.60000000
2.90000000
8.50000000
5.10000000
2.20000000
6.20000000
10.30000000
3.90000000
3.80000000
3.10000000
3.60000000
7.90000000
4.80000000
3.90000000
1.30000000
8.00000000
6.80000000
5.10000000
8.30000000
5.80000000
5.20000000
4.70000000
14.90000000
3.00000000
4.00000000
2.50000000
7.30000000
4.30000000
6.10000000
8.90000000
3.90000000
4.90000000
7.60000000
13.90000000
4.80000000
5.60000000
5.00000000
5.40000000
7.20000000
5.10000000
6.60000000
3.90000000
1.80000000
6.40000000
5.00000000
4.50000000
4.90000000
1.80000000
5.10000000
5.20000000
4.50000000
6.10000000
4.30000000
3.30000000
8.10000000
4.00000000
3.10000000
3.00000000
2.20000000
7.00000000
5.90000000
5.50000000
6.80000000
1.60000000
4.60000000
3.30000000
3.40000000
4.80000000
10.40000000
3.40000000
4.80000000
4.50000000
8.40000000
4.50000000
4.30000000
7.40000000
9.60000000
3.50000000
5.20000000
4.30000000
2.90000000
5.30000000
4.90000000
7.60000000
5.20000000
1.80000000
6.00000000
2.60000000
7.60000000
5.90000000
6.90000000
3.60000000
4.60000000
3.00000000
2.60000000
4.30000000
2.80000000
8.50000000
5.80000000
2.50000000
8.90000000
6.80000000
3.20000000
5.20000000
13.20000000
5.60000000
5.00000000
1.80000000
12.00000000
6.90000000
7.00000000
6.80000000
10.90000000
13.60000000
4.60000000
2.90000000
4.80000000
2.80000000
3.20000000
4.40000000
6.30000000
5.10000000
6.50000000
3.60000000
12.30000000
8.40000000
1.10000000
5.90000000
5.90000000
5.20000000
8.50000000
5.00000000
4.90000000
6.50000000
5.40000000
6.70000000
4.30000000
4.40000000
3.10000000
3.50000000
7.40000000
6.60000000
3.30000000
4.00000000
6.00000000
7.70000000
6.10000000
2.50000000
6.30000000
5.20000000
7.20000000
5.30000000
4.90000000
11.00000000
5.20000000
8.70000000
6.70000000
4.90000000
7.70000000
3.10000000
4.70000000
10.50000000
6.90000000
19.20000000
12.00000000
6.10000000
9.20000000
4.30000000
13.30000000
7.20000000
4.80000000
3.80000000
10.00000000
2.10000000
7.10000000
3.20000000
4.20000000
5.70000000
6.30000000
3.20000000
5.10000000
2.20000000
2.80000000
2.50000000
4.40000000
3.30000000
12.10000000
2.50000000
4.40000000
1.50000000
13.00000000
2.80000000
5.00000000
5.30000000
5.00000000
1.60000000
6.10000000
10.20000000
7.40000000
12.90000000
4.50000000
6.50000000
5.00000000
2.60000000
2.70000000
17.00000000
10.90000000
4.80000000
3.50000000
4.00000000
6.80000000
9.90000000
3.20000000
3.90000000
4.90000000
3.70000000
2.80000000
4.10000000
2.40000000
3.40000000
2.20000000
4.50000000
5.10000000
6.00000000
6.00000000
3.30000000
2.40000000
4.10000000
7.80000000
5.60000000
8.00000000
3.50000000
15.10000000
13.40000000
4.10000000
3.80000000
10.40000000
2.40000000
2.20000000
5.00000000
8.90000000
6.20000000
1.60000000
4.10000000
10.40000000
5.50000000
5.10000000
4.30000000
3.60000000
4.60000000
2.30000000
1.90000000
6.00000000
6.90000000
7.00000000
9.20000000
5.50000000
6.90000000
9.90000000
1.80000000
8.30000000
3.40000000
2.00000000
4.20000000
4.60000000
2.50000000
9.20000000
9.20000000
5.80000000
5.30000000
6.40000000
3.70000000
2.80000000
8.80000000
6.30000000
3.80000000
2.70000000
1.90000000
5.20000000
2.80000000
5.40000000
5.40000000
1.20000000
5.70000000
2.30000000
5.60000000
2.80000000
5.50000000
15.60000000
7.60000000
10.70000000
5.60000000
1.70000000
3.40000000
4.60000000
3.90000000
1.90000000
5.40000000
5.70000000
5.70000000
7.60000000
8.90000000
4.40000000
6.80000000
8.40000000
4.00000000
3.70000000
5.50000000
3.70000000
7.10000000
3.40000000
2.20000000
5.70000000
7.40000000
5.50000000
2.10000000
2.60000000
5.20000000
5.20000000
3.20000000
5.70000000
7.80000000
4.20000000
3.70000000
2.30000000
3.40000000
2.30000000
7.90000000
7.20000000
6.80000000
4.30000000
3.80000000
5.20000000
3.80000000
5.80000000
7.90000000
7.20000000
1.40000000
3.70000000
1.70000000
3.90000000
7.50000000
10.30000000
12.60000000
6.40000000
9.50000000
7.00000000
1.40000000
4.40000000
7.30000000
5.00000000
8.60000000
7.70000000
5.20000000
4.60000000
8.40000000
6.20000000
8.40000000
6.60000000
2.00000000
6.00000000
6.60000000
10.00000000
3.10000000
4.30000000
5.60000000
8.80000000
1.90000000
1.70000000
4.80000000
5.50000000
5.40000000
4.90000000
5.20000000
4.80000000
1.50000000
4.20000000
6.70000000
4.20000000
4.80000000
4.70000000
2.70000000
7.40000000
6.20000000
2.20000000
2.60000000
6.20000000
5.80000000
8.10000000
2.10000000
5.10000000
2.80000000
2.90000000
5.60000000
5.60000000
11.40000000
2.70000000
6.60000000
5.90000000
3.10000000
4.20000000
8.90000000
3.90000000
8.00000000
4.20000000
3.00000000
7.50000000
4.40000000
6.10000000
7.50000000
3.10000000
4.10000000
5.40000000
1.60000000
2.80000000
8.50000000
7.00000000
4.80000000
3.70000000
6.80000000
11.00000000
2.90000000
5.50000000
3.70000000
5.50000000
6.30000000
2.50000000
5.10000000
1.30000000
4.20000000
5.20000000
6.70000000
6.00000000
8.00000000
5.60000000
5.80000000
12.00000000
2.70000000
6.90000000
7.80000000
3.50000000
5.50000000
5.00000000
5.60000000
2.30000000
5.70000000
8.70000000
3.40000000
10.40000000
3.50000000
4.30000000
7.10000000
1.60000000
3.10000000
7.40000000
4.00000000
4.10000000
3.00000000
8.10000000
16.50000000
5.30000000
7.20000000
3.90000000
8.00000000
11.60000000
6.80000000
11.60000000
14.20000000
5.00000000
8.80000000
1.20000000
10.70000000
7.10000000
2.90000000
4.00000000
5.40000000
10.50000000
10.30000000
5.20000000
2.40000000
6.80000000
9.60000000
10.40000000
4.90000000
4.40000000
6.40000000
8.90000000
9.90000000
9.90000000
9.30000000
11.70000000
3.00000000
5.80000000
3.90000000
1.70000000
5.70000000
5.20000000
5.30000000
7.90000000
4.20000000
3.30000000
0.60000000
11.00000000
9.60000000
2.30000000
5.90000000
2.50000000
13.20000000
8.10000000
13.20000000
3.90000000
3.90000000
6.30000000
4.00000000
2.30000000
2.30000000
7.10000000
7.60000000
2.80000000
4.80000000
5.00000000
8.40000000
4.80000000
5.90000000
5.00000000
11.80000000
7.60000000
5.50000000
8.30000000
4.50000000
6.40000000
6.60000000
3.10000000
8.40000000
4.10000000
8.00000000
7.70000000
12.50000000
5.20000000
9.40000000
3.60000000
4.60000000
3.00000000
2.60000000
1.90000000
5.20000000
2.80000000
5.40000000
5.20000000
7.00000000
6.80000000
6.30000000
7.50000000
5.80000000
1.40000000
5.10000000
2.80000000
2.90000000
5.60000000
7.20000000
8.70000000
1.70000000
4.70000000
3.70000000
6.80000000
5.20000000
8.10000000
5.00000000
11.80000000
7.60000000
10.20000000
5.80000000
9.10000000
4.70000000
3.00000000
4.30000000
11.20000000
5.50000000
6.20000000
5.20000000
4.70000000
7.50000000
3.20000000
5.20000000
9.80000000
3.80000000
5.20000000
3.80000000
4.90000000
7.20000000
6.80000000
1.70000000
2.50000000
6.30000000
5.20000000
9.50000000
6.60000000
2.00000000
5.60000000
7.90000000
4.20000000
3.30000000
1.00000000
5.90000000
7.10000000
3.60000000
2.90000000
5.40000000
7.20000000
4.50000000
10.00000000
2.10000000
11.20000000
5.60000000
5.00000000
3.20000000
3.90000000
1.90000000
5.40000000
7.00000000
10.40000000
3.40000000
9.00000000
6.80000000
6.30000000
3.20000000
4.20000000
5.70000000
2.70000000
4.60000000
2.50000000
9.20000000
7.40000000
5.00000000
13.10000000
5.60000000
5.30000000
2.00000000
10.70000000
15.10000000
8.10000000
7.20000000
8.30000000
2.00000000
3.70000000
3.60000000
7.90000000
6.50000000
4.40000000
6.10000000
8.30000000
6.60000000
3.30000000
4.00000000
5.90000000
11.40000000
4.30000000
1.70000000
5.70000000
5.20000000
9.70000000
9.90000000
4.30000000
2.30000000
5.90000000
2.50000000
6.10000000
4.40000000
3.30000000
12.50000000
7.00000000
1.40000000
4.40000000
2.30000000
5.50000000
6.30000000
2.50000000
4.00000000
7.60000000
11.00000000
4.80000000
4.70000000
2.70000000
5.50000000
8.90000000
3.90000000
7.10000000
5.80000000
2.60000000
1.90000000
1.90000000
2.70000000
3.90000000
1.30000000
8.00000000
7.00000000
1.20000000
5.10000000
2.70000000
3.30000000
2.80000000
1.60000000
5.70000000
7.60000000
6.80000000
5.80000000
15.40000000
6.10000000
12.40000000
4.00000000
3.70000000
12.40000000
4.50000000
9.90000000
6.20000000
1.60000000
4.10000000
5.60000000
5.50000000
4.10000000
7.20000000
4.30000000
11.50000000
5.50000000
11.70000000
6.40000000
3.70000000
2.80000000
9.60000000
5.60000000
8.80000000
3.40000000
4.70000000
2.40000000
4.10000000
4.80000000
2.70000000
6.90000000
7.30000000
6.90000000
4.60000000
2.00000000
7.20000000
7.50000000
2.90000000
5.20000000
1.30000000
4.20000000
5.20000000
5.70000000
2.90000000
4.00000000
5.40000000
9.10000000
3.10000000
4.70000000
11.50000000
6.00000000
3.10000000
9.30000000
3.50000000
5.20000000
4.40000000
8.20000000
6.70000000
2.40000000
11.00000000
13.30000000
4.10000000
3.50000000
7.90000000
8.40000000
1.10000000
3.40000000
4.70000000
4.30000000
3.30000000
7.40000000
5.90000000
3.20000000
3.00000000
4.00000000
6.30000000
1.90000000
1.70000000
4.80000000
11.40000000
2.90000000
5.50000000
8.70000000
6.40000000
6.40000000
8.00000000
3.50000000
9.60000000
3.20000000
5.10000000
2.20000000
2.80000000
2.00000000
4.40000000
6.40000000
7.10000000
10.30000000
8.50000000
7.30000000
4.30000000
7.10000000
8.90000000
3.90000000
9.20000000
4.20000000
7.60000000
8.30000000
3.40000000
2.00000000
6.50000000
5.00000000
4.50000000
4.90000000
1.70000000
5.70000000
7.40000000
6.10000000
2.80000000
3.80000000
1.60000000
2.90000000
10.50000000
4.40000000
6.80000000
2.50000000
2.40000000
4.10000000
3.70000000
11.00000000
4.10000000
8.00000000
2.10000000
3.90000000
4.90000000
3.70000000
2.80000000
2.40000000
7.40000000
4.00000000
4.10000000
6.90000000
9.30000000
9.70000000
5.00000000
4.90000000
11.70000000
3.90000000
3.80000000
3.10000000
1.20000000
5.70000000
2.30000000
5.60000000
2.90000000
6.00000000
8.00000000
4.30000000
3.10000000
4.10000000
5.40000000
1.60000000
3.10000000
4.00000000
3.10000000
3.00000000
2.20000000
8.10000000
7.90000000
10.50000000
4.60000000
2.90000000
4.80000000
4.40000000
1.60000000
4.60000000
3.30000000
3.40000000
14.80000000
8.90000000
7.20000000
4.80000000
3.50000000
12.00000000
7.10000000
5.20000000
9.80000000
13.00000000
3.90000000
9.50000000
3.80000000
9.30000000
4.30000000
7.40000000
8.50000000
4.80000000
5.60000000
5.50000000
3.90000000
1.60000000
6.10000000
5.30000000
5.70000000
7.80000000
7.70000000
4.10000000
3.80000000
9.50000000
2.30000000
5.70000000
8.70000000
3.40000000
10.40000000
4.40000000
5.00000000
8.40000000
3.10000000
7.70000000
5.20000000
4.70000000
7.60000000
5.90000000
9.20000000
7.60000000
2.80000000
2.50000000
6.60000000
5.90000000
3.10000000
7.30000000
9.50000000
5.10000000
3.70000000
7.10000000
3.40000000
3.40000000
3.90000000
8.00000000
8.00000000
5.30000000
4.90000000
8.80000000
5.60000000
4.40000000
13.60000000
3.00000000
4.00000000
1.60000000
6.00000000
6.00000000
6.80000000
12.20000000
12.40000000
6.60000000
3.40000000
5.30000000
3.30000000
6.60000000
8.00000000
10.30000000
5.60000000
5.10000000
2.20000000
6.20000000
5.70000000
9.40000000
2.60000000
7.40000000
6.00000000
8.40000000
4.40000000
3.10000000
3.50000000
5.30000000
8.10000000
15.00000000
10.00000000
4.80000000
6.60000000
11.50000000
2.50000000
8.90000000
5.10000000
3.70000000
2.30000000
3.40000000
2.30000000
7.50000000
6.70000000
3.90000000
8.50000000
5.20000000
1.80000000
6.00000000
5.10000000
1.90000000
3.30000000
17.70000000
14.10000000
6.90000000
7.80000000
2.60000000
6.60000000
9.00000000
6.00000000
6.00000000
3.30000000
3.80000000
5.80000000
8.10000000
9.10000000
3.00000000
5.80000000
11.10000000
9.70000000
3.10000000
4.30000000
5.60000000
4.70000000
5.40000000
4.90000000
5.20000000
4.30000000
5.70000000
3.80000000
2.60000000
7.60000000
6.90000000
8.60000000
2.40000000
3.40000000
2.20000000
4.50000000
6.90000000
6.10000000
1.80000000
4.80000000
4.10000000
4.30000000
7.10000000
1.60000000
6.10000000
5.90000000
5.00000000
6.70000000
6.70000000
4.90000000
10.40000000
2.80000000
5.00000000
6.20000000
9.90000000
9.60000000
4.80000000
3.50000000
4.00000000
4.40000000
8.30000000
4.50000000
3.40000000
4.10000000
7.80000000
9.60000000
7.60000000
6.50000000
2.90000000
5.30000000
4.90000000
9.30000000
3.60000000
5.60000000
9.00000000
9.90000000
9.30000000
8.40000000
1.10000000
4.90000000
2.40000000
6.80000000
6.50000000
5.10000000
5.20000000
4.50000000
5.70000000
1.50000000
4.20000000
6.70000000
2.90000000
10.50000000
5.80000000
3.70000000
3.50000000
5.50000000
5.00000000
3.10000000
1.90000000
3.90000000
4.70000000
11.20000000
4.20000000
3.00000000
16.90000000
11.10000000
6.30000000
3.80000000
2.70000000
1.90000000
10.00000000
11.80000000
2.40000000
2.20000000
5.00000000
10.20000000
6.30000000
7.60000000
7.40000000
2.80000000
7.30000000
6.50000000
3.60000000
8.10000000
4.30000000
3.60000000
4.60000000
2.30000000
2.70000000
5.40000000
5.60000000
3.60000000
10.50000000
4.20000000
5.80000000
8.40000000
6.20000000
7.40000000
5.60000000
1.70000000
3.40000000
2.80000000
6.30000000
6.00000000
8.20000000
9.20000000
5.50000000
8.60000000
5.90000000
3.10000000
4.90000000
6.60000000
3.10000000
5.10000000
8.50000000
7.00000000
3.60000000
5.00000000
2.60000000
2.70000000
9.40000000
10.40000000
5.00000000
2.10000000
2.60000000
5.20000000
5.20000000
3.50000000
6.60000000
3.90000000
1.80000000
10.40000000
11.90000000
1.80000000
5.00000000
2.80000000
17.30000000
3.00000000
2.70000000
7.00000000
5.40000000
6.70000000
9.20000000
5.30000000
6.60000000
5.40000000
4.20000000
9.80000000
5.90000000
5.50000000
8.00000000
5.90000000
5.20000000
4.60000000
12.90000000
7.30000000
5.00000000
8.80000000
2.20000000
5.00000000
1.60000000
6.10000000
4.20000000
1.40000000
3.70000000
1.70000000
3.90000000
8.80000000
5.10000000
8.30000000
3.40000000
6.00000000
6.90000000
4.60000000
8.20000000
6.20000000
6.10000000
4.50000000
8.40000000
4.40000000
4.80000000
5.50000000
3.60000000
5.10000000
6.20000000
2.20000000
2.60000000
7.20000000
2.80000000
8.50000000
9.90000000
7.40000000
13.50000000
10.10000000
6.30000000
4.00000000
2.30000000
2.30000000
4.70000000
2.50000000
4.40000000
1.50000000
7.40000000
3.20000000
4.40000000
6.30000000
12.20000000
16.40000000
6.90000000
9.50000000
2.30000000
5.90000000
2.50000000
6.00000000
5.70000000
7.80000000
5.40000000
6.70000000
3.90000000
6.00000000
8.10000000
5.00000000
4.10000000
7.40000000
4.00000000
4.10000000
9.30000000
4.00000000
3.70000000
3.90000000
5.90000000
7.10000000
3.60000000
1.70000000
6.00000000
6.00000000
5.40000000
5.30000000
3.30000000
6.60000000
5.60000000
4.50000000
8.40000000
2.90000000
5.50000000
6.30000000
2.50000000
5.60000000
6.60000000
3.30000000
4.00000000
3.70000000
3.20000000
4.20000000
5.70000000
5.50000000
5.00000000
8.40000000
4.60000000
2.40000000
6.80000000
7.00000000
3.70000000
2.30000000
3.40000000
2.30000000
6.00000000
8.20000000
6.70000000
7.20000000
5.60000000
1.70000000
3.40000000
4.60000000
5.10000000
8.30000000
9.10000000
6.30000000
7.70000000
3.40000000
10.40000000
6.10000000
7.60000000
8.00000000
3.90000000
1.90000000
5.40000000
6.30000000
6.30000000
4.00000000
2.30000000
2.30000000
3.80000000
1.20000000
5.10000000
2.70000000
3.30000000
2.80000000
1.50000000
7.60000000
5.90000000
7.00000000
1.90000000
3.30000000
10.40000000
2.10000000
2.60000000
5.20000000
5.20000000
3.90000000
3.70000000
7.10000000
3.40000000
6.90000000
4.20000000
3.00000000
14.00000000
11.30000000
7.30000000
4.30000000
9.60000000
2.40000000
2.20000000
5.00000000
7.90000000
6.30000000
3.80000000
2.70000000
4.70000000
5.40000000
6.70000000
4.00000000
5.40000000
7.20000000
3.60000000
8.30000000
3.40000000
2.00000000
4.80000000
6.40000000
3.70000000
2.80000000
6.50000000
7.90000000
4.20000000
3.30000000
3.00000000
5.90000000
5.50000000
7.40000000
2.50000000
4.40000000
1.50000000
10.90000000
7.50000000
2.90000000
7.10000000
6.60000000
3.10000000
6.90000000
6.70000000
4.90000000
5.10000000
8.90000000
3.90000000
8.40000000
5.60000000
4.40000000
5.40000000
4.30000000
7.10000000
1.60000000
10.20000000
5.30000000
7.90000000
3.50000000
5.50000000
5.00000000
3.10000000
5.50000000
11.90000000
8.40000000
6.20000000
7.90000000
6.20000000
1.60000000
4.10000000
8.90000000
5.90000000
3.10000000
6.10000000
4.40000000
6.80000000
6.40000000
5.50000000
4.10000000
8.80000000
6.00000000
3.10000000
7.00000000
5.20000000
1.80000000
6.00000000
2.40000000
12.00000000
6.70000000
1.90000000
3.90000000
4.70000000
8.40000000
8.90000000
3.90000000
4.70000000
3.10000000
4.10000000
5.40000000
1.60000000
8.60000000
2.80000000
5.00000000
6.80000000
7.20000000
4.80000000
5.40000000
7.20000000
6.80000000
7.20000000
6.00000000
7.50000000
7.70000000
5.20000000
5.40000000
3.90000000
8.00000000
11.10000000
7.40000000
9.60000000
3.50000000
5.20000000
4.10000000
8.20000000
6.20000000
9.80000000
2.90000000
5.50000000
4.60000000
4.80000000
4.70000000
2.70000000
11.70000000
5.80000000
6.00000000
6.00000000
6.00000000
3.30000000
3.10000000
5.00000000
1.60000000
6.10000000
8.70000000
5.60000000
10.50000000
5.80000000
2.60000000
1.90000000
1.90000000
6.30000000
7.50000000
5.80000000
7.40000000
8.40000000
1.10000000
2.60000000
2.90000000
4.00000000
5.40000000
7.50000000
4.30000000
7.40000000
7.10000000
3.70000000
6.80000000
8.20000000
8.40000000
1.10000000
3.40000000
5.40000000
4.10000000
8.00000000
2.20000000
5.70000000
7.40000000
4.80000000
6.30000000
6.00000000
7.20000000
3.60000000
7.90000000
13.20000000
8.10000000
4.60000000
6.20000000
2.20000000
2.60000000
11.20000000
3.00000000
5.80000000
4.00000000
4.30000000
3.60000000
4.60000000
2.30000000
4.10000000
6.10000000
1.80000000
4.80000000
2.70000000
6.60000000
5.90000000
3.10000000
6.30000000
9.30000000
7.60000000
3.60000000
4.60000000
3.00000000
2.60000000
5.40000000
4.10000000
3.80000000
9.20000000
4.30000000
13.90000000
5.90000000
5.20000000
3.30000000
1.80000000
5.00000000
2.80000000
9.30000000
4.00000000
3.10000000
3.00000000
2.20000000
5.40000000
8.50000000
7.00000000
2.00000000
3.90000000
4.90000000
3.70000000
2.80000000
5.30000000
2.70000000
6.90000000
13.60000000
6.60000000
8.90000000
7.60000000
2.80000000
7.40000000
5.00000000
4.90000000
3.00000000
2.50000000
6.30000000
5.20000000
5.30000000
2.80000000
3.80000000
1.60000000
2.90000000
8.90000000
3.20000000
5.10000000
2.20000000
2.80000000
3.00000000
5.00000000
2.60000000
2.70000000
6.20000000
5.10000000
2.80000000
2.90000000
5.60000000
3.80000000
1.60000000
4.60000000
3.30000000
3.40000000
3.50000000
5.20000000
2.80000000
5.40000000
8.00000000
4.70000000
3.00000000
4.30000000
3.70000000
1.70000000
5.70000000
5.20000000
12.80000000
11.20000000
3.20000000
5.20000000
10.80000000
3.10000000
4.70000000
6.30000000
4.60000000
2.50000000
9.20000000
4.20000000
2.50000000
8.90000000
5.00000000
6.00000000
6.90000000
5.10000000
2.40000000
4.10000000
3.70000000
9.30000000
3.90000000
1.60000000
6.10000000
9.70000000
5.00000000
16.30000000
3.90000000
3.80000000
4.90000000
10.40000000
10.00000000
8.70000000
1.70000000
5.00000000
2.80000000
8.50000000
4.70000000
4.40000000
3.30000000
11.90000000
1.50000000
4.20000000
6.70000000
3.60000000
10.00000000
2.10000000
6.50000000
6.60000000
3.90000000
1.80000000
4.80000000
5.40000000
4.90000000
5.20000000
6.20000000
6.90000000
7.20000000
8.10000000
21.20000000
3.90000000
2.70000000
5.90000000
3.20000000
3.00000000
4.00000000
3.30000000
5.20000000
9.80000000
3.40000000
4.40000000
3.10000000
3.50000000
11.10000000
5.60000000
5.00000000
8.20000000
6.80000000
5.90000000
1.20000000
5.70000000
2.30000000
5.60000000
10.70000000
9.80000000
2.60000000
6.60000000
12.70000000
3.60000000
5.60000000
10.10000000
4.10000000
3.50000000
7.10000000
5.90000000
5.00000000
6.50000000
6.60000000
9.60000000
2.90000000
5.30000000
4.90000000
4.90000000
1.40000000
3.70000000
1.70000000
3.90000000
9.50000000
9.20000000
5.50000000
6.10000000
10.00000000
2.70000000
10.50000000
5.80000000
3.10000000
2.40000000
3.40000000
2.20000000
4.50000000
8.30000000
4.80000000
5.60000000
6.00000000
3.80000000
5.20000000
3.80000000
8.10000000
6.60000000
2.00000000
10.30000000
5.20000000
10.90000000
1.90000000
1.70000000
4.80000000
7.10000000
5.00000000
4.50000000
4.90000000
5.00000000
5.00000000
8.80000000
2.00000000
3.40000000
4.70000000
2.40000000
4.10000000
4.30000000
5.80000000
8.10000000
5.60000000
4.60000000
2.90000000
4.80000000
4.10000000
10.40000000
3.40000000
11.50000000
5.50000000
4.70000000
4.40000000
6.10000000
9.30000000
7.00000000
1.40000000
4.40000000
8.80000000
3.80000000
8.00000000
7.60000000
9.50000000
3.90000000
1.30000000
8.00000000
7.30000000
9.90000000
6.50000000
5.70000000
7.60000000
3.70000000
11.00000000
12.20000000
9.90000000
3.90000000
3.10000000
4.30000000
5.60000000
5.70000000
5.40000000
5.60000000
3.60000000
8.00000000
15.60000000
2.30000000
5.70000000
9.60000000
5.30000000
4.90000000
14.40000000
3.00000000
4.00000000
12.10000000
10.20000000
4.30000000
3.30000000
8.00000000
3.20000000
4.40000000
6.30000000
7.50000000
11.40000000
7.90000000
6.40000000
11.70000000
5.60000000
5.30000000
7.10000000
8.30000000
2.00000000
2.70000000
10.30000000
7.60000000
10.70000000
15.70000000
9.90000000
10.00000000
11.10000000
4.80000000
3.50000000
4.00000000
9.30000000
7.60000000
11.60000000
4.50000000
8.10000000
7.90000000
9.80000000
5.10000000
2.20000000
6.20000000
5.70000000
9.40000000
2.60000000
4.90000000
5.20000000
4.70000000
6.90000000
1.30000000
4.20000000
5.20000000
14.30000000
3.00000000
2.70000000
5.20000000
6.50000000
3.60000000
13.40000000
11.00000000
5.10000000
5.20000000
4.50000000
8.10000000
9.50000000
11.90000000
4.20000000
5.90000000
4.40000000
6.40000000
12.60000000
4.20000000
10.00000000
7.40000000
2.80000000
6.80000000
12.90000000
5.80000000
4.80000000
5.50000000
3.60000000
3.40000000
6.00000000
8.00000000
7.00000000
7.70000000
7.60000000
6.90000000
4.60000000
2.00000000
4.30000000
7.00000000
6.80000000
5.40000000
8.30000000
4.50000000
5.50000000
5.80000000
11.60000000
5.70000000
3.80000000
2.60000000
8.70000000
10.30000000
3.90000000
12.20000000
5.30000000
5.40000000
4.20000000
13.70000000
6.10000000
6.60000000
4.10000000
7.80000000
17.40000000
6.20000000
8.00000000
3.50000000
12.40000000
9.90000000
7.20000000
4.80000000
4.70000000
4.30000000
7.10000000
1.60000000
4.70000000
6.60000000
3.90000000
1.80000000
5.60000000
12.90000000
4.10000000
8.00000000
3.50000000
10.40000000
9.30000000
8.80000000
4.10000000
3.80000000
8.90000000
3.60000000
4.60000000
3.00000000
2.60000000
1.60000000
10.70000000
8.40000000
3.10000000
4.10000000
5.40000000
1.60000000
11.60000000
5.50000000
6.80000000
3.10000000
4.70000000
10.80000000
7.60000000
10.00000000
4.80000000
3.50000000
4.00000000
7.40000000
5.60000000
5.30000000
7.60000000
6.10000000
7.20000000
7.30000000
4.30000000
8.40000000
4.30000000
11.40000000
8.90000000
3.90000000
4.90000000
2.10000000
2.60000000
5.20000000
5.20000000
7.30000000
9.50000000
4.00000000
7.60000000
5.90000000
5.90000000
3.50000000
5.50000000
5.00000000
2.70000000
10.00000000
9.80000000
2.40000000
6.80000000
8.80000000
9.20000000
5.50000000
0.50000000
11.00000000
7.60000000
1.40000000
3.70000000
1.70000000
3.90000000
9.30000000
3.40000000
10.40000000
11.10000000
11.10000000
1.60000000
4.60000000
3.30000000
3.40000000
6.20000000
7.50000000
5.80000000
2.00000000
5.20000000
2.80000000
5.40000000
5.30000000
2.40000000
3.40000000
2.20000000
4.50000000
9.60000000
8.30000000
2.00000000
2.40000000
8.10000000
10.10000000
12.00000000
14.40000000
12.70000000
8.40000000
1.10000000
3.40000000
5.80000000
4.80000000
5.60000000
5.70000000
2.30000000
5.90000000
2.50000000
13.20000000
8.10000000
3.60000000
4.40000000
3.10000000
3.50000000
6.10000000
7.70000000
5.20000000
5.10000000
5.70000000
7.80000000
6.60000000
1.90000000
3.30000000
13.90000000
7.70000000
12.20000000
9.90000000
2.10000000
8.20000000
6.20000000
9.00000000
6.60000000
2.00000000
7.10000000
7.90000000
8.60000000
6.50000000
3.60000000
12.50000000
2.90000000
5.50000000
5.00000000
3.70000000
7.10000000
3.40000000
6.60000000
5.50000000
4.10000000
5.20000000
2.80000000
3.80000000
1.60000000
2.90000000
11.00000000
5.00000000
9.50000000
4.30000000
3.60000000
4.60000000
2.30000000
2.10000000
4.00000000
3.10000000
3.00000000
2.20000000
6.70000000
5.10000000
8.30000000
3.30000000
10.30000000
8.70000000
3.60000000
7.90000000
5.50000000
8.10000000
5.00000000
9.40000000
10.30000000
2.70000000
6.30000000
6.00000000
6.10000000
6.00000000
6.00000000
12.00000000
5.20000000
15.40000000
12.10000000
4.30000000
3.30000000
8.00000000
3.20000000
4.40000000
6.30000000
4.60000000
6.00000000
8.00000000
3.50000000
5.70000000
7.60000000
6.60000000
3.80000000
5.20000000
3.80000000
3.30000000
3.10000000
4.30000000
5.60000000
8.40000000
11.40000000
2.50000000
2.50000000
6.30000000
5.20000000
6.00000000
4.30000000
7.40000000
7.10000000
6.10000000
1.80000000
4.80000000
2.70000000
6.60000000
5.90000000
3.10000000
9.40000000
5.80000000
6.10000000
1.90000000
3.90000000
4.70000000
6.20000000
8.30000000
3.40000000
2.00000000
10.80000000
7.40000000
5.50000000
3.40000000
4.70000000
2.40000000
4.10000000
14.20000000
6.10000000
5.10000000
2.80000000
2.90000000
5.60000000
4.30000000
5.80000000
12.50000000
2.80000000
8.50000000
5.10000000
1.20000000
5.70000000
2.30000000
5.60000000
2.70000000
6.00000000
6.00000000
3.30000000
3.80000000
5.80000000
8.10000000
10.70000000
3.90000000
3.80000000
5.70000000
6.90000000
15.00000000
15.40000000
6.40000000
14.80000000
4.50000000
11.40000000
4.00000000
3.70000000
9.50000000
8.70000000
1.70000000
5.20000000
10.40000000
5.00000000
10.00000000
2.10000000
8.10000000
5.80000000
2.60000000
1.90000000
1.90000000
2.70000000
5.30000000
3.30000000
6.60000000
5.70000000
1.50000000
4.20000000
6.70000000
7.80000000
9.90000000
6.00000000
[truncated: 392,914 more chars]
