# Supplementary material for: A time-dependent diffusion MRI signature of axon caliber variations and beading
Source: Commun Biol. 2020 Jul 7;3:354. doi: 10.1038/s42003-020-1050-x (PMC7341838; doi:10.1038/s42003-020-1050-x)
Supplement: Supplementary file 3 — Supplementary Data [file 42003_2020_1050_MOESM3_ESM.zip › Supplementary_Data/Fig_1/Fig_1_f_k-abar-over-2pi_Gamma-1d-over-abar_Gamma-pos-abar.txt]

0.00000000 NaN 715.56985249
0.00139581 NaN 0.30829873
0.00279162 NaN 0.29143149
0.00418743 NaN 0.30393514
0.00558324 NaN 0.30720830
0.00697904 NaN 0.29388287
0.00837485 NaN 0.30033724
0.00977066 NaN 0.30664987
0.01116647 NaN 0.29185421
0.01256228 NaN 0.31461085
0.01395809 NaN 0.30703871
0.01535390 NaN 0.29890702
0.01674971 NaN 0.32051976
0.01814552 NaN 0.29351443
0.01954133 NaN 0.29671919
0.02093713 NaN 0.30653111
0.02233294 NaN 0.30111528
0.02372875 NaN 0.29365235
0.02512456 NaN 0.30190390
0.02652037 NaN 0.30625619
0.02791618 NaN 0.29576351
0.02931199 NaN 0.30147967
0.03070780 NaN 0.28492137
0.03210361 NaN 0.29548647
0.03349942 NaN 0.30330399
0.03489522 NaN 0.29463004
0.03629103 NaN 0.29378486
0.03768684 NaN 0.29892983
0.03908265 NaN 0.28892585
0.04047846 NaN 0.29503525
0.04187427 NaN 0.27580825
0.04327008 NaN 0.28286038
0.04466589 NaN 0.30835358
0.04606170 NaN 0.30338949
0.04745751 NaN 0.29013136
0.04885331 NaN 0.30849415
0.05024912 NaN 0.29461521
0.05164493 NaN 0.29834041
0.05304074 NaN 0.29386837
0.05443655 NaN 0.29189522
0.05583236 NaN 0.29658561
0.05722817 NaN 0.31137759
0.05862398 NaN 0.32717710
0.06001979 NaN 0.30872102
0.06141560 NaN 0.29811007
0.06281140 NaN 0.29592546
0.06420721 NaN 0.31145577
0.06560302 NaN 0.31406292
0.06699883 NaN 0.28963901
0.06839464 NaN 0.32256402
0.06979045 NaN 0.29546520
0.07118626 NaN 0.29344755
0.07258207 NaN 0.30072300
0.07397788 NaN 0.30291518
0.07537369 NaN 0.30642347
0.07676949 NaN 0.30243026
0.07816530 NaN 0.30025592
0.07956111 NaN 0.29854789
0.08095692 NaN 0.29058635
0.08235273 NaN 0.30285666
0.08374854 NaN 0.30607468
0.08514435 NaN 0.29303967
0.08654016 NaN 0.30226853
0.08793597 NaN 0.28244446
0.08933178 NaN 0.31312033
0.09072758 NaN 0.29688908
0.09212339 NaN 0.30566185
0.09351920 NaN 0.29743020
0.09491501 NaN 0.28825964
0.09631082 NaN 0.28486091
0.09770663 NaN 0.30144886
0.09910244 NaN 0.30494696
0.10049825 NaN 0.30089969
0.10189406 NaN 0.31136971
0.10328987 NaN 0.29855164
0.10468567 NaN 0.31506299
0.10608148 NaN 0.30603138
0.10747729 NaN 0.29692228
0.10887310 NaN 0.29525167
0.11026891 NaN 0.30785251
0.11166472 NaN 0.30256536
0.11306053 NaN 0.29747432
0.11445634 NaN 0.30417222
0.11585215 NaN 0.30371357
0.11724795 NaN 0.29572061
0.11864376 NaN 0.32205045
0.12003957 NaN 0.30198301
0.12143538 NaN 0.30206114
0.12283119 NaN 0.30772507
0.12422700 NaN 0.30939404
0.12562281 NaN 0.29410656
0.12701862 NaN 0.31133529
0.12841443 NaN 0.30402660
0.12981024 NaN 0.30292239
0.13120604 NaN 0.32207946
0.13260185 NaN 0.32321937
0.13399766 NaN 0.29318717
0.13539347 NaN 0.30252064
0.13678928 NaN 0.31613395
0.13818509 NaN 0.29559680
0.13958090 NaN 0.29518002
0.14097671 NaN 0.30294214
0.14237252 NaN 0.30671218
0.14376833 NaN 0.30692989
0.14516413 NaN 0.29922006
0.14655994 NaN 0.29949723
0.14795575 NaN 0.30467795
0.14935156 NaN 0.30194630
0.15074737 NaN 0.29446528
0.15214318 NaN 0.30732923
0.15353899 NaN 0.30395751
0.15493480 NaN 0.30711193
0.15633061 NaN 0.29955555
0.15772642 NaN 0.29980478
0.15912222 NaN 0.30334346
0.16051803 NaN 0.29871795
0.16191384 NaN 0.29902512
0.16330965 NaN 0.28776862
0.16470546 NaN 0.31139996
0.16610127 NaN 0.28558408
0.16749708 NaN 0.30125118
0.16889289 NaN 0.31753222
0.17028870 NaN 0.29935110
0.17168451 NaN 0.29928035
0.17308031 NaN 0.29127945
0.17447612 NaN 0.28041566
0.17587193 NaN 0.30909355
0.17726774 NaN 0.29528669
0.17866355 NaN 0.28855183
0.18005936 NaN 0.29634148
0.18145517 NaN 0.29530457
0.18285098 NaN 0.29746915
0.18424679 NaN 0.29951777
0.18564260 NaN 0.29583089
0.18703840 NaN 0.29309277
0.18843421 NaN 0.30249727
0.18983002 NaN 0.29054562
0.19122583 NaN 0.29680330
0.19262164 NaN 0.28458270
0.19401745 NaN 0.29607877
0.19541326 NaN 0.29224542
0.19680907 NaN 0.30237941
0.19820488 NaN 0.29457052
0.19960069 NaN 0.29080631
0.20099649 NaN 0.29768173
0.20239230 NaN 0.29959451
0.20378811 NaN 0.29662111
0.20518392 NaN 0.27407001
0.20657973 NaN 0.30872832
0.20797554 NaN 0.26793380
0.20937135 NaN 0.28557737
0.21076716 NaN 0.29368769
0.21216297 NaN 0.30872463
0.21355878 NaN 0.28267265
0.21495458 NaN 0.29045066
0.21635039 NaN 0.28741642
0.21774620 NaN 0.28204461
0.21914201 NaN 0.28590970
0.22053782 NaN 0.30327475
0.22193363 NaN 0.28289362
0.22332944 NaN 0.29513662
0.22472525 NaN 0.29014420
0.22612106 NaN 0.29372638
0.22751687 NaN 0.29773800
0.22891267 NaN 0.28392133
0.23030848 NaN 0.28912490
0.23170429 NaN 0.27114222
0.23310010 NaN 0.27433849
0.23449591 NaN 0.28053881
0.23589172 NaN 0.28466465
0.23728753 NaN 0.27812074
0.23868334 NaN 0.30253567
0.24007915 NaN 0.28759713
0.24147495 NaN 0.28697151
0.24287076 NaN 0.28480469
0.24426657 NaN 0.29801568
0.24566238 NaN 0.30548105
0.24705819 NaN 0.28335000
0.24845400 NaN 0.28119113
0.24984981 NaN 0.27502562
0.25124562 NaN 0.29296321
0.25264143 NaN 0.29177182
0.25403724 NaN 0.28985432
0.25543304 NaN 0.28575870
0.25682885 NaN 0.28482236
0.25822466 NaN 0.29868474
0.25962047 NaN 0.28070879
0.26101628 NaN 0.27757518
0.26241209 NaN 0.28072035
0.26380790 NaN 0.28669698
0.26520371 NaN 0.29246442
0.26659952 NaN 0.29587633
0.26799533 NaN 0.27434526
0.26939113 NaN 0.28579730
0.27078694 NaN 0.28745239
0.27218275 NaN 0.28052448
0.27357856 NaN 0.28765646
0.27497437 NaN 0.27501835
0.27637018 NaN 0.28963874
0.27776599 NaN 0.27326692
0.27916180 NaN 0.27309276
0.28055761 NaN 0.27466257
0.28195342 NaN 0.27529720
0.28334922 NaN 0.27929337
0.28474503 NaN 0.28335184
0.28614084 NaN 0.27423663
0.28753665 NaN 0.29612332
0.28893246 NaN 0.28599150
0.29032827 NaN 0.26982509
0.29172408 NaN 0.27154014
0.29311989 NaN 0.29126946
0.29451570 NaN 0.27980132
0.29591151 NaN 0.28502824
0.29730731 NaN 0.27656556
0.29870312 NaN 0.27363561
0.30009893 NaN 0.28845019
0.30149474 NaN 0.31009906
0.30289055 NaN 0.30044869
0.30428636 NaN 0.28335881
0.30568217 NaN 0.30178800
0.30707798 NaN 0.29249212
0.30847379 NaN 0.27241372
0.30986960 NaN 0.28673246
0.31126540 NaN 0.27962300
0.31266121 NaN 0.30242295
0.31405702 NaN 0.28715233
0.31545283 NaN 0.28497967
0.31684864 0.23107083 1.51552098
0.31824445 0.25540523 0.29169795
0.31964026 0.23290465 0.30068660
0.32103607 0.23882983 0.29340497
0.32243188 0.24291063 0.29085060
0.32382769 0.24913189 0.29936571
0.32522349 0.24170162 0.27637267
0.32661930 0.25837440 0.27791712
0.32801511 0.25550201 0.29510582
0.32941092 0.25519196 0.30118560
0.33080673 0.24910249 0.29782592
0.33220254 0.24935707 0.29101031
0.33359835 0.24563276 0.29728464
0.33499416 0.25257340 0.29542323
0.33638997 0.23431250 0.31450469
0.33778578 0.25107208 0.30059090
0.33918158 0.25615568 0.31381251
0.34057739 0.24878700 0.29898717
0.34197320 0.24330037 0.28029315
0.34336901 0.24089892 0.30010605
0.34476482 0.24359635 0.30247638
0.34616063 0.25166175 0.28724653
0.34755644 0.24794149 0.29093964
0.34895225 0.25831533 0.30198308
0.35034806 0.23929482 0.28992079
0.35174386 0.25546414 0.29089762
0.35313967 0.23383509 0.28207570
0.35453548 0.25307976 0.29040333
0.35593129 0.24118634 0.31006816
0.35732710 0.24665170 0.29004394
0.35872291 0.23874929 0.31443253
0.36011872 0.25352958 0.30048883
0.36151453 0.25763733 0.29897214
0.36291034 0.25373628 0.30933275
0.36430615 0.23872256 0.29214813
0.36570195 0.22953151 0.31717805
0.36709776 0.24816128 0.28626088
0.36849357 0.26098975 0.29854595
0.36988938 0.24784119 0.30615419
0.37128519 0.24506402 0.31808411
0.37268100 0.25230867 0.30267680
0.37407681 0.24547505 0.29332011
0.37547262 0.24309387 0.30396085
0.37686843 0.23783830 0.31643989
0.37826424 0.24289885 0.32240116
0.37966004 0.25534691 0.30300383
0.38105585 0.23852906 0.31502238
0.38245166 0.24421870 0.32288004
0.38384747 0.26174784 0.31099376
0.38524328 0.26384625 0.32145567
0.38663909 0.23805701 0.32012769
0.38803490 0.24907750 0.30863347
0.38943071 0.24521050 0.32269152
0.39082652 0.24808096 0.32304559
0.39222233 0.25350113 0.33120965
0.39361813 0.24479792 0.31708873
0.39501394 0.23250670 0.31191549
0.39640975 0.24974728 0.31145202
0.39780556 0.26016389 0.29412093
0.39920137 0.24580978 0.32068739
0.40059718 0.24446419 0.31851851
0.40199299 0.25002819 0.32630276
0.40338880 0.25032339 0.30960389
0.40478461 0.24341341 0.33155147
0.40618042 0.24794000 0.32388372
0.40757622 0.25058840 0.32515404
0.40897203 0.24333658 0.33455453
0.41036784 0.25639179 0.33357379
0.41176365 0.24067889 0.32327492
0.41315946 0.25510389 0.34490292
0.41455527 0.24252451 0.32138693
0.41595108 0.24281825 0.33251763
0.41734689 0.24765544 0.34332661
0.41874270 0.23966650 0.33734263
0.42013851 0.23664342 0.32708266
0.42153431 0.23912763 0.35610200
0.42293012 0.24729160 0.33587879
0.42432593 0.24396382 0.33420949
0.42572174 0.24366421 0.35162926
0.42711755 0.23838996 0.35159835
0.42851336 0.23218462 0.36463753
0.42990917 0.23650162 0.35672125
0.43130498 0.24269435 0.34513238
0.43270079 0.23181173 0.34605827
0.43409660 0.24089062 0.34949143
0.43549240 0.24506232 0.36735099
0.43688821 0.24945221 0.34561016
0.43828402 0.24513185 0.35859529
0.43967983 0.24608044 0.35766231
0.44107564 0.23193456 0.38488285
0.44247145 0.24885881 0.35571706
0.44386726 0.25156944 0.37858464
0.44526307 0.24223476 0.35170070
0.44665888 0.23751886 0.38040485
0.44805469 0.22473867 0.34042113
0.44945049 0.23983017 0.34766838
0.45084630 0.23879380 0.37124024
0.45224211 0.23173198 0.35980700
0.45363792 0.21959476 0.34817654
0.45503373 0.24499798 0.37099225
0.45642954 0.23061056 0.35838657
0.45782535 0.23469607 0.37855277
0.45922116 0.23480858 0.37943447
0.46061697 0.23395985 0.38065838
0.46201277 0.22623954 0.35396810
0.46340858 0.22696484 0.39052413
0.46480439 0.23255835 0.37971834
0.46620020 0.22502689 0.36694517
0.46759601 0.23375164 0.37099958
0.46899182 0.23379593 0.38823543
0.47038763 0.22211317 0.40312227
0.47178344 0.23527281 0.36421144
0.47317925 0.23735637 0.35111278
0.47457506 0.22840851 0.35485434
0.47597086 0.22856601 0.40124421
0.47736667 0.24014483 0.39800907
0.47876248 0.22768295 0.38720831
0.48015829 0.23530444 0.38075547
0.48155410 0.23604832 0.40454955
0.48294991 0.22891950 0.39339687
0.48434572 0.23468341 0.40773765
0.48574153 0.23891309 0.40827459
0.48713734 0.22229201 0.40894649
0.48853315 0.24322653 0.38158513
0.48992895 0.23307223 0.40112289
0.49132476 0.24051833 0.40949426
0.49272057 0.22665963 0.40672197
0.49411638 0.23362702 0.41245715
0.49551219 0.22891167 0.40120004
0.49690800 0.22178269 0.39929962
0.49830381 0.23256320 0.41157951
0.49969962 0.23082132 0.40104618
0.50109543 0.22503975 0.43805266
0.50249124 0.23093015 0.42307723
0.50388704 0.23121300 0.43577494
0.50528285 0.22969920 0.40342326
0.50667866 0.22797340 0.43029988
0.50807447 0.22872100 0.41914943
0.50947028 0.22347937 0.40840361
0.51086609 0.22831713 0.42195520
0.51226190 0.22784702 0.42612968
0.51365771 0.21402404 0.41987155
0.51505352 0.21994614 0.43598927
0.51644933 0.22480092 0.44687113
0.51784513 0.21277228 0.41716546
0.51924094 0.22661401 0.41674033
0.52063675 0.23619048 0.44067124
0.52203256 0.21872446 0.45014755
0.52342837 0.23228692 0.42835972
0.52482418 0.21261655 0.44540460
0.52621999 0.22941165 0.43677825
0.52761580 0.21784925 0.47043568
0.52901161 0.22237189 0.43560011
0.53040742 0.21441596 0.43114102
0.53180322 0.22838902 0.42791803
0.53319903 0.23035695 0.44336747
0.53459484 0.23224630 0.45309889
0.53599065 0.21374314 0.43525500
0.53738646 0.21153197 0.46955825
0.53878227 0.21170896 0.43062100
0.54017808 0.21287107 0.45729730
0.54157389 0.21997027 0.46574515
0.54296970 0.22611517 0.45605670
0.54436551 0.21491128 0.43431954
0.54576131 0.21811248 0.45301344
0.54715712 0.20667615 0.45018180
0.54855293 0.22213968 0.48123543
0.54994874 0.20587913 0.46531877
0.55134455 0.21920361 0.45522183
0.55274036 0.20325509 0.43833622
0.55413617 0.21265485 0.45788087
0.55553198 0.21827701 0.46361721
0.55692779 0.21980222 0.45727443
0.55832360 0.21997459 0.46774581
0.55971940 0.21324784 0.45662437
0.56111521 0.21716624 0.48914956
0.56251102 0.22161251 0.46860293
0.56390683 0.23135446 0.48646374
0.56530264 0.22264322 0.46106552
0.56669845 0.20515703 0.46817979
0.56809426 0.21202674 0.43556388
0.56949007 0.21044465 0.49111891
0.57088588 0.21781650 0.50919535
0.57228169 0.21559462 0.50318065
0.57367749 0.22187543 0.49062236
0.57507330 0.22662237 0.49693227
0.57646911 0.21349109 0.49858715
0.57786492 0.22019040 0.51470159
0.57926073 0.21119421 0.49795646
0.58065654 0.21066061 0.48931510
0.58205235 0.20634134 0.49597935
0.58344816 0.20838883 0.48593844
0.58484397 0.21871509 0.48670505
0.58623977 0.19984375 0.49420592
0.58763558 0.21886735 0.51003673
0.58903139 0.20229663 0.45525199
0.59042720 0.20961444 0.51932421
0.59182301 0.20720867 0.51072056
0.59321882 0.20305753 0.49916580
0.59461463 0.20602032 0.51246462
0.59601044 0.20648816 0.52270590
0.59740625 0.21754552 0.54494149
0.59880206 0.20797802 0.49696466
0.60019786 0.19801759 0.49812710
0.60159367 0.21109577 0.52615958
0.60298948 0.21050059 0.50783289
0.60438529 0.20611870 0.52398190
0.60578110 0.19951852 0.50284237
0.60717691 0.20153120 0.50737769
0.60857272 0.20646728 0.54717104
0.60996853 0.20430604 0.54825942
0.61136434 0.19753996 0.52467484
0.61276015 0.20430959 0.52427864
0.61415595 0.20037220 0.52622206
0.61555176 0.20571962 0.54215442
0.61694757 0.20034190 0.52165844
0.61834338 0.19796484 0.53511426
0.61973919 0.20112074 0.52921022
0.62113500 0.19516516 0.51716730
0.62253081 0.20996068 0.53832870
0.62392662 0.20013542 0.53756393
0.62532243 0.19781454 0.51647574
0.62671824 0.19458600 0.55014750
0.62811404 0.18611686 0.52501004
0.62950985 0.19825141 0.55397310
0.63090566 0.20425905 0.54231149
0.63230147 0.19098866 0.53159889
0.63369728 0.02770856 1.38785030
0.63509309 0.19978297 0.55719790
0.63648890 0.18956878 0.54636637
0.63788471 0.19533101 0.53799847
0.63928052 0.20708167 0.55461762
0.64067633 0.19388650 0.55534175
0.64207213 0.19815309 0.53930166
0.64346794 0.19378251 0.53379364
0.64486375 0.18743639 0.54207157
0.64625956 0.19078944 0.53031311
0.64765537 0.19633469 0.50446446
0.64905118 0.19729072 0.58334608
0.65044699 0.19030591 0.55789868
0.65184280 0.18922558 0.60817539
0.65323861 0.18173657 0.54142329
0.65463442 0.19053909 0.54156399
0.65603022 0.18662767 0.56641690
0.65742603 0.17354866 0.56793138
0.65882184 0.17837779 0.56528907
0.66021765 0.17926339 0.59049292
0.66161346 0.18079050 0.58590170
0.66300927 0.18759904 0.58413297
0.66440508 0.18724460 0.58703742
0.66580089 0.16970118 0.55843131
0.66719670 0.17914481 0.56642555
0.66859251 0.19053387 0.62882989
0.66998831 0.17800657 0.55739451
0.67138412 0.17569258 0.58783840
0.67277993 0.18800604 0.60050512
0.67417574 0.17968885 0.63523477
0.67557155 0.18538162 0.61811002
0.67696736 0.17365676 0.58026934
0.67836317 0.17195293 0.57894228
0.67975898 0.16740529 0.57973528
0.68115479 0.17873979 0.59425177
0.68255060 0.17825691 0.62170344
0.68394640 0.16875740 0.60788167
0.68534221 0.18184903 0.64722860
0.68673802 0.17548189 0.61823765
0.68813383 0.17032506 0.62121114
0.68952964 0.16420380 0.62489769
0.69092545 0.17271257 0.63074769
0.69232126 0.17042058 0.63193584
0.69371707 0.17932086 0.62155411
0.69511288 0.17199429 0.64258724
0.69650868 0.16526112 0.61272989
0.69790449 0.16698216 0.63409573
0.69930030 0.15964086 0.65192045
0.70069611 0.16086244 0.62333118
0.70209192 0.15559178 0.59978435
0.70348773 0.15922499 0.58837149
0.70488354 0.16313825 0.61872441
0.70627935 0.16390443 0.66432916
0.70767516 0.17276281 0.64339874
0.70907097 0.15439319 0.62339211
0.71046677 0.15647163 0.61924449
0.71186258 0.15592231 0.64357134
0.71325839 0.16024475 0.63849124
0.71465420 0.16071300 0.65842244
0.71605001 0.15726973 0.63642263
0.71744582 0.16056373 0.65509909
0.71884163 0.16361222 0.67852178
0.72023744 0.15324487 0.61396143
0.72163325 0.14976687 0.65676532
0.72302906 0.15776314 0.64810684
0.72442486 0.14670949 0.66321409
0.72582067 0.14266914 0.64474801
0.72721648 0.15154418 0.64641026
0.72861229 0.15039985 0.63571825
0.73000810 0.15690476 0.64128614
0.73140391 0.14846628 0.67038248
0.73279972 0.14907803 0.69712007
0.73419553 0.14182347 0.68079450
0.73559134 0.15586282 0.69258725
0.73698715 0.14602788 0.65911123
0.73838295 0.14480923 0.67052719
0.73977876 0.15022493 0.68389176
0.74117457 0.14790779 0.69362042
0.74257038 0.14332427 0.66810537
0.74396619 0.14949757 0.68865152
0.74536200 0.14219981 0.67245694
0.74675781 0.14463581 0.68681845
0.74815362 0.13936393 0.72338982
0.74954943 0.15038660 0.75079167
0.75094524 0.14646130 0.68020611
0.75234104 0.14433908 0.67831899
0.75373685 0.14432097 0.74103137
0.75513266 0.13673159 0.70901479
0.75652847 0.14320320 0.72812052
0.75792428 0.14385653 0.71673516
0.75932009 0.14151856 0.73377855
0.76071590 0.14696644 0.71342524
0.76211171 0.14121096 0.70642273
0.76350752 0.14285312 0.72377877
0.76490333 0.12941926 0.70579061
0.76629913 0.14122146 0.72783552
0.76769494 0.13425497 0.71902814
0.76909075 0.13370170 0.74836929
0.77048656 0.13919597 0.71707951
0.77188237 0.13530043 0.75511135
0.77327818 0.13639854 0.71693356
0.77467399 0.13154937 0.70344887
0.77606980 0.12981631 0.73384879
0.77746561 0.13588516 0.74051584
0.77886142 0.13723389 0.82213151
0.78025722 0.12632243 0.75789885
0.78165303 0.13485884 0.73476050
0.78304884 0.12957818 0.75272019
0.78444465 0.13018728 0.77584937
0.78584046 0.12423956 0.77545942
0.78723627 0.12423582 0.74015482
0.78863208 0.12634042 0.72956872
0.79002789 0.12973613 0.77408637
0.79142370 0.12645998 0.79091391
0.79281951 0.13177032 0.77106038
0.79421531 0.12377262 0.80011473
0.79561112 0.12755606 0.76308491
0.79700693 0.12149683 0.73935230
0.79840274 0.12459299 0.76830056
0.79979855 0.12775051 0.81492522
0.80119436 0.13023378 0.76130873
0.80259017 0.12055293 0.77254201
0.80398598 0.11882909 0.79820780
0.80538179 0.12356374 0.80533984
0.80677759 0.11925688 0.78628480
0.80817340 0.12395051 0.80480288
0.80956921 0.11707286 0.77084020
0.81096502 0.12175947 0.79472452
0.81236083 0.12684542 0.81128815
0.81375664 0.11991107 0.80388163
0.81515245 0.12021801 0.86239989
0.81654826 0.12248601 0.79305761
0.81794407 0.12295224 0.82049482
0.81933988 0.12747251 0.81270307
0.82073568 0.11778659 0.81128990
0.82213149 0.11560523 0.78672037
0.82352730 0.11308704 0.78505838
0.82492311 0.11485511 0.78785389
0.82631892 0.11909783 0.84346026
0.82771473 0.11105281 0.84130671
0.82911054 0.11350484 0.82100244
0.83050635 0.10722853 0.82709209
0.83190216 0.12055603 0.80814203
0.83329797 0.11429788 0.81836913
0.83469377 0.11399132 0.83888039
0.83608958 0.11234129 0.82234212
0.83748539 0.11356797 0.78150418
0.83888120 0.11623588 0.84250209
0.84027701 0.11367001 0.85967685
0.84167282 0.10985317 0.84766094
0.84306863 0.10475245 0.80954795
0.84446444 0.11202768 0.90546028
0.84586025 0.10945078 0.85669679
0.84725606 0.11007020 0.81144180
0.84865186 0.11397068 0.85114637
0.85004767 0.11059212 0.88884751
0.85144348 0.10601195 0.87243216
0.85283929 0.11005873 0.89884534
0.85423510 0.10312610 0.81372578
0.85563091 0.11274959 0.88106747
0.85702672 0.11000630 0.87145461
0.85842253 0.11081013 0.86409137
0.85981834 0.11424294 0.93198618
0.86121415 0.09711577 0.82042835
0.86260995 0.11117063 0.85424613
0.86400576 0.10859278 0.92691759
0.86540157 0.10304481 0.86878787
0.86679738 0.10936729 0.86884434
0.86819319 0.10610329 0.84448437
0.86958900 0.10557985 0.89878092
0.87098481 0.10631763 0.87423895
0.87238062 0.10368114 0.86218756
0.87377643 0.10305039 0.92279418
0.87517224 0.10629044 0.89134714
0.87656804 0.10277946 0.88955505
0.87796385 0.10686082 0.85620697
0.87935966 0.10147424 0.90352231
0.88075547 0.10115645 0.82375490
0.88215128 0.10280668 0.89239226
0.88354709 0.10504776 0.90466942
0.88494290 0.10405750 0.86466468
0.88633871 0.09950380 0.89448296
0.88773452 0.10477986 0.88611681
0.88913033 0.10456057 0.93753195
0.89052613 0.10534119 0.91469022
0.89192194 0.10420512 0.90255205
0.89331775 0.09695703 0.88954975
0.89471356 0.10262624 0.90857369
0.89610937 0.09649494 0.90153604
0.89750518 0.10021964 0.88883780
0.89890099 0.10515499 0.99591193
0.90029680 0.09668727 0.88179226
0.90169261 0.09355829 0.88545774
0.90308842 0.09687494 0.90145449
0.90448422 0.09860798 0.89978664
0.90588003 0.09751357 0.91107450
0.90727584 0.09667540 0.93173475
0.90867165 0.09952435 0.95132153
0.91006746 0.09919819 0.90380747
0.91146327 0.09261914 0.93087214
0.91285908 0.09137314 0.88392069
0.91425489 0.09456903 0.92895442
0.91565070 0.09847257 0.94194295
0.91704651 0.09664947 0.95983639
0.91844231 0.09331677 0.88534258
0.91983812 0.09010753 0.88733133
0.92123393 0.08961397 0.93739711
0.92262974 0.09172558 0.91093631
0.92402555 0.09545366 0.89653826
0.92542136 0.09271886 0.95659236
0.92681717 0.09496772 0.96083812
0.92821298 0.09537652 0.96454450
0.92960879 0.09091009 0.90892165
0.93100459 0.08840765 0.88394811
0.93240040 0.08750898 0.90300474
0.93379621 0.09344184 0.90185171
0.93519202 0.09452889 0.91332342
0.93658783 0.09270249 0.96319551
0.93798364 0.08494371 0.86386588
0.93937945 0.09421713 0.95969508
0.94077526 0.09411634 0.93467040
0.94217107 0.09068531 0.90396143
0.94356688 0.08477733 0.86928400
0.94496268 0.08668785 0.97119268
0.94635849 0.08657558 0.94128568
0.94775430 0.09083927 0.96153369
0.94915011 0.08462544 0.88759961
0.95054592 0.14559495 3.46475076
0.95194173 0.09223231 0.94424168
0.95333754 0.08509908 0.90249137
0.95473335 0.09054250 0.95593441
0.95612916 0.08723332 0.92088079
0.95752497 0.08637079 0.95266217
0.95892077 0.08378745 0.88748793
0.96031658 0.08734549 0.96013386
0.96171239 0.08967228 0.93706384
0.96310820 0.08797630 0.93170578
0.96450401 0.08119805 0.90241919
0.96589982 0.08660649 0.94376239
0.96729563 0.08137292 0.89518301
0.96869144 0.08475796 0.93922126
0.97008725 0.08632104 0.98486560
0.97148306 0.08292474 0.91073285
0.97287886 0.08208614 0.90264596
0.97427467 0.08549776 0.93507486
0.97567048 0.08852758 0.96876655
0.97706629 0.08366907 0.95226525
0.97846210 0.08341233 0.90179389
0.97985791 0.08622291 0.99218650
0.98125372 0.07824518 0.89968371
0.98264953 0.07837975 0.88352425
0.98404534 0.08127275 0.98351922
0.98544115 0.07867583 0.92577303
0.98683695 0.07883942 0.92871535
0.98823276 0.08331526 0.96457465
0.98962857 0.07740555 0.91339018
0.99102438 0.07917550 0.92135386
0.99242019 0.08050412 0.90427548
0.99381600 0.07963528 0.93688629
0.99521181 0.08096520 0.96296040
0.99660762 0.08049674 0.99341231
0.99800343 0.07945960 0.95983421
0.99939924 0.08127488 0.96722212
1.00079504 0.08162653 1.00174570
1.00219085 0.07670032 0.88616605
1.00358666 0.08089956 0.93067577
1.00498247 0.07776888 0.96248256
1.00637828 0.07880674 0.94430121
1.00777409 0.08023701 0.94628579
1.00916990 0.08081746 0.92522122
1.01056571 0.07275631 0.86142965
1.01196152 0.07797007 0.92792106
1.01335733 0.07465516 0.95226745
1.01475313 0.07193095 0.93443681
1.01614894 0.08472641 0.93750147
1.01754475 0.07272199 0.88980902
1.01894056 0.07361505 0.94469431
1.02033637 0.07656208 0.92800367
1.02173218 0.07220709 0.94189689
1.02312799 0.07764435 0.90358346
1.02452380 0.07093422 0.89359925
1.02591961 0.07406417 0.93057360
1.02731542 0.07335006 0.94972630
1.02871122 0.07007709 0.92808883
1.03010703 0.07239803 0.93344819
1.03150284 0.07208774 0.94113321
1.03289865 0.07066459 0.95166066
1.03429446 0.07106515 0.92190018
1.03569027 0.07041522 0.85724001
1.03708608 0.07082673 0.94324903
1.03848189 0.07275903 0.92664043
1.03987770 0.07507165 0.94343581
1.04127350 0.06928652 0.92066670
1.04266931 0.06801950 0.90865035
1.04406512 0.07181776 0.95024944
1.04546093 0.07171788 0.95989498
1.04685674 0.06912483 0.91694735
1.04825255 0.06588760 0.93157526
1.04964836 0.07040648 0.97044006
1.05104417 0.06820027 0.92941143
1.05243998 0.06980663 0.92014844
1.05383579 0.06752085 0.90886093
1.05523159 0.06886596 0.94279803
1.05662740 0.06400241 0.89061465
1.05802321 0.06819585 0.95870216
1.05941902 0.06505817 0.95148965
1.06081483 0.06732200 0.98198989
1.06221064 0.06307902 0.86707716
1.06360645 0.06603093 0.87449075
1.06500226 0.06433291 0.87650260
1.06639807 0.06456569 0.92175680
1.06779388 0.06327773 0.91486121
1.06918968 0.06688311 0.93455317
1.07058549 0.06351172 0.89597214
1.07198130 0.06518741 0.86881958
1.07337711 0.06648628 0.95158792
1.07477292 0.06139995 0.94650040
1.07616873 0.05895054 0.91803839
1.07756454 0.06110077 0.93758356
1.07896035 0.06106157 0.89050545
1.08035616 0.05833525 0.93503721
1.08175197 0.06092137 0.96681031
1.08314777 0.06043258 0.93808024
1.08454358 0.06239850 0.95123355
1.08593939 0.06007370 0.91613669
1.08733520 0.06070884 0.93380955
1.08873101 0.05723169 0.91592965
1.09012682 0.05867506 0.91835258
1.09152263 0.05667452 0.92234225
1.09291844 0.05766679 0.91408675
1.09431425 0.05825589 0.92327432
1.09571006 0.05876652 0.92458457
1.09710586 0.05775355 0.92909831
1.09850167 0.06153867 0.95766298
1.09989748 0.05613262 0.96379042
1.10129329 0.05753534 0.94038859
1.10268910 0.05713453 0.93717531
1.10408491 0.05501760 0.93849156
1.10548072 0.05382442 0.92899889
1.10687653 0.05705688 0.92766735
1.10827234 0.05483735 0.93609822
1.10966815 0.05819656 0.95754432
1.11106395 0.05701369 0.93850305
1.11245976 0.05607259 0.89751404
1.11385557 0.05279263 0.88174770
1.11525138 0.05407632 0.93849375
1.11664719 0.05302297 0.89352827
1.11804300 0.05197680 0.95540360
1.11943881 0.05404467 0.96195798
1.12083462 0.05161188 0.88472224
1.12223043 0.05462980 0.98685324
1.12362624 0.05315177 0.94028953
1.12502204 0.05201491 0.90861700
1.12641785 0.05424705 0.95158548
1.12781366 0.05145219 0.88434398
1.12920947 0.05159710 0.88880212
1.13060528 0.05248578 0.92937204
1.13200109 0.05202469 0.92224113
1.13339690 0.05426072 0.91608951
1.13479271 0.05126961 0.94982434
1.13618852 0.05131960 1.01514694
1.13758433 0.04750566 0.90450012
1.13898013 0.04595468 0.90007329
1.14037594 0.05199103 0.93679163
1.14177175 0.04888674 0.93469535
1.14316756 0.05046477 0.95285343
1.14456337 0.04879660 0.93489458
1.14595918 0.04883503 0.95762725
1.14735499 0.04893113 0.91906096
1.14875080 0.04865506 0.93743005
1.15014661 0.05056629 0.99014044
1.15154242 0.04707878 0.89890560
1.15293822 0.04581951 0.91922252
1.15433403 0.04894315 0.97426393
1.15572984 0.04901213 0.94670517
1.15712565 0.04542779 0.91776825
1.15852146 0.04590255 0.90082351
1.15991727 0.04839719 0.97277009
1.16131308 0.04508929 0.93996037
1.16270889 0.04629098 0.93611489
1.16410470 0.04828736 0.96567112
1.16550050 0.04571214 0.94307330
1.16689631 0.04790754 0.94452509
1.16829212 0.04322273 0.90226156
1.16968793 0.04474978 0.88618602
1.17108374 0.04604366 0.95430457
1.17247955 0.04331595 0.87292145
1.17387536 0.04567641 0.96508723
1.17527117 0.04354740 0.92398614
1.17666698 0.04249670 0.91551578
1.17806279 0.04329905 0.90713531
1.17945859 0.04567542 0.94749753
1.18085440 0.04286932 0.91470950
1.18225021 0.04357294 0.93586774
1.18364602 0.04350667 0.94903840
1.18504183 0.04099862 0.92860743
1.18643764 0.04257509 0.92412928
1.18783345 0.04128977 0.93834948
1.18922926 0.04228331 0.94176779
1.19062507 0.04216675 1.00016179
1.19202088 0.04325704 0.96610153
1.19341668 0.03906932 0.92835053
1.19481249 0.04249019 0.96569411
1.19620830 0.04138688 0.96391515
1.19760411 0.04211984 0.90451217
1.19899992 0.04328426 1.01459982
1.20039573 0.04047695 0.90353968
1.20179154 0.04117192 0.92980633
1.20318735 0.04042526 0.93231993
1.20458316 0.04016121 0.92509064
1.20597897 0.04164886 0.98868625
1.20737477 0.04042315 0.92826786
1.20877058 0.03932212 0.91753335
1.21016639 0.03876390 0.91635590
1.21156220 0.04089968 0.92118599
1.21295801 0.04073107 1.00187957
1.21435382 0.04043959 0.95451344
1.21574963 0.03707280 0.90357920
1.21714544 0.03893813 0.87508704
1.21854125 0.03955447 0.89929504
1.21993706 0.03571903 0.89518794
1.22133286 0.03942692 0.96620716
1.22272867 0.03816986 0.94349863
1.22412448 0.03714463 0.95290498
1.22552029 0.03900574 0.99078147
1.22691610 0.03852475 0.94838600
1.22831191 0.03749252 0.90619694
1.22970772 0.03645192 0.96317356
1.23110353 0.03906299 0.96471877
1.23249934 0.03688647 0.93058047
1.23389515 0.03667367 0.98176966
1.23529095 0.03712445 0.93964687
1.23668676 0.03729403 0.96202964
1.23808257 0.03624666 0.94995595
1.23947838 0.03699723 0.91685269
1.24087419 0.03719704 0.94347171
1.24227000 0.03525729 0.90371314
1.24366581 0.03780057 0.92784198
1.24506162 0.03496230 0.98293381
1.24645743 0.03665174 0.99623791
1.24785324 0.03600695 0.94851447
1.24924904 0.03450743 0.90104151
1.25064485 0.03660210 0.95044385
1.25204066 0.03842874 0.98161599
1.25343647 0.03545751 0.92332018
1.25483228 0.03521511 0.96187950
1.25622809 0.03497775 0.96124844
1.25762390 0.03497334 0.96559225
1.25901971 0.03580616 0.94876382
1.26041552 0.03413199 0.91086432
1.26181133 0.03397498 0.95916066
1.26320713 0.03407019 0.95697032
1.26460294 0.03593795 0.94007975
1.26599875 0.03361077 0.90378096
1.26739456 0.03038001 1.08167138
1.26879037 0.03349818 0.95262548
1.27018618 0.03635119 0.97919878
1.27158199 0.03515796 0.95588643
1.27297780 0.03344190 0.89198973
1.27437361 0.03533783 0.99390456
1.27576941 0.03537753 0.95619302
1.27716522 0.03306686 0.88646728
1.27856103 0.03325650 0.92699059
1.27995684 0.03386897 0.97352257
1.28135265 0.03298912 0.88728580
1.28274846 0.03325437 0.93509672
1.28414427 0.03338193 0.95883859
1.28554008 0.03331009 0.93769923
1.28693589 0.03446967 0.92016523
1.28833170 0.03280806 0.96959823
1.28972750 0.03575544 0.99812519
1.29112331 0.03264998 0.95791387
1.29251912 0.03191806 0.93613327
1.29391493 0.03359190 0.96118483
1.29531074 0.03284799 0.90846569
1.29670655 0.03006094 0.95458412
1.29810236 0.03181798 0.91868828
1.29949817 0.03287546 0.90735617
1.30089398 0.03092940 0.99290541
1.30228979 0.03203947 0.99865105
1.30368559 0.03296503 0.89280951
1.30508140 0.03113393 0.89517362
1.30647721 0.03195879 0.92445182
1.30787302 0.03258136 0.96542732
1.30926883 0.03265530 0.94994082
1.31066464 0.03030546 0.92590603
1.31206045 0.03226871 0.91855665
1.31345626 0.03121043 0.92566118
1.31485207 0.03237639 0.93128755
1.31624788 0.03294769 0.92484253
1.31764368 0.03034163 0.92232566
1.31903949 0.03061380 0.97139385
1.32043530 0.03067269 0.90880054
1.32183111 0.03142758 0.92951494
1.32322692 0.03187307 0.96812506
1.32462273 0.03276496 0.93129601
1.32601854 0.03135913 0.96543107
1.32741435 0.03043883 0.95911247
1.32881016 0.03330566 0.99610685
1.33020597 0.03099293 0.95955827
1.33160177 0.03023170 0.93467344
1.33299758 0.03152481 0.98019920
1.33439339 0.03017313 0.94239930
1.33578920 0.03042433 0.89630895
1.33718501 0.03071195 0.91416902
1.33858082 0.03049893 0.93887032
1.33997663 0.03141208 0.96879119
1.34137244 0.02922485 0.88159310
1.34276825 0.02984258 1.01381200
1.34416406 0.02928160 0.90605476
1.34555986 0.03012686 0.95731843
1.34695567 0.03091636 0.93199022
1.34835148 0.02962175 0.90241620
1.34974729 0.03068723 1.01174895
1.35114310 0.02928403 0.95575487
1.35253891 0.03049923 0.97598208
1.35393472 0.03145364 1.04474630
1.35533053 0.03068000 0.94462741
1.35672634 0.02971317 0.96535601
1.35812215 0.03083269 0.90554346
1.35951795 0.02871198 0.92685466
1.36091376 0.03026752 0.95970972
1.36230957 0.02815468 0.94633296
1.36370538 0.03027269 0.89696194
1.36510119 0.02928036 0.90572925
1.36649700 0.02804500 0.91559966
1.36789281 0.02965508 0.94564262
1.36928862 0.02869949 0.93641194
1.37068443 0.02785192 0.91722963
1.37208024 0.02976151 0.92680820
1.37347604 0.03040345 0.95134353
1.37487185 0.02763806 0.90988007
1.37626766 0.02791492 0.90138415
1.37766347 0.02811720 0.96567646
1.37905928 0.02808177 0.93370408
1.38045509 0.02803270 1.01115100
1.38185090 0.02859222 0.95531537
1.38324671 0.02740048 0.97636620
1.38464252 0.02765950 0.92681825
1.38603832 0.02751407 0.92946967
1.38743413 0.02812886 0.94163079
1.38882994 0.02776608 0.93888056
1.39022575 0.02669118 0.88566146
1.39162156 0.02637307 0.91828122
1.39301737 0.02747757 0.92810450
1.39441318 0.02613241 0.88512443
1.39580899 0.02742284 0.95238586
1.39720480 0.02692023 0.92924081
1.39860061 0.02689916 0.92048658
1.39999641 0.02769973 0.92438142
1.40139222 0.02729445 0.92495854
1.40278803 0.02733065 0.93375073
1.40418384 0.02750490 0.94289296
1.40557965 0.02535662 0.95294466
1.40697546 0.02694647 0.94868902
1.40837127 0.02661992 0.94959305
1.40976708 0.02729463 0.88447998
1.41116289 0.02723735 0.93696107
1.41255870 0.02622076 0.88885255
1.41395450 0.02627798 0.94874400
1.41535031 0.02634269 0.93262288
1.41674612 0.02586582 0.97131064
1.41814193 0.02514239 0.92098260
1.41953774 0.02617653 0.91579801
1.42093355 0.02579477 0.95423808
1.42232936 0.02568570 0.91360256
1.42372517 0.02644716 0.92771982
1.42512098 0.02522746 0.93961185
1.42651679 0.02585600 0.92484285
1.42791259 0.02511855 1.00223419
1.42930840 0.02576416 0.93549974
1.43070421 0.02523610 0.96329759
1.43210002 0.02471530 0.96272527
1.43349583 0.02429565 0.90748633
1.43489164 0.02515780 0.93139431
1.43628745 0.02505000 0.93211478
1.43768326 0.02429313 0.88432464
1.43907907 0.02571500 0.94798555
1.44047488 0.02563083 0.93419626
1.44187068 0.02450888 0.95315406
1.44326649 0.02357996 0.93065459
1.44466230 0.02403606 0.94514385
1.44605811 0.02456205 0.91703102
1.44745392 0.02567404 0.95595999
1.44884973 0.02444375 0.94474374
1.45024554 0.02318382 0.88184225
1.45164135 0.02311672 0.93871403
1.45303716 0.02390469 0.89787605
1.45443297 0.02409849 0.90259307
1.45582877 0.02253675 0.94638227
1.45722458 0.02384146 0.88397193
1.45862039 0.02247109 0.91456411
1.46001620 0.02423425 0.89194822
1.46141201 0.02440613 0.95157643
1.46280782 0.02317037 0.88780591
1.46420363 0.02347231 0.93189191
1.46559944 0.02432983 0.91948581
1.46699525 0.02375908 0.93494329
1.46839106 0.02359155 0.98418619
1.46978686 0.02269761 0.90128110
1.47118267 0.02355116 0.92438540
1.47257848 0.02227389 0.87375012
1.47397429 0.02305231 0.91062999
1.47537010 0.02324143 0.91355220
1.47676591 0.02281438 0.93631415
1.47816172 0.02220052 0.96363782
1.47955753 0.02317427 0.94488953
1.48095334 0.02284338 0.94728120
1.48234915 0.02199286 0.92915972
1.48374495 0.02263123 0.93316490
1.48514076 0.02229678 0.88416670
1.48653657 0.02112989 0.95058958
1.48793238 0.02103470 0.83940522
1.48932819 0.02174968 0.90602860
1.49072400 0.02169059 0.93672400
1.49211981 0.02283263 0.95848892
1.49351562 0.02030026 0.91559582
1.49491143 0.02206922 0.90244255
1.49630724 0.02102046 0.93527239
1.49770304 0.02214775 0.89963849
1.49909885 0.02133831 0.95714029
1.50049466 0.02114418 0.93204712
1.50189047 0.02070416 0.86401614
1.50328628 0.02092214 0.89290111
1.50468209 0.02034227 0.94863058
1.50607790 0.02145840 0.91739201
1.50747371 0.02164095 0.92370972
1.50886952 0.02100954 0.94235255
1.51026532 0.02025056 0.89182554
1.51166113 0.02139394 0.91330212
1.51305694 0.01979985 0.97966804
1.51445275 0.02026830 0.92912722
1.51584856 0.02068782 0.92520186
1.51724437 0.01876732 0.92888265
1.51864018 0.01973789 0.89141977
1.52003599 0.02065842 0.93666841
1.52143180 0.01918101 0.91053226
1.52282761 0.02154408 0.94663369
1.52422341 0.02105352 0.92555628
1.52561922 0.01964927 0.94129042
1.52701503 0.02035386 0.92222593
1.52841084 0.01943040 0.91831458
1.52980665 0.01965572 0.91493333
1.53120246 0.01908536 0.93857638
1.53259827 0.01928051 0.95616504
1.53399408 0.01951499 0.93694361
1.53538989 0.01993181 0.90543625
1.53678570 0.01881326 0.93203653
1.53818150 0.01968659 0.91882502
1.53957731 0.01988129 0.92919721
1.54097312 0.01965357 0.95793455
1.54236893 0.01965996 0.86627482
1.54376474 0.01917564 0.88993478
1.54516055 0.01964514 0.90723477
1.54655636 0.01943616 0.94985425
1.54795217 0.02001179 0.95581630
1.54934798 0.01942208 0.94800378
1.55074379 0.01956510 0.92125385
1.55213959 0.01905324 0.93278474
1.55353540 0.01885211 0.98727967
1.55493121 0.01885504 0.92656144
1.55632702 0.01894416 0.96417886
1.55772283 0.01876313 0.93653652
1.55911864 0.01898669 0.89248738
1.56051445 0.01782962 0.96415105
1.56191026 0.02034263 0.93321024
1.56330607 0.01856052 0.95403918
1.56470188 0.01813375 0.93601849
1.56609768 0.01841880 0.91126880
1.56749349 0.01826099 0.97020074
1.56888930 0.01866766 0.93427270
1.57028511 0.01705335 0.86918702
1.57168092 0.01779572 0.97088424
1.57307673 0.01750612 0.94223960
1.57447254 0.01896017 0.97242557
1.57586835 0.01842316 0.91661857
1.57726416 0.01922677 0.98255718
1.57865997 0.01735575 0.95609779
1.58005577 0.01735080 0.93688579
1.58145158 0.01797075 0.92829961
1.58284739 0.01804176 0.91894063
1.58424320 0.01288097 2.68244096
1.58563901 0.01754953 1.03447981
1.58703482 0.01795921 0.92479501
1.58843063 0.01710063 0.88400605
1.58982644 0.01809939 0.92862650
1.59122225 0.01733234 0.88101067
1.59261806 0.01594631 0.94086529
1.59401386 0.01808282 0.93989672
1.59540967 0.01735405 0.98633102
1.59680548 0.01818297 0.97015275
1.59820129 0.01717491 0.97221536
1.59959710 0.01730070 0.93810857
1.60099291 0.01688029 0.91150269
1.60238872 0.01725274 0.94747500
1.60378453 0.01769046 0.98561983
1.60518034 0.01758574 0.92974046
1.60657615 0.01749587 0.93443599
1.60797195 0.01695194 0.96002207
1.60936776 0.01725115 0.96799640
1.61076357 0.01751455 0.95960481
1.61215938 0.01731192 0.97738606
1.61355519 0.01651815 0.98429358
1.61495100 0.01691730 0.93187170
1.61634681 0.01715604 0.95004374
1.61774262 0.01670316 0.96461639
1.61913843 0.01598759 0.93200749
1.62053423 0.01684216 0.91452478
1.62193004 0.01638868 0.99376658
1.62332585 0.01697483 1.01323553
1.62472166 0.01675102 0.92654349
1.62611747 0.01561860 0.99019732
1.62751328 0.01554315 0.92569460
1.62890909 0.01716465 0.94143561
1.63030490 0.01633716 0.95652055
1.63170071 0.01581176 0.96992356
1.63309652 0.01555582 0.95354154
1.63449232 0.01555093 0.95060379
1.63588813 0.01569439 0.96692540
1.63728394 0.01571767 0.93225984
1.63867975 0.01631819 0.97219248
1.64007556 0.01700538 0.98000889
1.64147137 0.01472749 0.93372810
1.64286718 0.01657450 0.98562217
1.64426299 0.01619050 0.99412058
1.64565880 0.01640067 0.99324209
1.64705461 0.01517481 0.96946495
1.64845041 0.01618128 0.94559550
1.64984622 0.01547152 1.00229165
1.65124203 0.01518365 1.02746270
1.65263784 0.01650316 1.01038258
1.65403365 0.01690528 0.98587250
1.65542946 0.01501329 0.95935543
1.65682527 0.01658717 0.96695605
1.65822108 0.01532212 0.98231072
1.65961689 0.01519239 0.94864830
1.66101270 0.01498493 0.91907177
1.66240850 0.01523485 0.96398643
1.66380431 0.01528027 0.91472027
1.66520012 0.01534206 0.98798713
1.66659593 0.01505427 0.98014163
1.66799174 0.01547177 0.95716570
1.66938755 0.01514613 0.95222975
1.67078336 0.01452859 0.98185957
1.67217917 0.01495599 1.01550119
1.67357498 0.01498868 1.00384423
1.67497079 0.01474432 0.94475754
1.67636659 0.01489968 0.92766269
1.67776240 0.01487880 0.95412362
1.67915821 0.01430125 0.97980741
1.68055402 0.01394660 0.94021234
1.68194983 0.01423238 0.93669676
1.68334564 0.01511987 0.90080151
1.68474145 0.01489792 0.97292000
1.68613726 0.01462573 0.93987597
1.68753307 0.01476895 0.94691111
1.68892888 0.01505607 0.94326692
1.69032468 0.01538722 1.01718835
1.69172049 0.01515403 0.93420862
1.69311630 0.01431905 0.96044670
1.69451211 0.01518073 0.99300292
1.69590792 0.01429567 1.03130550
1.69730373 0.01476917 0.94834946
1.69869954 0.01356708 0.99483404
1.70009535 0.01441225 1.01585677
1.70149116 0.01399422 0.97368900
1.70288697 0.01398564 0.92152328
1.70428277 0.01351471 0.94026844
1.70567858 0.01452272 0.92223840
1.70707439 0.01392400 1.04269187
1.70847020 0.01357956 0.95911892
1.70986601 0.01398122 0.99931775
1.71126182 0.01422476 1.00699829
1.71265763 0.01404277 0.99635057
1.71405344 0.01330232 0.96856664
1.71544925 0.01323118 0.95355361
1.71684506 0.01382071 1.00952853
1.71824086 0.01315007 0.98861155
1.71963667 0.01379081 0.91210753
1.72103248 0.01312810 0.96245902
1.72242829 0.01321810 0.96689568
1.72382410 0.01363370 0.95906265
1.72521991 0.01329951 0.96868346
1.72661572 0.01212445 0.92295009
1.72801153 0.01347746 0.95346161
1.72940734 0.01322067 0.98924373
1.73080314 0.01293914 0.99084687
1.73219895 0.01260915 1.00990255
1.73359476 0.01332272 0.96747452
1.73499057 0.01284882 0.99537320
1.73638638 0.01307153 0.98732153
1.73778219 0.01327153 0.97390654
1.73917800 0.01292314 0.94034478
1.74057381 0.01314697 0.95000365
1.74196962 0.01270754 0.97035778
1.74336543 0.01274020 1.00962581
1.74476123 0.01285596 0.98208596
1.74615704 0.01283725 0.98332680
1.74755285 0.01273847 0.97843969
1.74894866 0.01250852 1.02884977
1.75034447 0.01215866 0.95053097
1.75174028 0.01252666 0.96939543
1.75313609 0.01191534 0.98390050
1.75453190 0.01223505 0.90320265
1.75592771 0.01276888 0.95750760
1.75732352 0.01254914 0.94459256
1.75871932 0.01273380 0.97085955
1.76011513 0.01306942 0.99049345
1.76151094 0.01259628 0.95549080
1.76290675 0.01192479 1.03159187
1.76430256 0.01218785 0.95874415
1.76569837 0.01236249 1.02718673
1.76709418 0.01195412 0.94207501
1.76848999 0.01217222 0.97696244
1.76988580 0.01191441 1.02224844
1.77128161 0.01191387 0.96040911
1.77267741 0.01275492 0.97226563
1.77407322 0.01214117 0.98093992
1.77546903 0.01215398 0.93659746
1.77686484 0.01270892 0.94034380
1.77826065 0.01196086 0.97194544
1.77965646 0.01168151 0.95887820
1.78105227 0.01240767 0.96187670
1.78244808 0.01212564 0.98712323
1.78384389 0.01194816 0.96038991
1.78523970 0.01199714 1.01566640
1.78663550 0.01141914 0.96750468
1.78803131 0.01146468 1.00702974
1.78942712 0.01130372 0.91989261
1.79082293 0.01138354 0.92195616
1.79221874 0.01229035 0.94933492
1.79361455 0.01149698 0.97663173
1.79501036 0.01163530 0.98666403
1.79640617 0.01187925 1.01393535
1.79780198 0.01192597 0.90421060
1.79919779 0.01201122 1.02284246
1.80059359 0.01138360 1.00717852
1.80198940 0.01120730 0.97201702
1.80338521 0.01138714 0.92274427
1.80478102 0.01049689 0.95572436
1.80617683 0.01071425 0.98566739
1.80757264 0.01099487 0.98553345
1.80896845 0.01103537 0.94196049
1.81036426 0.01181981 0.94396049
1.81176007 0.01105835 0.92986357
1.81315588 0.01155574 0.96665089
1.81455168 0.01075869 0.97953449
1.81594749 0.01116045 0.95633325
1.81734330 0.01146072 0.97117114
1.81873911 0.01099952 0.95905857
1.82013492 0.01089900 0.99769561
1.82153073 0.01146388 0.98392343
1.82292654 0.01057478 0.96877203
1.82432235 0.01144035 1.02816453
1.82571816 0.01081894 0.96359590
1.82711397 0.01093037 0.96019624
1.82850977 0.01136033 1.03508284
1.82990558 0.01078532 0.94240274
1.83130139 0.01082726 0.99673929
1.83269720 0.01125166 1.00154358
1.83409301 0.01042227 0.92434253
1.83548882 0.01103550 0.95668400
1.83688463 0.01071017 0.96611935
1.83828044 0.01070911 0.93215878
1.83967625 0.01026838 0.96203650
1.84107206 0.00999771 0.95426787
1.84246786 0.01050831 1.01671919
1.84386367 0.01046516 0.96551158
1.84525948 0.01045358 0.92824169
1.84665529 0.01037476 0.93805378
1.84805110 0.01047545 0.92071912
1.84944691 0.01009478 0.96023049
1.85084272 0.01045468 0.96361325
1.85223853 0.01015185 0.97912237
1.85363434 0.01006576 0.99346542
1.85503014 0.01051852 0.92566280
1.85642595 0.01078513 1.02281601
1.85782176 0.01080456 0.97853725
1.85921757 0.01013050 0.95959289
1.86061338 0.01027869 0.96913415
1.86200919 0.00979437 0.96055451
1.86340500 0.00973556 0.95590980
1.86480081 0.01019767 0.94420904
1.86619662 0.01017465 0.94021042
1.86759243 0.01021402 1.01450588
1.86898823 0.00986708 0.98815060
1.87038404 0.01016919 0.95711770
1.87177985 0.01004580 0.94736337
1.87317566 0.00969393 0.95899632
1.87457147 0.01034295 0.98349434
1.87596728 0.00976452 0.99911155
1.87736309 0.00955128 0.96256815
1.87875890 0.00966698 0.95722531
1.88015471 0.00956528 0.94837021
1.88155052 0.01025623 1.01438659
1.88294632 0.01013791 1.00267052
1.88434213 0.00991326 0.97929647
1.88573794 0.00975479 0.94368731
1.88713375 0.00988584 0.96557810
1.88852956 0.00981378 0.96152076
1.88992537 0.00953177 0.93998209
1.89132118 0.00994246 0.96515613
1.89271699 0.00995213 0.96622157
1.89411280 0.00964645 0.98409882
1.89550861 0.00992381 0.97427054
1.89690441 0.01013088 0.96365079
1.89830022 0.00936255 0.94811488
1.89969603 0.00959661 0.92021337
1.90109184 0.02171717 0.33719987
1.90248765 0.00917962 0.94272435
1.90388346 0.00934461 0.94391642
1.90527927 0.00992745 1.00544175
1.90667508 0.00883152 0.96485780
1.90807089 0.00948934 0.96281802
1.90946670 0.00945184 1.00518772
1.91086250 0.00969467 0.95927588
1.91225831 0.00929957 0.97146892
1.91365412 0.00915468 0.96826575
1.91504993 0.00937027 0.95839018
1.91644574 0.00887483 0.95135639
1.91784155 0.00947245 0.98563541
1.91923736 0.00943502 1.02052651
1.92063317 0.00933313 1.02312818
1.92202898 0.00919975 0.97063889
1.92342479 0.00984477 0.99506050
1.92482059 0.00872169 0.95902940
1.92621640 0.00977048 1.01769355
1.92761221 0.00959915 0.95940090
1.92900802 0.00935260 0.93205610
1.93040383 0.00902130 1.00126696
1.93179964 0.00930287 1.01574122
1.93319545 0.00911682 0.99133355
1.93459126 0.00889588 0.95353476
1.93598707 0.00948649 0.97663305
1.93738288 0.00903390 0.94326961
1.93877868 0.00879708 0.98272955
1.94017449 0.00948129 0.97623684
1.94157030 0.00912166 0.95871765
1.94296611 0.00966746 1.00770008
1.94436192 0.00926578 0.96564817
1.94575773 0.00943373 1.00338700
1.94715354 0.00891652 0.93993043
1.94854935 0.00898496 0.96999577
1.94994516 0.00885126 0.97597150
1.95134097 0.00916589 0.98369134
1.95273677 0.00941533 0.99678777
1.95413258 0.00893738 0.95482009
1.95552839 0.00838763 0.98468701
1.95692420 0.00891751 0.99171311
1.95832001 0.00894868 0.95332498
1.95971582 0.00885971 0.99039609
1.96111163 0.00910430 0.99420766
1.96250744 0.00899292 0.98661012
1.96390325 0.00861082 0.93872594
1.96529905 0.00889702 0.98599912
1.96669486 0.00868271 1.02400223
1.96809067 0.00838372 0.99215756
1.96948648 0.00880972 0.96313774
1.97088229 0.00868812 0.93783098
1.97227810 0.00883047 0.99418632
1.97367391 0.00882632 0.99213580
1.97506972 0.00879446 0.98988355
1.97646553 0.00891137 0.96423008
1.97786134 0.00931657 1.04938370
1.97925714 0.00885400 1.04067315
1.98065295 0.00900477 0.97403985
1.98204876 0.00870471 1.01346154
1.98344457 0.00871299 0.98040032
1.98484038 0.00823002 0.99703693
1.98623619 0.00915124 0.94755823
1.98763200 0.00907148 1.00212685
1.98902781 0.00863595 0.97259034
1.99042362 0.00851012 0.97772193
1.99181943 0.00835292 1.00622287
1.99321523 0.00903774 1.00872848
1.99461104 0.00864293 1.03542157
1.99600685 0.00825879 0.98377703
1.99740266 0.00849798 0.99299401
1.99879847 0.00811590 0.94596590
2.00019428 0.00884759 1.04559492
2.00159009 0.00817359 0.96914178
2.00298590 0.00846065 0.99777251
2.00438171 0.00904138 1.03041647
2.00577752 0.00896493 0.98855594
2.00717332 0.00890567 0.99138657
2.00856913 0.00906443 1.04583980
2.00996494 0.00793030 0.97579392
2.01136075 0.00857494 1.00741909
2.01275656 0.00826759 1.00839330
2.01415237 0.00871081 1.03303669
2.01554818 0.00787943 1.01370833
2.01694399 0.00845877 1.09562782
2.01833980 0.00827189 1.04012154
2.01973561 0.00864152 1.05444149
2.02113141 0.00839908 1.00933773
2.02252722 0.00838606 1.06420292
2.02392303 0.00849606 1.01865555
2.02531884 0.00847557 1.03226715
2.02671465 0.00851406 0.99690140
2.02811046 0.00835862 1.03249710
2.02950627 0.00848824 1.05017891
2.03090208 0.00803170 1.14240045
2.03229789 0.00824716 1.01420735
2.03369370 0.00860243 1.06083723
2.03508950 0.00842883 1.02381119
2.03648531 0.00802306 1.03304675
2.03788112 0.00786127 1.02789374
2.03927693 0.00810858 1.12117730
2.04067274 0.00794499 1.03288791
2.04206855 0.00821365 1.02168194
2.04346436 0.00752695 1.06154141
2.04486017 0.00796943 1.03085266
2.04625598 0.00806359 1.08686923
2.04765179 0.00787948 1.05783102
2.04904759 0.00786668 0.97489303
2.05044340 0.00806871 1.02721990
2.05183921 0.00777498 1.06039059
2.05323502 0.00744194 1.05014385
2.05463083 0.00762152 1.07061528
2.05602664 0.00791602 1.05589844
2.05742245 0.00777068 1.05938241
2.05881826 0.00767495 1.04630785
2.06021407 0.00762986 1.00136719
2.06160988 0.00721227 1.03308267
2.06300568 0.00803574 1.06954651
2.06440149 0.00759889 1.07206010
2.06579730 0.00743659 1.04928542
2.06719311 0.00776381 1.05397027
2.06858892 0.00747063 1.07625396
2.06998473 0.00774939 1.08249666
2.07138054 0.00770094 1.14406075
2.07277635 0.00778224 1.07903031
2.07417216 0.00736429 1.06825579
2.07556796 0.00754167 1.13239418
2.07696377 0.00775930 1.09573729
2.07835958 0.00703759 1.06447249
2.07975539 0.00736218 1.04614499
2.08115120 0.00736782 1.11961758
2.08254701 0.00687898 1.10791412
2.08394282 0.00714497 1.09321033
2.08533863 0.00769615 1.11414655
2.08673444 0.00726394 1.08811043
2.08813025 0.00760745 1.11910861
2.08952605 0.00696594 1.10093544
2.09092186 0.00729219 1.11931676
2.09231767 0.00720605 1.06443458
2.09371348 0.00742573 1.10245740
2.09510929 0.00750194 1.09172068
2.09650510 0.00710803 1.08806067
2.09790091 0.00703521 1.05977236
2.09929672 0.00759266 1.10638413
2.10069253 0.00697378 1.05041035
2.10208834 0.00721212 1.05635120
2.10348414 0.00713424 1.13939564
2.10487995 0.00689085 1.05188065
2.10627576 0.00730007 1.07501168
2.10767157 0.00707737 1.14808253
2.10906738 0.00710127 1.08729958
2.11046319 0.00680115 1.07467487
2.11185900 0.00752094 1.11494251
2.11325481 0.00671645 1.14147202
2.11465062 0.00690676 1.14810503
2.11604643 0.00685833 1.09188175
2.11744223 0.00732296 1.10916314
2.11883804 0.00669537 1.12651252
2.12023385 0.00664621 1.10618208
2.12162966 0.00675698 1.06717490
2.12302547 0.00664813 1.06592245
2.12442128 0.00666942 1.19071267
2.12581709 0.00653776 1.07379841
2.12721290 0.00669081 1.09425279
2.12860871 0.00688472 1.09447854
2.13000452 0.00645947 1.09576446
2.13140032 0.00670615 1.12868182
2.13279613 0.00690681 1.12120891
2.13419194 0.00648802 1.06368537
2.13558775 0.00649959 1.11259561
2.13698356 0.00697325 1.18969266
2.13837937 0.00661960 1.14999947
2.13977518 0.00633286 1.14779453
2.14117099 0.00668130 1.12960318
2.14256680 0.00661731 1.14394723
2.14396261 0.00627374 1.12494653
2.14535841 0.00680010 1.16344892
2.14675422 0.00621680 1.16431158
2.14815003 0.00665921 1.17717316
2.14954584 0.00646840 1.10009914
2.15094165 0.00638166 1.14281476
2.15233746 0.00637628 1.11461017
2.15373327 0.00653478 1.17488856
2.15512908 0.00619717 1.06995388
2.15652489 0.00656092 1.16019049
2.15792070 0.00639939 1.10312066
2.15931650 0.00673476 1.13134677
2.16071231 0.00647561 1.14818727
2.16210812 0.00643148 1.11794615
2.16350393 0.00617044 1.08924569
2.16489974 0.00615231 1.16457916
2.16629555 0.00603332 1.18590807
2.16769136 0.00615395 1.11434282
2.16908717 0.00596451 1.12688358
2.17048298 0.00614311 1.11474235
2.17187879 0.00623452 1.14074327
2.17327459 0.00592441 1.15279372
2.17467040 0.00597889 1.12587761
2.17606621 0.00643543 1.09622579
2.17746202 0.00604735 1.13566844
2.17885783 0.00622267 1.20591417
2.18025364 0.00592376 1.12458157
2.18164945 0.00622676 1.16108125
2.18304526 0.00614600 1.08342309
2.18444107 0.00600614 1.12568288
2.18583688 0.00601513 1.12995691
2.18723268 0.00599326 1.15560250
2.18862849 0.00598319 1.09791314
2.19002430 0.00607141 1.19400101
2.19142011 0.00634686 1.17155533
2.19281592 0.00564561 1.19851152
2.19421173 0.00591413 1.14852876
2.19560754 0.00612727 1.13897220
2.19700335 0.00604376 1.13780992
2.19839916 0.00611568 1.10162281
2.19979496 0.00608664 1.19765189
2.20119077 0.00625642 1.15462192
2.20258658 0.00643306 1.22550715
2.20398239 0.00613304 1.18531208
2.20537820 0.00591961 1.14248029
2.20677401 0.00556182 1.16945688
2.20816982 0.00583726 1.12502397
2.20956563 0.00585276 1.08167635
2.21096144 0.00589204 1.05893830
2.21235725 0.00587944 1.15141410
2.21375305 0.00596492 1.16768233
2.21514886 0.00593521 1.17410449
2.21654467 0.00566760 1.09428801
2.21794048 0.00064967 8.15798793
2.21933629 0.00556691 1.19351753
2.22073210 0.00603099 1.16011308
2.22212791 0.00587159 1.18348422
2.22352372 0.00562397 1.15420435
2.22491953 0.00612399 1.18063360
2.22631534 0.00569824 1.13861887
2.22771114 0.00570799 1.20054065
2.22910695 0.00578016 1.12694134
2.23050276 0.00580354 1.20752570
2.23189857 0.00565266 1.11804325
2.23329438 0.00589053 1.13204410
2.23469019 0.00583120 1.15474708
2.23608600 0.00561007 1.14283752
2.23748181 0.00563865 1.14307966
2.23887762 0.00550083 1.09431777
2.24027343 0.00602556 1.17845011
2.24166923 0.00558995 1.14985582
2.24306504 0.00575941 1.16758845
2.24446085 0.00584296 1.10426613
2.24585666 0.00561795 1.14276422
2.24725247 0.00554563 1.10149184
2.24864828 0.00567709 1.10868357
2.25004409 0.00564035 1.12334103
2.25143990 0.00559379 1.09385301
2.25283571 0.00553083 1.12231725
2.25423152 0.00578571 1.10218403
2.25562732 0.00553750 1.08201422
2.25702313 0.00549574 1.08487740
2.25841894 0.00544417 1.08711643
2.25981475 0.00564141 1.08686867
2.26121056 0.00585907 1.11043641
2.26260637 0.00555361 1.07062391
2.26400218 0.00590210 1.10379494
2.26539799 0.00530760 1.15256778
2.26679380 0.00554165 1.04943729
2.26818961 0.00553706 1.06503992
2.26958541 0.00575224 1.11845263
2.27098122 0.00546229 1.08395286
2.27237703 0.00544539 1.07601802
2.27377284 0.00572944 1.06106369
2.27516865 0.00548684 1.08416449
2.27656446 0.00570394 1.13033642
2.27796027 0.00571604 1.05594365
2.27935608 0.00537559 1.07856215
2.28075189 0.00553014 1.07119734
2.28214770 0.00562450 1.10457366
2.28354350 0.00535820 1.08902817
2.28493931 0.00541011 1.11072381
2.28633512 0.00549270 1.07133404
2.28773093 0.00581607 1.08512330
2.28912674 0.00521358 1.02760720
2.29052255 0.00578405 1.10706055
2.29191836 0.00519980 1.16372967
2.29331417 0.00516899 0.98836773
2.29470998 0.00528889 1.03028814
2.29610579 0.00559290 1.08893996
2.29750159 0.00547096 1.03444581
2.29889740 0.00527596 1.00753301
2.30029321 0.00544615 1.01786656
2.30168902 0.00550417 1.13131277
2.30308483 0.00533164 1.04732637
2.30448064 0.00535015 1.08596896
2.30587645 0.00506787 1.09199925
2.30727226 0.00533749 1.00287817
2.30866807 0.00525895 1.04980167
2.31006387 0.00536528 1.06337352
2.31145968 0.00546149 1.06644079
2.31285549 0.00524563 1.03953393
2.31425130 0.00538074 1.04525094
2.31564711 0.00504268 1.01033497
2.31704292 0.00500556 0.98171823
2.31843873 0.00560897 1.07167520
2.31983454 0.00540326 1.02968148
2.32123035 0.00513990 1.01891801
2.32262616 0.00547057 0.98712900
2.32402196 0.00542191 1.01524456
2.32541777 0.00557914 1.00957293
2.32681358 0.00523258 1.03725288
2.32820939 0.00551422 1.03093864
2.32960520 0.00497583 1.02424687
2.33100101 0.00487732 0.99502509
2.33239682 0.00513683 1.04160964
2.33379263 0.00530858 1.03189209
2.33518844 0.00527041 0.98478037
2.33658425 0.00511480 0.97362157
2.33798005 0.00528332 0.99343431
2.33937586 0.00552186 1.00063252
2.34077167 0.00518802 0.99644118
2.34216748 0.00508595 0.99145570
2.34356329 0.00508606 0.95912531
2.34495910 0.00518610 1.01177484
2.34635491 0.00526093 0.99096282
2.34775072 0.00514135 0.98284625
2.34914653 0.00484687 0.97496198
2.35054234 0.00478837 1.01573791
2.35193814 0.00501122 0.97040783
2.35333395 0.00482786 0.98351102
2.35472976 0.00542048 0.95134398
2.35612557 0.00512644 1.01037903
2.35752138 0.00482603 0.88708901
2.35891719 0.00492400 0.92409724
2.36031300 0.00515878 0.92811020
2.36170881 0.00505029 0.94218315
2.36310462 0.00501962 0.96241433
2.36450043 0.00490881 0.96900227
2.36589623 0.00498697 1.00512664
2.36729204 0.00490951 0.99145136
2.36868785 0.00517252 0.99203566
2.37008366 0.00492066 0.93681764
2.37147947 0.00501728 0.97401233
2.37287528 0.00488961 0.93506223
2.37427109 0.00479670 0.90699500
2.37566690 0.00505531 0.91442500
2.37706271 0.00508554 0.95838079
2.37845852 0.00477678 0.90647014
2.37985432 0.00487714 0.91309945
2.38125013 0.00496442 0.95395882
2.38264594 0.00466595 0.94774597
2.38404175 0.00499931 0.90806594
2.38543756 0.00483191 0.92913949
2.38683337 0.00490803 0.92367650
2.38822918 0.00484671 0.91617495
2.38962499 0.00460290 0.90672261
2.39102080 0.00498626 0.93539364
2.39241661 0.00480767 0.90308383
2.39381241 0.00475101 0.90359388
2.39520822 0.00475121 0.90772806
2.39660403 0.00472871 0.94172018
2.39799984 0.00480608 0.88113337
2.39939565 0.00478452 0.91153398
2.40079146 0.00481184 0.92202946
2.40218727 0.00462152 0.91978421
2.40358308 0.00451525 0.83940173
2.40497889 0.00438632 0.92384650
2.40637470 0.00444582 0.87273128
2.40777050 0.00459423 0.93145553
2.40916631 0.00473986 0.86929439
2.41056212 0.00480769 0.91259159
2.41195793 0.00457468 0.90898467
2.41335374 0.00440369 0.84651118
2.41474955 0.00466151 0.90829025
2.41614536 0.00487302 0.87717477
2.41754117 0.00431228 0.88115062
2.41893698 0.00465708 0.89923439
2.42033278 0.00469770 0.86424419
2.42172859 0.00462586 0.94162075
2.42312440 0.00443908 0.85177618
2.42452021 0.00433139 0.85919806
2.42591602 0.00441639 0.83521307
2.42731183 0.00467305 0.86919041
2.42870764 0.00454926 0.87257495
2.43010345 0.00448722 0.88715340
2.43149926 0.00463734 0.88515004
2.43289507 0.00471845 0.84462009
2.43429087 0.00447789 0.85804057
2.43568668 0.00447949 0.86080035
2.43708249 0.00435870 0.82877276
2.43847830 0.00438945 0.86524073
2.43987411 0.00438144 0.85168123
2.44126992 0.00422359 0.86755169
2.44266573 0.00444218 0.87571703
2.44406154 0.00428640 0.84263554
2.44545735 0.00436567 0.88748705
2.44685316 0.00444964 0.85208120
2.44824896 0.00450536 0.85131393
2.44964477 0.00428006 0.84726287
2.45104058 0.00431785 0.82921542
2.45243639 0.00411623 0.83247059
2.45383220 0.00434560 0.85393929
2.45522801 0.00401618 0.83515019
2.45662382 0.00413577 0.82995363
2.45801963 0.00420707 0.78857060
2.45941544 0.00445029 0.83495351
2.46081125 0.00418393 0.80056054
2.46220705 0.00408076 0.81245593
2.46360286 0.00403748 0.85088959
2.46499867 0.00420808 0.80783821
2.46639448 0.00426095 0.81815472
2.46779029 0.00416424 0.86142776
2.46918610 0.00422123 0.84276055
2.47058191 0.00416961 0.82976231
2.47197772 0.00412130 0.83131906
2.47337353 0.00412195 0.82901564
2.47476934 0.00431799 0.83488505
2.47616514 0.00399850 0.83018542
2.47756095 0.00404724 0.84750620
2.47895676 0.00405220 0.82859220
2.48035257 0.00408643 0.79399570
2.48174838 0.00405952 0.80874295
2.48314419 0.00384686 0.80537724
2.48454000 0.00388235 0.78461392
2.48593581 0.00387549 0.81503909
2.48733162 0.00414530 0.79901553
2.48872743 0.00395103 0.80814569
2.49012323 0.00396579 0.81783235
2.49151904 0.00402595 0.85053673
2.49291485 0.00405490 0.81495553
2.49431066 0.00393845 0.81946427
2.49570647 0.00393512 0.85670800
2.49710228 0.00393178 0.83450050
2.49849809 0.00377061 0.81152278
2.49989390 0.00396047 0.81593048
2.50128971 0.00382239 0.81051245
2.50268552 0.00369095 0.85110744
2.50408132 0.00389759 0.84478591
2.50547713 0.00390360 0.80094461
2.50687294 0.00385857 0.82785191
2.50826875 0.00414915 0.85234019
2.50966456 0.00376275 0.85837303
2.51106037 0.00367513 0.83662444
2.51245618 0.00407495 0.84292374
2.51385199 0.00389968 0.82262564
2.51524780 0.00388260 0.81794360
2.51664361 0.00400636 0.81983067
2.51803941 0.00385148 0.84164226
2.51943522 0.00366118 0.79609774
2.52083103 0.00375921 0.82361524
2.52222684 0.00356756 0.80762683
2.52362265 0.00341725 0.87296242
2.52501846 0.00390001 0.88655744
2.52641427 0.00381100 0.82834822
2.52781008 0.00379470 0.80684665
2.52920589 0.00385092 0.83743415
2.53060170 0.00358366 0.86553310
2.53199750 0.00388413 0.86812502
2.53339331 0.00358110 0.83021223
2.53478912 0.00114854 1.66355718
2.53618493 0.00362408 0.80782742
2.53758074 0.00381598 0.82927517
2.53897655 0.00367740 0.83028735
2.54037236 0.00374824 0.82543671
2.54176817 0.00366341 0.85477724
2.54316398 0.00364795 0.83837489
2.54455978 0.00361113 0.82786588
2.54595559 0.00368074 0.85942636
2.54735140 0.00356137 0.84163607
2.54874721 0.00343843 0.82914968
2.55014302 0.00337253 0.82423522
2.55153883 0.00354292 0.83691714
2.55293464 0.00366228 0.84833913
2.55433045 0.00357710 0.82281986
2.55572626 0.00363134 0.86497042
2.55712207 0.00359709 0.85821665
2.55851787 0.00332169 0.85966491
2.55991368 0.00362374 0.83024556
2.56130949 0.00379922 0.89807261
2.56270530 0.00364397 0.82070242
2.56410111 0.00346428 0.88603761
2.56549692 0.00341780 0.89159419
2.56689273 0.00349014 0.84986323
2.56828854 0.00339350 0.83246554
2.56968435 0.00337376 0.80813247
2.57108016 0.00329921 0.89273973
2.57247596 0.00346933 0.87935571
2.57387177 0.00352438 0.85971066
2.57526758 0.00363382 0.88550917
2.57666339 0.00331219 0.89213330
2.57805920 0.00342537 0.85674997
2.57945501 0.00365062 0.89798655
2.58085082 0.00345654 0.84780517
2.58224663 0.00320543 0.86385160
2.58364244 0.00332533 0.88240433
2.58503825 0.00341742 0.88082530
2.58643405 0.00328636 0.84178384
2.58782986 0.00349572 0.90478247
2.58922567 0.00365264 0.89025539
2.59062148 0.00364620 0.87970931
2.59201729 0.00331961 0.88831812
2.59341310 0.00348465 0.88778199
2.59480891 0.00351043 0.89961567
2.59620472 0.00340849 0.86581534
2.59760053 0.00350213 0.86390818
2.59899634 0.00334580 0.88200732
2.60039214 0.00357321 0.87983665
2.60178795 0.00326872 0.81337907
2.60318376 0.00331331 0.86446100
2.60457957 0.00347240 0.87140417
2.60597538 0.00330038 0.92184669
2.60737119 0.00325862 0.87167279
2.60876700 0.00334991 0.87913848
2.61016281 0.00341508 0.95943582
2.61155862 0.00358592 0.85168578
2.61295443 0.00351617 0.89389850
2.61435023 0.00331541 0.89075363
2.61574604 0.00335759 0.90472506
2.61714185 0.00339561 0.88401476
2.61853766 0.00319539 0.93883150
2.61993347 0.00341435 0.88515466
2.62132928 0.00336683 0.93582038
2.62272509 0.00334760 0.90006241
2.62412090 0.00328427 0.94270882
2.62551671 0.00334086 0.93421016
2.62691252 0.00332885 0.93134318
2.62830832 0.00333176 0.91945963
2.62970413 0.00330081 0.91449048
2.63109994 0.00336193 0.94777126
2.63249575 0.00326185 0.92565493
2.63389156 0.00326316 0.90801541
2.63528737 0.00339535 0.91309469
2.63668318 0.00324849 0.96985723
2.63807899 0.00346175 0.98074747
2.63947480 0.00349814 0.94187810
2.64087061 0.00333975 0.93640407
2.64226641 0.00348404 0.92625152
2.64366222 0.00312355 0.90476378
2.64505803 0.00345263 0.95616050
2.64645384 0.00323170 0.95628323
2.64784965 0.00321463 0.94259532
2.64924546 0.00316257 0.94555672
2.65064127 0.00328438 0.93656825
2.65203708 0.00338729 0.98053883
2.65343289 0.00352544 0.98785098
2.65482869 0.00337248 1.00921652
2.65622450 0.00338549 0.93624790
2.65762031 0.00312088 0.98447781
2.65901612 0.00324514 0.97049837
2.66041193 0.00309912 0.90604055
2.66180774 0.00339749 0.91563436
2.66320355 0.00336450 1.03048823
2.66459936 0.00320233 0.90791813
2.66599517 0.00329461 1.01344333
2.66739098 0.00316114 1.02119788
2.66878678 0.00330286 0.93236774
2.67018259 0.00312619 0.95265203
2.67157840 0.00344473 1.00692948
2.67297421 0.00336911 0.97303380
2.67437002 0.00320740 0.99413427
2.67576583 0.00332525 0.93848088
2.67716164 0.00312228 0.96984859
2.67855745 0.00321616 1.02772840
2.67995326 0.00320673 0.97913600
2.68134907 0.00319729 0.99570410
2.68274487 0.00329872 0.97201416
2.68414068 0.00314321 0.99061701
2.68553649 0.00314399 0.92520525
2.68693230 0.00316791 0.97965180
2.68832811 0.00335325 1.02061711
2.68972392 0.00314094 1.00242294
2.69111973 0.00314522 0.96739858
2.69251554 0.00338182 1.01634882
2.69391135 0.00324157 0.99970191
2.69530716 0.00314197 0.99629210
2.69670296 0.00323726 1.03681272
2.69809877 0.00316808 1.01697169
2.69949458 0.00330514 1.03578920
2.70089039 0.00308172 0.98848970
2.70228620 0.00320938 0.96461933
2.70368201 0.00315925 0.98965222
2.70507782 0.00323051 0.98851083
2.70647363 0.00319082 1.00701133
2.70786944 0.00326941 1.12185700
2.70926525 0.00313425 0.97012723
2.71066105 0.00326847 1.04998394
2.71205686 0.00334895 0.98671478
2.71345267 0.00318864 1.02004993
2.71484848 0.00321249 0.97662349
2.71624429 0.00316803 1.02137491
2.71764010 0.00311470 0.97589304
2.71903591 0.00320435 1.05788384
2.72043172 0.00326580 1.03097284
2.72182753 0.00299890 0.99419671
2.72322334 0.00297491 1.02846377
2.72461914 0.00310714 1.01577220
2.72601495 0.00316750 1.07777780
2.72741076 0.00329401 1.04156902
2.72880657 0.00324033 1.04361952
2.73020238 0.00316971 1.06802958
2.73159819 0.00308864 1.02043568
2.73299400 0.00322517 1.05722078
2.73438981 0.00324207 1.08735621
2.73578562 0.00324998 1.04768336
2.73718143 0.00319307 1.03576159
2.73857723 0.00322062 1.08012716
2.73997304 0.00315700 1.03639005
2.74136885 0.00304833 1.00007404
2.74276466 0.00326766 1.01376836
2.74416047 0.00339763 1.07860470
2.74555628 0.00323673 1.16918583
2.74695209 0.00320353 1.07357222
2.74834790 0.00339326 1.12504849
2.74974371 0.00313976 1.03420004
2.75113952 0.00323879 1.03274472
2.75253532 0.00312774 1.00619607
2.75393113 0.00296151 1.08271616
2.75532694 0.00321562 1.01353055
2.75672275 0.00317479 1.05013891
2.75811856 0.00306528 1.04466376
2.75951437 0.00305892 1.12524277
2.76091018 0.00312905 1.06052664
2.76230599 0.00321287 1.01645366
2.76370180 0.00319841 1.09703228
2.76509760 0.00308111 1.04773017
2.76649341 0.00310967 0.99001264
2.76788922 0.00303046 1.07543294
2.76928503 0.00302592 1.09750336
2.77068084 0.00324038 1.08044252
2.77207665 0.00293090 1.08528454
2.77347246 0.00301468 0.99785569
2.77486827 0.00321492 1.04691648
2.77626408 0.00296517 1.02625269
2.77765989 0.00303895 1.05775819
2.77905569 0.00308917 1.08886143
2.78045150 0.00294985 1.04159523
2.78184731 0.00311715 1.03160296
2.78324312 0.00299591 1.04876034
2.78463893 0.00286476 1.02117594
2.78603474 0.00304148 1.07325290
2.78743055 0.00314029 1.13458164
2.78882636 0.00292611 1.07055370
2.79022217 0.00310955 1.07706491
2.79161798 0.00314742 1.07964928
2.79301378 0.00301233 1.05488886
2.79440959 0.00301821 1.05321626
2.79580540 0.00288416 1.04853032
2.79720121 0.00311292 1.03290050
2.79859702 0.00298399 1.07117395
2.79999283 0.00290255 1.05533559
2.80138864 0.00307746 1.10325808
2.80278445 0.00287510 1.06146218
2.80418026 0.00286925 1.04666016
2.80557607 0.00309601 1.06432187
2.80697187 0.00297268 1.04582417
2.80836768 0.00283311 1.06160892
2.80976349 0.00313605 1.10454810
2.81115930 0.00280489 1.03320478
2.81255511 0.00300625 1.04669672
2.81395092 0.00282813 1.07239581
2.81534673 0.00295204 1.05557908
2.81674254 0.00279342 1.06117633
2.81813835 0.00296613 1.05236641
2.81953416 0.00297670 1.14290392
2.82092996 0.00289951 1.05410685
2.82232577 0.00286734 1.06753738
2.82372158 0.00304891 1.06135352
2.82511739 0.00300741 1.06487245
2.82651320 0.00278853 1.11370277
2.82790901 0.00290554 1.04257606
2.82930482 0.00293554 1.10368009
2.83070063 0.00286504 1.04190157
2.83209644 0.00283847 1.12627479
2.83349225 0.00298531 1.08438367
2.83488805 0.00293160 1.05143092
2.83628386 0.00290435 1.08567126
2.83767967 0.00271121 1.09417751
2.83907548 0.00272283 1.07641138
2.84047129 0.00276346 1.06825949
2.84186710 0.00282551 1.13008411
2.84326291 0.00275544 1.05260662
2.84465872 0.00277243 1.06381184
2.84605453 0.00287935 1.12468760
2.84745034 0.00281335 1.08238793
2.84884614 0.00282606 1.06931610
2.85024195 0.00276493 1.04424694
2.85163776 0.00095929 3.85756229
2.85303357 0.00270634 1.02327634
2.85442938 0.00287494 1.08488210
2.85582519 0.00291545 1.06644275
2.85722100 0.00264639 1.05119606
2.85861681 0.00275961 1.03417871
2.86001262 0.00275229 1.00938211
2.86140843 0.00276788 1.05573094
2.86280423 0.00259988 1.04376535
2.86420004 0.00259640 1.09040082
2.86559585 0.00270702 1.07794876
2.86699166 0.00256483 1.07151460
2.86838747 0.00270186 1.00918673
2.86978328 0.00274750 1.08826969
2.87117909 0.00282792 1.00281758
2.87257490 0.00273823 1.02487635
2.87397071 0.00277357 1.12264137
2.87536652 0.00267610 1.07250980
2.87676232 0.00267917 1.03436041
2.87815813 0.00289363 1.05309729
2.87955394 0.00268143 1.08780753
2.88094975 0.00276205 1.09325578
2.88234556 0.00265691 1.00472429
2.88374137 0.00261285 1.05015059
2.88513718 0.00269648 1.00907866
2.88653299 0.00269140 1.06534382
2.88792880 0.00267184 1.01152812
2.88932460 0.00263324 1.01629952
2.89072041 0.00263438 1.04105437
2.89211622 0.00280334 1.06897365
2.89351203 0.00264756 1.07154776
2.89490784 0.00253089 1.11560057
2.89630365 0.00278930 1.04016199
2.89769946 0.00267268 0.99130598
2.89909527 0.00259199 1.01560025
2.90049108 0.00249818 1.09113697
2.90188689 0.00255679 1.04580276
2.90328269 0.00260469 1.03778704
2.90467850 0.00256426 1.06162748
2.90607431 0.00263984 1.07272019
2.90747012 0.00259502 1.13044008
2.90886593 0.00260262 1.06652244
2.91026174 0.00254722 1.06742502
2.91165755 0.00264989 1.08513847
2.91305336 0.00255707 1.07702670
2.91444917 0.00257158 1.01127264
2.91584498 0.00242220 1.08143992
2.91724078 0.00249918 1.07985143
2.91863659 0.00249864 1.07008629
2.92003240 0.00253015 0.94161442
2.92142821 0.00260895 1.07293690
2.92282402 0.00251793 1.07441606
2.92421983 0.00248308 1.02480244
2.92561564 0.00249311 1.03772733
2.92701145 0.00253471 1.06527384
2.92840726 0.00267370 1.02361745
2.92980307 0.00229947 1.02566300
2.93119887 0.00241719 1.06979941
2.93259468 0.00252251 1.06222238
2.93399049 0.00249620 1.05048245
2.93538630 0.00237384 1.08265039
2.93678211 0.00233117 1.05252252
2.93817792 0.00253683 0.98594519
2.93957373 0.00268138 1.06061229
2.94096954 0.00247466 1.05873552
2.94236535 0.00241780 1.05586150
2.94376116 0.00254698 1.02598894
2.94515696 0.00233584 1.08129158
2.94655277 0.00239706 1.07346283
2.94794858 0.00242466 1.06847110
2.94934439 0.00252035 1.04230232
2.95074020 0.00250718 1.07071894
2.95213601 0.00247599 1.03941803
2.95353182 0.00237664 1.08075716
2.95492763 0.00241803 1.02152817
2.95632344 0.00260392 1.03575185
2.95771925 0.00252621 1.07469765
2.95911505 0.00239815 1.11777208
2.96051086 0.00238058 1.10887112
2.96190667 0.00241733 1.01387276
2.96330248 0.00243501 1.09173939
2.96469829 0.00249003 0.99713303
2.96609410 0.00231271 1.12352791
2.96748991 0.00247692 1.04639548
2.96888572 0.00238167 1.01060080
2.97028153 0.00233279 1.01891495
2.97167734 0.00232246 1.03524597
2.97307314 0.00240305 0.97007524
2.97446895 0.00239929 1.05034938
2.97586476 0.00234730 1.01177914
2.97726057 0.00239092 1.04091350
2.97865638 0.00230136 1.04118132
2.98005219 0.00232480 1.06087183
2.98144800 0.00236911 1.06808336
2.98284381 0.00234097 1.02945154
2.98423962 0.00226396 1.01372261
2.98563543 0.00237203 1.06028674
2.98703123 0.00235653 1.04968932
2.98842704 0.00241210 1.02345355
2.98982285 0.00230285 1.03148797
2.99121866 0.00218250 1.08682945
2.99261447 0.00231906 0.98795584
2.99401028 0.00233656 1.01254128
2.99540609 0.00224069 1.07756118
2.99680190 0.00230953 1.06306643
2.99819771 0.00222808 1.03904426
2.99959351 0.00219202 1.04996596
3.00098932 0.00235708 0.98506542
3.00238513 0.00222981 0.98263271
3.00378094 0.00241545 1.07340109
3.00517675 0.00225641 0.99978738
3.00657256 0.00225732 1.03095968
3.00796837 0.00219940 1.03589416
3.00936418 0.00232273 1.01635544
3.01075999 0.00217527 1.07514633
3.01215580 0.00220216 1.02667465
3.01355160 0.00243412 1.01463203
3.01494741 0.00230582 1.04699058
3.01634322 0.00231096 1.02629160
3.01773903 0.00227188 1.03009768
3.01913484 0.00232424 1.07916605
3.02053065 0.00228729 1.02138873
3.02192646 0.00237835 1.00413059
3.02332227 0.00218788 1.01856983
3.02471808 0.00229449 0.97987608
3.02611389 0.00227854 1.01043510
3.02750969 0.00219085 1.00762252
3.02890550 0.00217654 1.03535076
3.03030131 0.00221349 1.00150095
3.03169712 0.00226838 1.08239696
3.03309293 0.00230684 1.03519177
3.03448874 0.00218535 1.03509304
3.03588455 0.00225724 1.10646855
3.03728036 0.00225361 1.01830174
3.03867617 0.00219917 1.02967787
3.04007198 0.00223513 1.05052652
3.04146778 0.00223622 1.02271847
3.04286359 0.00221299 1.02975083
3.04425940 0.00231058 1.07521382
3.04565521 0.00224576 1.00746412
3.04705102 0.00222795 1.01803851
3.04844683 0.00218353 1.05575870
3.04984264 0.00227903 0.98277662
3.05123845 0.00218614 1.02831116
3.05263426 0.00216871 1.03707564
3.05403007 0.00215997 1.01839620
3.05542587 0.00227637 1.01357657
3.05682168 0.00220397 1.02817369
3.05821749 0.00218227 1.00026840
3.05961330 0.00238933 1.00153597
3.06100911 0.00220276 1.02028667
3.06240492 0.00226502 1.01503018
3.06380073 0.00241388 0.98941761
3.06519654 0.00226171 1.07479838
3.06659235 0.00213106 1.01258299
3.06798816 0.00213456 1.02103075
3.06938396 0.00230370 1.00987679
3.07077977 0.00215902 1.02565652
3.07217558 0.00226415 0.99565246
3.07357139 0.00211170 1.08863934
3.07496720 0.00218258 1.03282351
3.07636301 0.00224689 1.01368526
3.07775882 0.00219366 1.02117979
3.07915463 0.00216268 1.03376694
3.08055044 0.00218217 1.06177608
3.08194625 0.00213186 1.06850481
3.08334205 0.00229126 1.04064483
3.08473786 0.00206408 1.03587252
3.08613367 0.00227415 1.06166139
3.08752948 0.00217727 1.03403058
3.08892529 0.00221063 0.92283599
3.09032110 0.00221540 1.02051736
3.09171691 0.00227826 1.03646572
3.09311272 0.00222785 0.98928595
3.09450853 0.00224369 1.00758210
3.09590434 0.00228488 1.05257348
3.09730014 0.00222017 1.02299478
3.09869595 0.00221664 0.97419080
3.10009176 0.00225370 1.05055838
3.10148757 0.00218420 1.04705022
3.10288338 0.00226312 1.02998250
3.10427919 0.00218702 1.04843629
3.10567500 0.00211561 1.05133752
3.10707081 0.00216557 1.02483849
3.10846662 0.00217059 0.96950942
3.10986242 0.00220026 0.96168727
3.11125823 0.00213855 1.05182188
3.11265404 0.00208556 0.97630652
3.11404985 0.00218215 1.06486695
3.11544566 0.00219808 1.02180954
3.11684147 0.00206007 1.01983334
3.11823728 0.00218924 1.01841175
3.11963309 0.00210465 1.03013436
3.12102890 0.00216697 1.05231530
3.12242471 0.00228089 1.09668131
3.12382051 0.00226776 1.04667822
3.12521632 0.00218455 1.03643660
3.12661213 0.00213009 1.00363337
3.12800794 0.00221175 1.02211045
3.12940375 0.00215188 1.08761012
3.13079956 0.00208091 1.03361507
3.13219537 0.00197806 1.03712738
3.13359118 0.00210134 1.04627886
3.13498699 0.00214962 1.02342466
3.13638280 0.00211466 1.01772739
3.13777860 0.00222866 1.04947813
3.13917441 0.00212467 1.01494115
3.14057022 0.00207088 1.00895542
3.14196603 0.00220892 0.98566921
3.14336184 0.00214986 1.01254868
3.14475765 0.00208849 0.99522482
3.14615346 0.00218670 1.04140890
3.14754927 0.00227505 0.99560852
3.14894508 0.00203290 1.03519127
3.15034089 0.00226438 1.03376326
3.15173669 0.00215159 1.03770012
3.15313250 0.00216195 1.05542718
3.15452831 0.00203463 0.98491174
3.15592412 0.00200212 1.00780684
3.15731993 0.00212344 1.01121801
3.15871574 0.00213034 1.11546787
3.16011155 0.00204465 0.99007391
3.16150736 0.00202791 1.10011259
3.16290317 0.00212204 0.96557719
3.16429898 0.00212731 1.04027009
3.16569478 0.00205641 0.97969033
3.16709059 0.00212330 1.02316907
3.16848640 0.00190329 2.09922643
3.16988221 0.00208930 1.00255554
3.17127802 0.00216537 1.00104383
3.17267383 0.00205579 1.05519457
3.17406964 0.00205755 1.01770304
3.17546545 0.00204612 1.02496795
3.17686126 0.00204905 0.96015965
3.17825707 0.00204861 1.04182035
3.17965287 0.00196959 1.03047896
3.18104868 0.00208397 1.04595722
3.18244449 0.00200666 1.02324057
3.18384030 0.00195796 1.08479410
3.18523611 0.00205847 0.96312693
3.18663192 0.00199418 1.04550537
3.18802773 0.00213221 1.06474024
3.18942354 0.00214949 1.06041019
3.19081935 0.00208507 1.08154094
3.19221516 0.00191221 1.06831112
3.19361096 0.00203620 1.07541571
3.19500677 0.00208623 1.03577993
3.19640258 0.00199002 0.98308739
3.19779839 0.00202912 1.02286019
3.19919420 0.00193029 0.95524394
3.20059001 0.00198452 0.99953784
3.20198582 0.00192377 1.04904500
3.20338163 0.00195678 1.03040018
3.20477744 0.00204470 1.01046761
3.20617325 0.00199945 1.04377851
3.20756905 0.00195930 1.02816895
3.20896486 0.00201542 1.01971143
3.21036067 0.00200829 1.00913914
3.21175648 0.00203689 1.01170962
3.21315229 0.00200045 0.98823837
3.21454810 0.00202281 1.02826499
3.21594391 0.00197522 0.99194641
3.21733972 0.00194125 1.02054824
3.21873553 0.00192906 1.08060645
3.22013134 0.00202302 1.01519764
3.22152714 0.00207933 1.04147188
3.22292295 0.00194787 1.02566271
3.22431876 0.00195041 0.97898938
3.22571457 0.00191332 1.02113245
3.22711038 0.00195804 1.01609590
3.22850619 0.00185415 0.97541693
3.22990200 0.00207581 0.97158411
3.23129781 0.00185807 1.03728808
3.23269362 0.00189163 1.06500094
3.23408942 0.00189597 1.06167764
3.23548523 0.00197160 0.99654117
3.23688104 0.00191303 1.03064292
3.23827685 0.00189745 1.04454545
3.23967266 0.00181793 0.94805585
3.24106847 0.00194580 1.09335871
3.24246428 0.00185348 1.04114401
3.24386009 0.00198503 1.00056563
3.24525590 0.00188209 1.04825140
3.24665171 0.00182242 1.01181058
3.24804751 0.00186396 1.04323143
3.24944332 0.00188398 1.03698694
3.25083913 0.00184694 0.99089598
3.25223494 0.00181390 1.00779849
3.25363075 0.00183962 1.00840524
3.25502656 0.00188376 1.12211067
3.25642237 0.00184449 0.99846240
3.25781818 0.00182887 1.01467746
3.25921399 0.00183388 1.03176238
3.26060980 0.00188868 1.05085853
3.26200560 0.00177770 1.01808878
3.26340141 0.00168124 1.00565296
3.26479722 0.00182441 1.05230189
3.26619303 0.00183102 0.98767464
3.26758884 0.00185722 1.01046525
3.26898465 0.00180444 1.10209213
3.27038046 0.00178584 1.03801193
3.27177627 0.00183547 1.04844875
3.27317208 0.00183383 1.05796281
3.27456789 0.00184054 1.00999495
3.27596369 0.00182284 1.02425682
3.27735950 0.00179305 1.03747415
3.27875531 0.00181962 1.04770711
3.28015112 0.00180747 1.04016453
3.28154693 0.00178689 1.03491066
3.28294274 0.00174133 0.97363950
3.28433855 0.00181760 0.96600639
3.28573436 0.00184267 1.07441738
3.28713017 0.00174721 1.04481309
3.28852598 0.00171161 1.07629130
3.28992178 0.00173251 1.05247651
3.29131759 0.00176303 1.03750886
3.29271340 0.00176665 1.02651365
3.29410921 0.00166667 1.05286652
3.29550502 0.00174685 1.00344997
3.29690083 0.00168186 1.06897609
3.29829664 0.00168384 1.03953580
3.29969245 0.00164645 1.03408287
3.30108826 0.00162432 1.03824183
3.30248407 0.00175940 1.08932665
3.30387987 0.00172125 1.05035590
3.30527568 0.00172058 1.01179205
3.30667149 0.00164174 1.01916355
3.30806730 0.00159406 1.00739067
3.30946311 0.00159127 1.04196195
3.31085892 0.00176427 1.03062284
3.31225473 0.00165227 1.06389161
3.31365054 0.00170908 0.94654154
3.31504635 0.00165995 0.99801712
3.31644216 0.00164648 1.04919570
3.31783796 0.00165738 1.01246435
3.31923377 0.00162533 1.04331420
3.32062958 0.00164072 1.00764208
3.32202539 0.00166947 1.04674664
3.32342120 0.00167597 1.05335226
3.32481701 0.00162049 1.02531042
3.32621282 0.00162139 1.10738081
3.32760863 0.00168751 1.04279881
3.32900444 0.00159197 1.03674185
3.33040025 0.00166375 1.06133490
3.33179605 0.00159290 1.01662056
3.33319186 0.00163770 1.01012659
3.33458767 0.00161146 1.02471960
3.33598348 0.00168142 1.04025214
3.33737929 0.00155181 1.02486306
3.33877510 0.00167899 1.04660847
3.34017091 0.00163137 1.04172186
3.34156672 0.00152163 1.02350985
3.34296253 0.00154763 1.01299950
3.34435833 0.00167233 1.02089034
3.34575414 0.00148885 1.01776556
3.34714995 0.00149095 1.01302477
3.34854576 0.00153052 1.00029551
3.34994157 0.00152914 1.00101333
3.35133738 0.00157210 1.01160177
3.35273319 0.00148786 1.05503326
3.35412900 0.00154093 1.02975748
3.35552481 0.00146421 0.98761762
3.35692062 0.00153421 1.03640786
3.35831642 0.00157386 1.02717865
3.35971223 0.00155290 0.99865763
3.36110804 0.00156657 0.99027809
3.36250385 0.00149981 1.06838521
3.36389966 0.00148975 1.05197316
3.36529547 0.00155220 1.00795856
3.36669128 0.00156155 1.03828815
3.36808709 0.00147936 1.06854208
3.36948290 0.00156645 1.01624013
3.37087871 0.00155273 1.02051279
3.37227451 0.00152768 1.00525758
3.37367032 0.00148133 1.01214131
3.37506613 0.00159381 0.98490311
3.37646194 0.00155809 1.08420532
3.37785775 0.00152660 1.03399906
3.37925356 0.00155244 1.04942162
3.38064937 0.00151771 1.01092145
3.38204518 0.00165905 0.99449998
3.38344099 0.00150609 1.03550284
3.38483680 0.00147985 0.99607074
3.38623260 0.00153512 1.05694981
3.38762841 0.00147191 1.02416100
3.38902422 0.00145235 0.99606455
3.39042003 0.00151916 1.00743756
3.39181584 0.00147655 1.01852470
3.39321165 0.00149064 1.01187800
3.39460746 0.00152787 1.02397178
3.39600327 0.00154746 1.05706049
3.39739908 0.00158426 1.00116650
3.39879489 0.00150866 1.04822145
3.40019069 0.00150458 1.01824922
3.40158650 0.00152537 1.03517367
3.40298231 0.00144628 1.02789161
3.40437812 0.00151278 0.99651888
3.40577393 0.00147816 1.06510679
3.40716974 0.00137975 0.96329123
3.40856555 0.00155588 1.02161917
3.40996136 0.00147179 1.05216744
3.41135717 0.00144804 1.00188602
3.41275298 0.00155286 1.06441555
3.41414878 0.00144726 1.04768414
3.41554459 0.00149487 1.10804147
3.41694040 0.00152115 1.02191293
3.41833621 0.00148105 1.00675694
3.41973202 0.00150749 1.00620418
3.42112783 0.00145272 1.03995008
3.42252364 0.00145339 1.05017098
3.42391945 0.00146713 0.95745777
3.42531526 0.00156654 1.09251262
3.42671107 0.00152338 1.05584453
3.42810687 0.00148268 0.97440732
3.42950268 0.00155741 1.05646543
3.43089849 0.00137563 1.00749076
3.43229430 0.00143216 1.05494173
3.43369011 0.00142592 1.01699932
3.43508592 0.00148662 1.02427169
3.43648173 0.00137956 1.05500697
3.43787754 0.00142673 0.99069970
3.43927335 0.00151190 0.97067488
3.44066916 0.00147148 1.00219671
3.44206496 0.00149922 1.01699994
3.44346077 0.00151613 0.99906530
3.44485658 0.00149468 1.00458885
3.44625239 0.00143074 0.91773564
3.44764820 0.00144647 1.01885294
3.44904401 0.00147648 1.01855933
3.45043982 0.00140769 1.01839138
3.45183563 0.00144197 1.02237909
3.45323144 0.00143797 1.00560425
3.45462725 0.00143086 1.01419707
3.45602305 0.00146980 0.97740204
3.45741886 0.00145113 0.97213278
3.45881467 0.00151036 1.02801273
3.46021048 0.00146934 0.97608977
3.46160629 0.00153163 1.01938901
3.46300210 0.00151796 1.01677525
3.46439791 0.00153277 0.98867609
3.46579372 0.00150558 0.99292775
3.46718953 0.00152377 0.97905635
3.46858533 0.00153626 1.02845817
3.46998114 0.00153519 0.97978820
3.47137695 0.00149186 1.01697107
3.47277276 0.00142862 1.01926279
3.47416857 0.00151755 0.98429573
3.47556438 0.00152808 1.03605120
3.47696019 0.00152174 1.05970560
3.47835600 0.00148533 0.96299389
3.47975181 0.00150689 0.99317980
3.48114762 0.00145818 1.00184657
3.48254342 0.00148625 1.00805360
3.48393923 0.00146889 0.93146127
3.48533504 0.00036137 1.73379359
3.48673085 0.00148155 1.05003828
3.48812666 0.00151827 0.98271195
3.48952247 0.00145922 0.94880739
3.49091828 0.00138564 0.95085454
3.49231409 0.00143483 0.97345949
3.49370990 0.00147062 0.99901657
3.49510571 0.00146897 0.98906701
3.49650151 0.00146081 0.98072357
3.49789732 0.00141048 1.01813830
3.49929313 0.00153427 0.98048644
3.50068894 0.00141887 0.99553798
3.50208475 0.00149008 0.97138934
3.50348056 0.00158663 0.96272839
3.50487637 0.00151016 0.96536643
3.50627218 0.00149049 0.97428824
3.50766799 0.00148534 0.98140104
3.50906380 0.00137283 1.00391118
3.51045960 0.00152252 0.95258150
3.51185541 0.00153306 0.97175613
3.51325122 0.00147161 0.97963576
3.51464703 0.00145629 0.95908591
3.51604284 0.00148092 0.96691162
3.51743865 0.00152856 0.97349920
3.51883446 0.00142570 0.94917033
3.52023027 0.00146291 0.96660252
3.52162608 0.00144783 0.96528923
3.52302189 0.00143928 0.97499204
3.52441769 0.00149494 0.95944360
3.52581350 0.00147787 0.97977858
3.52720931 0.00154855 0.98496920
3.52860512 0.00142206 0.97745207
3.53000093 0.00146869 0.96029428
3.53139674 0.00152536 1.00376030
3.53279255 0.00136349 0.98669368
3.53418836 0.00146243 1.00118460
3.53558417 0.00151725 0.97823415
3.53697998 0.00154925 1.00414602
3.53837578 0.00139867 0.98149800
3.53977159 0.00145511 0.98485351
3.54116740 0.00153428 0.94892182
3.54256321 0.00142191 0.92510645
3.54395902 0.00149658 0.99185375
3.54535483 0.00148027 0.90841846
3.54675064 0.00151685 0.95845160
3.54814645 0.00149978 0.98690434
3.54954226 0.00152004 0.90604394
3.55093807 0.00144933 0.98211946
3.55233387 0.00141585 0.92661345
3.55372968 0.00145626 0.97742519
3.55512549 0.00147478 0.93185875
3.55652130 0.00146433 0.93928402
3.55791711 0.00150171 0.98990899
3.55931292 0.00145443 0.98139449
3.56070873 0.00155747 0.98240528
3.56210454 0.00153096 0.99590464
3.56350035 0.00149754 0.98631934
3.56489616 0.00144139 0.95700930
3.56629196 0.00153301 0.95533216
3.56768777 0.00149035 0.95239493
3.56908358 0.00140647 0.90853489
3.57047939 0.00136655 1.02844221
3.57187520 0.00150365 0.97995284
3.57327101 0.00151511 0.97926715
3.57466682 0.00153289 0.98759622
3.57606263 0.00136129 0.99063518
3.57745844 0.00142430 0.94709574
3.57885424 0.00147412 0.97324237
3.58025005 0.00143102 0.96240244
3.58164586 0.00141850 0.94019209
3.58304167 0.00141332 0.95408741
3.58443748 0.00147029 0.94678652
3.58583329 0.00147509 0.94589219
3.58722910 0.00148800 0.96058316
3.58862491 0.00146766 0.94966078
3.59002072 0.00145574 0.94449837
3.59141653 0.00144514 0.98508848
3.59281233 0.00146560 0.92111949
3.59420814 0.00146119 0.97248770
3.59560395 0.00142765 1.01554228
3.59699976 0.00140709 0.96946237
3.59839557 0.00139707 0.95984543
3.59979138 0.00143679 0.97633222
3.60118719 0.00143048 0.94169345
3.60258300 0.00139957 0.94897180
3.60397881 0.00150992 0.94247724
3.60537462 0.00137498 0.88881444
3.60677042 0.00144522 0.93599567
3.60816623 0.00143210 0.98045516
3.60956204 0.00140424 0.89563417
3.61095785 0.00141008 0.94416821
3.61235366 0.00148132 0.95890528
3.61374947 0.00129638 0.90970448
3.61514528 0.00135742 0.90923001
3.61654109 0.00139206 0.93751241
3.61793690 0.00131732 0.93064368
3.61933271 0.00139422 1.01863583
3.62072851 0.00138859 0.93747421
3.62212432 0.00147609 0.92675882
3.62352013 0.00132785 1.00218880
3.62491594 0.00133940 0.97299478
3.62631175 0.00127401 1.00238767
3.62770756 0.00144089 0.95555964
3.62910337 0.00135031 0.93038155
3.63049918 0.00136605 0.97769929
3.63189499 0.00131572 0.98498738
3.63329080 0.00134209 0.91337852
3.63468660 0.00139133 0.93628480
3.63608241 0.00125785 0.94031824
3.63747822 0.00138666 0.91607377
3.63887403 0.00140723 0.93581264
3.64026984 0.00131418 0.96192680
3.64166565 0.00138759 1.00712971
3.64306146 0.00135248 0.97387779
3.64445727 0.00126945 0.97141230
3.64585308 0.00142590 0.98913934
3.64724889 0.00138721 0.92692668
3.64864469 0.00131757 0.96158634
3.65004050 0.00124908 0.93925885
3.65143631 0.00130917 0.98546095
3.65283212 0.00134476 0.95108994
3.65422793 0.00125756 0.95934978
3.65562374 0.00133791 1.01893105
3.65701955 0.00132831 1.00208952
3.65841536 0.00129595 0.94123203
3.65981117 0.00129653 0.95539151
3.66120698 0.00127874 0.96491627
3.66260278 0.00131451 0.92304608
3.66399859 0.00120946 0.98835626
3.66539440 0.00131159 0.98286215
3.66679021 0.00131400 0.97376042
3.66818602 0.00131918 0.93396729
3.66958183 0.00125582 0.99402550
3.67097764 0.00121649 0.95932136
3.67237345 0.00121491 1.03391541
3.67376926 0.00128985 0.94931559
3.67516507 0.00135503 0.97719250
3.67656087 0.00129816 0.97337376
3.67795668 0.00134561 1.01766647
3.67935249 0.00124603 0.96682137
3.68074830 0.00129389 0.96350201
3.68214411 0.00124049 0.99594091
3.68353992 0.00130999 0.99462369
3.68493573 0.00133508 0.95242771
3.68633154 0.00128215 0.98253686
3.68772735 0.00127618 0.98972759
3.68912315 0.00127653 0.95118828
3.69051896 0.00126289 0.96296611
3.69191477 0.00126219 0.99124930
3.69331058 0.00125528 1.01061754
3.69470639 0.00129836 0.92298246
3.69610220 0.00128701 0.96378301
3.69749801 0.00131627 0.97411147
3.69889382 0.00126524 0.97499252
3.70028963 0.00126058 0.92091268
3.70168544 0.00127012 0.97202105
3.70308124 0.00128521 0.96814494
3.70447705 0.00123494 0.93429921
3.70587286 0.00133442 0.93750337
3.70726867 0.00124165 0.99290480
3.70866448 0.00113120 0.91024190
3.71006029 0.00126905 0.99735718
3.71145610 0.00117722 1.01085013
3.71285191 0.00124009 0.96817321
3.71424772 0.00126298 0.94959339
3.71564353 0.00123188 1.04655578
3.71703933 0.00124501 0.93761158
3.71843514 0.00119995 1.00529863
3.71983095 0.00120149 0.99486050
3.72122676 0.00129247 1.04042570
3.72262257 0.00113437 1.01482452
3.72401838 0.00116437 0.97073121
3.72541419 0.00128295 0.97552811
3.72681000 0.00125486 0.99135530
3.72820581 0.00118546 0.99805058
3.72960162 0.00119908 0.99607639
3.73099742 0.00122036 0.98473050
3.73239323 0.00124459 1.01155961
3.73378904 0.00118820 1.02495024
3.73518485 0.00118076 1.04696560
3.73658066 0.00124108 0.97516645
3.73797647 0.00121839 1.00730578
3.73937228 0.00118092 1.01309448
3.74076809 0.00118516 0.97153343
3.74216390 0.00127355 0.99044348
3.74355971 0.00118474 1.04392620
3.74495551 0.00119265 1.01797428
3.74635132 0.00120411 1.03621423
3.74774713 0.00114726 0.99760279
3.74914294 0.00114948 0.99406346
3.75053875 0.00113968 1.00139618
3.75193456 0.00113152 0.99152080
3.75333037 0.00121165 1.00445255
3.75472618 0.00117613 0.97609795
3.75612199 0.00123866 1.05350389
3.75751780 0.00125142 1.05576815
3.75891360 0.00113882 0.96154028
3.76030941 0.00122262 1.01289393
3.76170522 0.00118949 0.98764766
3.76310103 0.00114643 0.98177672
3.76449684 0.00116455 0.96122005
3.76589265 0.00123131 0.98583952
3.76728846 0.00115102 0.99241889
3.76868427 0.00117552 1.02363188
3.77008008 0.00117474 0.97271838
3.77147589 0.00124548 0.92926331
3.77287169 0.00122878 0.97920752
3.77426750 0.00114458 0.99808499
3.77566331 0.00127040 0.96096334
3.77705912 0.00116646 0.99908769
3.77845493 0.00116543 0.95312755
3.77985074 0.00121221 1.00681727
3.78124655 0.00120047 0.97840029
3.78264236 0.00123787 1.04227724
3.78403817 0.00123108 0.99427259
3.78543398 0.00124916 0.98509893
3.78682978 0.00114993 0.97084386
3.78822559 0.00117533 1.04993821
3.78962140 0.00113713 0.99305224
3.79101721 0.00115711 1.03685089
3.79241302 0.00118844 0.96883930
3.79380883 0.00117095 1.05521943
3.79520464 0.00122088 1.07614864
3.79660045 0.00119625 1.03040050
3.79799626 0.00120891 0.99828466
3.79939207 0.00121014 0.91813827
3.80078787 0.00120255 1.03269729
3.80218368 0.00238095 0.03597161
3.80357949 0.00114191 0.99839525
3.80497530 0.00123766 1.04504711
3.80637111 0.00122993 0.95719664
3.80776692 0.00114301 1.02386551
3.80916273 0.00114114 1.05347470
3.81055854 0.00121610 0.99679181
3.81195435 0.00121554 1.02468905
3.81335015 0.00115676 0.99116084
3.81474596 0.00120064 0.98921042
3.81614177 0.00118079 1.02575308
3.81753758 0.00116662 0.99052425
3.81893339 0.00115400 0.97751449
3.82032920 0.00124059 1.01994443
3.82172501 0.00125504 0.97240706
3.82312082 0.00118664 1.01796381
3.82451663 0.00124763 0.96308741
3.82591244 0.00114741 0.99575713
3.82730824 0.00119030 1.00936505
3.82870405 0.00125034 1.02894752
3.83009986 0.00118849 0.95239995
3.83149567 0.00119521 1.01753391
3.83289148 0.00119896 0.98559036
3.83428729 0.00120219 0.96028232
3.83568310 0.00115414 0.97316507
3.83707891 0.00116767 0.90806212
3.83847472 0.00116700 0.99832086
3.83987053 0.00118910 1.04260381
3.84126633 0.00122395 0.99276560
3.84266214 0.00116412 1.05725816
3.84405795 0.00121366 1.01831915
3.84545376 0.00111941 0.97797360
3.84684957 0.00117941 0.99353527
3.84824538 0.00122363 1.02356929
3.84964119 0.00117045 0.98941095
3.85103700 0.00117752 1.02693824
3.85243281 0.00119325 0.99997618
3.85382862 0.00119121 0.98558570
3.85522442 0.00117854 0.96376949
3.85662023 0.00124553 0.97066778
3.85801604 0.00123533 1.00267488
3.85941185 0.00113235 1.05403780
3.86080766 0.00124588 0.91379334
3.86220347 0.00125059 1.01025300
3.86359928 0.00120758 0.95232919
3.86499509 0.00121597 0.96030549
3.86639090 0.00119141 0.94373215
3.86778671 0.00116993 1.01205034
3.86918251 0.00121755 1.04315572
3.87057832 0.00121701 1.00846396
3.87197413 0.00122033 1.02140560
3.87336994 0.00119753 0.93825108
3.87476575 0.00120229 0.99696873
3.87616156 0.00120082 0.95559224
3.87755737 0.00129731 0.97133344
3.87895318 0.00129099 0.95096527
3.88034899 0.00117552 1.04344814
3.88174480 0.00112592 0.99952470
3.88314060 0.00121125 0.99228931
3.88453641 0.00125504 0.99199098
3.88593222 0.00116195 1.01242823
3.88732803 0.00118613 1.05403300
3.88872384 0.00117264 0.93855477
3.89011965 0.00121970 0.98881776
3.89151546 0.00129003 0.99163535
3.89291127 0.00123510 1.00305727
3.89430708 0.00115330 1.00291094
3.89570289 0.00116189 1.00434236
3.89709869 0.00117641 0.96985267
3.89849450 0.00125626 0.99857030
3.89989031 0.00120092 0.94354518
3.90128612 0.00124541 0.96926790
3.90268193 0.00117319 0.99870845
3.90407774 0.00120477 1.04319755
3.90547355 0.00117548 0.99542854
3.90686936 0.00127486 1.00373536
3.90826517 0.00122516 1.01165508
3.90966098 0.00124732 0.96467631
3.91105678 0.00117943 0.99832015
3.91245259 0.00114185 0.97228770
3.91384840 0.00120889 1.02943949
3.91524421 0.00116738 0.98677384
3.91664002 0.00112795 0.96420454
3.91803583 0.00122753 0.99388518
3.91943164 0.00118623 0.98409172
3.92082745 0.00119979 0.97733570
3.92222326 0.00119820 0.96416250
3.92361906 0.00122734 1.00063423
3.92501487 0.00119910 0.99371875
3.92641068 0.00116539 1.04752391
3.92780649 0.00117105 0.96534131
3.92920230 0.00119776 0.99768550
3.93059811 0.00118513 1.02332211
3.93199392 0.00110835 0.99239707
3.93338973 0.00113297 0.96591592
3.93478554 0.00111924 0.98458078
3.93618135 0.00122661 0.95070315
3.93757715 0.00124038 0.99115953
3.93897296 0.00118238 0.98961304
3.94036877 0.00114086 0.98113545
3.94176458 0.00108517 0.98299455
3.94316039 0.00115386 1.03567418
3.94455620 0.00121058 0.99188799
3.94595201 0.00118367 1.04123062
3.94734782 0.00117609 1.06378332
3.94874363 0.00113397 1.01549696
3.95013944 0.00112674 0.97889546
3.95153524 0.00119195 0.96075249
3.95293105 0.00114185 0.91491537
3.95432686 0.00115898 1.00055051
3.95572267 0.00117160 1.04692116
3.95711848 0.00118366 1.07548783
3.95851429 0.00115429 1.02629171
3.95991010 0.00118178 0.99760316
3.96130591 0.00111998 0.97032904
3.96270172 0.00115112 0.98597061
3.96409753 0.00114679 1.06636121
3.96549333 0.00115484 0.98838693
3.96688914 0.00110639 0.93432663
3.96828495 0.00112195 0.97822688
3.96968076 0.00112872 0.97279528
3.97107657 0.00109022 1.01495508
3.97247238 0.00112219 0.98069371
3.97386819 0.00110778 0.97435281
3.97526400 0.00112600 0.97354948
3.97665981 0.00108797 1.00268795
3.97805562 0.00111683 1.02371489
3.97945142 0.00109841 1.03893369
3.98084723 0.00110926 1.00121383
3.98224304 0.00105022 0.93259506
3.98363885 0.00113053 0.94115178
3.98503466 0.00109903 0.99797391
3.98643047 0.00111093 0.99389692
3.98782628 0.00104040 1.04451782
3.98922209 0.00111489 1.01728096
3.99061790 0.00113672 0.96571485
3.99201371 0.00113774 1.04951741
3.99340951 0.00114293 1.03506610
3.99480532 0.00114613 1.05868760
3.99620113 0.00110928 0.99875275
3.99759694 0.00108014 1.04594972
3.99899275 0.00102630 1.00155634
4.00038856 0.00110877 0.97853964
4.00178437 0.00111164 1.02175047
4.00318018 0.00113404 0.96576044
4.00457599 0.00107845 0.98379963
4.00597180 0.00111675 1.04298948
4.00736760 0.00105374 1.05011735
4.00876341 0.00113501 0.99842985
4.01015922 0.00117164 1.01661387
4.01155503 0.00108170 1.02545554
4.01295084 0.00114845 1.00396474
4.01434665 0.00106582 1.08711300
4.01574246 0.00111506 1.04523513
4.01713827 0.00109853 1.03978139
4.01853408 0.00109521 1.02675137
4.01992989 0.00105642 1.02744934
4.02132569 0.00107850 1.04353000
4.02272150 0.00107865 1.00434218
4.02411731 0.00107083 1.04914824
4.02551312 0.00104526 1.00708208
4.02690893 0.00101846 0.97850715
4.02830474 0.00110055 1.10393974
4.02970055 0.00109164 1.06980125
4.03109636 0.00103548 1.01684877
4.03249217 0.00098556 1.07529468
4.03388797 0.00106754 1.01291854
4.03528378 0.00098975 1.00411681
4.03667959 0.00106679 1.05573151
4.03807540 0.00104803 1.00411688
4.03947121 0.00106259 1.03385040
4.04086702 0.00103109 1.09544595
4.04226283 0.00104361 1.01676756
4.04365864 0.00107879 1.07363620
4.04505445 0.00102524 1.03306108
4.04645026 0.00111215 1.02994525
4.04784606 0.00100607 0.98382531
4.04924187 0.00101215 1.02955242
4.05063768 0.00109688 1.06346919
4.05203349 0.00106148 0.97671143
4.05342930 0.00103405 1.02917383
4.05482511 0.00106849 1.04446620
4.05622092 0.00103093 1.04257794
4.05761673 0.00107731 0.95769986
4.05901254 0.00104695 1.03383250
4.06040835 0.00108395 1.03640840
4.06180415 0.00105275 1.05522364
4.06319996 0.00102092 1.06793548
4.06459577 0.00099259 0.98377208
4.06599158 0.00100434 1.09366885
4.06738739 0.00099346 1.03130593
4.06878320 0.00101491 1.02394367
4.07017901 0.00098656 1.05895793
4.07157482 0.00099259 1.03478969
4.07297063 0.00105137 0.99859522
4.07436644 0.00100437 1.07713265
4.07576224 0.00104982 1.02871687
4.07715805 0.00100874 1.06333118
4.07855386 0.00101200 1.06812719
4.07994967 0.00104655 1.02296409
4.08134548 0.00099668 1.07887462
4.08274129 0.00102284 1.12070665
4.08413710 0.00105333 1.02821339
4.08553291 0.00102800 1.01991663
4.08692872 0.00100002 0.99120382
4.08832453 0.00101434 1.05044903
4.08972033 0.00105714 1.07650386
4.09111614 0.00102598 1.08936953
4.09251195 0.00105683 1.04560101
4.09390776 0.00100258 1.04966100
4.09530357 0.00098876 1.10258160
4.09669938 0.00102232 1.01070324
4.09809519 0.00111420 1.10197084
4.09949100 0.00100863 1.08400299
4.10088681 0.00104511 1.05449770
4.10228262 0.00101872 1.05017187
4.10367842 0.00101168 1.02545788
4.10507423 0.00099845 1.10583690
4.10647004 0.00096020 1.13630992
4.10786585 0.00097805 1.04036120
4.10926166 0.00101716 1.05851776
4.11065747 0.00102703 1.03000011
4.11205328 0.00102739 1.09200077
4.11344909 0.00095947 1.12105911
4.11484490 0.00103484 1.07440233
4.11624071 0.00101588 1.06203092
4.11763651 0.00099356 1.08842047
4.11903232 0.00180664 0.09313865
4.12042813 0.00098015 1.09902146
4.12182394 0.00103132 1.09201944
4.12321975 0.00103556 1.12354586
4.12461556 0.00095162 1.06304560
4.12601137 0.00099816 1.10550709
4.12740718 0.00094949 1.09228653
4.12880299 0.00103369 1.07805142
4.13019880 0.00097474 1.09919550
4.13159460 0.00105256 1.08402628
4.13299041 0.00100120 1.07206755
4.13438622 0.00097482 1.09137470
4.13578203 0.00100852 1.10798181
4.13717784 0.00096751 1.03423591
4.13857365 0.00103074 1.03498051
4.13996946 0.00103891 1.13018141
4.14136527 0.00107112 1.10067759
4.14276108 0.00095686 1.06612686
4.14415689 0.00097164 1.15040442
4.14555269 0.00105287 1.16624136
4.14694850 0.00100600 1.15581571
4.14834431 0.00101217 1.06496752
4.14974012 0.00097936 1.04148445
4.15113593 0.00096474 1.08324225
4.15253174 0.00095602 1.08522673
4.15392755 0.00102689 1.15947796
4.15532336 0.00100721 1.06065392
4.15671917 0.00098186 1.09533459
4.15811497 0.00100801 1.13062283
4.15951078 0.00098778 1.08631698
4.16090659 0.00103240 1.01126744
4.16230240 0.00095984 1.16378311
4.16369821 0.00105266 1.14972911
4.16509402 0.00100579 1.07881991
4.16648983 0.00097284 1.01901345
4.16788564 0.00098470 1.07702501
4.16928145 0.00100625 1.09405573
4.17067726 0.00101318 1.04855013
4.17207306 0.00100764 1.02952499
4.17346887 0.00102244 1.09868147
4.17486468 0.00100670 1.07951267
4.17626049 0.00099488 1.12622039
4.17765630 0.00102210 1.07227990
4.17905211 0.00100071 1.12948033
4.18044792 0.00104230 1.12734424
4.18184373 0.00092854 1.00728335
4.18323954 0.00102215 1.08371692
4.18463535 0.00096546 1.07280170
4.18603115 0.00104485 1.11215553
4.18742696 0.00105272 1.08271512
4.18882277 0.00102935 1.07812404
4.19021858 0.00099121 1.08686955
4.19161439 0.00106568 1.07205089
4.19301020 0.00099541 1.03213066
4.19440601 0.00104623 1.07135548
4.19580182 0.00099962 1.09094676
4.19719763 0.00101675 1.09035144
4.19859344 0.00096500 1.04415656
4.19998924 0.00104852 1.09303686
4.20138505 0.00095204 1.12427798
4.20278086 0.00097413 1.13141991
4.20417667 0.00100051 1.10792704
4.20557248 0.00098947 1.07494200
4.20696829 0.00104442 1.09300003
4.20836410 0.00101840 1.18750349
4.20975991 0.00094684 0.98995425
4.21115572 0.00102891 1.12233944
4.21255153 0.00094837 1.10438859
4.21394733 0.00101992 1.08761334
4.21534314 0.00101363 1.08440666
4.21673895 0.00098470 1.02996363
4.21813476 0.00102110 1.07109111
4.21953057 0.00101589 1.03372277
4.22092638 0.00100072 1.03883654
4.22232219 0.00104924 1.08002334
4.22371800 0.00107303 1.10661517
4.22511381 0.00103728 1.13663508
4.22650962 0.00101733 1.06551548
4.22790542 0.00095470 1.09027944
4.22930123 0.00099087 1.10265839
4.23069704 0.00104760 1.08505492
4.23209285 0.00101854 1.04528183
4.23348866 0.00094515 1.04677105
4.23488447 0.00099749 1.11090632
4.23628028 0.00099711 1.08665580
4.23767609 0.00103103 1.07027630
4.23907190 0.00100393 1.10411282
4.24046771 0.00098250 1.09206117
4.24186351 0.00094434 1.13950079
4.24325932 0.00101262 1.04722512
4.24465513 0.00107020 1.08881488
4.24605094 0.00103151 1.05010069
4.24744675 0.00091262 1.12090557
4.24884256 0.00092134 1.12063666
4.25023837 0.00095753 1.01027345
4.25163418 0.00096676 1.03917895
4.25302999 0.00096030 1.04869858
4.25442580 0.00095994 1.09911451
4.25582160 0.00102453 1.07282118
4.25721741 0.00099268 1.06398482
4.25861322 0.00094991 1.12330824
4.26000903 0.00099427 1.08221069
4.26140484 0.00101176 1.02886191
4.26280065 0.00099184 1.10330591
4.26419646 0.00101760 1.15324084
4.26559227 0.00101011 1.04344906
4.26698808 0.00100087 1.10135073
4.26838388 0.00100666 1.07305878
4.26977969 0.00097982 1.01027796
4.27117550 0.00097919 1.07301133
4.27257131 0.00100160 1.06312747
4.27396712 0.00099523 1.06113350
4.27536293 0.00098974 1.08494496
4.27675874 0.00093456 1.07670502
4.27815455 0.00094090 1.11732101
4.27955036 0.00100823 1.09758005
4.28094617 0.00096965 1.07509418
4.28234197 0.00098643 1.10407525
4.28373778 0.00093890 1.10677805
4.28513359 0.00095421 1.07242047
4.28652940 0.00100189 1.04997573
4.28792521 0.00094350 1.09774910
4.28932102 0.00096989 1.15343793
4.29071683 0.00096982 1.10104919
4.29211264 0.00097135 1.10614487
4.29350845 0.00096906 1.11261650
4.29490426 0.00096937 1.09061373
4.29630006 0.00098434 1.15267449
4.29769587 0.00089702 1.13773176
4.29909168 0.00096249 1.13294873
4.30048749 0.00095434 1.07606470
4.30188330 0.00095136 1.08976560
4.30327911 0.00090930 1.07302387
4.30467492 0.00093696 1.11679688
4.30607073 0.00089525 1.11347115
4.30746654 0.00091316 1.06587686
4.30886235 0.00092608 1.06563342
4.31025815 0.00093537 1.06250110
4.31165396 0.00095434 1.07238935
4.31304977 0.00097758 1.11947230
4.31444558 0.00092367 1.04754692
4.31584139 0.00093322 1.07015620
4.31723720 0.00095724 1.04363366
4.31863301 0.00095939 1.14138562
4.32002882 0.00094236 1.09805740
4.32142463 0.00091762 1.11306450
4.32282044 0.00093762 1.06638727
4.32421624 0.00093267 1.07905593
4.32561205 0.00093382 1.13218298
4.32700786 0.00095353 1.06410444
4.32840367 0.00091057 1.02671331
4.32979948 0.00095928 1.01718557
4.33119529 0.00094104 1.11957651
4.33259110 0.00096454 1.04446576
4.33398691 0.00093522 1.13214342
4.33538272 0.00094986 1.04113860
4.33677853 0.00093492 1.11324297
4.33817433 0.00089302 1.05043000
4.33957014 0.00094156 1.06602228
4.34096595 0.00090459 1.05313678
4.34236176 0.00091222 1.10494451
4.34375757 0.00090930 1.04674896
4.34515338 0.00089773 1.08140285
4.34654919 0.00088913 1.10986608
4.34794500 0.00091778 1.03530154
4.34934081 0.00092939 1.06550050
4.35073662 0.00092350 1.08791051
4.35213242 0.00090853 1.06347945
4.35352823 0.00092502 1.07738056
4.35492404 0.00087917 1.06540647
4.35631985 0.00087661 1.09551461
4.35771566 0.00087659 1.13371687
4.35911147 0.00093687 1.03137931
4.36050728 0.00094957 1.08846127
4.36190309 0.00091178 1.08452756
4.36329890 0.00092367 1.15232245
4.36469471 0.00087438 1.16112973
4.36609051 0.00091469 1.02591188
4.36748632 0.00095124 1.07907369
4.36888213 0.00087807 1.14007895
4.37027794 0.00090188 1.14222437
4.37167375 0.00090007 1.08289832
4.37306956 0.00085491 1.13680378
4.37446537 0.00089080 1.11733205
4.37586118 0.00092929 1.06681041
4.37725699 0.00086728 1.10891421
4.37865279 0.00089508 1.09707801
4.38004860 0.00084720 1.14629855
4.38144441 0.00086474 1.05976708
4.38284022 0.00087851 1.11566291
4.38423603 0.00085764 1.02877857
4.38563184 0.00089510 1.14229097
4.38702765 0.00083668 1.04084045
4.38842346 0.00090428 1.14737417
4.38981927 0.00091987 1.11895054
4.39121508 0.00089484 1.11810726
4.39261088 0.00088301 1.12821119
4.39400669 0.00095334 1.12838711
4.39540250 0.00091512 1.05341005
4.39679831 0.00088519 1.12966972
4.39819412 0.00085814 1.08885336
4.39958993 0.00088478 1.10572971
4.40098574 0.00085333 1.11004946
4.40238155 0.00086490 1.07928367
4.40377736 0.00082948 1.07323422
4.40517317 0.00083874 1.09135778
4.40656897 0.00089594 1.10130442
4.40796478 0.00086918 1.10796671
4.40936059 0.00087503 1.13361762
4.41075640 0.00080781 1.11294176
4.41215221 0.00081076 1.11896357
4.41354802 0.00088319 1.12577229
4.41494383 0.00086385 1.14465990
4.41633964 0.00090541 1.08125000
4.41773545 0.00091538 1.03253644
4.41913126 0.00087644 1.08820125
4.42052706 0.00087612 1.08072273
4.42192287 0.00083670 1.08289040
4.42331868 0.00086626 1.07153103
4.42471449 0.00086996 1.16025238
4.42611030 0.00089873 1.07001630
4.42750611 0.00083638 1.08266348
4.42890192 0.00088718 1.08531982
4.43029773 0.00087260 1.08439674
4.43169354 0.00092566 1.08403093
4.43308935 0.00088868 1.09672234
4.43448515 0.00080623 1.06731231
4.43588096 0.00035276 0.85197412
4.43727677 0.00085084 1.08172981
4.43867258 0.00087376 1.05634929
4.44006839 0.00085983 1.09576965
4.44146420 0.00081746 1.12207788
4.44286001 0.00087514 1.09167260
4.44425582 0.00083655 1.09468253
4.44565163 0.00088023 1.10105602
4.44704744 0.00083249 1.04956802
4.44844324 0.00084320 1.03583225
4.44983905 0.00087566 1.13912147
4.45123486 0.00084184 1.05781248
4.45263067 0.00089420 1.06040896
4.45402648 0.00087180 1.13946991
4.45542229 0.00089194 1.12376065
4.45681810 0.00089569 1.06859033
4.45821391 0.00088193 1.13055039
4.45960972 0.00081355 1.03645837
4.46100553 0.00087892 1.13969652
4.46240133 0.00087175 1.08504860
4.46379714 0.00086903 1.04804312
4.46519295 0.00084769 1.04297233
4.46658876 0.00088237 1.08329894
4.46798457 0.00080967 1.06271001
4.46938038 0.00089508 1.12927997
4.47077619 0.00086305 1.07959753
4.47217200 0.00084479 1.12203798
4.47356781 0.00083186 1.03415345
4.47496362 0.00084016 1.02513377
4.47635942 0.00085612 1.04277221
4.47775523 0.00085683 1.01815090
4.47915104 0.00088067 1.05345484
4.48054685 0.00090126 1.07855954
4.48194266 0.00091299 1.05963725
4.48333847 0.00086279 1.05033803
4.48473428 0.00085276 1.09383921
4.48613009 0.00085999 1.03238861
4.48752590 0.00088210 1.07200647
4.48892171 0.00087243 1.03750328
4.49031751 0.00087551 1.05123515
4.49171332 0.00089025 1.06307312
4.49310913 0.00085076 1.05020780
4.49450494 0.00091808 1.04006340
4.49590075 0.00085290 1.02439060
4.49729656 0.00087389 1.13191619
4.49869237 0.00085340 1.03846449
4.50008818 0.00082240 0.97715404
4.50148399 0.00081175 1.05433923
4.50287979 0.00087511 1.05596130
4.50427560 0.00083473 1.06868953
4.50567141 0.00087816 0.99046822
4.50706722 0.00084582 1.02544315
4.50846303 0.00090897 1.02587216
4.50985884 0.00087881 0.97030877
4.51125465 0.00086700 0.98855733
4.51265046 0.00087671 1.10469083
4.51404627 0.00083790 1.03967267
4.51544208 0.00081627 1.03137533
4.51683788 0.00088299 1.01651644
4.51823369 0.00085536 0.98634610
4.51962950 0.00086381 0.94239145
4.52102531 0.00084069 0.97883386
4.52242112 0.00089689 1.02756739
4.52381693 0.00086888 1.03699286
4.52521274 0.00089976 0.97690521
4.52660855 0.00084455 1.02042346
4.52800436 0.00083886 0.97605517
4.52940017 0.00083024 1.02229797
4.53079597 0.00081840 1.01594534
4.53219178 0.00085400 1.07267493
4.53358759 0.00086092 1.02692235
4.53498340 0.00083153 1.02766232
4.53637921 0.00089433 1.03875854
4.53777502 0.00085551 1.00723004
4.53917083 0.00084488 0.98057862
4.54056664 0.00088485 0.98408813
4.54196245 0.00086904 1.05345790
4.54335826 0.00086210 0.98841576
4.54475406 0.00084365 1.03397874
4.54614987 0.00086859 1.00929307
4.54754568 0.00082414 1.03631497
4.54894149 0.00085546 1.00791034
4.55033730 0.00081598 0.95541765
4.55173311 0.00086768 0.96230869
4.55312892 0.00085487 1.00626398
4.55452473 0.00085840 0.93749980
4.55592054 0.00081270 0.97192607
4.55731635 0.00082633 0.94908270
4.55871215 0.00080501 0.96067770
4.56010796 0.00083915 0.97688114
4.56150377 0.00081722 0.99345479
4.56289958 0.00087597 0.95653437
4.56429539 0.00083475 0.95718026
4.56569120 0.00082610 0.94060170
4.56708701 0.00081162 0.97509633
4.56848282 0.00081008 0.93082041
4.56987863 0.00080901 0.98246590
4.57127444 0.00080657 0.89669049
4.57267024 0.00084178 0.96671355
4.57406605 0.00083702 1.01972714
4.57546186 0.00077883 0.96705023
4.57685767 0.00083286 0.95161116
4.57825348 0.00083305 0.97027572
4.57964929 0.00083111 0.93663924
4.58104510 0.00084677 0.96046156
4.58244091 0.00082286 0.95319979
4.58383672 0.00079078 0.90500583
4.58523253 0.00083729 0.89956586
4.58662833 0.00080933 0.97254365
4.58802414 0.00082495 0.96083840
4.58941995 0.00078279 0.92444573
4.59081576 0.00079076 0.96333119
4.59221157 0.00081914 0.97830455
4.59360738 0.00079118 0.95349209
4.59500319 0.00076330 0.91934900
4.59639900 0.00081385 0.93467675
4.59779481 0.00079594 0.95654326
4.59919062 0.00083295 0.96330213
4.60058642 0.00079483 0.87204788
4.60198223 0.00080841 0.95544728
4.60337804 0.00080046 0.92256579
4.60477385 0.00077346 0.89460265
4.60616966 0.00077759 0.92057485
4.60756547 0.00081597 0.90158053
4.60896128 0.00079035 0.90722510
4.61035709 0.00079891 0.88023635
4.61175290 0.00083098 0.89013116
4.61314870 0.00077627 0.91909880
4.61454451 0.00072557 0.92993021
4.61594032 0.00078356 0.90055737
4.61733613 0.00077571 0.93516497
4.61873194 0.00073065 0.91722136
4.62012775 0.00074307 0.90606010
4.62152356 0.00073727 0.90977917
4.62291937 0.00074818 0.90989963
4.62431518 0.00073823 0.87793982
4.62571099 0.00076394 0.91843320
4.62710679 0.00079933 0.93531959
4.62850260 0.00081304 0.93079815
4.62989841 0.00081311 0.86889083
4.63129422 0.00075636 0.87184162
4.63269003 0.00076285 0.89472146
4.63408584 0.00076366 0.92960780
4.63548165 0.00076274 0.90566388
4.63687746 0.00079592 0.88121398
4.63827327 0.00074217 0.89256809
4.63966908 0.00074531 0.89999596
4.64106488 0.00078287 0.89774149
4.64246069 0.00076197 0.88914371
4.64385650 0.00078298 0.85729978
4.64525231 0.00077446 0.91151754
4.64664812 0.00075243 0.91014263
4.64804393 0.00073859 0.88960430
4.64943974 0.00076071 0.87361494
4.65083555 0.00074015 0.89264406
4.65223136 0.00076966 0.88083717
4.65362717 0.00072290 0.85496732
4.65502297 0.00070869 0.88665193
4.65641878 0.00074079 0.82896969
4.65781459 0.00075576 0.86861800
4.65921040 0.00070929 0.89427585
4.66060621 0.00072058 0.88378298
4.66200202 0.00072250 0.91515012
4.66339783 0.00074985 0.88870038
4.66479364 0.00072140 0.88523830
4.66618945 0.00072076 0.86945096
4.66758526 0.00072719 0.84856024
4.66898106 0.00070999 0.87780700
4.67037687 0.00070551 0.86673614
4.67177268 0.00074157 0.85148332
4.67316849 0.00070563 0.84773581
4.67456430 0.00068205 0.84759262
4.67596011 0.00074998 0.87150382
4.67735592 0.00072974 0.88082536
4.67875173 0.00071579 0.88169477
4.68014754 0.00074993 0.92018907
4.68154335 0.00066944 0.87452895
4.68293915 0.00072808 0.84231114
4.68433496 0.00074818 0.87452991
4.68573077 0.00074250 0.89795506
4.68712658 0.00071306 0.89414093
4.68852239 0.00071432 0.87348153
4.68991820 0.00070211 0.91683443
4.69131401 0.00072403 0.85758829
4.69270982 0.00073432 0.88343934
4.69410563 0.00070378 0.89781882
4.69550144 0.00068866 0.83547372
4.69689724 0.00072187 0.86539546
4.69829305 0.00068740 0.87372334
4.69968886 0.00072912 0.84873699
4.70108467 0.00072541 0.83976482
4.70248048 0.00071076 0.93974415
4.70387629 0.00069508 0.88924447
4.70527210 0.00067888 0.90996453
4.70666791 0.00075550 0.88802573
4.70806372 0.00074516 0.95178622
4.70945953 0.00067175 0.87712759
4.71085533 0.00072546 0.85269250
4.71225114 0.00072439 0.84069534
4.71364695 0.00071564 0.92912002
4.71504276 0.00070674 0.87227770
4.71643857 0.00068345 0.86065613
4.71783438 0.00072825 0.85068556
4.71923019 0.00070114 0.90859330
4.72062600 0.00068004 0.91678320
4.72202181 0.00069658 0.90444195
4.72341761 0.00071987 0.83771722
4.72481342 0.00072147 0.87960276
4.72620923 0.00072380 0.83713198
4.72760504 0.00066361 0.87419830
4.72900085 0.00069114 0.92302191
4.73039666 0.00074250 0.92807820
4.73179247 0.00072471 0.93396448
4.73318828 0.00067954 0.87436357
4.73458409 0.00072073 0.92329899
4.73597990 0.00073635 0.92782949
4.73737570 0.00069750 0.89443059
4.73877151 0.00067819 0.87830809
4.74016732 0.00071419 0.88051495
4.74156313 0.00071063 0.82655526
4.74295894 0.00069521 0.90014443
4.74435475 0.00069680 0.88831397
4.74575056 0.00072656 0.90391911
4.74714637 0.00071656 0.91014183
4.74854218 0.00073808 0.89431082
4.74993799 0.00074566 0.86726755
4.75133379 0.00069257 0.90404807
4.75272960 0.00046284 0.20501227
4.75412541 0.00070288 0.93036253
4.75552122 0.00074361 0.91326194
4.75691703 0.00073012 0.94787834
4.75831284 0.00067121 0.89911434
4.75970865 0.00072106 0.87639848
4.76110446 0.00069529 0.91039137
4.76250027 0.00073035 0.92185799
4.76389608 0.00071245 0.83167128
4.76529188 0.00071909 0.91524304
4.76668769 0.00070634 0.93539919
4.76808350 0.00070653 0.97607867
4.76947931 0.00071096 0.90722559
4.77087512 0.00072731 0.94399054
4.77227093 0.00073169 0.93034308
4.77366674 0.00075581 0.89442162
4.77506255 0.00076649 0.93127512
4.77645836 0.00070548 0.96352586
4.77785417 0.00069242 0.93900464
4.77924997 0.00071458 0.94963979
4.78064578 0.00072580 0.89127460
4.78204159 0.00075279 0.99658353
4.78343740 0.00072619 0.99893379
4.78483321 0.00070744 0.90525987
4.78622902 0.00070959 0.93090026
4.78762483 0.00072568 0.91247742
4.78902064 0.00070643 0.87285396
4.79041645 0.00070420 0.89879483
4.79181226 0.00074282 0.98571162
4.79320806 0.00069827 0.97538792
4.79460387 0.00077413 0.98089892
4.79599968 0.00071356 0.96319356
4.79739549 0.00074023 0.96261042
4.79879130 0.00076509 0.92772089
4.80018711 0.00071153 0.92106721
4.80158292 0.00074770 0.97542990
4.80297873 0.00071702 0.94830426
4.80437454 0.00073059 0.97384819
4.80577035 0.00074319 0.96327727
4.80716615 0.00073897 0.94727967
4.80856196 0.00073503 0.96636135
4.80995777 0.00074467 0.94309846
4.81135358 0.00074114 0.96634986
4.81274939 0.00074667 0.93575464
4.81414520 0.00076310 0.96998687
4.81554101 0.00073961 0.99883884
4.81693682 0.00072393 1.00696176
4.81833263 0.00072286 0.93091638
4.81972844 0.00076801 0.96568609
4.82112424 0.00077215 0.92991852
4.82252005 0.00077984 1.00621261
4.82391586 0.00071749 1.03213699
4.82531167 0.00084299 1.01087947
4.82670748 0.00076392 0.97730074
4.82810329 0.00076707 1.05169960
4.82949910 0.00077439 0.99726356
4.83089491 0.00074907 0.97119193
4.83229072 0.00075443 0.99109762
4.83368653 0.00079883 1.04641893
4.83508233 0.00075748 1.01569927
4.83647814 0.00077197 1.01514494
4.83787395 0.00074100 1.00844188
4.83926976 0.00076451 0.96860273
4.84066557 0.00076965 1.02667386
4.84206138 0.00078037 0.95030133
4.84345719 0.00077786 0.95179499
4.84485300 0.00073937 0.99846149
4.84624881 0.00075597 0.98759370
4.84764461 0.00075583 1.00843857
4.84904042 0.00078431 1.04096527
4.85043623 0.00072898 0.99190566
4.85183204 0.00074686 1.01345622
4.85322785 0.00077687 1.00661487
4.85462366 0.00073705 1.04487181
4.85601947 0.00075110 0.94340677
4.85741528 0.00077654 1.04117342
4.85881109 0.00077912 1.03081633
4.86020690 0.00078230 1.00400102
4.86160270 0.00078718 0.98846495
4.86299851 0.00076608 0.99040261
4.86439432 0.00075521 1.04566872
4.86579013 0.00077546 1.02995591
4.86718594 0.00073286 0.97185340
4.86858175 0.00077601 1.02830188
4.86997756 0.00074479 0.94517223
4.87137337 0.00076568 1.01694812
4.87276918 0.00074299 1.02203094
4.87416499 0.00073503 1.04228422
4.87556079 0.00072877 1.07141590
4.87695660 0.00071811 1.01873219
4.87835241 0.00075712 1.02097352
4.87974822 0.00078801 1.02570522
4.88114403 0.00073130 1.00280091
4.88253984 0.00074455 1.05137479
4.88393565 0.00073251 1.06501199
4.88533146 0.00071560 1.07665731
4.88672727 0.00073450 1.07061344
4.88812308 0.00073678 1.01153080
4.88951888 0.00075014 1.02913017
4.89091469 0.00073690 1.00623912
4.89231050 0.00074249 1.00567788
4.89370631 0.00077045 0.98712438
4.89510212 0.00076976 1.06381343
4.89649793 0.00073685 1.04245939
4.89789374 0.00076040 1.06348757
4.89928955 0.00073293 1.00682346
4.90068536 0.00072867 1.07388881
4.90208117 0.00077174 1.02866109
4.90347697 0.00071944 0.99722741
4.90487278 0.00075804 1.06351746
4.90626859 0.00072214 1.10467400
4.90766440 0.00075585 0.98158341
4.90906021 0.00071945 1.01737226
4.91045602 0.00072487 1.01338690
4.91185183 0.00071083 1.05761333
4.91324764 0.00073400 1.07670381
4.91464345 0.00070648 1.00046551
4.91603926 0.00074931 1.04909097
4.91743506 0.00071621 1.04175764
4.91883087 0.00074105 1.05521950
4.92022668 0.00071991 1.05895726
4.92162249 0.00070238 1.02277666
4.92301830 0.00071944 1.00668640
4.92441411 0.00073599 1.05933205
4.92580992 0.00072288 1.08884851
4.92720573 0.00072117 1.03315616
4.92860154 0.00072653 1.06790962
4.92999735 0.00068725 1.09648230
4.93139315 0.00069403 1.08165351
4.93278896 0.00073145 0.99086117
4.93418477 0.00068247 1.03275328
4.93558058 0.00070882 0.96755928
4.93697639 0.00069266 0.96004615
4.93837220 0.00071041 1.06632862
4.93976801 0.00067295 1.02191302
4.94116382 0.00068774 1.03892013
4.94255963 0.00070709 1.08402536
4.94395544 0.00071688 1.04430952
4.94535124 0.00070277 1.06234919
4.94674705 0.00072019 1.13560658
4.94814286 0.00067572 1.09332372
4.94953867 0.00067593 1.04209731
4.95093448 0.00069950 1.06415046
4.95233029 0.00068549 0.96714519
4.95372610 0.00069159 1.05341449
4.95512191 0.00066395 1.02395256
4.95651772 0.00068554 1.04703552
4.95791352 0.00069567 1.05052925
4.95930933 0.00066667 1.05060272
4.96070514 0.00069194 1.06986406
4.96210095 0.00068318 1.05555131
4.96349676 0.00070554 1.05483570
4.96489257 0.00068730 1.00991364
4.96628838 0.00067859 1.02517388
4.96768419 0.00069851 1.06719185
4.96908000 0.00067936 1.03259645
4.97047581 0.00066211 1.01239651
4.97187161 0.00067953 1.05730557
4.97326742 0.00067794 1.03217028
4.97466323 0.00064991 1.01891154
4.97605904 0.00064824 1.00170496
4.97745485 0.00065317 1.04870274
4.97885066 0.00066390 1.01009079
4.98024647 0.00065556 1.02149715
4.98164228 0.00067575 1.02916378
4.98303809 0.00061198 1.06452806
4.98443390 0.00065869 0.99815372
4.98582970 0.00064905 1.05446992
4.98722551 0.00060983 1.08150664
4.98862132 0.00065569 1.01053356
4.99001713 0.00061812 0.96226761
4.99141294 0.00062660 1.06661753
4.99280875 0.00064213 1.05396059
4.99420456 0.00062878 1.03135088
4.99560037 0.00060456 1.03134125
4.99699618 0.00064433 1.01655767
4.99839199 0.00060901 0.98682945
4.99978779 0.00064111 1.07362514
5.00118360 0.00064323 1.01175166
5.00257941 0.00062145 1.00227154
5.00397522 0.00059213 0.98346897
5.00537103 0.00062604 1.02138335
5.00676684 0.00059318 0.95418793
5.00816265 0.00064919 0.98766387
5.00955846 0.00063251 1.03138953
5.01095427 0.00063040 0.95228369
5.01235008 0.00060291 1.03208088
5.01374588 0.00061217 1.04000766
5.01514169 0.00061177 1.00142448
5.01653750 0.00061386 0.98930396
5.01793331 0.00061148 1.01537816
5.01932912 0.00062017 0.96918871
5.02072493 0.00058290 1.01887640
5.02212074 0.00055975 0.94157787
5.02351655 0.00066888 1.03548331
5.02491236 0.00065091 1.02204719
5.02630817 0.00057065 0.98559501
5.02770397 0.00062587 0.97077915
5.02909978 0.00059354 0.95874337
5.03049559 0.00061326 0.98045036
5.03189140 0.00058039 1.04942718
5.03328721 0.00061124 0.97826997
5.03468302 0.00059604 1.05564454
5.03607883 0.00059836 0.99683353
5.03747464 0.00057214 1.01482847
5.03887045 0.00056512 0.96851064
5.04026626 0.00057028 0.94317433
5.04166206 0.00058609 0.97647733
5.04305787 0.00060431 0.96523788
5.04445368 0.00056662 1.00442836
5.04584949 0.00057056 1.01162033
5.04724530 0.00058918 0.98092269
5.04864111 0.00062046 0.94472809
5.05003692 0.00058560 0.97805375
5.05143273 0.00063418 1.02273125
5.05282854 0.00058352 0.98088571
5.05422435 0.00059983 0.95442663
5.05562015 0.00055933 0.95322144
5.05701596 0.00055572 0.94312260
5.05841177 0.00057933 0.98968690
5.05980758 0.00059659 1.01470549
5.06120339 0.00056891 0.99816101
5.06259920 0.00059401 0.96371362
5.06399501 0.00057012 0.96004354
5.06539082 0.00056240 0.94972848
5.06678663 0.00059128 0.98281846
5.06818243 0.00057677 0.96547222
5.06957824 0.00084871 1.51235787
5.07097405 0.00056511 0.99417617
5.07236986 0.00057827 0.95219948
5.07376567 0.00062133 0.91590233
5.07516148 0.00056176 0.93502803
5.07655729 0.00056858 0.94251550
5.07795310 0.00056480 0.99773843
5.07934891 0.00058786 1.00817355
5.08074472 0.00057875 1.00504750
5.08214052 0.00056922 0.91586850
5.08353633 0.00056025 0.97772064
5.08493214 0.00057539 0.97144418
5.08632795 0.00057130 0.97556904
5.08772376 0.00060830 0.94871223
5.08911957 0.00060445 0.95408054
5.09051538 0.00060220 0.96524470
5.09191119 0.00058623 0.95187847
5.09330700 0.00055532 0.95768067
5.09470281 0.00055724 0.97311435
5.09609861 0.00058971 0.89940611
5.09749442 0.00057649 0.91619882
5.09889023 0.00056810 0.99003642
5.10028604 0.00055227 0.96812224
5.10168185 0.00058232 0.98162290
5.10307766 0.00056362 0.98441459
5.10447347 0.00060429 0.97699158
5.10586928 0.00057885 0.92279337
5.10726509 0.00055425 0.97108984
5.10866090 0.00057730 1.01291810
5.11005670 0.00061949 0.95651363
5.11145251 0.00060510 0.94357288
5.11284832 0.00056151 0.94082993
5.11424413 0.00059108 0.96876250
5.11563994 0.00057131 0.92443289
5.11703575 0.00054214 0.95248238
5.11843156 0.00056998 0.94591865
5.11982737 0.00057614 0.93636968
5.12122318 0.00058668 0.94784900
5.12261899 0.00057808 0.92021787
5.12401479 0.00055646 0.94306727
5.12541060 0.00060269 0.92332955
5.12680641 0.00057456 0.96857061
5.12820222 0.00058861 0.90760064
5.12959803 0.00059031 0.92354122
5.13099384 0.00060868 0.92431601
5.13238965 0.00056741 0.94927690
5.13378546 0.00060620 0.96591670
5.13518127 0.00059486 0.93975539
5.13657708 0.00059917 0.91648919
5.13797288 0.00060545 1.02376379
5.13936869 0.00057440 0.95426321
5.14076450 0.00057170 0.98952560
5.14216031 0.00061021 0.93060266
5.14355612 0.00056747 0.92466562
5.14495193 0.00060314 0.90022432
5.14634774 0.00060481 0.93424289
5.14774355 0.00056623 0.98267116
5.14913936 0.00055103 0.95749976
5.15053517 0.00057855 0.96912934
5.15193097 0.00057648 0.91022042
5.15332678 0.00056970 0.97912971
5.15472259 0.00058794 0.95209345
5.15611840 0.00058769 0.98871264
5.15751421 0.00059811 1.00943612
5.15891002 0.00061091 0.96142297
5.16030583 0.00057784 0.95875232
5.16170164 0.00058762 0.92983301
5.16309745 0.00058734 0.88718116
5.16449326 0.00059018 0.91567852
5.16588906 0.00060232 1.02491239
5.16728487 0.00058399 0.90106865
5.16868068 0.00062412 0.95217515
5.17007649 0.00059575 0.94688273
5.17147230 0.00057475 0.93361086
5.17286811 0.00063066 0.96767035
5.17426392 0.00060438 0.95977704
5.17565973 0.00061812 0.97319559
5.17705554 0.00060456 0.95221435
5.17845135 0.00061118 0.91016392
5.17984715 0.00060990 0.91205068
5.18124296 0.00058890 0.94321615
5.18263877 0.00061971 0.95432406
5.18403458 0.00059982 0.94456219
5.18543039 0.00057609 0.94715304
5.18682620 0.00060002 0.97458006
5.18822201 0.00059360 0.92046727
5.18961782 0.00055745 0.98505318
5.19101363 0.00058319 0.97921890
5.19240943 0.00055850 0.90389949
5.19380524 0.00059244 0.99457493
5.19520105 0.00058041 0.92884106
5.19659686 0.00060840 0.92167703
5.19799267 0.00056767 0.93327673
5.19938848 0.00056655 0.94654039
5.20078429 0.00056280 0.92236667
5.20218010 0.00058499 0.92144971
5.20357591 0.00059542 0.91035647
5.20497172 0.00058185 0.94713945
5.20636752 0.00060519 0.93514911
5.20776333 0.00057566 0.95343561
5.20915914 0.00057721 0.92095907
5.21055495 0.00061396 0.98163847
5.21195076 0.00056666 1.02463551
5.21334657 0.00056608 0.93108299
5.21474238 0.00060176 0.91925693
5.21613819 0.00057896 1.00041029
5.21753400 0.00058395 0.89850059
5.21892981 0.00061533 0.92027185
5.22032561 0.00058622 0.95060299
5.22172142 0.00058410 0.88400584
5.22311723 0.00057858 0.89333365
5.22451304 0.00059038 0.97330432
5.22590885 0.00058722 0.87774454
5.22730466 0.00056398 0.92506129
5.22870047 0.00053776 0.95652768
5.23009628 0.00059618 0.95788652
5.23149209 0.00058516 0.95838066
5.23288790 0.00056630 0.99977243
5.23428370 0.00057253 0.94243479
5.23567951 0.00058614 0.92794617
5.23707532 0.00058453 0.92469671
5.23847113 0.00056043 0.98470913
5.23986694 0.00056782 0.93316836
5.24126275 0.00061320 0.87871867
5.24265856 0.00058870 0.94292111
5.24405437 0.00057627 0.95214015
5.24545018 0.00057156 0.90702291
5.24684599 0.00054421 0.95235547
5.24824179 0.00055157 0.91138976
5.24963760 0.00056413 0.95208552
5.25103341 0.00054104 0.98816213
5.25242922 0.00054916 0.89745783
5.25382503 0.00053493 0.91602565
5.25522084 0.00054074 0.93398050
5.25661665 0.00058246 0.94246962
5.25801246 0.00053280 0.94812215
5.25940827 0.00058019 0.96586593
5.26080408 0.00055579 0.95593376
5.26219988 0.00055548 0.93168720
5.26359569 0.00054741 0.90081200
5.26499150 0.00054012 0.94112943
5.26638731 0.00053243 0.92276818
5.26778312 0.00059604 0.95796533
5.26917893 0.00054259 0.97684352
5.27057474 0.00053382 0.95053302
5.27197055 0.00053533 0.98270178
5.27336636 0.00056949 0.93914713
5.27476217 0.00054286 0.93963916
5.27615797 0.00053982 0.94595472
5.27755378 0.00055328 0.97371442
5.27894959 0.00053991 0.91269071
5.28034540 0.00057530 0.91132463
5.28174121 0.00055503 0.93874900
5.28313702 0.00055835 0.96185950
5.28453283 0.00053871 0.94328215
5.28592864 0.00057137 0.98715689
5.28732445 0.00054084 0.98713646
5.28872026 0.00052784 0.88607646
5.29011606 0.00050353 0.90003044
5.29151187 0.00050666 0.93795117
5.29290768 0.00051425 0.93091734
5.29430349 0.00052825 0.91180735
5.29569930 0.00051317 0.93525711
5.29709511 0.00055499 0.95694913
5.29849092 0.00051713 0.94625553
5.29988673 0.00051658 0.92362459
5.30128254 0.00054193 0.95988707
5.30267834 0.00052431 0.98098784
5.30407415 0.00051392 0.94789401
5.30546996 0.00052282 0.97533815
5.30686577 0.00051226 0.95611459
5.30826158 0.00052052 0.98601289
5.30965739 0.00051714 0.95008109
5.31105320 0.00052353 0.97809782
5.31244901 0.00049177 0.95808084
5.31384482 0.00052527 0.90896855
5.31524063 0.00048546 0.99019337
5.31663643 0.00049098 0.97673021
5.31803224 0.00051207 0.92460210
5.31942805 0.00047997 1.00102858
5.32082386 0.00047607 0.98872527
5.32221967 0.00051253 1.03178668
5.32361548 0.00048739 0.98711951
5.32501129 0.00053042 0.95178734
5.32640710 0.00051593 0.98910254
5.32780291 0.00051198 1.01992880
5.32919872 0.00047797 0.99984213
5.33059452 0.00050373 0.96430986
5.33199033 0.00049400 0.90250794
5.33338614 0.00048317 0.94579934
5.33478195 0.00047190 0.94758058
5.33617776 0.00048921 0.94673143
5.33757357 0.00047213 0.92893194
5.33896938 0.00045773 0.93394850
5.34036519 0.00049800 0.99158924
5.34176100 0.00046846 0.91023011
5.34315681 0.00048400 0.97109398
5.34455261 0.00051576 0.97019670
5.34594842 0.00047418 0.97290790
5.34734423 0.00048757 0.88839876
5.34874004 0.00045326 0.95877418
5.35013585 0.00046690 0.89514179
5.35153166 0.00049437 0.95818318
5.35292747 0.00044127 0.96509239
5.35432328 0.00045353 0.97482491
5.35571909 0.00045039 0.94968050
5.35711490 0.00045365 0.95288483
5.35851070 0.00045842 0.91681277
5.35990651 0.00048298 0.95086146
5.36130232 0.00046656 1.02027032
5.36269813 0.00044583 0.99637137
5.36409394 0.00047999 0.91517947
5.36548975 0.00046903 1.01410566
5.36688556 0.00047170 0.97443087
5.36828137 0.00046136 0.98524637
5.36967718 0.00043819 0.96283537
5.37107299 0.00047938 0.98669175
5.37246879 0.00043579 1.00298217
5.37386460 0.00043789 0.91798352
5.37526041 0.00045890 1.00807550
5.37665622 0.00046333 0.94246209
5.37805203 0.00044240 0.94660777
5.37944784 0.00047183 0.92305673
5.38084365 0.00044865 0.95453989
5.38223946 0.00044639 0.92991789
5.38363527 0.00046306 0.98760628
5.38503108 0.00044614 0.91999537
5.38642688 0.00010866 0.46482377
5.38782269 0.00042895 1.01256637
5.38921850 0.00045528 0.94967185
5.39061431 0.00046031 0.93051599
5.39201012 0.00043037 0.97224099
5.39340593 0.00044256 1.01014800
5.39480174 0.00044176 0.91768726
5.39619755 0.00045006 0.96396779
5.39759336 0.00042558 0.96739644
5.39898917 0.00045170 0.98949878
5.40038497 0.00045524 1.00587986
5.40178078 0.00043244 0.93079801
5.40317659 0.00042862 0.95919306
5.40457240 0.00043966 0.93826969
5.40596821 0.00048360 0.96946514
5.40736402 0.00044841 0.94988959
5.40875983 0.00045232 1.02684799
5.41015564 0.00041305 0.93500923
5.41155145 0.00042667 0.89887588
5.41294725 0.00044443 0.95733403
5.41434306 0.00043039 0.93934096
5.41573887 0.00045103 0.92101040
5.41713468 0.00043786 0.89925593
5.41853049 0.00041610 0.89418963
5.41992630 0.00043309 0.99795818
5.42132211 0.00044660 1.03204883
5.42271792 0.00043886 0.90254055
5.42411373 0.00041751 1.00125344
5.42550954 0.00042761 1.02394632
5.42690534 0.00044851 0.93337357
5.42830115 0.00045870 0.93832008
5.42969696 0.00042753 0.99866839
5.43109277 0.00046851 0.94312298
5.43248858 0.00047801 1.01436308
5.43388439 0.00042262 0.99363202
5.43528020 0.00043256 0.92792334
5.43667601 0.00044096 1.00456198
5.43807182 0.00044026 0.95173659
5.43946763 0.00043765 0.92754575
5.44086343 0.00045234 0.99687470
5.44225924 0.00046345 0.94646960
5.44365505 0.00044163 0.96107641
5.44505086 0.00046008 0.95265215
5.44644667 0.00046605 0.99901893
5.44784248 0.00044930 0.99642326
5.44923829 0.00045240 1.01957106
5.45063410 0.00044828 0.95685493
5.45202991 0.00043625 1.01373138
5.45342572 0.00045427 1.00002305
5.45482152 0.00044588 0.91600809
5.45621733 0.00045547 1.00321071
5.45761314 0.00043794 1.01976023
5.45900895 0.00045453 0.99413268
5.46040476 0.00043430 0.99919873
5.46180057 0.00044933 0.93466799
5.46319638 0.00046733 0.94215697
5.46459219 0.00045110 0.97349960
5.46598800 0.00045316 0.96847517
5.46738381 0.00044234 0.96149753
5.46877961 0.00045985 0.98755338
5.47017542 0.00044016 0.91987489
5.47157123 0.00044795 1.03062121
5.47296704 0.00045982 0.98600563
5.47436285 0.00046618 0.99124233
5.47575866 0.00048282 1.00972347
5.47715447 0.00044866 0.96954983
5.47855028 0.00046119 0.95786984
5.47994609 0.00044966 0.97406698
5.48134190 0.00044929 0.94235984
5.48273770 0.00045198 0.99725243
5.48413351 0.00045001 0.97821352
5.48552932 0.00048367 0.97744320
5.48692513 0.00046465 0.98731097
5.48832094 0.00045662 1.01757881
5.48971675 0.00045303 0.93969605
5.49111256 0.00048283 0.94720437
5.49250837 0.00048365 0.97091481
5.49390418 0.00046367 0.97285074
5.49529999 0.00047318 0.99176755
5.49669579 0.00046130 1.00363616
5.49809160 0.00048382 0.97369095
5.49948741 0.00047654 0.98028717
5.50088322 0.00043887 0.99269628
5.50227903 0.00046187 1.01612228
5.50367484 0.00048835 0.98692410
5.50507065 0.00048931 1.03670908
5.50646646 0.00048297 1.01279836
5.50786227 0.00046021 0.96703351
5.50925808 0.00045279 0.96896652
5.51065388 0.00048009 0.98006784
5.51204969 0.00046544 0.96287657
5.51344550 0.00048887 0.99541005
5.51484131 0.00046316 1.07392743
5.51623712 0.00048332 1.05026757
5.51763293 0.00046308 0.99917998
5.51902874 0.00046008 0.98631426
5.52042455 0.00046063 0.98760098
5.52182036 0.00046662 0.98291051
5.52321617 0.00050125 0.99078172
5.52461197 0.00046102 0.95672585
5.52600778 0.00047468 1.02018116
5.52740359 0.00049090 0.96699304
5.52879940 0.00047638 1.00654705
5.53019521 0.00046916 0.99070341
5.53159102 0.00052597 0.99676652
5.53298683 0.00049009 0.95068509
5.53438264 0.00046963 1.06703823
5.53577845 0.00049799 1.00713784
5.53717425 0.00047980 0.99995888
5.53857006 0.00048661 1.02286216
5.53996587 0.00050074 0.97005517
5.54136168 0.00048265 0.97531853
5.54275749 0.00048621 0.99816955
5.54415330 0.00049194 1.04422172
5.54554911 0.00047946 0.99874981
5.54694492 0.00049224 1.00296690
5.54834073 0.00049691 1.05853504
5.54973654 0.00049166 1.02241118
5.55113234 0.00047326 0.96960613
5.55252815 0.00048550 0.98270832
5.55392396 0.00049013 0.99529891
5.55531977 0.00048520 0.99056170
5.55671558 0.00049703 0.99811388
5.55811139 0.00050749 1.01529336
5.55950720 0.00047721 0.98202444
5.56090301 0.00048883 0.95521460
5.56229882 0.00049492 0.97348300
5.56369463 0.00047853 1.01504859
5.56509043 0.00046204 1.06143979
5.56648624 0.00051587 1.01933478
5.56788205 0.00049335 0.97072825
5.56927786 0.00049040 0.99399987
5.57067367 0.00049311 0.98047725
5.57206948 0.00047887 0.99013980
5.57346529 0.00049013 1.05187839
5.57486110 0.00046199 1.03572100
5.57625691 0.00050805 1.04639374
5.57765272 0.00048829 1.02064772
5.57904852 0.00049951 0.95931362
5.58044433 0.00047752 0.95522707
5.58184014 0.00048988 0.95904445
5.58323595 0.00048884 1.01091191
5.58463176 0.00049667 0.97393716
5.58602757 0.00050289 0.99435222
5.58742338 0.00048906 1.02440743
5.58881919 0.00048008 0.99195259
5.59021500 0.00053913 1.01128802
5.59161081 0.00051179 0.98355338
5.59300661 0.00050400 1.02909273
5.59440242 0.00050710 0.95664405
5.59579823 0.00049547 1.06965731
5.59719404 0.00053212 1.03100042
5.59858985 0.00049431 1.00329386
5.59998566 0.00051553 1.02158753
5.60138147 0.00049756 0.99450723
5.60277728 0.00051253 1.00117043
5.60417309 0.00049050 0.99243246
5.60556890 0.00048440 0.97364877
5.60696470 0.00049805 0.95518228
5.60836051 0.00048313 1.00788174
5.60975632 0.00047588 0.97835479
5.61115213 0.00048730 1.00393507
5.61254794 0.00048852 1.02524694
5.61394375 0.00050080 1.01152956
5.61533956 0.00051693 0.96045898
5.61673537 0.00049126 0.99371789
5.61813118 0.00048676 1.01021723
5.61952699 0.00049273 1.00529940
5.62092279 0.00046216 1.00318470
5.62231860 0.00050607 0.91638201
5.62371441 0.00046409 1.06809391
5.62511022 0.00048078 1.00229241
5.62650603 0.00049287 0.98611183
5.62790184 0.00048803 1.08250038
5.62929765 0.00048663 1.00740958
5.63069346 0.00052161 1.00237921
5.63208927 0.00047203 1.03470947
5.63348508 0.00050143 0.96516025
5.63488088 0.00048254 1.02351071
5.63627669 0.00048380 0.99481414
5.63767250 0.00048005 1.05593376
5.63906831 0.00048696 1.04941914
5.64046412 0.00047390 1.04220846
5.64185993 0.00050841 1.06361023
5.64325574 0.00050279 1.10260268
5.64465155 0.00049010 1.04755168
5.64604736 0.00047497 1.06142675
5.64744316 0.00048310 0.99274493
5.64883897 0.00048920 0.98690852
5.65023478 0.00046758 0.98526180
5.65163059 0.00047205 1.03553706
5.65302640 0.00048347 1.03575556
5.65442221 0.00047000 1.00016211
5.65581802 0.00048785 1.01239561
5.65721383 0.00051280 1.04451428
5.65860964 0.00050512 0.97097543
5.66000545 0.00048396 0.97529272
5.66140125 0.00050710 1.05228942
5.66279706 0.00049849 0.98551612
5.66419287 0.00050372 1.01214891
5.66558868 0.00045773 0.97276274
5.66698449 0.00050696 0.98983693
5.66838030 0.00047561 0.94787294
5.66977611 0.00048885 1.04109588
5.67117192 0.00045876 1.00081508
5.67256773 0.00047092 0.98424377
5.67396354 0.00048876 1.00936615
5.67535934 0.00046347 0.99312850
5.67675515 0.00052264 0.99686766
5.67815096 0.00046097 0.96652604
5.67954677 0.00045628 0.95273893
5.68094258 0.00048428 0.99882055
5.68233839 0.00050142 1.03595753
5.68373420 0.00049165 0.97646254
5.68513001 0.00049372 0.98453415
5.68652582 0.00047342 1.07473508
5.68792163 0.00048714 0.99916929
5.68931743 0.00046814 0.96613149
5.69071324 0.00047857 0.96165322
5.69210905 0.00045195 1.01577927
5.69350486 0.00048906 1.01915109
5.69490067 0.00045888 1.00277778
5.69629648 0.00048360 0.98255118
5.69769229 0.00046230 1.06537803
5.69908810 0.00050391 1.02690984
5.70048391 0.00049202 0.99932358
5.70187972 0.00045486 1.06231645
5.70327552 0.00006725 2.05528819
5.70467133 0.00047330 1.00523203
5.70606714 0.00049349 1.01389060
5.70746295 0.00048336 0.97546917
5.70885876 0.00045764 1.02446958
5.71025457 0.00047775 1.03252825
5.71165038 0.00046036 0.99444359
5.71304619 0.00049761 0.95110870
5.71444200 0.00047514 0.99211570
5.71583781 0.00048689 1.01815762
5.71723361 0.00046649 0.98261375
5.71862942 0.00047199 1.00209767
5.72002523 0.00047135 0.96910401
5.72142104 0.00049367 0.94706009
5.72281685 0.00048149 1.04668042
5.72421266 0.00049299 0.97662410
5.72560847 0.00050569 1.00045306
5.72700428 0.00044795 1.04695846
5.72840009 0.00046896 0.99606442
5.72979590 0.00047584 1.02164040
5.73119170 0.00047094 0.95065804
5.73258751 0.00046946 1.02236620
5.73398332 0.00046288 1.01867161
5.73537913 0.00045701 0.95307692
5.73677494 0.00047844 0.97641736
5.73817075 0.00049037 1.03425163
5.73956656 0.00047557 0.99307888
5.74096237 0.00045075 1.05104871
5.74235818 0.00048368 0.99405638
5.74375399 0.00047431 1.01495749
5.74514979 0.00048427 1.03387008
5.74654560 0.00043838 0.93400776
5.74794141 0.00046938 0.96952662
5.74933722 0.00048442 0.94996206
5.75073303 0.00046553 1.01384544
5.75212884 0.00044854 0.96636309
5.75352465 0.00047084 1.02609377
5.75492046 0.00046796 1.03435781
5.75631627 0.00048393 1.00584210
5.75771208 0.00046942 0.98996935
5.75910788 0.00047528 0.98377819
5.76050369 0.00046099 0.93523796
5.76189950 0.00048774 1.02979181
5.76329531 0.00047914 0.99799305
5.76469112 0.00049103 0.95650750
5.76608693 0.00045605 0.99707712
5.76748274 0.00048015 1.00514383
5.76887855 0.00045589 0.98991692
5.77027436 0.00046919 0.98199111
5.77167016 0.00048686 0.95446285
5.77306597 0.00047223 1.03490875
5.77446178 0.00044855 0.94799280
5.77585759 0.00050614 0.99627605
5.77725340 0.00047217 0.97433952
5.77864921 0.00048698 0.98111740
5.78004502 0.00048446 0.97665468
5.78144083 0.00045613 0.98345350
5.78283664 0.00046396 1.02452068
5.78423245 0.00048353 0.99616978
5.78562825 0.00047191 0.89672525
5.78702406 0.00048532 0.96524036
5.78841987 0.00048915 0.96791682
5.78981568 0.00045651 0.96281592
5.79121149 0.00049330 0.98280338
5.79260730 0.00049635 0.97428607
5.79400311 0.00047341 1.01416955
5.79539892 0.00046777 1.00801002
5.79679473 0.00047834 0.95858483
5.79819054 0.00045780 1.01657262
5.79958634 0.00046296 0.99258518
5.80098215 0.00047807 1.01245349
5.80237796 0.00048589 0.95630262
5.80377377 0.00049246 0.97980523
5.80516958 0.00046772 0.98373660
5.80656539 0.00050191 0.92616549
5.80796120 0.00049110 0.92943055
5.80935701 0.00048529 0.94975308
5.81075282 0.00048344 0.96358422
5.81214863 0.00049964 0.99100440
5.81354443 0.00047604 0.99111458
5.81494024 0.00046024 0.94761567
5.81633605 0.00049348 1.04168277
5.81773186 0.00044860 0.99416958
5.81912767 0.00048970 0.92686100
5.82052348 0.00046472 0.93333251
5.82191929 0.00048689 0.96409975
5.82331510 0.00046071 0.94021649
5.82471091 0.00048826 0.97945843
5.82610672 0.00045413 0.98472510
5.82750252 0.00047648 0.99969239
5.82889833 0.00044892 0.94780773
5.83029414 0.00048832 0.94464459
5.83168995 0.00045117 1.01520481
5.83308576 0.00044359 0.99036723
5.83448157 0.00044954 0.99219527
5.83587738 0.00045936 0.99784450
5.83727319 0.00047382 0.97278962
5.83866900 0.00046897 1.04742662
5.84006481 0.00047418 0.98968328
5.84146061 0.00046768 0.93421031
5.84285642 0.00045522 0.96007986
5.84425223 0.00050348 0.98529524
5.84564804 0.00048097 1.04219336
5.84704385 0.00046062 1.03772481
5.84843966 0.00048217 0.96720114
5.84983547 0.00047429 0.93371180
5.85123128 0.00044712 0.98999462
5.85262709 0.00048361 0.95730488
5.85402290 0.00046462 1.01456986
5.85541870 0.00045567 0.94980561
5.85681451 0.00049247 1.01778904
5.85821032 0.00046337 0.97219245
5.85960613 0.00047413 0.95724487
5.86100194 0.00044758 0.98323096
5.86239775 0.00045202 0.89765050
5.86379356 0.00045430 0.97231160
5.86518937 0.00048603 0.96193534
5.86658518 0.00048288 0.99552075
5.86798099 0.00045640 1.01530885
5.86937679 0.00045697 1.04968964
5.87077260 0.00047696 1.02013395
5.87216841 0.00043797 0.97036150
5.87356422 0.00046273 0.99173713
5.87496003 0.00046329 0.99452134
5.87635584 0.00044546 0.97631649
5.87775165 0.00046842 1.02312618
5.87914746 0.00047153 1.00078027
5.88054327 0.00044158 1.03396052
5.88193907 0.00044786 1.00852435
5.88333488 0.00046041 0.98146860
5.88473069 0.00045663 0.97940050
5.88612650 0.00045744 0.96711792
5.88752231 0.00044035 0.97601830
5.88891812 0.00044224 1.01279416
5.89031393 0.00042540 0.98855483
5.89170974 0.00041457 0.97914774
5.89310555 0.00046629 1.05486649
5.89450136 0.00044801 0.99968309
5.89589716 0.00046373 0.94578605
5.89729297 0.00044142 0.97029755
5.89868878 0.00043545 1.02405499
5.90008459 0.00043773 0.97662890
5.90148040 0.00045988 0.95902344
5.90287621 0.00044070 1.00112000
5.90427202 0.00045420 1.06219758
5.90566783 0.00043056 1.03522943
5.90706364 0.00046428 0.98559304
5.90845945 0.00044452 1.05744543
5.90985525 0.00046091 1.02039337
5.91125106 0.00044089 1.02017241
5.91264687 0.00043584 1.00976294
5.91404268 0.00045028 0.98058683
5.91543849 0.00044467 1.04758497
5.91683430 0.00044138 0.97929639
5.91823011 0.00044078 0.99373488
5.91962592 0.00046397 1.05471770
5.92102173 0.00043385 1.01382603
5.92241754 0.00042739 1.00745094
5.92381334 0.00043224 1.00115153
5.92520915 0.00041223 0.99364356
5.92660496 0.00040666 0.96931153
5.92800077 0.00040642 1.03413216
5.92939658 0.00042808 1.05262329
5.93079239 0.00044710 1.01383005
5.93218820 0.00044480 0.98704404
5.93358401 0.00043340 1.03919859
5.93497982 0.00043168 0.99139364
5.93637563 0.00042098 0.99838769
5.93777143 0.00043034 0.99314066
5.93916724 0.00043725 1.05501615
5.94056305 0.00039947 0.99820968
5.94195886 0.00040541 1.01608784
5.94335467 0.00043856 0.99488176
5.94475048 0.00042169 1.01214547
5.94614629 0.00040810 0.99061025
5.94754210 0.00043809 1.03317337
5.94893791 0.00039325 1.00333431
5.95033372 0.00041924 1.00877422
5.95172952 0.00041834 1.01563331
5.95312533 0.00041216 1.03653993
5.95452114 0.00040967 1.06300303
5.95591695 0.00042175 1.03038149
5.95731276 0.00039998 1.05768438
5.95870857 0.00044640 1.05125505
5.96010438 0.00042809 0.95583624
5.96150019 0.00041551 1.06762646
5.96289600 0.00038995 1.01111680
5.96429181 0.00042252 1.03250403
5.96568761 0.00041017 1.03503409
5.96708342 0.00040937 1.03703790
5.96847923 0.00038296 1.01581239
5.96987504 0.00040749 0.94523851
5.97127085 0.00039622 1.01969371
5.97266666 0.00040236 1.06222360
5.97406247 0.00041810 1.02983277
5.97545828 0.00040814 1.02345630
5.97685409 0.00038340 1.06498906
5.97824990 0.00041686 1.02659395
5.97964570 0.00038655 1.10878673
5.98104151 0.00041178 1.02336746
5.98243732 0.00039262 1.07731049
5.98383313 0.00038899 1.07880134
5.98522894 0.00039662 1.00341494
5.98662475 0.00040679 1.00859465
5.98802056 0.00038753 1.08941474
5.98941637 0.00039925 1.02560414
5.99081218 0.00039997 1.09040456
5.99220798 0.00038940 0.99506898
5.99360379 0.00040134 1.02960271
5.99499960 0.00037934 0.98859823
5.99639541 0.00038345 1.05625124
5.99779122 0.00041796 1.08354338
5.99918703 0.00040166 1.07563903
6.00058284 0.00041262 1.05096901
6.00197865 0.00040964 1.11132254
6.00337446 0.00039313 1.03109830
6.00477027 0.00040478 1.12398744
6.00616607 0.00038058 1.02422593
6.00756188 0.00038583 1.02204844
6.00895769 0.00038364 1.09533067
6.01035350 0.00039541 1.02821184
6.01174931 0.00040029 1.08975510
6.01314512 0.00039972 1.06671980
6.01454093 0.00037461 1.04644430
6.01593674 0.00041320 1.11274966
6.01733255 0.00041340 1.07502305
6.01872836 0.00039082 1.10030339
6.02012416 0.00031572 0.44214874
6.02151997 0.00038595 1.04336737
6.02291578 0.00038975 1.03505985
6.02431159 0.00039945 1.12286250
6.02570740 0.00038566 1.06503079
6.02710321 0.00038813 1.10946280
6.02849902 0.00037209 1.01797827
6.02989483 0.00039150 1.01207512
6.03129064 0.00040704 1.08727577
6.03268645 0.00038670 1.02796392
6.03408225 0.00039337 1.07176007
6.03547806 0.00037708 1.08026491
6.03687387 0.00039737 1.07432026
6.03826968 0.00040380 1.09830356
6.03966549 0.00040448 1.11550489
6.04106130 0.00041029 1.08697609
6.04245711 0.00041026 1.03986855
6.04385292 0.00037489 1.11572370
6.04524873 0.00036478 1.07088956
6.04664454 0.00038775 1.09468203
6.04804034 0.00036601 1.06403463
6.04943615 0.00038089 1.12376867
6.05083196 0.00039111 1.05527119
6.05222777 0.00038536 1.13600922
6.05362358 0.00037971 1.08026914
6.05501939 0.00038655 1.04607464
6.05641520 0.00039126 1.13583276
6.05781101 0.00037509 1.08312076
6.05920682 0.00041675 1.05985525
6.06060263 0.00038636 1.08375601
6.06199843 0.00041144 1.12136360
6.06339424 0.00038728 1.02051096
6.06479005 0.00039543 1.08979025
6.06618586 0.00040873 1.12418624
6.06758167 0.00038975 1.12561712
6.06897748 0.00038397 1.10334113
6.07037329 0.00037794 1.09117981
6.07176910 0.00040130 1.08771700
6.07316491 0.00038374 1.06204553
6.07456072 0.00039886 1.03589334
6.07595652 0.00041268 1.07840473
6.07735233 0.00037985 1.07329817
6.07874814 0.00039661 1.05101360
6.08014395 0.00039734 1.11477662
6.08153976 0.00040446 1.10331503
6.08293557 0.00040971 1.00089386
6.08433138 0.00040083 1.07433321
6.08572719 0.00038243 1.11286521
6.08712300 0.00038066 1.10203579
6.08851881 0.00038513 1.11360367
6.08991461 0.00042603 1.08241954
6.09131042 0.00037712 1.04941800
6.09270623 0.00040547 1.11437134
6.09410204 0.00038919 1.10183846
6.09549785 0.00041115 1.06673667
6.09689366 0.00041072 1.09526212
6.09828947 0.00039838 1.10309485
6.09968528 0.00038536 1.15997003
6.10108109 0.00042278 1.07787393
6.10247690 0.00038947 1.14958486
6.10387270 0.00041222 1.16445948
6.10526851 0.00040433 1.07329772
6.10666432 0.00040547 1.13273079
6.10806013 0.00039781 1.06655856
6.10945594 0.00042356 1.10395658
6.11085175 0.00041509 1.04269887
6.11224756 0.00039758 1.12237330
6.11364337 0.00039357 1.11528060
6.11503918 0.00039942 1.07754360
6.11643498 0.00040526 1.15115828
6.11783079 0.00039991 1.08972556
6.11922660 0.00041603 1.13609557
6.12062241 0.00042199 1.12988956
6.12201822 0.00040230 1.11297977
6.12341403 0.00041208 1.06036703
6.12480984 0.00042678 1.08814694
6.12620565 0.00041663 1.09984113
6.12760146 0.00041764 1.11165434
6.12899727 0.00042401 1.06943652
6.13039307 0.00041229 1.16007513
6.13178888 0.00041251 1.09962376
6.13318469 0.00040553 1.08542915
6.13458050 0.00042112 1.04973583
6.13597631 0.00041137 1.06093426
6.13737212 0.00042657 1.12063446
6.13876793 0.00041124 1.03513582
6.14016374 0.00040710 1.08601887
6.14155955 0.00041029 1.06170517
6.14295536 0.00041129 1.01224965
6.14435116 0.00039691 1.08117173
6.14574697 0.00039210 1.08035932
6.14714278 0.00042886 1.14455526
6.14853859 0.00038981 1.10196059
6.14993440 0.00039090 1.04076880
6.15133021 0.00040764 1.05029212
6.15272602 0.00039180 1.11363392
6.15412183 0.00039936 1.09712580
6.15551764 0.00039474 1.08689486
6.15691345 0.00041346 1.10805998
6.15830925 0.00039104 1.04620328
6.15970506 0.00040331 1.12054451
6.16110087 0.00041503 1.06561019
6.16249668 0.00042426 1.14077053
6.16389249 0.00040483 1.02738355
6.16528830 0.00042649 1.09898798
6.16668411 0.00040157 1.10926532
6.16807992 0.00039970 1.11547000
6.16947573 0.00041474 1.15567828
6.17087154 0.00040113 1.08003410
6.17226734 0.00042161 1.05796619
6.17366315 0.00042260 1.05988300
6.17505896 0.00040652 1.09172602
6.17645477 0.00042520 1.10696110
6.17785058 0.00040306 1.11654770
6.17924639 0.00038806 1.10900590
6.18064220 0.00041725 1.08211371
6.18203801 0.00040309 1.06760583
6.18343382 0.00040402 1.09294029
6.18482963 0.00039368 1.07589568
6.18622543 0.00041127 0.99884959
6.18762124 0.00041656 1.05692507
6.18901705 0.00038014 1.05392039
6.19041286 0.00041934 1.04160146
6.19180867 0.00041602 1.09528467
6.19320448 0.00040479 1.07316730
6.19460029 0.00041793 1.07660271
6.19599610 0.00042451 1.03715148
6.19739191 0.00041543 1.08342132
6.19878772 0.00039918 1.03960569
6.20018352 0.00039866 1.07338073
6.20157933 0.00041501 1.02135020
6.20297514 0.00040340 0.99356821
6.20437095 0.00038151 1.05846630
6.20576676 0.00039304 1.04681513
6.20716257 0.00039857 1.06333154
6.20855838 0.00039195 1.01163112
6.20995419 0.00041944 1.00768016
6.21135000 0.00040164 1.05019588
6.21274581 0.00040363 1.05955110
6.21414161 0.00038639 1.01044197
6.21553742 0.00039550 1.07662259
6.21693323 0.00040865 1.01828310
6.21832904 0.00039665 0.99089791
6.21972485 0.00041032 1.06123276
6.22112066 0.00041294 1.01736226
6.22251647 0.00040946 0.99354956
6.22391228 0.00040426 1.01744508
6.22530809 0.00040511 0.97145375
6.22670389 0.00040254 1.01694746
6.22809970 0.00040580 1.03694402
6.22949551 0.00041785 1.01233376
6.23089132 0.00042440 0.93966710
6.23228713 0.00040615 0.98136563
6.23368294 0.00042738 0.99692561
6.23507875 0.00040172 0.98583855
6.23647456 0.00042234 1.03465320
6.23787037 0.00040006 1.04841140
6.23926618 0.00039180 1.05433925
6.24066198 0.00041376 1.01738508
6.24205779 0.00038612 0.96941055
6.24345360 0.00037650 1.01942056
6.24484941 0.00037881 0.97985116
6.24624522 0.00038800 0.99733131
6.24764103 0.00042308 0.98549626
6.24903684 0.00038839 1.04476029
6.25043265 0.00039337 1.03715106
6.25182846 0.00039117 1.00728813
6.25322427 0.00039316 0.99617798
6.25462007 0.00037420 0.94717939
6.25601588 0.00040817 0.96163165
6.25741169 0.00037610 0.97001909
6.25880750 0.00036147 0.98317882
6.26020331 0.00039426 0.96577166
6.26159912 0.00038838 0.96004684
6.26299493 0.00039532 0.97349856
6.26439074 0.00038817 0.93302339
6.26578655 0.00038008 0.93884643
6.26718236 0.00039160 0.92477235
6.26857816 0.00039031 0.92308394
6.26997397 0.00038128 0.93614513
6.27136978 0.00035647 0.90584060
6.27276559 0.00039106 0.97918829
6.27416140 0.00036956 0.89286411
6.27555721 0.00040223 0.91214531
6.27695302 0.00038737 0.90529597
6.27834883 0.00037775 0.96665082
6.27974464 0.00036255 0.92390443
6.28114045 0.00039758 0.92958867
6.28253625 0.00038444 0.93697718
6.28393206 0.00036702 0.95493514
6.28532787 0.00036946 0.95114589
6.28672368 0.00037284 0.91699269
6.28811949 0.00036061 0.90404291
6.28951530 0.00036160 0.88622186
6.29091111 0.00039232 0.89439605
6.29230692 0.00038225 0.94587729
6.29370273 0.00038466 0.87900786
6.29509854 0.00039057 0.90613127
6.29649434 0.00038077 0.98597531
6.29789015 0.00038702 0.95038061
6.29928596 0.00036760 0.93101948
6.30068177 0.00037985 0.90062448
6.30207758 0.00037270 0.89369031
6.30347339 0.00035792 0.87957992
6.30486920 0.00037694 0.99268934
6.30626501 0.00036893 0.93526220
6.30766082 0.00037229 0.87995196
6.30905663 0.00037021 0.93303532
6.31045243 0.00036734 0.91845351
6.31184824 0.00035403 0.90660352
6.31324405 0.00034487 0.92561399
6.31463986 0.00036607 0.92213111
6.31603567 0.00037012 0.87762866
6.31743148 0.00037453 0.90756316
6.31882729 0.00037781 0.89480363
6.32022310 0.00036854 0.94113348
6.32161891 0.00035167 0.90175135
6.32301472 0.00037157 0.91307883
6.32441052 0.00037099 0.90575026
6.32580633 0.00036486 0.86808763
6.32720214 0.00037425 0.93289212
6.32859795 0.00035791 0.88745267
6.32999376 0.00036139 0.88514960
6.33138957 0.00035533 0.88011037
6.33278538 0.00036259 0.92901353
6.33418119 0.00036630 0.87338531
6.33557700 0.00033620 0.87432077
6.33697280 0.00028003 0.31680961
6.33836861 0.00033893 0.88326834
6.33976442 0.00037021 0.85186439
6.34116023 0.00036554 0.81873568
6.34255604 0.00034566 0.87152635
6.34395185 0.00035653 0.84515737
6.34534766 0.00034718 0.89671236
6.34674347 0.00035984 0.85967166
6.34813928 0.00037386 0.86894950
6.34953509 0.00037027 0.87757545
6.35093089 0.00035979 0.87794750
6.35232670 0.00035274 0.80872522
6.35372251 0.00036365 0.83803693
6.35511832 0.00037090 0.84231505
6.35651413 0.00035960 0.88145907
6.35790994 0.00036903 0.87935812
6.35930575 0.00037352 0.87930812
6.36070156 0.00034869 0.86098687
6.36209737 0.00033822 0.80589119
6.36349318 0.00036807 0.91203090
6.36488898 0.00035557 0.88010289
6.36628479 0.00035266 0.85695185
6.36768060 0.00036106 0.88809283
6.36907641 0.00034162 0.85744038
6.37047222 0.00035580 0.85674515
6.37186803 0.00035217 0.84864447
6.37326384 0.00035734 0.84829247
6.37465965 0.00034432 0.89415583
6.37605546 0.00036145 0.85889454
6.37745127 0.00036455 0.81791990
6.37884707 0.00037409 0.85690492
6.38024288 0.00035639 0.84313857
6.38163869 0.00036755 0.81377947
6.38303450 0.00036579 0.82621536
6.38443031 0.00035811 0.86633361
6.38582612 0.00034318 0.85659213
6.38722193 0.00034829 0.85325202
6.38861774 0.00035940 0.84512987
6.39001355 0.00035806 0.81709386
6.39140936 0.00036871 0.80977258
6.39280516 0.00037631 0.83166536
6.39420097 0.00035490 0.87466641
6.39559678 0.00036029 0.83844781
6.39699259 0.00037976 0.82349696
6.39838840 0.00036935 0.88543894
6.39978421 0.00035646 0.84009142
6.40118002 0.00036168 0.88750956
6.40257583 0.00036041 0.86819015
6.40397164 0.00035946 0.81856481
6.40536745 0.00035612 0.88696750
6.40676325 0.00037256 0.83660735
6.40815906 0.00033508 0.86930372
6.40955487 0.00037464 0.90449051
6.41095068 0.00036222 0.83852140
6.41234649 0.00035305 0.86706761
6.41374230 0.00037860 0.87809702
6.41513811 0.00036748 0.85878783
6.41653392 0.00035023 0.86429385
6.41792973 0.00038355 0.85483690
6.41932554 0.00036939 0.86800041
6.42072134 0.00037442 0.90101381
6.42211715 0.00036704 0.83760123
6.42351296 0.00037608 0.85568518
6.42490877 0.00037991 0.83384028
6.42630458 0.00037480 0.90993206
6.42770039 0.00036422 0.88301639
6.42909620 0.00035186 0.92589117
6.43049201 0.00034541 0.85916668
6.43188782 0.00036589 0.86482747
6.43328363 0.00038248 0.83399655
6.43467943 0.00035323 0.84365329
6.43607524 0.00036107 0.89059048
6.43747105 0.00038045 0.88530846
6.43886686 0.00036515 0.87392775
6.44026267 0.00037384 0.88679930
6.44165848 0.00037276 0.90840174
6.44305429 0.00036907 0.91485533
6.44445010 0.00038454 0.91483310
6.44584591 0.00037351 0.86399986
6.44724172 0.00037384 0.87472116
6.44863752 0.00037835 0.91036947
6.45003333 0.00036099 0.90214502
6.45142914 0.00035852 0.90497344
6.45282495 0.00037049 0.81917126
6.45422076 0.00036859 0.88452310
6.45561657 0.00037386 0.96738132
6.45701238 0.00036365 0.94726806
6.45840819 0.00037080 0.94480374
6.45980400 0.00035943 0.89484387
6.46119980 0.00036114 0.91040093
6.46259561 0.00035868 0.89945371
6.46399142 0.00038511 0.94183722
6.46538723 0.00035758 0.95281742
6.46678304 0.00036590 0.93013921
6.46817885 0.00035638 0.90031602
6.46957466 0.00035458 0.88738660
6.47097047 0.00036614 0.91460979
6.47236628 0.00037119 0.95845931
6.47376209 0.00036816 0.91709022
6.47515789 0.00035331 0.91832046
6.47655370 0.00036458 0.90109316
6.47794951 0.00037600 0.84951400
6.47934532 0.00036909 0.94818577
6.48074113 0.00036518 0.93956421
6.48213694 0.00037767 0.95829957
6.48353275 0.00037564 0.95930128
6.48492856 0.00037226 0.93936478
6.48632437 0.00036787 0.95897330
6.48772018 0.00035918 0.94297320
6.48911598 0.00036988 0.93718605
6.49051179 0.00035958 0.96016635
6.49190760 0.00036932 0.91815050
6.49330341 0.00036661 0.94619077
6.49469922 0.00037096 0.94349004
6.49609503 0.00036643 0.92320451
6.49749084 0.00036844 1.00543592
6.49888665 0.00038103 1.00248754
6.50028246 0.00035882 0.93135481
6.50167827 0.00036983 0.92461638
6.50307407 0.00035801 1.04157169
6.50446988 0.00036859 0.95914379
6.50586569 0.00035971 0.96547242
6.50726150 0.00036075 0.95728794
6.50865731 0.00037246 0.92738974
6.51005312 0.00037614 0.96393013
6.51144893 0.00038113 0.97437565
6.51284474 0.00037661 0.99799582
6.51424055 0.00037158 1.02214977
6.51563636 0.00035464 0.92638295
6.51703216 0.00037885 1.02158684
6.51842797 0.00036366 1.00937697
6.51982378 0.00038580 0.93245411
6.52121959 0.00034536 1.00202134
6.52261540 0.00034132 0.98839711
6.52401121 0.00033760 1.02203878
6.52540702 0.00034569 1.02912363
6.52680283 0.00038031 0.99665828
6.52819864 0.00037556 0.97956987
6.52959445 0.00036445 1.04262422
6.53099025 0.00036342 0.99399148
6.53238606 0.00036824 1.01456004
6.53378187 0.00034856 1.04284997
6.53517768 0.00037099 1.02961247
6.53657349 0.00034721 0.97957829
6.53796930 0.00037040 1.07201622
6.53936511 0.00035194 1.01952474
6.54076092 0.00037893 1.02520874
6.54215673 0.00036693 0.98937922
6.54355254 0.00035773 1.00315470
6.54494834 0.00035449 1.04547402
6.54634415 0.00037168 1.03745749
6.54773996 0.00036560 1.01195642
6.54913577 0.00037188 1.00556651
6.55053158 0.00037417 1.04041189
6.55192739 0.00035649 1.06690042
6.55332320 0.00036100 1.01787130
6.55471901 0.00034756 1.03271392
6.55611482 0.00034046 1.07396226
6.55751063 0.00035027 1.03927899
6.55890643 0.00035608 1.07233633
6.56030224 0.00034078 1.04181249
6.56169805 0.00034779 1.05137363
6.56309386 0.00035496 1.06753470
6.56448967 0.00037322 1.05959685
6.56588548 0.00034698 1.04815288
6.56728129 0.00034839 1.02101653
6.56867710 0.00035535 1.12719373
6.57007291 0.00033708 1.05710590
6.57146871 0.00033012 1.05727075
6.57286452 0.00035980 1.05287101
6.57426033 0.00033292 0.98988279
6.57565614 0.00033395 1.08949237
6.57705195 0.00035148 1.04074507
6.57844776 0.00034482 1.05401647
6.57984357 0.00033603 1.15906262
6.58123938 0.00037416 1.05719711
6.58263519 0.00031729 1.10832215
6.58403100 0.00034640 1.09870193
6.58542680 0.00034582 1.09650588
6.58682261 0.00034410 1.07063010
6.58821842 0.00032424 1.06904319
6.58961423 0.00033229 1.12375603
6.59101004 0.00031782 1.11453826
6.59240585 0.00035749 1.09506811
6.59380166 0.00033797 1.06476138
6.59519747 0.00033246 1.02836082
6.59659328 0.00032081 1.08472436
6.59798909 0.00033973 1.02980995
6.59938489 0.00032169 1.12334646
6.60078070 0.00032379 1.03729361
6.60217651 0.00032283 1.16383850
6.60357232 0.00032115 1.08955527
6.60496813 0.00031479 1.11969065
6.60636394 0.00031621 1.06486007
6.60775975 0.00034627 1.10719256
6.60915556 0.00031060 1.15646841
6.61055137 0.00030730 1.10917939
6.61194718 0.00033321 1.14472067
6.61334298 0.00031715 1.18691794
6.61473879 0.00033827 1.09209906
6.61613460 0.00030786 1.07725224
6.61753041 0.00029953 1.10336272
6.61892622 0.00031170 1.13818508
6.62032203 0.00031206 1.12426827
6.62171784 0.00030044 1.09261510
6.62311365 0.00030163 1.10230481
6.62450946 0.00030319 1.11359477
6.62590527 0.00032128 1.14554382
6.62730107 0.00032775 1.06906113
6.62869688 0.00028885 1.14490318
6.63009269 0.00030819 1.09427563
6.63148850 0.00031417 1.08696089
6.63288431 0.00031631 1.13844559
6.63428012 0.00030871 1.05201119
6.63567593 0.00031871 1.12827525
6.63707174 0.00030238 1.15734457
6.63846755 0.00030752 1.13120989
6.63986336 0.00029662 1.08080462
6.64125916 0.00029627 1.08776035
6.64265497 0.00029676 1.10524730
6.64405078 0.00030304 1.07736203
6.64544659 0.00029295 1.10394597
6.64684240 0.00030674 1.09472575
6.64823821 0.00029946 1.09094840
6.64963402 0.00029705 1.11852257
6.65102983 0.00030635 1.05210886
6.65242564 0.00028745 1.10188848
6.65382145 0.00011926 1.88276860
6.65521725 0.00029864 1.09065044
6.65661306 0.00029755 1.14333588
6.65800887 0.00029951 1.09710884
6.65940468 0.00029546 1.10494144
6.66080049 0.00030032 1.12327764
6.66219630 0.00028537 1.08812387
6.66359211 0.00030041 1.06170759
6.66498792 0.00029703 1.13431219
6.66638373 0.00028970 1.09852808
6.66777954 0.00028165 1.09508897
6.66917534 0.00028560 1.11781300
6.67057115 0.00028530 1.08154166
6.67196696 0.00029702 1.08333925
6.67336277 0.00030035 1.06769646
6.67475858 0.00028301 1.08659894
6.67615439 0.00030372 1.10122936
6.67755020 0.00029779 1.08202580
6.67894601 0.00028036 1.15314655
6.68034182 0.00029610 1.11746105
6.68173762 0.00029174 1.05820234
6.68313343 0.00029137 1.07861307
6.68452924 0.00028216 1.04104509
6.68592505 0.00027059 1.09660250
6.68732086 0.00028501 1.08826547
6.68871667 0.00028842 1.10444988
6.69011248 0.00028085 1.09225900
6.69150829 0.00029250 1.09289251
6.69290410 0.00029229 1.08044115
6.69429991 0.00028379 1.07176076
6.69569571 0.00029118 1.11813887
6.69709152 0.00026684 1.10114070
6.69848733 0.00030211 1.10241167
6.69988314 0.00029354 1.03816273
6.70127895 0.00027641 1.06460653
6.70267476 0.00027882 1.08271426
6.70407057 0.00029699 1.05933817
6.70546638 0.00028663 1.08958551
6.70686219 0.00028905 1.08054152
6.70825800 0.00028988 1.03090745
6.70965380 0.00029904 1.04319348
6.71104961 0.00030128 1.05917039
6.71244542 0.00029843 1.00873060
6.71384123 0.00029413 1.00914605
6.71523704 0.00030335 1.04628945
6.71663285 0.00028419 1.03169678
6.71802866 0.00029257 1.10364207
6.71942447 0.00029188 1.08745733
6.72082028 0.00029140 1.09214833
6.72221609 0.00029505 1.07252517
6.72361189 0.00029656 1.02648605
6.72500770 0.00028856 1.03964826
6.72640351 0.00029640 1.03247093
6.72779932 0.00028503 1.04464502
6.72919513 0.00029183 1.04971984
6.73059094 0.00030191 1.03434548
6.73198675 0.00028691 1.11389560
6.73338256 0.00028481 1.03342223
6.73477837 0.00030896 1.08298101
6.73617418 0.00029118 0.98368317
6.73756998 0.00029634 1.05177005
6.73896579 0.00029026 1.06488883
6.74036160 0.00030011 1.02425539
6.74175741 0.00029808 1.10079825
6.74315322 0.00028493 1.01927877
6.74454903 0.00029444 1.03694087
6.74594484 0.00029459 1.03747768
6.74734065 0.00029767 1.05090871
6.74873646 0.00029100 1.04073365
6.75013227 0.00030382 1.02887374
6.75152807 0.00029536 1.08094384
6.75292388 0.00031026 0.95057876
6.75431969 0.00030129 1.02531584
6.75571550 0.00029160 1.06958032
6.75711131 0.00030618 1.05093362
6.75850712 0.00030134 1.00813384
6.75990293 0.00030842 1.03681609
6.76129874 0.00028950 0.98605767
6.76269455 0.00030853 1.03254866
6.76409036 0.00030101 0.98269789
6.76548616 0.00031577 1.03535680
6.76688197 0.00030431 0.98812180
6.76827778 0.00028777 1.05264814
6.76967359 0.00029864 1.00366364
6.77106940 0.00031387 1.00639141
6.77246521 0.00030018 1.01810621
6.77386102 0.00031048 1.03295503
6.77525683 0.00029545 1.03504079
6.77665264 0.00028277 1.04123778
6.77804845 0.00030339 1.03797328
6.77944425 0.00030904 0.98578455
6.78084006 0.00031163 1.05480169
6.78223587 0.00027568 0.98539543
6.78363168 0.00028970 1.01083668
6.78502749 0.00028517 1.03512951
6.78642330 0.00028767 0.99437467
6.78781911 0.00028985 1.07484240
6.78921492 0.00029786 0.97959028
6.79061073 0.00030770 0.98042449
6.79200654 0.00028371 0.99233215
6.79340234 0.00030927 0.97331755
6.79479815 0.00032928 1.06967679
6.79619396 0.00032340 0.99790941
6.79758977 0.00030885 1.03523723
6.79898558 0.00030649 1.04203523
6.80038139 0.00029562 1.06573063
6.80177720 0.00030926 1.03468749
6.80317301 0.00031665 0.99791419
6.80456882 0.00030407 0.99592842
6.80596462 0.00030605 1.03565615
6.80736043 0.00031142 0.93081805
6.80875624 0.00030551 1.04452001
6.81015205 0.00031927 0.98659757
6.81154786 0.00029871 1.01896774
6.81294367 0.00029936 1.04235802
6.81433948 0.00031796 0.99344814
6.81573529 0.00032119 1.03541024
6.81713110 0.00030599 0.98293561
6.81852691 0.00031120 0.93127140
6.81992271 0.00030868 1.05643667
6.82131852 0.00032862 0.96999893
6.82271433 0.00030808 1.05755565
6.82411014 0.00030016 1.00963134
6.82550595 0.00032338 1.02642027
6.82690176 0.00030914 0.96726105
6.82829757 0.00031844 0.96143181
6.82969338 0.00031529 0.99076041
6.83108919 0.00030377 0.99542134
6.83248500 0.00030308 0.99530665
6.83388080 0.00032603 0.97515290
6.83527661 0.00030253 0.95685884
6.83667242 0.00030525 0.98497472
6.83806823 0.00028953 1.01155514
6.83946404 0.00030102 0.97691505
6.84085985 0.00030379 0.98191561
6.84225566 0.00029856 1.01056237
6.84365147 0.00032225 0.97867347
6.84504728 0.00029679 0.97759603
6.84644309 0.00031637 1.00144607
6.84783889 0.00030362 0.94977104
6.84923470 0.00030571 0.99233442
6.85063051 0.00030269 0.95186874
6.85202632 0.00031858 1.04574534
6.85342213 0.00031771 1.00757349
6.85481794 0.00030875 1.04711763
6.85621375 0.00030785 1.09756427
6.85760956 0.00032056 0.94846656
6.85900537 0.00030844 1.00612609
6.86040118 0.00030011 0.97298842
6.86179698 0.00031294 1.02955019
6.86319279 0.00030641 0.98822955
6.86458860 0.00032883 1.02394338
6.86598441 0.00030367 0.95898221
6.86738022 0.00031797 1.04665583
6.86877603 0.00031449 0.97868020
6.87017184 0.00031620 0.97878604
6.87156765 0.00030298 1.00661486
6.87296346 0.00030627 1.05159101
6.87435927 0.00030687 0.98233663
6.87575507 0.00030631 1.06013878
6.87715088 0.00030702 1.06643632
6.87854669 0.00028882 0.98506439
6.87994250 0.00030167 0.99840890
6.88133831 0.00031397 1.03061159
6.88273412 0.00029996 1.05193075
6.88412993 0.00029873 1.02471339
6.88552574 0.00031025 1.09122084
6.88692155 0.00029934 1.07791173
6.88831736 0.00028976 1.00832303
6.88971316 0.00030646 1.11312811
6.89110897 0.00029583 1.05900612
6.89250478 0.00030382 1.04019951
6.89390059 0.00030696 0.93824444
6.89529640 0.00031423 1.05820761
6.89669221 0.00029086 1.00956707
6.89808802 0.00032199 1.01610736
6.89948383 0.00028690 1.01912628
6.90087964 0.00030077 1.03493706
6.90227545 0.00030326 1.02107150
6.90367125 0.00029148 1.01391344
6.90506706 0.00030357 0.99979242
6.90646287 0.00030257 1.00893883
6.90785868 0.00028161 0.99241936
6.90925449 0.00030185 1.03784873
6.91065030 0.00029502 1.03004103
6.91204611 0.00030786 0.97631106
6.91344192 0.00028701 1.01061573
6.91483773 0.00029597 1.04369629
6.91623353 0.00030118 1.06748448
6.91762934 0.00028617 0.97125580
6.91902515 0.00029080 1.04155833
6.92042096 0.00029024 0.99918796
6.92181677 0.00027898 1.03353278
6.92321258 0.00027499 0.98509695
6.92460839 0.00029044 1.02561303
6.92600420 0.00029222 1.01194016
6.92740001 0.00027392 1.04773676
6.92879582 0.00030866 1.02171974
6.93019162 0.00028531 0.99618653
6.93158743 0.00027837 1.08369598
6.93298324 0.00026882 1.03668224
6.93437905 0.00028802 1.00380570
6.93577486 0.00029275 1.03777949
6.93717067 0.00028296 1.04559731
6.93856648 0.00028271 1.08695103
6.93996229 0.00028899 1.02747798
6.94135810 0.00028261 1.02920754
6.94275391 0.00028170 1.13109092
6.94414971 0.00027664 1.04451312
6.94554552 0.00026855 1.09493254
6.94694133 0.00027280 1.03393915
6.94833714 0.00029202 1.06036191
6.94973295 0.00029122 1.10913494
6.95112876 0.00028730 1.02470735
6.95252457 0.00029704 1.10639933
6.95392038 0.00029095 0.99193971
6.95531619 0.00028987 1.09953368
6.95671200 0.00027919 1.04163452
6.95810780 0.00028149 1.06526383
6.95950361 0.00027957 1.06833352
6.96089942 0.00028635 1.05327013
6.96229523 0.00028168 1.09633435
6.96369104 0.00029317 1.03989391
6.96508685 0.00027428 1.09169066
6.96648266 0.00029744 1.11110943
6.96787847 0.00028419 1.05723410
6.96927428 0.00027409 1.03944859
6.97067009 0.00010280 0.36145796
6.97206589 0.00027331 1.06677081
6.97346170 0.00028076 1.04144070
6.97485751 0.00029262 1.02307697
6.97625332 0.00025855 1.11250123
6.97764913 0.00028358 1.07197348
6.97904494 0.00026568 1.09404176
6.98044075 0.00028421 1.07175175
6.98183656 0.00027248 0.96139168
6.98323237 0.00027250 1.10926668
6.98462818 0.00027800 1.06117078
6.98602398 0.00026584 1.05940427
6.98741979 0.00027877 1.02420928
6.98881560 0.00027534 1.05909379
6.99021141 0.00027646 1.08543393
6.99160722 0.00028021 1.12996120
6.99300303 0.00029467 1.08307320
6.99439884 0.00026980 1.09660926
6.99579465 0.00027166 1.13072706
6.99719046 0.00028514 1.05819584
6.99858627 0.00027387 1.14338629
6.99998207 0.00026447 1.06636352
7.00137788 0.00027494 1.08370511
7.00277369 0.00026967 1.03586240
7.00416950 0.00027093 1.07511773
7.00556531 0.00027656 1.06297000
7.00696112 0.00026672 1.06730790
7.00835693 0.00026228 1.08780175
7.00975274 0.00028159 1.08045171
7.01114855 0.00027383 1.09472704
7.01254436 0.00028133 1.04187169
7.01394016 0.00027100 1.04636380
7.01533597 0.00028226 1.06701737
7.01673178 0.00028633 1.01453343
7.01812759 0.00027000 1.01391406
7.01952340 0.00026541 1.03628660
7.02091921 0.00027483 1.04713967
7.02231502 0.00027402 1.09834097
7.02371083 0.00026624 1.04140153
7.02510664 0.00027635 1.06080615
7.02650244 0.00027963 0.99115990
7.02789825 0.00028657 1.02761324
7.02929406 0.00027099 1.08147178
7.03068987 0.00028362 1.05934059
7.03208568 0.00028626 1.04903069
7.03348149 0.00027129 1.03571620
7.03487730 0.00028766 1.05130847
7.03627311 0.00027863 1.02942212
7.03766892 0.00026966 1.05068601
7.03906473 0.00029765 1.01850141
7.04046053 0.00029186 1.16844766
7.04185634 0.00027041 1.02783961
7.04325215 0.00029988 1.08128312
7.04464796 0.00028420 0.99684465
7.04604377 0.00029429 1.05266912
7.04743958 0.00029266 0.98613336
7.04883539 0.00026930 1.05413670
7.05023120 0.00029032 1.01279225
7.05162701 0.00028687 1.05100345
7.05302282 0.00028441 1.06496615
7.05441862 0.00028628 1.05592285
7.05581443 0.00027869 1.05521416
7.05721024 0.00030019 1.05413571
7.05860605 0.00028471 1.02038029
7.06000186 0.00029244 1.09651833
7.06139767 0.00028373 1.02063611
7.06279348 0.00027554 1.09110280
7.06418929 0.00029557 1.03613527
7.06558510 0.00028695 1.04789940
7.06698091 0.00029640 0.99922015
7.06837671 0.00027867 1.02493078
7.06977252 0.00029115 1.04823983
7.07116833 0.00029689 1.03347240
7.07256414 0.00028066 0.99945046
7.07395995 0.00030111 1.02821914
7.07535576 0.00030387 1.03966120
7.07675157 0.00030438 0.97647592
7.07814738 0.00029968 1.03474747
7.07954319 0.00030850 1.07429824
7.08093900 0.00031465 0.96725573
7.08233480 0.00030309 0.97184365
7.08373061 0.00030382 1.05107369
7.08512642 0.00029459 0.98685945
7.08652223 0.00030138 1.04001119
7.08791804 0.00030771 1.02538683
7.08931385 0.00030959 1.04739792
7.09070966 0.00030753 0.99472230
7.09210547 0.00030542 0.99766888
7.09350128 0.00029422 1.05195869
7.09489709 0.00030181 0.99942044
7.09629289 0.00029685 1.02349452
7.09768870 0.00031465 0.98511882
7.09908451 0.00029896 0.98810191
7.10048032 0.00030941 1.04682587
7.10187613 0.00029360 1.02317849
7.10327194 0.00029870 0.98762640
7.10466775 0.00030568 0.97553797
7.10606356 0.00030799 1.01086312
7.10745937 0.00031415 0.98565289
7.10885518 0.00029592 1.02513249
7.11025098 0.00030582 1.03127430
7.11164679 0.00030920 1.04760084
7.11304260 0.00032123 0.98696783
7.11443841 0.00030231 1.05852834
7.11583422 0.00030034 0.99965653
7.11723003 0.00030673 0.93769140
7.11862584 0.00029974 0.98753673
7.12002165 0.00031562 0.97265025
7.12141746 0.00030925 0.97264474
7.12281327 0.00029706 0.99029169
7.12420907 0.00031735 0.92591373
7.12560488 0.00030771 0.95927778
7.12700069 0.00033394 0.99765910
7.12839650 0.00030643 0.95692106
7.12979231 0.00030151 0.98591240
7.13118812 0.00032186 0.92936713
7.13258393 0.00032264 1.01774247
7.13397974 0.00030150 0.97781506
7.13537555 0.00031370 0.94894662
7.13677136 0.00029729 0.96907920
7.13816716 0.00032584 0.95108584
7.13956297 0.00030772 0.96217975
7.14095878 0.00032017 0.92802711
7.14235459 0.00032256 0.96367314
7.14375040 0.00031774 0.95771293
7.14514621 0.00032725 0.94240583
7.14654202 0.00030850 0.96693644
7.14793783 0.00030382 0.95251973
7.14933364 0.00030535 0.95593521
7.15072944 0.00031981 0.98467276
7.15212525 0.00031515 0.94139434
7.15352106 0.00031088 0.96212190
7.15491687 0.00031436 0.91421682
7.15631268 0.00031829 0.93713372
7.15770849 0.00033210 0.93831857
7.15910430 0.00031231 0.97943032
7.16050011 0.00032258 0.94465385
7.16189592 0.00031860 0.96193705
7.16329173 0.00032534 0.93005430
7.16468753 0.00032481 0.95673391
7.16608334 0.00032222 0.97381244
7.16747915 0.00031824 0.90564992
7.16887496 0.00032777 0.94932904
7.17027077 0.00031780 0.87890309
7.17166658 0.00034098 0.94351220
7.17306239 0.00031473 0.93343911
7.17445820 0.00034525 0.95551299
7.17585401 0.00032474 0.88654488
7.17724982 0.00033306 0.95101377
7.17864562 0.00032807 0.92781434
7.18004143 0.00033396 0.92167029
7.18143724 0.00034300 0.89206340
7.18283305 0.00033435 0.92459507
7.18422886 0.00032598 0.91900828
7.18562467 0.00032187 0.94033705
7.18702048 0.00033306 0.90280426
7.18841629 0.00032186 0.92471319
7.18981210 0.00031461 0.90285124
7.19120791 0.00033307 0.91606665
7.19260371 0.00031606 1.03463947
7.19399952 0.00030768 0.95508106
7.19539533 0.00031718 0.99279511
7.19679114 0.00031876 0.88180556
7.19818695 0.00032835 0.97649589
7.19958276 0.00032348 0.95739281
7.20097857 0.00032774 0.89029716
7.20237438 0.00032020 0.93814687
7.20377019 0.00032080 0.92988813
7.20516600 0.00030875 0.87911639
7.20656180 0.00033369 0.91962954
7.20795761 0.00031269 0.87382008
7.20935342 0.00030172 0.95221999
7.21074923 0.00033242 0.96153042
7.21214504 0.00032153 0.99820415
7.21354085 0.00030619 0.91535130
7.21493666 0.00032542 0.89599209
7.21633247 0.00030389 0.86682925
7.21772828 0.00033162 0.94249549
7.21912409 0.00032045 0.90128991
7.22051989 0.00033558 0.93758847
7.22191570 0.00030584 0.94838205
7.22331151 0.00030601 0.96131282
7.22470732 0.00030892 0.90786430
7.22610313 0.00032612 0.94456493
7.22749894 0.00032211 0.89092871
7.22889475 0.00033487 0.92037883
7.23029056 0.00030472 0.85563702
7.23168637 0.00031716 0.87145996
7.23308218 0.00032496 0.92748702
7.23447798 0.00031027 0.95795899
7.23587379 0.00030640 0.90404842
7.23726960 0.00030979 0.95973051
7.23866541 0.00030662 0.94970070
7.24006122 0.00029661 0.94091226
7.24145703 0.00033207 0.91156611
7.24285284 0.00031792 0.95329511
7.24424865 0.00030575 0.86243393
7.24564446 0.00030973 0.91154996
7.24704027 0.00031059 0.93107597
7.24843607 0.00030845 0.88360195
7.24983188 0.00029370 0.94113983
7.25122769 0.00031392 0.90049727
7.25262350 0.00032065 0.92940765
7.25401931 0.00029547 0.92213728
7.25541512 0.00029026 0.91540338
7.25681093 0.00030815 0.89410225
7.25820674 0.00030393 0.92156758
7.25960255 0.00028967 0.90890171
7.26099835 0.00030598 0.89531247
7.26239416 0.00030298 0.90304367
7.26378997 0.00028388 0.93313093
7.26518578 0.00031994 0.91973997
7.26658159 0.00031289 0.94295791
7.26797740 0.00030696 0.91974910
7.26937321 0.00029158 0.92223096
7.27076902 0.00030174 0.91055068
7.27216483 0.00029131 0.95076217
7.27356064 0.00029121 0.94998759
7.27495644 0.00029727 0.95612891
7.27635225 0.00027448 0.91440646
7.27774806 0.00029232 0.89153885
7.27914387 0.00028172 0.96690229
7.28053968 0.00029313 0.90587438
7.28193549 0.00028371 0.89572037
7.28333130 0.00029370 0.91769266
7.28472711 0.00029464 0.95975430
7.28612292 0.00028302 0.99301399
7.28751873 0.00015873 0.74243417
7.28891453 0.00026842 0.95420503
7.29031034 0.00029444 0.92736441
7.29170615 0.00027971 0.95261820
7.29310196 0.00026996 0.92278504
7.29449777 0.00028550 0.90969584
7.29589358 0.00027834 0.94892153
7.29728939 0.00029050 0.89054735
7.29868520 0.00028453 0.92481960
7.30008101 0.00026350 0.94188071
7.30147682 0.00027383 0.91365385
7.30287262 0.00028688 0.93611137
7.30426843 0.00028445 0.91842699
7.30566424 0.00028793 0.93333278
7.30706005 0.00027822 0.92428906
7.30845586 0.00029476 0.94810400
7.30985167 0.00028614 0.97897835
7.31124748 0.00025725 0.96058790
7.31264329 0.00027738 0.94578620
7.31403910 0.00027893 0.98732661
7.31543491 0.00026060 0.94187036
7.31683071 0.00027080 0.91836900
7.31822652 0.00027294 0.95368419
7.31962233 0.00026380 0.97869121
7.32101814 0.00026679 0.90493887
7.32241395 0.00026998 1.00457370
7.32380976 0.00027130 1.01155590
7.32520557 0.00025555 0.98072249
7.32660138 0.00026565 0.94644655
7.32799719 0.00026604 0.96151687
7.32939300 0.00027864 0.97548586
7.33078880 0.00024806 0.93033583
7.33218461 0.00027066 0.95641293
7.33358042 0.00028149 1.00008431
7.33497623 0.00025962 0.97539999
7.33637204 0.00025576 0.96521271
7.33776785 0.00025566 0.94355733
7.33916366 0.00027005 1.03340357
7.34055947 0.00025702 0.96693065
7.34195528 0.00025505 0.96453432
7.34335109 0.00026841 0.96917870
7.34474689 0.00026090 0.91824931
7.34614270 0.00025593 0.97394760
7.34753851 0.00026525 0.95930102
7.34893432 0.00026789 1.02526536
7.35033013 0.00025696 1.02738261
7.35172594 0.00025836 1.02358799
7.35312175 0.00026247 0.95285968
7.35451756 0.00026133 0.95897627
7.35591337 0.00026410 0.98473298
7.35730918 0.00026527 0.99175995
7.35870498 0.00024325 1.00523005
7.36010079 0.00027586 0.94062664
7.36149660 0.00024778 0.92099321
7.36289241 0.00026179 1.03831953
7.36428822 0.00025613 0.98264083
7.36568403 0.00025977 0.98398806
7.36707984 0.00025511 0.94403695
7.36847565 0.00026631 0.99379521
7.36987146 0.00024514 1.01039756
7.37126726 0.00025347 1.00478596
7.37266307 0.00025732 1.05373771
7.37405888 0.00024231 1.00626753
7.37545469 0.00025537 1.03277028
7.37685050 0.00025699 0.98956247
7.37824631 0.00024556 1.04716560
7.37964212 0.00024550 0.99947483
7.38103793 0.00025369 1.03601827
7.38243374 0.00025633 0.95862755
7.38382955 0.00025949 0.90806430
7.38522535 0.00024244 1.03392665
7.38662116 0.00025742 0.94982966
7.38801697 0.00026223 0.98244881
7.38941278 0.00025037 1.00672328
7.39080859 0.00024670 1.03387212
7.39220440 0.00025185 1.04580929
7.39360021 0.00025934 0.99361045
7.39499602 0.00024097 0.96982037
7.39639183 0.00026092 0.94845394
7.39778764 0.00025287 0.96604898
7.39918344 0.00026001 0.99201543
7.40057925 0.00025299 0.97680163
7.40197506 0.00024179 1.00922692
7.40337087 0.00025781 0.97598847
7.40476668 0.00024803 0.98673774
7.40616249 0.00025715 1.02041615
7.40755830 0.00025405 0.99074381
7.40895411 0.00024532 0.97331148
7.41034992 0.00024483 0.99415515
7.41174573 0.00024315 1.05920072
7.41314153 0.00024951 0.97512665
7.41453734 0.00025416 1.00626958
7.41593315 0.00023590 0.99280433
7.41732896 0.00025173 0.97781138
7.41872477 0.00024655 1.05299481
7.42012058 0.00023476 1.01033514
7.42151639 0.00024594 1.03811055
7.42291220 0.00024179 1.00021333
7.42430801 0.00025002 0.97585136
7.42570382 0.00023811 1.04241746
7.42709962 0.00024723 1.00482381
7.42849543 0.00025033 1.07165061
7.42989124 0.00025091 0.98688330
7.43128705 0.00025338 1.04003140
7.43268286 0.00024579 1.04707235
7.43407867 0.00024834 0.96583769
7.43547448 0.00025756 1.01446479
7.43687029 0.00026020 1.00868667
7.43826610 0.00023638 1.00883834
7.43966191 0.00025740 0.99067614
7.44105771 0.00025560 1.03623273
7.44245352 0.00025400 1.06438197
7.44384933 0.00024644 1.00755159
7.44524514 0.00025178 1.12100761
7.44664095 0.00024423 1.03225365
7.44803676 0.00025138 1.04334324
7.44943257 0.00026440 0.98651229
7.45082838 0.00024687 1.06259380
7.45222419 0.00025699 1.00141037
7.45362000 0.00025238 1.04205381
7.45501580 0.00026255 1.03588607
7.45641161 0.00024560 1.10137722
7.45780742 0.00025465 1.01200686
7.45920323 0.00026129 1.02653235
7.46059904 0.00026235 1.08443765
7.46199485 0.00025078 1.01987750
7.46339066 0.00025641 1.01042414
7.46478647 0.00024896 1.00593422
7.46618228 0.00025278 1.01825036
7.46757809 0.00025521 1.03625462
7.46897389 0.00025673 1.04715645
7.47036970 0.00025501 1.04519809
7.47176551 0.00025090 1.04845327
7.47316132 0.00025486 1.09513766
7.47455713 0.00024525 1.07472271
7.47595294 0.00025601 1.02652425
7.47734875 0.00026114 1.01757889
7.47874456 0.00025944 0.99061782
7.48014037 0.00026051 1.04880655
7.48153618 0.00026528 0.99439648
7.48293198 0.00026347 1.00718323
7.48432779 0.00025613 1.00470907
7.48572360 0.00026204 1.00870078
7.48711941 0.00025572 1.00790835
7.48851522 0.00025961 1.06024648
7.48991103 0.00026207 1.09194678
7.49130684 0.00027003 1.00236750
7.49270265 0.00026707 1.06063245
7.49409846 0.00025704 1.05775612
7.49549426 0.00026307 1.02826576
7.49689007 0.00027159 1.02225974
7.49828588 0.00026552 0.99554062
7.49968169 0.00026170 1.04773962
7.50107750 0.00026686 1.08287736
7.50247331 0.00026617 1.00627165
7.50386912 0.00027128 0.96975897
7.50526493 0.00027816 1.01475516
7.50666074 0.00025457 1.04775991
7.50805655 0.00027240 1.00630395
7.50945235 0.00025657 1.02117883
7.51084816 0.00025175 1.00257017
7.51224397 0.00024908 1.09365764
7.51363978 0.00026064 1.00527727
7.51503559 0.00027668 1.04166009
7.51643140 0.00026316 1.07521719
7.51782721 0.00026386 1.06578616
7.51922302 0.00026629 0.99957530
7.52061883 0.00025683 0.97897006
7.52201464 0.00025930 1.01641594
7.52341044 0.00026912 1.03754309
7.52480625 0.00025337 1.03871299
7.52620206 0.00026075 1.02092654
7.52759787 0.00028418 1.04119771
7.52899368 0.00026702 1.02040107
7.53038949 0.00025645 1.06638885
7.53178530 0.00028162 1.02214086
7.53318111 0.00025804 1.03137636
7.53457692 0.00027325 1.01233606
7.53597273 0.00026546 1.03454464
7.53736853 0.00028429 1.03687239
7.53876434 0.00027044 1.06055750
7.54016015 0.00026335 1.07374222
7.54155596 0.00026034 1.06637549
7.54295177 0.00027865 1.00219353
7.54434758 0.00027547 1.01136683
7.54574339 0.00027634 0.95077585
7.54713920 0.00026465 1.05261943
7.54853501 0.00027905 1.00518685
7.54993082 0.00028168 1.02360293
7.55132662 0.00026130 1.04206723
7.55272243 0.00026068 0.97348485
7.55411824 0.00026360 1.00707076
7.55551405 0.00026409 0.99749718
7.55690986 0.00025216 1.01658593
7.55830567 0.00027716 1.03357580
7.55970148 0.00027267 0.99200218
7.56109729 0.00025253 1.00274198
7.56249310 0.00026294 1.05799447
7.56388891 0.00027386 1.09025101
7.56528471 0.00026868 1.01330987
7.56668052 0.00025953 1.01327491
7.56807633 0.00025710 1.05810420
7.56947214 0.00026935 1.06236104
7.57086795 0.00027140 0.99531034
7.57226376 0.00025835 1.02245959
7.57365957 0.00026860 0.95827374
7.57505538 0.00027238 1.07047262
7.57645119 0.00026276 0.96824183
7.57784700 0.00027357 0.96552503
7.57924280 0.00026390 1.03966737
7.58063861 0.00025122 1.04876744
7.58203442 0.00027033 1.04279032
7.58343023 0.00027595 1.02878309
7.58482604 0.00027642 1.04238364
7.58622185 0.00027632 0.98544550
7.58761766 0.00027371 1.04697925
7.58901347 0.00026920 1.01069126
7.59040928 0.00027154 1.03247423
7.59180509 0.00026119 0.99577908
7.59320089 0.00025362 1.03467139
7.59459670 0.00027451 0.98081241
7.59599251 0.00026477 1.05467864
7.59738832 0.00026153 1.05647068
7.59878413 0.00025945 0.92974566
7.60017994 0.00026582 1.03963842
7.60157575 0.00026666 1.00141761
7.60297156 0.00024844 1.02627774
7.60436737 0.00029219 0.78137064
7.60576317 0.00025412 1.02431431
7.60715898 0.00027902 1.03541167
7.60855479 0.00026499 1.02415746
7.60995060 0.00026341 1.03931860
7.61134641 0.00026101 1.02647053
7.61274222 0.00026638 1.03711130
7.61413803 0.00026881 1.01418951
7.61553384 0.00025976 1.07609639
7.61692965 0.00024899 1.01541814
7.61832546 0.00025761 1.00642682
7.61972126 0.00026182 1.02615122
7.62111707 0.00026741 1.01117914
7.62251288 0.00027223 0.98314100
7.62390869 0.00026693 1.04400232
7.62530450 0.00028745 1.00893365
7.62670031 0.00026974 0.98146121
7.62809612 0.00024652 1.00998912
7.62949193 0.00026482 0.99983412
7.63088774 0.00028281 1.02361250
7.63228355 0.00025711 0.98658461
7.63367935 0.00027061 1.04457118
7.63507516 0.00026495 1.03531457
7.63647097 0.00025896 0.96753530
7.63786678 0.00026664 0.96240247
7.63926259 0.00026042 1.03562689
7.64065840 0.00026829 0.97147880
7.64205421 0.00024727 0.95676426
7.64345002 0.00027035 0.97302933
7.64484583 0.00025447 1.02704425
7.64624164 0.00026010 0.98365523
7.64763744 0.00025281 1.05309898
7.64903325 0.00025732 0.97456534
7.65042906 0.00025809 1.05015305
7.65182487 0.00024201 0.99199755
7.65322068 0.00024465 1.05397139
7.65461649 0.00025768 0.96884185
7.65601230 0.00026489 1.04256361
7.65740811 0.00025031 0.99385513
7.65880392 0.00025438 1.01002634
7.66019973 0.00025888 0.98502172
7.66159553 0.00026352 1.04894361
7.66299134 0.00025963 1.01011498
7.66438715 0.00026722 0.99881591
7.66578296 0.00026320 0.98324001
7.66717877 0.00024815 1.00826459
7.66857458 0.00026713 1.01590758
7.66997039 0.00025259 1.04332322
7.67136620 0.00025717 0.99881183
7.67276201 0.00027017 1.02573414
7.67415782 0.00024243 1.04044372
7.67555362 0.00024440 0.99797625
7.67694943 0.00025939 1.02300999
7.67834524 0.00024154 0.99970234
7.67974105 0.00025853 0.98973020
7.68113686 0.00026742 1.05743713
7.68253267 0.00025854 0.97798394
7.68392848 0.00024310 1.00836188
7.68532429 0.00025586 0.98324650
7.68672010 0.00024715 0.96997721
7.68811591 0.00025439 1.03238105
7.68951171 0.00025232 1.03935508
7.69090752 0.00024783 1.03244004
7.69230333 0.00024947 1.01581784
7.69369914 0.00025503 1.01161245
7.69509495 0.00024582 1.00473101
7.69649076 0.00025186 0.97622628
7.69788657 0.00024553 1.03408662
7.69928238 0.00025764 0.99498043
7.70067819 0.00025461 0.99287472
7.70207400 0.00024605 0.98587626
7.70346980 0.00025269 0.98313468
7.70486561 0.00024590 0.98979560
7.70626142 0.00024787 1.00453597
7.70765723 0.00026290 0.99661640
7.70905304 0.00025691 1.00525124
7.71044885 0.00027081 0.96022473
7.71184466 0.00024708 0.99355252
7.71324047 0.00026848 1.04073914
7.71463628 0.00025731 0.98850154
7.71603208 0.00025349 0.99181314
7.71742789 0.00025146 1.03428440
7.71882370 0.00024924 1.00004705
7.72021951 0.00024070 1.03333901
7.72161532 0.00024204 0.97946839
7.72301113 0.00024048 0.99802347
7.72440694 0.00023699 1.02696749
7.72580275 0.00023785 0.95661809
7.72719856 0.00023987 1.00155057
7.72859437 0.00025672 0.98003762
7.72999017 0.00025117 1.00039826
7.73138598 0.00025697 1.00544550
7.73278179 0.00023855 0.97869673
7.73417760 0.00023811 0.97695990
7.73557341 0.00023190 1.01234985
7.73696922 0.00023783 0.94205866
7.73836503 0.00024395 0.95984758
7.73976084 0.00024048 1.01848030
7.74115665 0.00025345 0.96417732
7.74255246 0.00024144 1.02111130
7.74394826 0.00023516 0.98203711
7.74534407 0.00025864 1.06726733
7.74673988 0.00024676 1.01017984
7.74813569 0.00024074 0.99335712
7.74953150 0.00025318 0.95469670
7.75092731 0.00023832 1.01949398
7.75232312 0.00024715 1.00987800
7.75371893 0.00023972 0.97444017
7.75511474 0.00025586 1.01523275
7.75651055 0.00023918 0.93944328
7.75790635 0.00025006 0.98395663
7.75930216 0.00024910 0.97268145
7.76069797 0.00025165 1.00791400
7.76209378 0.00024152 1.01674747
7.76348959 0.00023224 0.97136058
7.76488540 0.00024645 0.96960241
7.76628121 0.00023829 1.03130410
7.76767702 0.00024048 1.02911479
7.76907283 0.00024621 1.01403814
7.77046864 0.00023983 1.03365725
7.77186444 0.00025387 1.03096548
7.77326025 0.00023134 1.00297574
7.77465606 0.00023791 0.97246029
7.77605187 0.00025328 0.98538736
7.77744768 0.00024474 0.97763356
7.77884349 0.00025538 1.03622452
7.78023930 0.00024926 0.98569085
7.78163511 0.00024375 1.04118456
7.78303092 0.00024061 0.97544898
7.78442673 0.00024007 1.05152097
7.78582253 0.00023966 1.02715262
7.78721834 0.00024602 1.03100995
7.78861415 0.00023672 0.97718890
7.79000996 0.00023800 1.02226526
7.79140577 0.00023161 0.95743090
7.79280158 0.00023241 0.97388966
7.79419739 0.00025891 1.03700484
7.79559320 0.00023767 0.97548676
7.79698901 0.00024014 0.99897240
7.79838482 0.00023009 0.96475922
7.79978062 0.00024230 0.98701597
7.80117643 0.00024176 0.97853985
7.80257224 0.00024994 0.97877181
7.80396805 0.00025073 0.96323606
7.80536386 0.00024424 0.97971899
7.80675967 0.00023882 1.01878771
7.80815548 0.00023804 0.98006204
7.80955129 0.00024120 1.02240017
7.81094710 0.00024838 0.98910985
7.81234291 0.00025104 0.99728613
7.81373871 0.00025001 1.04945581
7.81513452 0.00025192 0.97067203
7.81653033 0.00025104 1.02183269
7.81792614 0.00025194 0.98094377
7.81932195 0.00023799 0.98280507
7.82071776 0.00024327 0.92567113
7.82211357 0.00025033 1.00011059
7.82350938 0.00024340 0.99790618
7.82490519 0.00024635 1.01469556
7.82630100 0.00024094 0.96702428
7.82769680 0.00023037 0.97647416
7.82909261 0.00024092 0.97466401
7.83048842 0.00023829 0.97329497
7.83188423 0.00025329 0.95305443
7.83328004 0.00024711 0.99414654
7.83467585 0.00024526 0.98989401
7.83607166 0.00024170 1.00505493
7.83746747 0.00024078 0.98407697
7.83886328 0.00023894 0.96944407
7.84025908 0.00025409 0.96382703
7.84165489 0.00023445 1.02400596
7.84305070 0.00023099 0.99153208
7.84444651 0.00024766 0.97285423
7.84584232 0.00023993 0.97869081
7.84723813 0.00023439 1.00029477
7.84863394 0.00025245 0.99085061
7.85002975 0.00023349 1.00481669
7.85142556 0.00024921 1.00464612
7.85282137 0.00024299 1.00059600
7.85421717 0.00024243 1.01207570
7.85561298 0.00023185 0.97068966
7.85700879 0.00023899 1.00524495
7.85840460 0.00023031 1.02044030
7.85980041 0.00024672 1.02032994
7.86119622 0.00025070 0.99369197
7.86259203 0.00024936 1.01819124
7.86398784 0.00023233 1.01755573
7.86538365 0.00024140 1.01353560
7.86677946 0.00023408 0.91493029
7.86817526 0.00023968 0.98017768
7.86957107 0.00022480 1.03236765
7.87096688 0.00023175 1.04236474
7.87236269 0.00022379 0.96774818
7.87375850 0.00022493 1.05056768
7.87515431 0.00023717 1.00486304
7.87655012 0.00024053 0.97480759
7.87794593 0.00022820 0.99013579
7.87934174 0.00023818 0.93277440
7.88073755 0.00024025 0.96553748
7.88213335 0.00024010 1.01684244
7.88352916 0.00022903 1.01525862
7.88492497 0.00023219 0.91775028
7.88632078 0.00022724 0.94697843
7.88771659 0.00022413 0.97159167
7.88911240 0.00022510 1.01608844
7.89050821 0.00022981 0.97594961
7.89190402 0.00022756 1.00305410
7.89329983 0.00022527 1.03174011
7.89469564 0.00023591 0.96756904
7.89609144 0.00022505 1.05528595
7.89748725 0.00021621 0.98027706
7.89888306 0.00023241 1.01974999
7.90027887 0.00023185 1.01401782
7.90167468 0.00022799 0.96671162
7.90307049 0.00023247 0.98842811
7.90446630 0.00022843 0.98566837
7.90586211 0.00022766 0.95852147
7.90725792 0.00021687 0.95414731
7.90865373 0.00021769 0.96095778
7.91004953 0.00021408 0.98189539
7.91144534 0.00022780 1.01610675
7.91284115 0.00020982 1.02344026
7.91423696 0.00021755 0.98827055
7.91563277 0.00021390 1.05011042
7.91702858 0.00022405 1.04664622
7.91842439 0.00022426 1.01600823
7.91982020 0.00021295 0.98688616
7.92121601 0.00016681 1.99832964
7.92261182 0.00021511 0.94135745
7.92400762 0.00022802 0.97320643
7.92540343 0.00022098 1.02248660
7.92679924 0.00021435 1.00878929
7.92819505 0.00021704 0.94836428
7.92959086 0.00022009 1.01872199
7.93098667 0.00022550 0.99729820
7.93238248 0.00021511 1.01604877
7.93377829 0.00022019 0.97043227
7.93517410 0.00021283 0.97499427
7.93656991 0.00021402 1.04294562
7.93796571 0.00020527 0.94252494
7.93936152 0.00021980 1.01609204
7.94075733 0.00021923 1.05414519
7.94215314 0.00021135 1.01518506
7.94354895 0.00022364 0.98895830
7.94494476 0.00020713 1.02189305
7.94634057 0.00020780 0.97934384
7.94773638 0.00022021 1.03723418
7.94913219 0.00021266 0.96804509
7.95052799 0.00021645 1.01889953
7.95192380 0.00020437 1.01097707
7.95331961 0.00019972 0.98989514
7.95471542 0.00020488 0.99260072
7.95611123 0.00020799 0.99745047
7.95750704 0.00019723 1.02078558
7.95890285 0.00020237 1.03086631
7.96029866 0.00020620 1.01788167
7.96169447 0.00020267 0.99133253
7.96309028 0.00021011 0.99580539
7.96448608 0.00019472 1.03199760
7.96588189 0.00022024 1.05598352
7.96727770 0.00021031 1.02147094
7.96867351 0.00019935 1.02311315
7.97006932 0.00019133 0.97487628
7.97146513 0.00020970 1.01232702
7.97286094 0.00019114 1.07953592
7.97425675 0.00019474 1.00817597
7.97565256 0.00019991 1.03380038
7.97704837 0.00020527 1.04705310
7.97844417 0.00020420 1.00058024
7.97983998 0.00020544 1.01053333
7.98123579 0.00020788 1.05727061
7.98263160 0.00019911 1.02609157
7.98402741 0.00019612 1.03140860
7.98542322 0.00020720 0.98294264
7.98681903 0.00020008 1.02218827
7.98821484 0.00019452 0.99121293
7.98961065 0.00020543 1.04271924
7.99100646 0.00020173 0.99995977
7.99240226 0.00019132 1.02380284
7.99379807 0.00020181 0.99222980
7.99519388 0.00019294 1.06599487
7.99658969 0.00019845 1.00889374
7.99798550 0.00020385 1.03190477
7.99938131 0.00018762 1.00648546
8.00077712 0.00019761 1.00123117
8.00217293 0.00019619 0.96366243
8.00356874 0.00020116 1.01121355
8.00496455 0.00019135 1.06888881
8.00636035 0.00019605 1.02915213
8.00775616 0.00019100 0.99966640
8.00915197 0.00019663 0.98798930
8.01054778 0.00019626 1.01892199
8.01194359 0.00019117 1.07641420
8.01333940 0.00019384 1.02770743
8.01473521 0.00019141 1.03039572
8.01613102 0.00019793 1.02364168
8.01752683 0.00019242 0.98084069
8.01892264 0.00019100 1.03167357
8.02031844 0.00019076 1.00988408
8.02171425 0.00019560 0.99618157
8.02311006 0.00018979 0.98612611
8.02450587 0.00019331 0.95415363
8.02590168 0.00020023 1.03998170
8.02729749 0.00019357 1.03294683
8.02869330 0.00019965 0.98974057
8.03008911 0.00019332 0.99111791
8.03148492 0.00019064 1.02802502
8.03288073 0.00018329 1.05023280
8.03427653 0.00019628 1.00384414
8.03567234 0.00018010 1.04164004
8.03706815 0.00019121 0.99760083
8.03846396 0.00019166 1.01881655
8.03985977 0.00020234 0.99672507
8.04125558 0.00019091 1.02450154
8.04265139 0.00019236 1.06508562
8.04404720 0.00019079 0.98693277
8.04544301 0.00018811 0.97335386
8.04683882 0.00018198 1.02725169
8.04823462 0.00019916 1.04000208
8.04963043 0.00018724 0.98225350
8.05102624 0.00018860 0.94678216
8.05242205 0.00017912 1.03440802
8.05381786 0.00018479 0.99956254
8.05521367 0.00018725 0.98925531
8.05660948 0.00017973 1.01755478
8.05800529 0.00019954 0.98463278
8.05940110 0.00017098 0.98957248
8.06079691 0.00019057 1.01417042
8.06219271 0.00018631 1.02478848
8.06358852 0.00018718 1.03029049
8.06498433 0.00018676 1.02439608
8.06638014 0.00019453 1.05007271
8.06777595 0.00019415 0.96851078
8.06917176 0.00018256 1.03224449
8.07056757 0.00018313 1.02889798
8.07196338 0.00018916 0.97896484
8.07335919 0.00019389 1.02201324
8.07475499 0.00018498 0.99765642
8.07615080 0.00018969 0.96881837
8.07754661 0.00019281 0.92800952
8.07894242 0.00018553 0.98163175
8.08033823 0.00017655 0.99559473
8.08173404 0.00019159 0.94366760
8.08312985 0.00018548 1.07848795
8.08452566 0.00018924 1.00713214
8.08592147 0.00019277 0.98186340
8.08731728 0.00018302 1.00681778
8.08871308 0.00019100 1.00374850
8.09010889 0.00018521 0.98191308
8.09150470 0.00018557 1.00109526
8.09290051 0.00019691 0.94450730
8.09429632 0.00019004 1.02858808
8.09569213 0.00020233 1.07568749
8.09708794 0.00019102 1.05296246
8.09848375 0.00018990 1.01929058
8.09987956 0.00018566 0.98202059
8.10127537 0.00019786 1.01669163
8.10267117 0.00019316 1.00767306
8.10406698 0.00019665 0.99876347
8.10546279 0.00018125 0.99869255
8.10685860 0.00018331 0.97631833
8.10825441 0.00018527 0.95789647
8.10965022 0.00018509 0.92790545
8.11104603 0.00020188 1.01968026
8.11244184 0.00019168 1.00319724
8.11383765 0.00019526 0.98381403
8.11523346 0.00019817 0.98945558
8.11662926 0.00019831 0.99773756
8.11802507 0.00018571 0.95435390
8.11942088 0.00020339 0.99886024
8.12081669 0.00019900 1.03034678
8.12221250 0.00019234 0.98768052
8.12360831 0.00018877 0.97637217
8.12500412 0.00021318 1.00506668
8.12639993 0.00019807 1.00319704
8.12779574 0.00019305 1.00158873
8.12919155 0.00019445 1.00893903
8.13058735 0.00021055 1.02117982
8.13198316 0.00019761 0.98773358
8.13337897 0.00020580 0.99826509
8.13477478 0.00021152 0.98450535
8.13617059 0.00020134 1.00068791
8.13756640 0.00021006 0.94494541
8.13896221 0.00019811 0.98488629
8.14035802 0.00018868 0.97688819
8.14175383 0.00019650 0.95269340
8.14314964 0.00019529 0.97249493
8.14454544 0.00019352 0.97478692
8.14594125 0.00020309 1.00285921
8.14733706 0.00019355 0.97824781
8.14873287 0.00020823 0.93190789
8.15012868 0.00020552 0.99896867
8.15152449 0.00020114 0.97956911
8.15292030 0.00019824 0.96316292
8.15431611 0.00020006 0.95257365
8.15571192 0.00019566 0.97994046
8.15710773 0.00020854 0.98195570
8.15850353 0.00020262 0.94058132
8.15989934 0.00020093 0.98037273
8.16129515 0.00021330 1.00167482
8.16269096 0.00019763 0.93148625
8.16408677 0.00019509 0.95495063
8.16548258 0.00021734 0.93296871
8.16687839 0.00020053 0.97368142
8.16827420 0.00020980 0.92945181
8.16967001 0.00020353 0.95888522
8.17106582 0.00020251 0.94905554
8.17246162 0.00021718 1.01326604
8.17385743 0.00020399 0.94203654
8.17525324 0.00020358 0.93056630
8.17664905 0.00021186 0.93294789
8.17804486 0.00021801 0.97965078
8.17944067 0.00022690 0.94266854
8.18083648 0.00020009 0.92458938
8.18223229 0.00020664 0.98647862
8.18362810 0.00021172 0.94794017
8.18502390 0.00020353 1.00694626
8.18641971 0.00019624 0.99845264
8.18781552 0.00021129 0.97996880
8.18921133 0.00020353 0.96103442
8.19060714 0.00019611 0.90771425
8.19200295 0.00022369 0.97272645
8.19339876 0.00022013 0.95215308
8.19479457 0.00020808 1.00359594
8.19619038 0.00022593 0.97503327
8.19758619 0.00021603 1.00492382
8.19898199 0.00021497 0.98554909
8.20037780 0.00019834 0.93536511
8.20177361 0.00021681 0.92820849
8.20316942 0.00021356 0.92357786
8.20456523 0.00021158 0.93348054
8.20596104 0.00020519 0.99166193
8.20735685 0.00021671 0.99922721
8.20875266 0.00021803 0.94197156
8.21014847 0.00021426 0.98160654
8.21154428 0.00023093 0.91303434
8.21294008 0.00021229 0.95518509
8.21433589 0.00021259 0.95680164
8.21573170 0.00021706 0.97218619
8.21712751 0.00022293 0.97295969
8.21852332 0.00021828 0.94326897
8.21991913 0.00022156 0.90538715
8.22131494 0.00021709 0.94722360
8.22271075 0.00021548 0.95547579
8.22410656 0.00021139 0.91195562
8.22550237 0.00021193 0.96887936
8.22689817 0.00020609 0.96108359
8.22829398 0.00021467 0.93137050
8.22968979 0.00021435 0.94794728
8.23108560 0.00022204 0.95776808
8.23248141 0.00020542 0.95495610
8.23387722 0.00022081 0.90477802
8.23527303 0.00022343 0.95927486
8.23666884 0.00021344 0.93966872
8.23806465 0.00004567 2.38744968
8.23946046 0.00021280 0.89125306
8.24085626 0.00022097 0.98587670
8.24225207 0.00021345 0.95908519
8.24364788 0.00020789 0.94901240
8.24504369 0.00022343 0.96668632
8.24643950 0.00021942 0.91180317
8.24783531 0.00023036 0.92473538
8.24923112 0.00020610 0.92384765
8.25062693 0.00020634 0.90734891
8.25202274 0.00021037 0.96119598
8.25341855 0.00022779 0.97349358
8.25481435 0.00021675 0.93447560
8.25621016 0.00022128 0.96916080
8.25760597 0.00021880 0.95442871
8.25900178 0.00021858 0.95327107
8.26039759 0.00022508 0.87062155
8.26179340 0.00021128 0.96709565
8.26318921 0.00021365 0.93614437
8.26458502 0.00022184 0.97383899
8.26598083 0.00021335 0.91625271
8.26737664 0.00022232 0.90847056
8.26877244 0.00022291 0.93852161
8.27016825 0.00020508 0.86159040
8.27156406 0.00021228 0.94501330
8.27295987 0.00022541 0.98164734
8.27435568 0.00021793 1.03695810
8.27575149 0.00020797 0.95107710
8.27714730 0.00021045 0.96385899
8.27854311 0.00021493 0.93296089
8.27993892 0.00022357 0.92800009
8.28133473 0.00020255 0.95885971
8.28273053 0.00022921 0.90608034
8.28412634 0.00022296 0.94730394
8.28552215 0.00021265 0.96410963
8.28691796 0.00021227 0.90057296
8.28831377 0.00021978 0.91072283
8.28970958 0.00021042 0.95933352
8.29110539 0.00021307 0.90832712
8.29250120 0.00021682 0.91289603
8.29389701 0.00022146 0.92480049
8.29529281 0.00021084 0.93868434
8.29668862 0.00021234 0.93310777
8.29808443 0.00022446 0.95674004
8.29948024 0.00022175 0.94220650
8.30087605 0.00021169 0.90910134
8.30227186 0.00021656 0.91415715
8.30366767 0.00021108 0.92266147
8.30506348 0.00021579 0.96232249
8.30645929 0.00022154 0.92104401
8.30785510 0.00022063 0.85578646
8.30925090 0.00020891 0.96052087
8.31064671 0.00022839 0.95894489
8.31204252 0.00021965 0.96423717
8.31343833 0.00022511 0.93070193
8.31483414 0.00021785 0.90942503
8.31622995 0.00021962 0.96575685
8.31762576 0.00021246 0.93486017
8.31902157 0.00022226 0.91383325
8.32041738 0.00021242 0.92085356
8.32181319 0.00020444 0.94083817
8.32320899 0.00021580 0.96119959
8.32460480 0.00021394 0.90273523
8.32600061 0.00022021 0.93457353
8.32739642 0.00021525 0.98942157
8.32879223 0.00021353 0.95632294
8.33018804 0.00021239 0.96551680
8.33158385 0.00021387 0.94116499
8.33297966 0.00020914 0.96290251
8.33437547 0.00021404 0.89507356
8.33577128 0.00020653 0.93225841
8.33716708 0.00021244 0.92407067
8.33856289 0.00021915 0.98088629
8.33995870 0.00020526 0.98962139
8.34135451 0.00021556 0.93055038
8.34275032 0.00021572 0.99193647
8.34414613 0.00022015 0.99419116
8.34554194 0.00021773 0.95122132
8.34693775 0.00021482 0.97903623
8.34833356 0.00020801 0.99059146
8.34972937 0.00021288 0.94362886
8.35112517 0.00021263 0.95096734
8.35252098 0.00020060 0.95059624
8.35391679 0.00021388 0.94383644
8.35531260 0.00020985 0.97643241
8.35670841 0.00021956 0.96887891
8.35810422 0.00020750 0.95698121
8.35950003 0.00021647 0.97292007
8.36089584 0.00021617 0.97812240
8.36229165 0.00021200 0.99778014
8.36368746 0.00020980 0.96673965
8.36508326 0.00021252 0.95037657
8.36647907 0.00020753 0.97376424
8.36787488 0.00019569 0.94980172
8.36927069 0.00020224 0.95748557
8.37066650 0.00019245 0.95319472
8.37206231 0.00021315 1.00404235
8.37345812 0.00020525 0.95138004
8.37485393 0.00021492 0.92810567
8.37624974 0.00019242 1.02962873
8.37764555 0.00019671 0.98254281
8.37904135 0.00020696 0.98293694
8.38043716 0.00020882 0.91445679
8.38183297 0.00021180 0.95656460
8.38322878 0.00020561 0.92870355
8.38462459 0.00020550 0.98366466
8.38602040 0.00021215 0.96508085
8.38741621 0.00021483 0.98197515
8.38881202 0.00020871 0.99585126
8.39020783 0.00020854 0.90611470
8.39160364 0.00021214 0.98189330
8.39299944 0.00020559 0.92018612
8.39439525 0.00020309 0.94673115
8.39579106 0.00019939 0.97542605
8.39718687 0.00020200 0.95558408
8.39858268 0.00020883 0.96066716
8.39997849 0.00021355 1.04434928
8.40137430 0.00019645 0.96086756
8.40277011 0.00020341 0.96597318
8.40416592 0.00020264 0.97379369
8.40556173 0.00020514 0.96151727
8.40695753 0.00020138 0.97761242
8.40835334 0.00021673 0.99628501
8.40974915 0.00021052 0.99537661
8.41114496 0.00021156 0.99301997
8.41254077 0.00020322 0.92746951
8.41393658 0.00019760 0.98259422
8.41533239 0.00020406 0.98252080
8.41672820 0.00019803 0.95703809
8.41812401 0.00020850 0.99648362
8.41951981 0.00021293 0.94974287
8.42091562 0.00021066 0.99179751
8.42231143 0.00019450 0.98128628
8.42370724 0.00020003 0.96855119
8.42510305 0.00019632 0.97074313
8.42649886 0.00019777 0.95943928
8.42789467 0.00020921 0.94029621
8.42929048 0.00020560 0.96563306
8.43068629 0.00021833 0.96458664
8.43208210 0.00021024 0.96226874
8.43347790 0.00021558 0.92838776
8.43487371 0.00020668 0.95590828
8.43626952 0.00021487 0.94500597
8.43766533 0.00021069 0.99548926
8.43906114 0.00021092 1.01886376
8.44045695 0.00020074 0.96719291
8.44185276 0.00021381 1.03501322
8.44324857 0.00021041 0.95154272
8.44464438 0.00021002 0.88225481
8.44604019 0.00021281 0.96101008
8.44743599 0.00022157 0.99469889
8.44883180 0.00021212 0.91386523
8.45022761 0.00022015 0.93691740
8.45162342 0.00021531 1.03173981
8.45301923 0.00020771 0.99064424
8.45441504 0.00021139 1.00003139
8.45581085 0.00021375 0.97232611
8.45720666 0.00019895 0.95902213
8.45860247 0.00020691 0.98333342
8.45999828 0.00020690 1.01133337
8.46139408 0.00020843 1.01292247
8.46278989 0.00020441 0.97762716
8.46418570 0.00020607 1.05163576
8.46558151 0.00020855 1.02658619
8.46697732 0.00022286 0.96015656
8.46837313 0.00021636 0.98389880
8.46976894 0.00020842 0.95542089
8.47116475 0.00020179 0.94512945
8.47256056 0.00020280 0.92392994
8.47395637 0.00021235 0.96852709
8.47535217 0.00019980 0.99739179
8.47674798 0.00020483 1.01122741
8.47814379 0.00022332 0.95602814
8.47953960 0.00021733 0.96812565
8.48093541 0.00019937 0.97788194
8.48233122 0.00022728 1.01393826
8.48372703 0.00020736 1.04382870
8.48512284 0.00021203 0.98983493
8.48651865 0.00021607 0.97808175
8.48791446 0.00021243 0.99049427
8.48931026 0.00021202 0.97015122
8.49070607 0.00020987 0.99228673
8.49210188 0.00020289 0.97781337
8.49349769 0.00022097 0.97905930
8.49489350 0.00022004 0.98560365
8.49628931 0.00021176 0.98294764
8.49768512 0.00020295 0.96084219
8.49908093 0.00021425 0.98445282
8.50047674 0.00020793 0.99870566
8.50187255 0.00020533 0.99156689
8.50326835 0.00020556 0.96151290
8.50466416 0.00022143 0.90470202
8.50605997 0.00021136 1.03380795
8.50745578 0.00020297 1.03030899
8.50885159 0.00023130 0.95509025
8.51024740 0.00021520 0.93989098
8.51164321 0.00020967 1.02019272
8.51303902 0.00021829 1.05577120
8.51443483 0.00020821 0.98981303
8.51583064 0.00021534 0.98974988
8.51722644 0.00020893 0.94953062
8.51862225 0.00020755 0.95524775
8.52001806 0.00021820 0.97181005
8.52141387 0.00021657 0.91733700
8.52280968 0.00020508 0.94570824
8.52420549 0.00021577 0.97536549
8.52560130 0.00021875 1.02754641
8.52699711 0.00021539 1.02608476
8.52839292 0.00022870 1.00043000
8.52978872 0.00020228 0.96682782
8.53118453 0.00020008 0.97286324
8.53258034 0.00022590 1.01500408
8.53397615 0.00022905 0.96248992
8.53537196 0.00023450 1.00546741
8.53676777 0.00022461 0.97361420
8.53816358 0.00021668 0.99488377
8.53955939 0.00021154 1.04145868
8.54095520 0.00021228 0.95105256
8.54235101 0.00020975 0.97978225
8.54374681 0.00020554 0.97425918
8.54514262 0.00022264 1.03021229
8.54653843 0.00021409 0.98685275
8.54793424 0.00022878 0.98670204
8.54933005 0.00021182 1.03254320
8.55072586 0.00022253 0.98193247
8.55212167 0.00023245 0.94773772
8.55351748 0.00021963 0.95078529
8.55491329 0.00004694 0.24980899
8.55630910 0.00021644 1.03471412
8.55770490 0.00022558 0.97153777
8.55910071 0.00023069 0.92269079
8.56049652 0.00021633 1.00965579
8.56189233 0.00022445 0.96701654
8.56328814 0.00021461 0.94078681
8.56468395 0.00023061 0.97558221
8.56607976 0.00021643 0.96819571
8.56747557 0.00021493 0.99892460
8.56887138 0.00021369 0.99599923
8.57026719 0.00021211 0.95571690
8.57166299 0.00021831 0.99134905
8.57305880 0.00022440 0.99751865
8.57445461 0.00022201 0.92748362
8.57585042 0.00023335 1.04857407
8.57724623 0.00023206 0.99782953
8.57864204 0.00020797 0.98762719
8.58003785 0.00021524 0.99130180
8.58143366 0.00023020 0.99408425
8.58282947 0.00021886 0.91119656
8.58422528 0.00021965 0.97033130
8.58562108 0.00021518 0.90278358
8.58701689 0.00021590 1.00813358
8.58841270 0.00021914 0.98757381
8.58980851 0.00021903 0.97055822
8.59120432 0.00022164 0.94309818
8.59260013 0.00022234 0.95072979
8.59399594 0.00023057 0.89812833
8.59539175 0.00021759 0.92258608
8.59678756 0.00022305 0.97249798
8.59818337 0.00020583 0.97727335
8.59957917 0.00023002 0.92347873
8.60097498 0.00022792 0.95735032
8.60237079 0.00021718 0.98392110
8.60376660 0.00021543 0.93871208
8.60516241 0.00021370 0.97313087
8.60655822 0.00022165 0.92579304
8.60795403 0.00022044 0.95685608
8.60934984 0.00021848 0.94659106
8.61074565 0.00022500 1.06038858
8.61214146 0.00021791 0.97536236
8.61353726 0.00022761 0.96095816
8.61493307 0.00022697 0.97638174
8.61632888 0.00023022 0.97716289
8.61772469 0.00022027 0.98304383
8.61912050 0.00022250 0.98841173
8.62051631 0.00021351 0.98779894
8.62191212 0.00022152 0.95350882
8.62330793 0.00022324 0.97281277
8.62470374 0.00023061 0.97189920
8.62609955 0.00020552 0.96146048
8.62749535 0.00023170 0.94677444
8.62889116 0.00021025 0.91693046
8.63028697 0.00021736 0.96254123
8.63168278 0.00022929 0.96469381
8.63307859 0.00021426 0.94694277
8.63447440 0.00021216 1.00208373
8.63587021 0.00022336 0.93096222
8.63726602 0.00021264 0.91852866
8.63866183 0.00021391 0.93406379
8.64005763 0.00022061 0.94932059
8.64145344 0.00021649 0.93363460
8.64284925 0.00022904 0.95266404
8.64424506 0.00022606 0.95770798
8.64564087 0.00021678 0.94646812
8.64703668 0.00021962 0.97637680
8.64843249 0.00022133 1.00509232
8.64982830 0.00022254 0.96985939
8.65122411 0.00022554 0.93680550
8.65261992 0.00021178 0.96902194
8.65401572 0.00022995 1.00756568
8.65541153 0.00021999 0.92939291
8.65680734 0.00021376 0.94411738
8.65820315 0.00022665 1.02369297
8.65959896 0.00023106 0.97375505
8.66099477 0.00022578 0.94597652
8.66239058 0.00022903 0.98069501
8.66378639 0.00022810 0.97307590
8.66518220 0.00022330 0.99332950
8.66657801 0.00021810 0.93925754
8.66797381 0.00022122 0.99610349
8.66936962 0.00020843 0.98667551
8.67076543 0.00021469 0.95209019
8.67216124 0.00021523 0.92467932
8.67355705 0.00022633 1.01277376
8.67495286 0.00021971 0.96234951
8.67634867 0.00021462 0.93784874
8.67774448 0.00022096 0.96492328
8.67914029 0.00020829 0.97999235
8.68053610 0.00020228 0.94424225
8.68193190 0.00021821 0.96739156
8.68332771 0.00020029 0.95963308
8.68472352 0.00020587 0.95069515
8.68611933 0.00020747 0.97057503
8.68751514 0.00020547 0.98647833
8.68891095 0.00021203 0.98747314
8.69030676 0.00020788 1.02501317
8.69170257 0.00021374 0.97873048
8.69309838 0.00019463 1.01287158
8.69449419 0.00021137 0.99113739
8.69588999 0.00020784 0.98801621
8.69728580 0.00021026 0.95049512
8.69868161 0.00020681 0.96130464
8.70007742 0.00020658 1.00850113
8.70147323 0.00020868 0.93512700
8.70286904 0.00020194 0.95995298
8.70426485 0.00021317 0.99515714
8.70566066 0.00019977 0.97672627
8.70705647 0.00020305 0.96036893
8.70845228 0.00021037 0.97575791
8.70984808 0.00021328 1.00907646
8.71124389 0.00020573 0.99859890
8.71263970 0.00020675 0.94434317
8.71403551 0.00020317 0.96648664
8.71543132 0.00020629 0.94853189
8.71682713 0.00020688 0.98261884
8.71822294 0.00020429 0.97359549
8.71961875 0.00020104 0.99222330
8.72101456 0.00019329 1.01064208
8.72241037 0.00020748 1.01356290
8.72380617 0.00019941 0.93194564
8.72520198 0.00019767 0.98468491
8.72659779 0.00019967 0.96912736
8.72799360 0.00020654 0.99489823
8.72938941 0.00020535 1.02005519
8.73078522 0.00020354 1.00138380
8.73218103 0.00019767 1.05820162
8.73357684 0.00019133 0.96804540
8.73497265 0.00020124 0.99813489
8.73636846 0.00020250 0.94758855
8.73776426 0.00020007 1.00552534
8.73916007 0.00018806 0.95963631
8.74055588 0.00019152 1.01524609
8.74195169 0.00019305 0.97752671
8.74334750 0.00020106 1.00595885
8.74474331 0.00020065 1.02656200
8.74613912 0.00019121 1.00465516
8.74753493 0.00019550 0.98255410
8.74893074 0.00019683 0.97111067
8.75032655 0.00019686 0.97380325
8.75172235 0.00019578 1.02011455
8.75311816 0.00020338 0.97801030
8.75451397 0.00018953 1.05638527
8.75590978 0.00019991 1.02713005
8.75730559 0.00019068 1.00139306
8.75870140 0.00020074 1.01941085
8.76009721 0.00019063 0.99527432
8.76149302 0.00019544 1.04236118
8.76288883 0.00019321 1.01356725
8.76428463 0.00020314 0.99239905
8.76568044 0.00019907 1.01495024
8.76707625 0.00019980 1.03413251
8.76847206 0.00020064 0.97265936
8.76986787 0.00019377 1.01430119
8.77126368 0.00018981 0.94788954
8.77265949 0.00019332 1.08507748
8.77405530 0.00019155 0.98882583
8.77545111 0.00019048 1.02143925
8.77684692 0.00018094 1.01246564
8.77824272 0.00019382 1.03073493
8.77963853 0.00018084 1.04574104
8.78103434 0.00018705 1.01150205
8.78243015 0.00019862 1.03716269
8.78382596 0.00019425 1.02950779
8.78522177 0.00018405 1.04425072
8.78661758 0.00019615 1.04648486
8.78801339 0.00017533 1.01001122
8.78940920 0.00018920 1.01546112
8.79080501 0.00018909 1.00834712
8.79220081 0.00019163 0.98995708
8.79359662 0.00018394 1.09420678
8.79499243 0.00019670 0.98069452
8.79638824 0.00019866 1.05264250
8.79778405 0.00019603 1.05197167
8.79917986 0.00018955 1.04514140
8.80057567 0.00018413 1.02645029
8.80197148 0.00019129 0.99065150
8.80336729 0.00019329 0.98550381
8.80476310 0.00018782 1.03906326
8.80615890 0.00018311 1.04009457
8.80755471 0.00018113 1.05699753
8.80895052 0.00018300 1.05416680
8.81034633 0.00019015 0.99553915
8.81174214 0.00019063 1.02571121
8.81313795 0.00018564 1.08331537
8.81453376 0.00018832 1.09152335
8.81592957 0.00018731 0.96224665
8.81732538 0.00018181 1.06322001
8.81872119 0.00017868 0.97714106
8.82011699 0.00018458 1.04546163
8.82151280 0.00018975 1.01592758
8.82290861 0.00017651 1.02834429
8.82430442 0.00018167 1.04923478
8.82570023 0.00018486 1.06092623
8.82709604 0.00018840 1.06124245
8.82849185 0.00017764 1.07515154
8.82988766 0.00018294 1.06389602
8.83128347 0.00017825 1.04553685
8.83267928 0.00019457 1.01640452
8.83407508 0.00017701 1.06243802
8.83547089 0.00017756 1.06047406
8.83686670 0.00018108 1.04698634
8.83826251 0.00018245 1.04756390
8.83965832 0.00017764 1.06816783
8.84105413 0.00018652 1.06655467
8.84244994 0.00017996 1.07300341
8.84384575 0.00017756 1.05197397
8.84524156 0.00018076 1.05454857
8.84663737 0.00017976 1.10069859
8.84803317 0.00016773 1.01996587
8.84942898 0.00018370 1.13303289
8.85082479 0.00018119 1.05778671
8.85222060 0.00018383 1.09933438
8.85361641 0.00018363 1.08977017
8.85501222 0.00018671 1.12121006
8.85640803 0.00017505 1.10772452
8.85780384 0.00017998 1.04559339
8.85919965 0.00017430 1.09461935
8.86059546 0.00016931 1.09244605
8.86199126 0.00017731 1.07057090
8.86338707 0.00017827 1.05829701
8.86478288 0.00018469 1.13868649
8.86617869 0.00017517 1.05565285
8.86757450 0.00018922 1.09290159
8.86897031 0.00018887 1.09400293
8.87036612 0.00017506 1.07284754
8.87176193 0.00022866 0.10971305
8.87315774 0.00017598 1.07724358
8.87455354 0.00019111 1.03685258
8.87594935 0.00018728 1.12088362
8.87734516 0.00018125 1.14469705
8.87874097 0.00018799 1.08979500
8.88013678 0.00017495 1.04264205
8.88153259 0.00018628 1.06084437
8.88292840 0.00018018 1.04341390
8.88432421 0.00017333 1.05614240
8.88572002 0.00018026 1.10520845
8.88711583 0.00018055 1.03976788
8.88851163 0.00017733 0.99944064
8.88990744 0.00018111 1.05428992
8.89130325 0.00018117 1.07139282
8.89269906 0.00019260 1.04240136
8.89409487 0.00018678 1.00441019
8.89549068 0.00016158 1.05234630
8.89688649 0.00018087 1.12654391
8.89828230 0.00019082 1.07178413
8.89967811 0.00018112 1.05081965
8.90107392 0.00018838 1.09432467
8.90246972 0.00019148 1.05716420
8.90386553 0.00018013 1.04955860
8.90526134 0.00017932 1.10736502
8.90665715 0.00018749 1.03126220
8.90805296 0.00018996 1.08207217
8.90944877 0.00017667 1.10195846
8.91084458 0.00018637 1.08680512
8.91224039 0.00018591 1.08230611
8.91363620 0.00018714 1.06289534
8.91503201 0.00017976 1.06765335
8.91642781 0.00019338 1.06535882
8.91782362 0.00018800 1.06175708
8.91921943 0.00017773 1.06221656
8.92061524 0.00017636 1.11916068
8.92201105 0.00017931 1.04638759
8.92340686 0.00018516 1.06568178
8.92480267 0.00018315 1.06633637
8.92619848 0.00018706 1.08088499
8.92759429 0.00019310 1.10823164
8.92899010 0.00018933 1.07389080
8.93038590 0.00018694 1.04147189
8.93178171 0.00018953 1.09787899
8.93317752 0.00018561 1.08340046
8.93457333 0.00017468 1.03189276
8.93596914 0.00018610 1.01967439
8.93736495 0.00018489 1.10557771
8.93876076 0.00018795 1.06170562
8.94015657 0.00019359 1.04930361
8.94155238 0.00018872 1.05794360
8.94294819 0.00017896 1.08140815
8.94434399 0.00018964 1.03951768
8.94573980 0.00018555 1.04658526
8.94713561 0.00019592 1.06738805
8.94853142 0.00019915 1.13132138
8.94992723 0.00018598 1.04888178
8.95132304 0.00018403 1.11485092
8.95271885 0.00019552 1.01061090
8.95411466 0.00018488 1.05910430
8.95551047 0.00018508 1.01987993
8.95690628 0.00018337 1.06223096
8.95830208 0.00018882 1.03982173
8.95969789 0.00019632 1.01257435
8.96109370 0.00018846 1.05226538
8.96248951 0.00018707 1.12009144
8.96388532 0.00018729 1.11183222
8.96528113 0.00018472 1.08041952
8.96667694 0.00018613 1.04821086
8.96807275 0.00018865 1.00045891
8.96946856 0.00018403 1.04364183
8.97086437 0.00019071 1.11120492
8.97226017 0.00019173 1.09295238
8.97365598 0.00018452 1.01504007
8.97505179 0.00019312 1.05152065
8.97644760 0.00019036 1.05631866
8.97784341 0.00019505 1.07959489
8.97923922 0.00018810 1.03305912
8.98063503 0.00020055 1.06016175
8.98203084 0.00019131 1.04340469
8.98342665 0.00018429 1.03383279
8.98482245 0.00019594 1.09292389
8.98621826 0.00017530 1.06123947
8.98761407 0.00018955 1.01237418
8.98900988 0.00019082 1.07901720
8.99040569 0.00019331 0.95235934
8.99180150 0.00017935 1.01694357
8.99319731 0.00019267 1.01726637
8.99459312 0.00018695 1.06826998
8.99598893 0.00019285 1.03550719
8.99738474 0.00018969 1.01780033
8.99878054 0.00019239 1.02048419
9.00017635 0.00018879 1.05761366
9.00157216 0.00018359 1.02826695
9.00296797 0.00019424 1.04220104
9.00436378 0.00018271 1.03982183
9.00575959 0.00018451 1.08341746
9.00715540 0.00019331 1.01412872
9.00855121 0.00019155 1.01610852
9.00994702 0.00018192 1.01343294
9.01134283 0.00018586 1.05954597
9.01273863 0.00019110 1.02741117
9.01413444 0.00019122 1.04071815
9.01553025 0.00018022 1.00506308
9.01692606 0.00019059 1.02022945
9.01832187 0.00019011 1.09246580
9.01971768 0.00018033 0.98146098
9.02111349 0.00019041 1.01946573
9.02250930 0.00018689 1.00643708
9.02390511 0.00019117 0.99999065
9.02530092 0.00018505 1.02934232
9.02669672 0.00018655 1.02292998
9.02809253 0.00019209 0.97993388
9.02948834 0.00018514 1.02001504
9.03088415 0.00018455 1.02981241
9.03227996 0.00018053 0.99780990
9.03367577 0.00018508 0.97574944
9.03507158 0.00019357 1.00913327
9.03646739 0.00018966 1.02018582
9.03786320 0.00019066 1.00415996
9.03925901 0.00019015 0.96306678
9.04065481 0.00018100 1.00395979
9.04205062 0.00018560 1.01144089
9.04344643 0.00019118 1.01112611
9.04484224 0.00018915 1.05909412
9.04623805 0.00020112 0.97358896
9.04763386 0.00018744 1.00975824
9.04902967 0.00017546 1.01284585
9.05042548 0.00018539 0.99283776
9.05182129 0.00019242 0.98960613
9.05321710 0.00017885 1.01467479
9.05461290 0.00019455 1.02208004
9.05600871 0.00017877 0.95525231
9.05740452 0.00018130 0.99991418
9.05880033 0.00018474 1.03651602
9.06019614 0.00018044 1.00910035
9.06159195 0.00019095 1.01592106
9.06298776 0.00020100 0.99435622
9.06438357 0.00018927 0.91480767
9.06577938 0.00019228 0.99544309
9.06717519 0.00018929 0.99909432
9.06857099 0.00018885 0.97060821
9.06996680 0.00019858 0.94181975
9.07136261 0.00019246 0.91380722
9.07275842 0.00019147 1.01871400
9.07415423 0.00018057 1.04921441
9.07555004 0.00019047 0.96902233
9.07694585 0.00019301 0.99608644
9.07834166 0.00018956 1.00083525
9.07973747 0.00019542 0.93766702
9.08113328 0.00019786 0.98800847
9.08252908 0.00019107 1.05016722
9.08392489 0.00019622 0.97066561
9.08532070 0.00019314 0.96751622
9.08671651 0.00018445 0.99562168
9.08811232 0.00018814 0.95522332
9.08950813 0.00019088 0.98387660
9.09090394 0.00019290 0.95777666
9.09229975 0.00018958 1.00791685
9.09369556 0.00018383 0.98114136
9.09509137 0.00018454 1.00786029
9.09648717 0.00018439 0.95901417
9.09788298 0.00017988 0.95632690
9.09927879 0.00019061 0.99315242
9.10067460 0.00018561 0.96468446
9.10207041 0.00018547 0.99984403
9.10346622 0.00018664 0.96342622
9.10486203 0.00017891 0.96666621
9.10625784 0.00018113 0.96873748
9.10765365 0.00019108 0.96449355
9.10904945 0.00018145 0.98635890
9.11044526 0.00017862 0.98692025
9.11184107 0.00018537 0.96210866
9.11323688 0.00018633 0.90638529
9.11463269 0.00018717 0.95995172
9.11602850 0.00019398 0.97507762
9.11742431 0.00017373 0.96948533
9.11882012 0.00018732 0.98895297
9.12021593 0.00018283 1.03755726
9.12161174 0.00018404 0.97315305
9.12300754 0.00017860 0.92641141
9.12440335 0.00017702 0.96228190
9.12579916 0.00017065 0.98637385
9.12719497 0.00018476 0.98523428
9.12859078 0.00018409 0.96353931
9.12998659 0.00018631 0.98082284
9.13138240 0.00017614 0.97127347
9.13277821 0.00019422 0.94366735
9.13417402 0.00018154 0.97352110
9.13556983 0.00018202 0.96041668
9.13696563 0.00017648 0.97231949
9.13836144 0.00018096 1.00935013
9.13975725 0.00016981 0.95356254
9.14115306 0.00017034 0.98220936
9.14254887 0.00019286 0.92498133
9.14394468 0.00018447 0.94525368
9.14534049 0.00016759 0.93626911
9.14673630 0.00018024 0.92370199
9.14813211 0.00017677 0.99064977
9.14952792 0.00018046 0.91165851
9.15092372 0.00017342 0.97002879
9.15231953 0.00018013 0.98610796
9.15371534 0.00017252 0.99499235
9.15511115 0.00017531 0.96992359
9.15650696 0.00017725 0.96287569
9.15790277 0.00017553 0.95927116
9.15929858 0.00018030 1.02606798
9.16069439 0.00017461 0.91418560
9.16209020 0.00018830 0.90817882
9.16348601 0.00017735 0.93112077
9.16488181 0.00016293 0.91881094
9.16627762 0.00017930 0.90544530
9.16767343 0.00018215 0.98699416
9.16906924 0.00018267 0.92714823
9.17046505 0.00017356 0.94489974
9.17186086 0.00017868 0.97955552
9.17325667 0.00018087 0.94782787
9.17465248 0.00016735 0.98602252
9.17604829 0.00016721 0.93853107
9.17744410 0.00016437 0.96068695
9.17883990 0.00016962 0.95440176
9.18023571 0.00017313 1.00548429
9.18163152 0.00017346 0.90982639
9.18302733 0.00016515 1.00936676
9.18442314 0.00017696 0.93682078
9.18581895 0.00016669 0.88090531
9.18721476 0.00017308 0.97853403
9.18861057 0.00016555 0.82005683
9.19000638 0.00017070 0.95494297
9.19140219 0.00017953 0.96377856
9.19279799 0.00017480 0.94251730
9.19419380 0.00015764 0.93438752
9.19558961 0.00017348 0.94478371
9.19698542 0.00017079 0.90396067
9.19838123 0.00016801 0.96110210
9.19977704 0.00016567 0.91163568
9.20117285 0.00016894 0.96637017
9.20256866 0.00016861 0.95024668
9.20396447 0.00016686 0.90435986
9.20536028 0.00017535 0.92401607
9.20675608 0.00017200 0.97922150
9.20815189 0.00016798 0.86231231
9.20954770 0.00017278 0.90940806
9.21094351 0.00017981 0.93531236
9.21233932 0.00015507 0.92678068
9.21373513 0.00016695 0.91666745
9.21513094 0.00017130 0.94278848
9.21652675 0.00016919 0.97151333
9.21792256 0.00017107 0.90845857
9.21931836 0.00017104 0.96294817
9.22071417 0.00016222 0.95733228
9.22210998 0.00016771 0.97844084
9.22350579 0.00016471 0.94814684
9.22490160 0.00016686 0.97520940
9.22629741 0.00016297 0.95819679
9.22769322 0.00017086 0.94334530
9.22908903 0.00016300 0.90912342
9.23048484 0.00017195 0.95428731
9.23188065 0.00015945 0.95728921
9.23327645 0.00017038 1.00574360
9.23467226 0.00017288 0.91849188
9.23606807 0.00016338 0.96288216
9.23746388 0.00015627 0.93510411
9.23885969 0.00016700 0.89175463
9.24025550 0.00017385 0.93321668
9.24165131 0.00016186 0.91991468
9.24304712 0.00015904 0.92661083
9.24444293 0.00017626 0.94494618
9.24583874 0.00016376 0.95342164
9.24723454 0.00017040 0.92755669
9.24863035 0.00016767 0.97170091
9.25002616 0.00017038 0.98291748
9.25142197 0.00016217 0.93297932
9.25281778 0.00015387 0.96960340
9.25421359 0.00016391 1.01055896
9.25560940 0.00016912 0.93018716
9.25700521 0.00017091 0.95355613
9.25840102 0.00016913 0.98777659
9.25979683 0.00015848 0.94612726
9.26119263 0.00017053 0.96210736
9.26258844 0.00015857 0.94396379
9.26398425 0.00016628 0.99039911
9.26538006 0.00016659 0.87725701
9.26677587 0.00016591 0.91383756
9.26817168 0.00016859 0.97740076
9.26956749 0.00016535 0.95843409
9.27096330 0.00016249 0.97778239
9.27235911 0.00015937 0.96936081
9.27375492 0.00015633 0.96263224
9.27515072 0.00015847 1.00257235
9.27654653 0.00016653 0.99439821
9.27794234 0.00016150 0.93905909
9.27933815 0.00015907 1.02528054
9.28073396 0.00016297 0.91578443
9.28212977 0.00015952 0.91770358
9.28352558 0.00016450 0.94726277
9.28492139 0.00016547 0.98237544
9.28631720 0.00015968 0.93791434
9.28771301 0.00016138 0.95975180
9.28910881 0.00016554 0.97215129
9.29050462 0.00015985 0.90208661
9.29190043 0.00016661 1.00210860
9.29329624 0.00017243 0.95778993
9.29469205 0.00016600 1.00681184
9.29608786 0.00016676 0.97254964
9.29748367 0.00016228 0.97166264
9.29887948 0.00016633 0.93514863
9.30027529 0.00016393 0.95118477
9.30167110 0.00016046 0.94604409
9.30306690 0.00015892 1.02410299
9.30446271 0.00016797 0.90959339
9.30585852 0.00016483 0.97337799
9.30725433 0.00016521 0.94208772
9.30865014 0.00015678 1.01462487
9.31004595 0.00016916 0.98926652
9.31144176 0.00015938 0.96319403
9.31283757 0.00016966 0.97528863
9.31423338 0.00015372 0.98328800
9.31562919 0.00016109 0.93169474
9.31702499 0.00015426 1.01493994
9.31842080 0.00015704 0.91195854
9.31981661 0.00015308 0.97141144
9.32121242 0.00015068 0.96941047
9.32260823 0.00016199 0.96637715
9.32400404 0.00016056 0.97967258
9.32539985 0.00016183 0.96512647
9.32679566 0.00016139 1.04268544
9.32819147 0.00015917 1.05346369
9.32958727 0.00016035 1.01693415
9.33098308 0.00016944 0.96484712
9.33237889 0.00015831 1.03360842
9.33377470 0.00016729 0.98663401
9.33517051 0.00016359 0.99897550
9.33656632 0.00015908 0.96733947
9.33796213 0.00016756 0.95324895
9.33935794 0.00016101 1.00569424
9.34075375 0.00016622 0.92147878
9.34214956 0.00016110 0.94589522
9.34354536 0.00016106 1.02973110
9.34494117 0.00016242 1.01639649
9.34633698 0.00015962 1.00678836
9.34773279 0.00016214 1.00145945
9.34912860 0.00016390 1.01005314
9.35052441 0.00016384 0.96442219
9.35192022 0.00016251 0.96165564
9.35331603 0.00016051 0.98904692
9.35471184 0.00016188 1.04230532
9.35610765 0.00016984 0.93084414
9.35750345 0.00015843 0.99941525
9.35889926 0.00016461 0.98205859
9.36029507 0.00015999 0.98146171
9.36169088 0.00015790 0.96268419
9.36308669 0.00016788 0.97178017
9.36448250 0.00015696 0.94733716
9.36587831 0.00015957 0.99162445
9.36727412 0.00015751 0.92929832
9.36866993 0.00016930 0.99511449
9.37006574 0.00016822 0.97614203
9.37146154 0.00016068 0.99802748
9.37285735 0.00015762 0.93456124
9.37425316 0.00016446 1.01309215
9.37564897 0.00015505 0.98581351
9.37704478 0.00015621 0.95322881
9.37844059 0.00017464 0.89417190
9.37983640 0.00016912 1.02838448
9.38123221 0.00016537 1.02773617
9.38262802 0.00016747 1.00853473
9.38402383 0.00016021 0.92512988
9.38541963 0.00016699 1.02518215
9.38681544 0.00016977 0.93518654
9.38821125 0.00016655 0.96640241
9.38960706 0.00016521 0.92889035
9.39100287 0.00016416 1.04943140
9.39239868 0.00016693 0.99867722
9.39379449 0.00016955 1.00751861
9.39519030 0.00016731 0.99978938
9.39658611 0.00017196 0.98543058
9.39798192 0.00016765 0.95433271
9.39937772 0.00016960 1.03479448
9.40077353 0.00017329 0.97432553
9.40216934 0.00017051 1.03647477
9.40356515 0.00016291 0.94460395
9.40496096 0.00016944 0.98433373
9.40635677 0.00017233 1.01923491
9.40775258 0.00016432 0.96611041
9.40914839 0.00016317 1.00870191
9.41054420 0.00016472 0.97387451
9.41194001 0.00016189 0.99088173
9.41333581 0.00016388 1.03683635
9.41473162 0.00016198 0.99611758
9.41612743 0.00017216 0.99168974
9.41752324 0.00016725 0.99646253
9.41891905 0.00016954 1.03207009
9.42031486 0.00017067 1.05511446
9.42171067 0.00015975 1.00572437
9.42310648 0.00016248 0.92563995
9.42450229 0.00017512 0.92756644
9.42589810 0.00016258 1.02409773
9.42729390 0.00016707 1.03044975
9.42868971 0.00018007 1.00259761
9.43008552 0.00016491 0.97787652
9.43148133 0.00016227 0.95706405
9.43287714 0.00017959 0.98715377
9.43427295 0.00015854 0.98226385
9.43566876 0.00016842 1.02074681
9.43706457 0.00017296 0.99753232
9.43846038 0.00016655 0.96320846
9.43985619 0.00017278 1.02574577
9.44125199 0.00016444 0.98603257
9.44264780 0.00015813 1.04964416
9.44404361 0.00017342 1.00031491
9.44543942 0.00017372 0.99646290
9.44683523 0.00017520 1.03893057
9.44823104 0.00016116 1.01675471
9.44962685 0.00016769 0.93170004
9.45102266 0.00017001 1.01704253
9.45241847 0.00016410 0.99389282
9.45381427 0.00016448 1.02318035
9.45521008 0.00017307 0.95320896
9.45660589 0.00016366 0.98990450
9.45800170 0.00016195 1.00531426
9.45939751 0.00017614 0.95538938
9.46079332 0.00017055 1.02562836
9.46218913 0.00016190 0.99178045
9.46358494 0.00016874 0.98515908
9.46498075 0.00017101 0.96576634
9.46637656 0.00016514 0.93665330
9.46777236 0.00015878 1.00728267
9.46916817 0.00016619 1.00172438
9.47056398 0.00017016 1.04436748
9.47195979 0.00016898 0.97056874
9.47335560 0.00016049 1.01408541
9.47475141 0.00016492 0.96884901
9.47614722 0.00016466 0.96042568
9.47754303 0.00015996 0.99599786
9.47893884 0.00017712 0.93389959
9.48033465 0.00016590 1.06601983
9.48173045 0.00016121 1.02821978
9.48312626 0.00017490 0.99859879
9.48452207 0.00016768 0.93043928
9.48591788 0.00016516 0.98962746
9.48731369 0.00016225 0.96922274
9.48870950 0.00017122 1.03988517
9.49010531 0.00016887 1.00036296
9.49150112 0.00016245 0.93254512
9.49289693 0.00015644 0.97111182
9.49429274 0.00016073 1.01867675
9.49568854 0.00016811 1.03688254
9.49708435 0.00016432 0.92921026
9.49848016 0.00016351 1.02524791
9.49987597 0.00016419 1.01539621
9.50127178 0.00016029 0.96665950
9.50266759 0.00017686 0.93093952
9.50406340 0.00016373 0.97317612
9.50545921 0.00008768 0.02652037
9.50685502 0.00015748 1.02186900
9.50825083 0.00016916 0.96431872
9.50964663 0.00017100 0.97698616
9.51104244 0.00016240 1.03389275
9.51243825 0.00016610 0.95809097
9.51383406 0.00015955 0.99067295
9.51522987 0.00017135 0.99463236
9.51662568 0.00015908 1.02923356
9.51802149 0.00016110 1.04185807
9.51941730 0.00016063 0.96056853
9.52081311 0.00016767 0.95750803
9.52220892 0.00016258 1.01535413
9.52360472 0.00017160 0.97185664
9.52500053 0.00017174 0.98205877
9.52639634 0.00016841 0.97919934
9.52779215 0.00016591 0.98176365
9.52918796 0.00016070 1.02117462
9.53058377 0.00015514 0.97788110
9.53197958 0.00017190 0.98264662
9.53337539 0.00016682 1.01140180
9.53477120 0.00017025 1.05139656
9.53616701 0.00016463 1.03216244
9.53756281 0.00015594 0.95470312
9.53895862 0.00016195 0.92935726
9.54035443 0.00015967 1.03093927
9.54175024 0.00016295 0.98443280
9.54314605 0.00015526 0.96875944
9.54454186 0.00016691 1.02393756
9.54593767 0.00016683 0.97991405
9.54733348 0.00017167 0.99229449
9.54872929 0.00016340 1.04337787
9.55012510 0.00016510 1.00543750
9.55152090 0.00017179 0.97667166
9.55291671 0.00015652 0.97481885
9.55431252 0.00015982 0.93953548
9.55570833 0.00015818 0.91281710
9.55710414 0.00016280 0.97338220
9.55849995 0.00015445 0.99423343
9.55989576 0.00015512 0.97868915
9.56129157 0.00016495 1.03178162
9.56268738 0.00016585 1.03350413
9.56408318 0.00016135 0.93115038
9.56547899 0.00016985 1.04148888
9.56687480 0.00016130 0.96837835
9.56827061 0.00016244 0.97763396
9.56966642 0.00016065 0.95771324
9.57106223 0.00015035 0.97426295
9.57245804 0.00015326 0.98254837
9.57385385 0.00016251 0.97641077
9.57524966 0.00016473 0.96169548
9.57664547 0.00015882 1.00840959
9.57804127 0.00017370 0.97751815
9.57943708 0.00015702 0.99429005
9.58083289 0.00016443 0.97158506
9.58222870 0.00016283 0.99343611
9.58362451 0.00015672 0.95588345
9.58502032 0.00015427 0.99067144
9.58641613 0.00016210 0.98310588
9.58781194 0.00015253 0.98383497
9.58920775 0.00015618 1.02266175
9.59060356 0.00015528 0.93724536
9.59199936 0.00016132 0.95246758
9.59339517 0.00015787 1.00224790
9.59479098 0.00016019 1.02963469
9.59618679 0.00014903 0.98035228
9.59758260 0.00016035 0.95415472
9.59897841 0.00015516 0.97422517
9.60037422 0.00015687 0.91308113
9.60177003 0.00015374 0.98029443
9.60316584 0.00015725 0.93814094
9.60456165 0.00015319 1.01802430
9.60595745 0.00015761 0.99427900
9.60735326 0.00015587 0.92500072
9.60874907 0.00016149 0.98864494
9.61014488 0.00016579 0.97282925
9.61154069 0.00016024 0.99990500
9.61293650 0.00016057 1.02822178
9.61433231 0.00015968 0.94707273
9.61572812 0.00015864 0.92723394
9.61712393 0.00015547 0.97225062
9.61851974 0.00016028 0.94995738
9.61991554 0.00015142 0.99989128
9.62131135 0.00015036 0.91000259
9.62270716 0.00015206 0.95445664
9.62410297 0.00016148 0.99605053
9.62549878 0.00015368 0.97849473
9.62689459 0.00015493 0.94344298
9.62829040 0.00015556 0.98322625
9.62968621 0.00015127 0.96347589
9.63108202 0.00015306 0.92989927
9.63247783 0.00015730 0.96425004
9.63387363 0.00014895 0.96558202
9.63526944 0.00015057 0.99424141
9.63666525 0.00014994 0.97588214
9.63806106 0.00014563 0.94144041
9.63945687 0.00015269 1.00014681
9.64085268 0.00014820 0.95069164
9.64224849 0.00015443 0.97879290
9.64364430 0.00014507 0.99843625
9.64504011 0.00014615 0.93714704
9.64643592 0.00015240 0.95940629
9.64783172 0.00015241 0.92521314
9.64922753 0.00014777 0.91864490
9.65062334 0.00015175 0.99231929
9.65201915 0.00014977 1.01150673
9.65341496 0.00014492 0.96893711
9.65481077 0.00015185 0.99748059
9.65620658 0.00014636 0.89230991
9.65760239 0.00014529 0.99244872
9.65899820 0.00014768 0.99265853
9.66039401 0.00014476 1.01728274
9.66178981 0.00014984 1.00537037
9.66318562 0.00014753 0.96246245
9.66458143 0.00014119 0.97459218
9.66597724 0.00015611 1.01665916
9.66737305 0.00014720 0.98875492
9.66876886 0.00015246 0.96773674
9.67016467 0.00014461 0.97922510
9.67156048 0.00014535 0.97229822
9.67295629 0.00015046 0.96937168
9.67435209 0.00014434 0.97443921
9.67574790 0.00015397 0.95611504
9.67714371 0.00014918 1.00022041
9.67853952 0.00016075 0.98185542
9.67993533 0.00015150 0.99487164
9.68133114 0.00014949 1.01242370
9.68272695 0.00014901 1.00964588
9.68412276 0.00014115 0.98887373
9.68551857 0.00014917 1.00086285
9.68691438 0.00014457 0.98209157
9.68831018 0.00014608 0.95145386
9.68970599 0.00014009 0.97638867
9.69110180 0.00014599 1.01901272
9.69249761 0.00014022 1.02359828
9.69389342 0.00014139 1.02706212
9.69528923 0.00015260 0.96533468
9.69668504 0.00014643 1.00576482
9.69808085 0.00014843 0.95998447
9.69947666 0.00015306 0.99635381
9.70087247 0.00015189 1.01514345
9.70226827 0.00015045 0.98408678
9.70366408 0.00015102 0.97675508
9.70505989 0.00014385 0.98676644
9.70645570 0.00014268 0.98487846
9.70785151 0.00014836 0.98149015
9.70924732 0.00014807 1.02086890
9.71064313 0.00014142 1.03039346
9.71203894 0.00014788 0.97655282
9.71343475 0.00015136 1.00680975
9.71483056 0.00014787 0.97490229
9.71622636 0.00015513 0.99562154
9.71762217 0.00015123 1.00376405
9.71901798 0.00015432 0.99500699
9.72041379 0.00014432 1.01280232
9.72180960 0.00015019 0.97351210
9.72320541 0.00014576 0.99470566
9.72460122 0.00014432 1.02603032
9.72599703 0.00014652 0.97471364
9.72739284 0.00014137 0.97497935
9.72878865 0.00014473 0.99341488
9.73018445 0.00013961 1.01256007
9.73158026 0.00014677 1.00057689
9.73297607 0.00014606 1.01295722
9.73437188 0.00015025 1.02096948
9.73576769 0.00014554 1.03287806
9.73716350 0.00014734 0.96046837
9.73855931 0.00014315 1.04356348
9.73995512 0.00014378 1.00400391
9.74135093 0.00014821 0.96328422
9.74274674 0.00014019 1.02664184
9.74414254 0.00014441 0.97856480
9.74553835 0.00014910 1.02269803
9.74693416 0.00015247 1.01109642
9.74832997 0.00014098 0.99991698
9.74972578 0.00015577 1.02034287
9.75112159 0.00013983 0.99460666
9.75251740 0.00015264 0.98876457
9.75391321 0.00015660 1.00561122
9.75530902 0.00014526 0.99843234
9.75670483 0.00015164 0.99700221
9.75810063 0.00014317 0.94715347
9.75949644 0.00014856 1.00536505
9.76089225 0.00015414 1.01230670
9.76228806 0.00015830 0.99531198
9.76368387 0.00015350 1.03721322
9.76507968 0.00014024 1.03040203
9.76647549 0.00015096 0.97700640
9.76787130 0.00014701 1.02730951
9.76926711 0.00014416 1.01437700
9.77066292 0.00014553 1.01231958
9.77205872 0.00016162 1.02468725
9.77345453 0.00014962 1.01532948
9.77485034 0.00013751 1.07662254
9.77624615 0.00015591 0.95988296
9.77764196 0.00015645 0.95801405
9.77903777 0.00013758 1.03160759
9.78043358 0.00015109 1.00881751
9.78182939 0.00014549 1.03448044
9.78322520 0.00015336 1.02749540
9.78462101 0.00014449 0.97535061
9.78601681 0.00014856 0.97934753
9.78741262 0.00015246 0.99581258
9.78880843 0.00015040 1.00399223
9.79020424 0.00014286 1.08039257
9.79160005 0.00015329 0.95591709
9.79299586 0.00014670 1.04057541
9.79439167 0.00014888 1.06384558
9.79578748 0.00015678 1.00378180
9.79718329 0.00014160 0.96047849
9.79857909 0.00014410 1.03275110
9.79997490 0.00015342 1.01742243
9.80137071 0.00015302 1.03437596
9.80276652 0.00015674 0.97295557
9.80416233 0.00014994 0.94858027
9.80555814 0.00015344 1.08755722
9.80695395 0.00015746 0.98330060
9.80834976 0.00014467 1.01607637
9.80974557 0.00014266 1.05145229
9.81114138 0.00014779 1.04487490
9.81253718 0.00015531 1.04010554
9.81393299 0.00015340 1.02036926
9.81532880 0.00016016 1.08717161
9.81672461 0.00015062 1.01542817
9.81812042 0.00015260 1.04534517
9.81951623 0.00014855 1.03250678
9.82091204 0.00015402 1.02708819
9.82230785 0.00009846 3.71275778
9.82370366 0.00015172 0.99022665
9.82509947 0.00015739 1.04810735
9.82649527 0.00015859 1.08792288
9.82789108 0.00014651 1.03192951
9.82928689 0.00015483 1.02791091
9.83068270 0.00015104 1.02923152
9.83207851 0.00016241 1.06242485
9.83347432 0.00015216 1.06975220
9.83487013 0.00015430 1.09447974
9.83626594 0.00014885 1.01884502
9.83766175 0.00015413 1.02969937
9.83905756 0.00015333 1.04192518
9.84045336 0.00015952 1.09684537
9.84184917 0.00015349 1.07516461
9.84324498 0.00015626 1.02295087
9.84464079 0.00016486 1.02541197
9.84603660 0.00015042 0.99554073
9.84743241 0.00015678 1.05956845
9.84882822 0.00016532 1.02720870
9.85022403 0.00015695 1.03876443
9.85161984 0.00016084 1.07329551
9.85301565 0.00015430 1.07478088
9.85441145 0.00015190 1.05652903
9.85580726 0.00015064 1.02947259
9.85720307 0.00016064 0.97374268
9.85859888 0.00015696 1.05007976
9.85999469 0.00015197 1.04875706
9.86139050 0.00015968 1.02212485
9.86278631 0.00016242 1.07473728
9.86418212 0.00016634 1.08411908
9.86557793 0.00015102 1.04381415
9.86697374 0.00016432 0.98535295
9.86836954 0.00016511 1.04241493
9.86976535 0.00014782 0.99577761
9.87116116 0.00015369 1.00544450
9.87255697 0.00016271 1.05885457
9.87395278 0.00015822 0.97559254
9.87534859 0.00015530 0.94280017
9.87674440 0.00015821 0.98705125
9.87814021 0.00016494 1.02680620
9.87953602 0.00015718 1.10333191
9.88093183 0.00016517 1.01526318
9.88232763 0.00016991 1.04506014
9.88372344 0.00016685 0.97918977
9.88511925 0.00015727 1.07221191
9.88651506 0.00015676 1.04628235
9.88791087 0.00015246 1.01382470
9.88930668 0.00015173 0.98335503
9.89070249 0.00016327 1.01525962
9.89209830 0.00016565 1.05503002
9.89349411 0.00015681 1.02763587
9.89488992 0.00016789 1.06310145
9.89628572 0.00015891 0.94967635
9.89768153 0.00015414 0.97668191
9.89907734 0.00017181 1.03438151
9.90047315 0.00015985 1.02458734
9.90186896 0.00016230 1.01326347
9.90326477 0.00016547 1.00144224
9.90466058 0.00015698 1.05819697
9.90605639 0.00015708 1.01851789
9.90745220 0.00016028 1.04552854
9.90884800 0.00016127 1.01519289
9.91024381 0.00016620 1.02281828
9.91163962 0.00017275 1.01443500
9.91303543 0.00015716 1.02265295
9.91443124 0.00016477 1.01675970
9.91582705 0.00016042 0.98737023
9.91722286 0.00016101 0.96419789
9.91861867 0.00015966 1.04368598
9.92001448 0.00015156 1.04703280
9.92141029 0.00015936 1.04234727
9.92280609 0.00016649 1.05669134
9.92420190 0.00015719 0.96242039
9.92559771 0.00016619 0.98423673
9.92699352 0.00017063 1.00914018
9.92838933 0.00016893 1.01825477
9.92978514 0.00016774 1.04674111
9.93118095 0.00016032 1.03805691
9.93257676 0.00017022 1.01258448
9.93397257 0.00016528 1.02225690
9.93536838 0.00016476 0.99956888
9.93676418 0.00015088 1.03884937
9.93815999 0.00016571 0.99677469
9.93955580 0.00016531 1.10488854
9.94095161 0.00016505 1.00300520
9.94234742 0.00015818 0.98334425
9.94374323 0.00016279 1.02568439
9.94513904 0.00016261 1.04015167
9.94653485 0.00016174 0.99489252
9.94793066 0.00016243 0.96090545
9.94932647 0.00016443 1.05456873
9.95072227 0.00015973 1.02029115
9.95211808 0.00015651 1.04002931
9.95351389 0.00015695 1.07387537
9.95490970 0.00014977 1.02016600
9.95630551 0.00016319 1.01186062
9.95770132 0.00015849 1.01919160
9.95909713 0.00016641 1.03163505
9.96049294 0.00015649 0.98188722
9.96188875 0.00015786 0.96010707
9.96328456 0.00015589 1.06047768
9.96468036 0.00016061 1.06874353
9.96607617 0.00015604 1.03584187
9.96747198 0.00017008 1.01764184
9.96886779 0.00015678 1.00076894
9.97026360 0.00015233 1.02683737
9.97165941 0.00015729 1.02783952
9.97305522 0.00015735 1.01684035
9.97445103 0.00015718 1.02489402
9.97584684 0.00016207 0.98009337
9.97724265 0.00015704 1.04833254
9.97863845 0.00016343 1.00937001
9.98003426 0.00015483 1.08032117
9.98143007 0.00015176 1.03788313
9.98282588 0.00015942 1.02941380
9.98422169 0.00016001 0.99501203
9.98561750 0.00015951 1.02242043
9.98701331 0.00015254 1.00839774
9.98840912 0.00015978 1.01363268
9.98980493 0.00016006 1.00696786
9.99120074 0.00015478 1.00753097
9.99259654 0.00015588 1.02935110
9.99399235 0.00015570 0.97559812
9.99538816 0.00015953 1.05575776
9.99678397 0.00016013 1.06359028
9.99817978 0.00015675 1.01623842
9.99957559 0.00015445 1.03426259
10.00097140 0.00015256 1.02242006
10.00236721 0.00016328 1.00548067
10.00376302 0.00015418 1.04032301
10.00515883 0.00015531 1.03375091
10.00655463 0.00014977 1.08907430
10.00795044 0.00015466 1.01401221
10.00934625 0.00015164 1.02697574
10.01074206 0.00015144 1.01693053
10.01213787 0.00016217 0.97779391
10.01353368 0.00015719 1.01875710
10.01492949 0.00016141 1.04842635
10.01632530 0.00015514 0.99745430
10.01772111 0.00015509 1.05903804
10.01911691 0.00015091 1.02856640
10.02051272 0.00016273 1.04116743
10.02190853 0.00015772 1.03947303
10.02330434 0.00015491 0.98711178
10.02470015 0.00014779 1.04594036
10.02609596 0.00015881 1.04772278
10.02749177 0.00015536 1.03619687
10.02888758 0.00015680 1.08370799
10.03028339 0.00016263 0.96852805
10.03167920 0.00015510 1.09594691
10.03307500 0.00016420 1.13793483
10.03447081 0.00016717 1.03336125
10.03586662 0.00016105 1.04790513
10.03726243 0.00015942 1.05513549
10.03865824 0.00016090 1.07195345
10.04005405 0.00015677 1.04410581
10.04144986 0.00015148 1.05087693
10.04284567 0.00016163 0.99511077
10.04424148 0.00015981 0.99690985
10.04563729 0.00015717 1.06143747
10.04703309 0.00015794 1.03645690
10.04842890 0.00015030 1.02361224
10.04982471 0.00016040 0.98926156
10.05122052 0.00016139 1.00960210
10.05261633 0.00015081 0.98440975
10.05401214 0.00015530 1.04489879
10.05540795 0.00015249 1.04215200
10.05680376 0.00015765 1.08789261
10.05819957 0.00016232 1.09507191
10.05959538 0.00015079 1.06281211
10.06099118 0.00014926 0.97745478
10.06238699 0.00015828 1.03272120
10.06378280 0.00015797 1.04258371
10.06517861 0.00015496 1.08579722
10.06657442 0.00015939 1.05161968
10.06797023 0.00014558 1.02988573
10.06936604 0.00015710 1.01734624
10.07076185 0.00015961 1.01911912
10.07215766 0.00015697 1.04112466
10.07355347 0.00015460 1.05198994
10.07494927 0.00015881 1.06124743
10.07634508 0.00014730 1.00107257
10.07774089 0.00015877 1.08891670
10.07913670 0.00015955 1.05545372
10.08053251 0.00015439 1.02380298
10.08192832 0.00014903 1.12455078
10.08332413 0.00015533 1.03032742
10.08471994 0.00015361 1.02293455
10.08611575 0.00014598 1.06658856
10.08751156 0.00015221 1.05443644
10.08890736 0.00015326 1.01876962
10.09030317 0.00014579 1.06086048
10.09169898 0.00014538 1.11075200
10.09309479 0.00016001 1.06452031
10.09449060 0.00016221 1.06633340
10.09588641 0.00014408 1.09266540
10.09728222 0.00015439 1.06382130
10.09867803 0.00014951 1.04626902
10.10007384 0.00015777 1.05479949
10.10146965 0.00014248 1.08334664
10.10286545 0.00015467 1.05380873
10.10426126 0.00015815 1.06744299
10.10565707 0.00015256 1.12188287
10.10705288 0.00014849 1.08820493
10.10844869 0.00015420 1.08555022
10.10984450 0.00015215 1.12691664
10.11124031 0.00014914 1.09667713
10.11263612 0.00016435 1.09240951
10.11403193 0.00014800 1.06040325
10.11542774 0.00014726 1.08651170
10.11682354 0.00015491 1.01482881
10.11821935 0.00015743 1.09715054
10.11961516 0.00015357 1.05819411
10.12101097 0.00016350 1.04357904
10.12240678 0.00015886 1.11520704
10.12380259 0.00015520 1.03616199
10.12519840 0.00015530 1.04128741
10.12659421 0.00014969 1.16599810
10.12799002 0.00014399 1.10193947
10.12938583 0.00015512 1.10461810
10.13078163 0.00015188 1.02000455
10.13217744 0.00014949 1.11663511
10.13357325 0.00015123 1.13804880
10.13496906 0.00016055 1.09423945
10.13636487 0.00015396 1.07818065
10.13776068 0.00015090 1.11989706
10.13915649 0.00017391 0.11229509
10.14055230 0.00015244 1.16941752
10.14194811 0.00016190 1.15203461
10.14334391 0.00015508 1.04510665
10.14473972 0.00015467 1.11936503
10.14613553 0.00015520 1.14621568
10.14753134 0.00015410 1.06104818
10.14892715 0.00015566 1.07325437
10.15032296 0.00015605 1.10239735
10.15171877 0.00015140 1.06919121
10.15311458 0.00014905 1.13735187
10.15451039 0.00014763 1.05995826
10.15590620 0.00015967 1.07464346
10.15730200 0.00015784 1.07917074
10.15869781 0.00015694 1.14892218
10.16009362 0.00015673 1.12269711
10.16148943 0.00016254 1.11461725
10.16288524 0.00015146 1.10826046
10.16428105 0.00014785 1.09962509
10.16567686 0.00015662 1.13850208
10.16707267 0.00015775 1.14539659
10.16846848 0.00016326 1.08564740
10.16986429 0.00015686 1.10012572
10.17126009 0.00015072 1.14278432
10.17265590 0.00015493 1.08321781
10.17405171 0.00015220 1.10387878
10.17544752 0.00015355 1.17355336
10.17684333 0.00015401 1.12284491
10.17823914 0.00015867 1.10920120
10.17963495 0.00015765 1.11011007
10.18103076 0.00016194 1.19619099
10.18242657 0.00015173 1.11831576
10.18382238 0.00016393 1.09343394
10.18521818 0.00015994 1.16105898
10.18661399 0.00014873 1.10529131
10.18800980 0.00015287 1.11411802
10.18940561 0.00015128 1.12862356
10.19080142 0.00016528 1.11624376
10.19219723 0.00016078 1.14998356
10.19359304 0.00015564 1.07602777
10.19498885 0.00016608 1.13836935
10.19638466 0.00016136 1.19589193
10.19778047 0.00016206 1.10330742
10.19917627 0.00016503 1.08701444
10.20057208 0.00016036 1.15944537
10.20196789 0.00015529 1.16013668
10.20336370 0.00015707 1.14088577
10.20475951 0.00015650 1.09829944
10.20615532 0.00015861 1.13232718
10.20755113 0.00016334 1.11657943
10.20894694 0.00015860 1.13232343
10.21034275 0.00015481 1.12357177
10.21173856 0.00016459 1.13238976
10.21313436 0.00015801 1.14949550
10.21453017 0.00016204 1.24735727
10.21592598 0.00016137 1.10135124
10.21732179 0.00015932 1.12202894
10.21871760 0.00015141 1.09546856
10.22011341 0.00016421 1.14955227
10.22150922 0.00015267 1.13766542
10.22290503 0.00016369 1.19154826
10.22430084 0.00015840 1.18145949
10.22569665 0.00015913 1.13078084
10.22709245 0.00017071 1.07328080
10.22848826 0.00016683 1.18119178
10.22988407 0.00015273 1.13844173
10.23127988 0.00015810 1.15937310
10.23267569 0.00015337 1.20325996
10.23407150 0.00015757 1.10200626
10.23546731 0.00016220 1.16737832
10.23686312 0.00015739 1.12704599
10.23825893 0.00015896 1.09144554
10.23965474 0.00016978 1.11499488
10.24105054 0.00015621 1.11974947
10.24244635 0.00016699 1.15318677
10.24384216 0.00015907 1.13397927
10.24523797 0.00016829 1.10028026
10.24663378 0.00016423 1.16282050
10.24802959 0.00016321 1.13521852
10.24942540 0.00016108 1.12301684
10.25082121 0.00015688 1.12316958
10.25221702 0.00016356 1.13553242
10.25361282 0.00015105 1.15101745
10.25500863 0.00016476 1.13913038
10.25640444 0.00016259 1.17980375
10.25780025 0.00016800 1.14033531
10.25919606 0.00016167 1.16988181
10.26059187 0.00016408 1.11469781
10.26198768 0.00015701 1.12629361
10.26338349 0.00016112 1.15282856
10.26477930 0.00015922 1.16010493
10.26617511 0.00016019 1.12359238
10.26757091 0.00016082 1.15014975
10.26896672 0.00015480 1.21987709
10.27036253 0.00015182 1.17321746
10.27175834 0.00015297 1.12376928
10.27315415 0.00016243 1.16240131
10.27454996 0.00015701 1.19436416
10.27594577 0.00016388 1.14465991
10.27734158 0.00015301 1.03495785
10.27873739 0.00015712 1.12233933
10.28013320 0.00015473 1.10584832
10.28152900 0.00016169 1.14959941
10.28292481 0.00016265 1.14176830
10.28432062 0.00016538 1.16540431
10.28571643 0.00016060 1.08844759
10.28711224 0.00015815 1.11357810
10.28850805 0.00016138 1.17991113
10.28990386 0.00016355 1.15756398
10.29129967 0.00015629 1.14134916
10.29269548 0.00016164 1.09884325
10.29409129 0.00016362 1.10820810
10.29548709 0.00015924 1.18578477
10.29688290 0.00016775 1.18329910
10.29827871 0.00015658 1.11235729
10.29967452 0.00015231 1.13286329
10.30107033 0.00015876 1.10819098
10.30246614 0.00016506 1.12701883
10.30386195 0.00015328 1.10928658
10.30525776 0.00016252 1.13213053
10.30665357 0.00015967 1.09049200
10.30804938 0.00016569 1.08443608
10.30944518 0.00016016 1.12851791
10.31084099 0.00016284 1.10081598
10.31223680 0.00015895 1.10376769
10.31363261 0.00015366 1.12199666
10.31502842 0.00016237 1.07920679
10.31642423 0.00015289 1.12053943
10.31782004 0.00015131 1.14988905
10.31921585 0.00016169 1.14170292
10.32061166 0.00016078 1.07129795
10.32200747 0.00015875 1.12219193
10.32340327 0.00015004 1.11695113
10.32479908 0.00015673 1.09092204
10.32619489 0.00015467 1.20115082
10.32759070 0.00014737 1.05715890
10.32898651 0.00016107 1.16045216
10.33038232 0.00016445 1.14135682
10.33177813 0.00015460 1.04815010
10.33317394 0.00015833 1.12110476
10.33456975 0.00015758 1.10531532
10.33596556 0.00015505 1.06450199
10.33736136 0.00016635 1.06325495
10.33875717 0.00015295 1.07961987
10.34015298 0.00015991 1.10820635
10.34154879 0.00015581 1.11513193
10.34294460 0.00016628 1.11628973
10.34434041 0.00015570 1.08313677
10.34573622 0.00015888 1.06628182
10.34713203 0.00015148 1.09882093
10.34852784 0.00015864 1.05964521
10.34992365 0.00016397 1.07913384
10.35131945 0.00015888 1.09104413
10.35271526 0.00015260 0.97136458
10.35411107 0.00016053 1.05421955
10.35550688 0.00015781 1.07237332
10.35690269 0.00014929 1.11985635
10.35829850 0.00015829 1.05450683
10.35969431 0.00015742 1.09214988
10.36109012 0.00015717 1.14229403
10.36248593 0.00015196 1.05039792
10.36388174 0.00015318 1.02376320
10.36527754 0.00015717 1.12428461
10.36667335 0.00015888 1.04977047
10.36806916 0.00015926 1.04383188
10.36946497 0.00015481 1.08892332
10.37086078 0.00015551 1.06285764
10.37225659 0.00015001 1.08158093
10.37365240 0.00014893 1.12407270
10.37504821 0.00015883 1.00745460
10.37644402 0.00015075 1.11960951
10.37783982 0.00014969 1.05002835
10.37923563 0.00015594 1.03757228
10.38063144 0.00014553 1.02744373
10.38202725 0.00015499 1.05760085
10.38342306 0.00016629 1.07935327
10.38481887 0.00014776 1.07229420
10.38621468 0.00015351 1.05590612
10.38761049 0.00016219 1.00475260
10.38900630 0.00014825 1.01472024
10.39040211 0.00014940 1.01689959
10.39179791 0.00015398 1.02967785
10.39319372 0.00014819 1.03446991
10.39458953 0.00015218 1.03226166
10.39598534 0.00014784 1.03914995
10.39738115 0.00015742 1.07989182
10.39877696 0.00015811 1.03352752
10.40017277 0.00015233 1.01752309
10.40156858 0.00015154 1.04509258
10.40296439 0.00015356 0.97410126
10.40436020 0.00014958 0.98255136
10.40575600 0.00013944 1.02337979
10.40715181 0.00014044 1.02192261
10.40854762 0.00014008 0.99197673
10.40994343 0.00014921 1.06750414
10.41133924 0.00015459 1.07235818
10.41273505 0.00014801 1.01782479
10.41413086 0.00014991 1.07086033
10.41552667 0.00015089 1.05461362
10.41692248 0.00014284 1.08900759
10.41831829 0.00014318 1.05556136
10.41971409 0.00014789 1.00058296
10.42110990 0.00014062 0.99702674
10.42250571 0.00014351 0.96433335
10.42390152 0.00013686 1.03191812
10.42529733 0.00014591 1.03877133
10.42669314 0.00014586 1.02037995
10.42808895 0.00013973 1.03667350
10.42948476 0.00014950 1.05471049
10.43088057 0.00014426 1.01140704
10.43227638 0.00013820 0.96860573
10.43367218 0.00014417 0.94867509
10.43506799 0.00014541 0.95441746
10.43646380 0.00014936 1.03105283
10.43785961 0.00014274 0.97213082
10.43925542 0.00014680 1.05105677
10.44065123 0.00014300 1.02627596
10.44204704 0.00013546 1.00163458
10.44344285 0.00013535 0.98404877
10.44483866 0.00013583 0.92677293
10.44623447 0.00014750 1.04096577
10.44763027 0.00013974 1.01013031
10.44902608 0.00013933 1.00151698
10.45042189 0.00013975 0.94371661
10.45181770 0.00014447 1.01161010
10.45321351 0.00014423 0.97619057
10.45460932 0.00013657 1.02254218
10.45600513 0.00004001 0.33502519
10.45740094 0.00013645 0.98489248
10.45879675 0.00014663 1.01000411
10.46019256 0.00013861 0.98755530
10.46158836 0.00013883 1.01789609
10.46298417 0.00014042 0.93601687
10.46437998 0.00013975 0.96831982
10.46577579 0.00014294 0.94174451
10.46717160 0.00013948 0.89560538
10.46856741 0.00013260 1.00455062
10.46996322 0.00013747 0.96234481
10.47135903 0.00013788 0.95158825
10.47275484 0.00014394 1.04072668
10.47415065 0.00014181 1.01163429
10.47554645 0.00014285 0.96259440
10.47694226 0.00013628 0.94230249
10.47833807 0.00014741 0.99522602
10.47973388 0.00012858 0.97669876
10.48112969 0.00013942 0.99517766
10.48252550 0.00014665 0.96540644
10.48392131 0.00013998 0.92433071
10.48531712 0.00013768 0.93191796
10.48671293 0.00013758 0.95229555
10.48810873 0.00013222 0.98209547
10.48950454 0.00013284 0.91261115
10.49090035 0.00013553 0.94380484
10.49229616 0.00013626 0.95378642
10.49369197 0.00014052 0.93074876
10.49508778 0.00013644 0.98414451
10.49648359 0.00013794 0.93700778
10.49787940 0.00013682 0.89832122
10.49927521 0.00013710 0.91668010
10.50067102 0.00013541 0.89243300
10.50206682 0.00013936 0.89745775
10.50346263 0.00013239 0.97638426
10.50485844 0.00013412 1.00150458
10.50625425 0.00013704 0.94224817
10.50765006 0.00013318 0.92240998
10.50904587 0.00014203 0.93591184
10.51044168 0.00013832 0.92494987
10.51183749 0.00013230 0.96718153
10.51323330 0.00013518 0.91760849
10.51462911 0.00013540 0.87432798
10.51602491 0.00014179 0.93311126
10.51742072 0.00013497 0.97454933
10.51881653 0.00013551 0.95365601
10.52021234 0.00013482 0.94739707
10.52160815 0.00013300 0.92600176
10.52300396 0.00013457 0.92333260
10.52439977 0.00014172 0.98565030
10.52579558 0.00013580 0.95158332
10.52719139 0.00012900 0.93549111
10.52858720 0.00014444 0.91079279
10.52998300 0.00013303 0.92317276
10.53137881 0.00013343 0.94629588
10.53277462 0.00014056 0.93428055
10.53417043 0.00012606 0.93670744
10.53556624 0.00013301 0.93953688
10.53696205 0.00013907 0.93298116
10.53835786 0.00013546 0.92630716
10.53975367 0.00013269 0.91656812
10.54114948 0.00013779 0.90573625
10.54254529 0.00013552 0.96793971
10.54394109 0.00013418 0.94886343
10.54533690 0.00013966 0.94881217
10.54673271 0.00013522 0.90372000
10.54812852 0.00013252 0.92327839
10.54952433 0.00013362 0.92017362
10.55092014 0.00013113 0.92350641
10.55231595 0.00013122 0.92773658
10.55371176 0.00013153 0.98380621
10.55510757 0.00013053 0.94965406
10.55650338 0.00013520 0.91077093
10.55789918 0.00013509 0.92463300
10.55929499 0.00014043 0.89895555
10.56069080 0.00014542 0.93373775
10.56208661 0.00013569 0.87881483
10.56348242 0.00014059 0.90106961
10.56487823 0.00012936 0.88577798
10.56627404 0.00013837 0.95269282
10.56766985 0.00013378 0.95275298
10.56906566 0.00013698 0.91085731
10.57046147 0.00013140 0.91469720
10.57185727 0.00013777 0.93341808
10.57325308 0.00013536 0.94489686
10.57464889 0.00013616 0.91332420
10.57604470 0.00013395 0.90178346
10.57744051 0.00013550 0.95613970
10.57883632 0.00013545 0.95563126
10.58023213 0.00013217 0.87790621
10.58162794 0.00012702 0.91617687
10.58302375 0.00013518 0.96896836
10.58441956 0.00012570 0.94109813
10.58581536 0.00012308 0.95026788
10.58721117 0.00012874 0.86904185
10.58860698 0.00012874 0.87994921
10.59000279 0.00013174 0.89946264
10.59139860 0.00013031 0.87743383
10.59279441 0.00013730 0.93641427
10.59419022 0.00012644 0.91923780
10.59558603 0.00012781 0.88821667
10.59698184 0.00013335 0.96182171
10.59837764 0.00013606 0.94298601
10.59977345 0.00013304 0.86058832
10.60116926 0.00013634 0.93122820
10.60256507 0.00012751 0.85429601
10.60396088 0.00013029 0.98953600
10.60535669 0.00013230 0.95437395
10.60675250 0.00013014 0.92714370
10.60814831 0.00013182 0.94045732
10.60954412 0.00013694 0.99815694
10.61093993 0.00012749 0.93069592
10.61233573 0.00013430 0.89724049
10.61373154 0.00012810 0.95794340
10.61512735 0.00012793 0.96320620
10.61652316 0.00012776 0.93761619
10.61791897 0.00013499 0.86720218
10.61931478 0.00013851 0.91269480
10.62071059 0.00013031 0.95098345
10.62210640 0.00013287 0.94631967
10.62350221 0.00013361 0.89733968
10.62489802 0.00012861 0.93437178
10.62629382 0.00013493 0.99079181
10.62768963 0.00013275 0.90504716
10.62908544 0.00013164 0.93130583
10.63048125 0.00012707 0.89237320
10.63187706 0.00013677 0.95316831
10.63327287 0.00012955 0.89146388
10.63466868 0.00013263 0.91154269
10.63606449 0.00013167 0.87867060
10.63746030 0.00013018 0.92762213
10.63885611 0.00012787 0.87324515
10.64025191 0.00012984 0.91821142
10.64164772 0.00013308 0.92947625
10.64304353 0.00012986 0.88026749
10.64443934 0.00012394 0.94980268
10.64583515 0.00014300 0.90673926
10.64723096 0.00013693 0.93202244
10.64862677 0.00012888 0.93779454
10.65002258 0.00013478 0.96848316
10.65141839 0.00013366 0.92182561
10.65281420 0.00013392 0.96528981
10.65421000 0.00013571 0.92920293
10.65560581 0.00013397 0.94705081
10.65700162 0.00013765 0.90011700
10.65839743 0.00013716 0.96860362
10.65979324 0.00013762 0.91527376
10.66118905 0.00014004 0.91399286
10.66258486 0.00013844 0.94110685
10.66398067 0.00013139 0.91893895
10.66537648 0.00013895 0.94049632
10.66677229 0.00014023 0.99294634
10.66816809 0.00013914 0.90079475
10.66956390 0.00013981 0.90429474
10.67095971 0.00013520 0.92912319
10.67235552 0.00013888 0.90405182
10.67375133 0.00013788 0.94624904
10.67514714 0.00012839 0.91415284
10.67654295 0.00013139 0.93630472
10.67793876 0.00013023 0.92981693
10.67933457 0.00013169 0.93303761
10.68073038 0.00013668 0.93562886
10.68212618 0.00013729 0.94113037
10.68352199 0.00013670 0.91242652
10.68491780 0.00013550 0.89752080
10.68631361 0.00013306 1.00263167
10.68770942 0.00014053 0.97291090
10.68910523 0.00012988 0.94283798
10.69050104 0.00013229 0.91195891
10.69189685 0.00014206 0.95789003
10.69329266 0.00013278 0.93591518
10.69468847 0.00013499 0.92452097
10.69608427 0.00013992 0.91690676
10.69748008 0.00013703 0.92137202
10.69887589 0.00013463 0.91294436
10.70027170 0.00014002 0.94532719
10.70166751 0.00013197 0.92501153
10.70306332 0.00013332 0.94138086
10.70445913 0.00013763 1.00852648
10.70585494 0.00013475 0.91890623
10.70725075 0.00013351 0.94570748
10.70864656 0.00013269 0.96301578
10.71004236 0.00013414 0.90297925
10.71143817 0.00013741 0.91069523
10.71283398 0.00013916 0.94508602
10.71422979 0.00013881 0.92554543
10.71562560 0.00013531 0.89483986
10.71702141 0.00013579 0.91861375
10.71841722 0.00013017 0.95972750
10.71981303 0.00013528 1.01332026
10.72120884 0.00013468 0.93682857
10.72260464 0.00013657 0.95724982
10.72400045 0.00013016 0.95050393
10.72539626 0.00013288 1.00500277
10.72679207 0.00014204 0.98083329
10.72818788 0.00013938 0.95184601
10.72958369 0.00013111 0.88570349
10.73097950 0.00014923 0.96125063
10.73237531 0.00013498 0.97598239
10.73377112 0.00013810 0.95465120
10.73516693 0.00013063 0.96776713
10.73656273 0.00013444 0.97515839
10.73795854 0.00013289 0.93328628
10.73935435 0.00013080 0.95461140
10.74075016 0.00013061 0.99531147
10.74214597 0.00012979 0.95741002
10.74354178 0.00013695 0.94897799
10.74493759 0.00013339 0.97747313
10.74633340 0.00014047 0.93999356
10.74772921 0.00012791 0.93964247
10.74912502 0.00013353 0.94284319
10.75052082 0.00014198 0.93357459
10.75191663 0.00013859 0.94873220
10.75331244 0.00013509 0.96975477
10.75470825 0.00014156 0.99680170
10.75610406 0.00013425 0.95648700
10.75749987 0.00013905 0.98403931
10.75889568 0.00012899 0.92431053
10.76029149 0.00013072 0.97217656
10.76168730 0.00013435 1.02390129
10.76308311 0.00013854 0.95158752
10.76447891 0.00013503 0.94098492
10.76587472 0.00013504 0.95085917
10.76727053 0.00013174 0.95805146
10.76866634 0.00013742 0.88323180
10.77006215 0.00013968 0.97871559
10.77145796 0.00013039 0.99478377
10.77285377 0.00000374 1.31772616
10.77424958 0.00013848 0.95503286
10.77564539 0.00013782 0.96114485
10.77704120 0.00013965 0.95287296
10.77843700 0.00013163 0.93601729
10.77983281 0.00013593 0.98581216
10.78122862 0.00012876 0.95002304
10.78262443 0.00014081 0.96085357
10.78402024 0.00013181 0.95797335
10.78541605 0.00013011 0.89494922
10.78681186 0.00013236 0.97805917
10.78820767 0.00013876 0.88976737
10.78960348 0.00014103 0.90764311
10.79099929 0.00013653 0.94567928
10.79239509 0.00014033 0.96419634
10.79379090 0.00013998 1.00154095
10.79518671 0.00013798 0.99178564
10.79658252 0.00013182 0.91901364
10.79797833 0.00013282 0.98474324
10.79937414 0.00014494 0.95005368
10.80076995 0.00013267 0.94742083
10.80216576 0.00013305 0.91815808
10.80356157 0.00013189 1.01594594
10.80495738 0.00013285 0.98228642
10.80635318 0.00013289 0.96790020
10.80774899 0.00013738 1.05809908
10.80914480 0.00013370 1.00663031
10.81054061 0.00013154 0.95984360
10.81193642 0.00013723 0.97606091
10.81333223 0.00013646 0.96409757
10.81472804 0.00013601 0.94564161
10.81612385 0.00012662 0.96354296
10.81751966 0.00013376 0.97528504
10.81891547 0.00013868 0.95168507
10.82031127 0.00012773 0.93814370
10.82170708 0.00012996 0.93622803
10.82310289 0.00013644 0.97040006
10.82449870 0.00013550 0.99597944
10.82589451 0.00013152 0.98271551
10.82729032 0.00013685 0.94750059
10.82868613 0.00014319 0.95783349
10.83008194 0.00013508 0.94869052
10.83147775 0.00013566 0.93308608
10.83287355 0.00013943 1.02507610
10.83426936 0.00013940 0.93893849
10.83566517 0.00013183 1.01641553
10.83706098 0.00013236 0.99438088
10.83845679 0.00013163 0.98312644
10.83985260 0.00013508 0.93318948
10.84124841 0.00013389 0.98963950
10.84264422 0.00014028 0.94109292
10.84404003 0.00013007 1.04147317
10.84543584 0.00014061 0.94248307
10.84683164 0.00013373 1.01133151
10.84822745 0.00013172 0.98280216
10.84962326 0.00014011 1.00034490
10.85101907 0.00013524 1.02268568
10.85241488 0.00012982 0.99382831
10.85381069 0.00013706 0.97642303
10.85520650 0.00013269 1.00658165
10.85660231 0.00013075 1.04777265
10.85799812 0.00013431 0.93689675
10.85939393 0.00013078 1.03122385
10.86078973 0.00013763 0.97576276
10.86218554 0.00013887 1.00305201
10.86358135 0.00012915 1.00943500
10.86497716 0.00013776 0.98678568
10.86637297 0.00013081 0.97721608
10.86776878 0.00012828 0.96908458
10.86916459 0.00013473 0.98130180
10.87056040 0.00012915 1.03982268
10.87195621 0.00013659 1.00508820
10.87335202 0.00013675 0.97711595
10.87474782 0.00013811 0.96028638
10.87614363 0.00013816 0.97718572
10.87753944 0.00013718 0.97729923
10.87893525 0.00013594 1.03278748
10.88033106 0.00013292 1.00174179
10.88172687 0.00013218 1.04929985
10.88312268 0.00013744 0.99902005
10.88451849 0.00013766 1.05420471
10.88591430 0.00013304 1.03213778
10.88731011 0.00013106 1.00911954
10.88870591 0.00013482 1.02510998
10.89010172 0.00013768 1.00778758
10.89149753 0.00013126 0.97661219
10.89289334 0.00013175 0.98305004
10.89428915 0.00013215 0.99235402
10.89568496 0.00013354 0.98153530
10.89708077 0.00013063 1.04761145
10.89847658 0.00013371 0.98945569
10.89987239 0.00013549 1.00593497
10.90126820 0.00012768 1.00385188
10.90266400 0.00013098 1.02444106
10.90405981 0.00012841 1.04451462
10.90545562 0.00012553 1.01738477
10.90685143 0.00012852 1.00747746
10.90824724 0.00012855 1.01104581
10.90964305 0.00013347 0.98989727
10.91103886 0.00012797 1.02112546
10.91243467 0.00012612 1.02493510
10.91383048 0.00012961 0.97333241
10.91522629 0.00013123 0.99137681
10.91662209 0.00012377 1.01746213
10.91801790 0.00012951 1.09710252
10.91941371 0.00013461 0.98086469
10.92080952 0.00012339 1.02599804
10.92220533 0.00013369 1.00187745
10.92360114 0.00012825 1.04644810
10.92499695 0.00013249 0.99166466
10.92639276 0.00013535 1.01277432
10.92778857 0.00013183 1.02814702
10.92918438 0.00013001 1.11835073
10.93058018 0.00012421 1.09272430
10.93197599 0.00011833 1.04339747
10.93337180 0.00013228 1.04761284
10.93476761 0.00012585 0.99873473
10.93616342 0.00012958 1.04306043
10.93755923 0.00012861 1.05197812
10.93895504 0.00012671 1.08272802
10.94035085 0.00013269 1.04055588
10.94174666 0.00012863 0.99608740
10.94314246 0.00012610 1.05037509
10.94453827 0.00012326 1.00613807
10.94593408 0.00012766 1.00894284
10.94732989 0.00013705 1.03046379
10.94872570 0.00012927 0.96478378
10.95012151 0.00013153 1.04010231
10.95151732 0.00012276 1.03944361
10.95291313 0.00012947 1.01366631
10.95430894 0.00012926 1.03423115
10.95570475 0.00012757 1.08608533
10.95710055 0.00012455 1.03714329
10.95849636 0.00012906 1.03038839
10.95989217 0.00012473 1.02579959
10.96128798 0.00012631 1.08987348
10.96268379 0.00012846 1.04331311
10.96407960 0.00012553 1.06565658
10.96547541 0.00013265 1.07803299
10.96687122 0.00012759 1.12427134
10.96826703 0.00012913 1.01536184
10.96966284 0.00012417 1.07570005
10.97105864 0.00013838 0.98863783
10.97245445 0.00012979 1.07538905
10.97385026 0.00013150 1.00679088
10.97524607 0.00012711 0.98127220
10.97664188 0.00012972 1.06411550
10.97803769 0.00012723 1.04656138
10.97943350 0.00012747 1.07319366
10.98082931 0.00013460 1.05422088
10.98222512 0.00012616 1.09208355
10.98362093 0.00012795 1.03436657
10.98501673 0.00013326 1.02767502
10.98641254 0.00013124 1.02934192
10.98780835 0.00012880 0.93392973
10.98920416 0.00012934 0.97356658
10.99059997 0.00013008 1.04433639
10.99199578 0.00012502 1.01611970
10.99339159 0.00012723 1.06863461
10.99478740 0.00012626 1.05611528
10.99618321 0.00012560 1.05480655
10.99757902 0.00012533 1.03628699
10.99897482 0.00013064 1.02496592
11.00037063 0.00012645 1.06734005
11.00176644 0.00012983 0.99423384
11.00316225 0.00012722 1.04340852
11.00455806 0.00012386 0.99371768
11.00595387 0.00013214 0.96946968
11.00734968 0.00012868 1.05867948
11.00874549 0.00013277 1.06188458
11.01014130 0.00012283 1.05420279
11.01153711 0.00012542 1.11792980
11.01293291 0.00012799 1.05504084
11.01432872 0.00012679 1.08628918
11.01572453 0.00012951 1.00259292
11.01712034 0.00012974 1.06848614
11.01851615 0.00012548 1.08298247
11.01991196 0.00013168 0.98962953
11.02130777 0.00013084 1.08906114
11.02270358 0.00012199 1.08145576
11.02409939 0.00012817 1.02103278
11.02549520 0.00012523 1.11378056
11.02689100 0.00012953 1.03135432
11.02828681 0.00013152 1.01850822
11.02968262 0.00012951 0.98699106
11.03107843 0.00012491 1.01773946
11.03247424 0.00012408 0.99907466
11.03387005 0.00012637 1.04234347
11.03526586 0.00012930 1.04880356
11.03666167 0.00012558 1.05349398
11.03805748 0.00012160 1.06444224
11.03945329 0.00012791 0.97839489
11.04084909 0.00012581 1.08345755
11.04224490 0.00012098 1.06871321
11.04364071 0.00013338 1.04938638
11.04503652 0.00012995 1.00250063
11.04643233 0.00012096 1.01602487
11.04782814 0.00012683 0.97143301
11.04922395 0.00012641 1.02757320
11.05061976 0.00012829 1.02419599
11.05201557 0.00012316 1.05678775
11.05341138 0.00012617 1.01071700
11.05480718 0.00013006 1.06122577
11.05620299 0.00012500 1.02884944
11.05759880 0.00011604 1.00762105
11.05899461 0.00012693 1.04719372
11.06039042 0.00012628 1.06077469
11.06178623 0.00011792 1.01529471
11.06318204 0.00012841 0.98182345
11.06457785 0.00012480 1.05028896
11.06597366 0.00012253 0.94203894
11.06736946 0.00013135 1.05627196
11.06876527 0.00012105 0.94438258
11.07016108 0.00012794 1.07699745
11.07155689 0.00013197 1.00871536
11.07295270 0.00012962 1.02330878
11.07434851 0.00013072 1.03519612
11.07574432 0.00011920 1.01275421
11.07714013 0.00012116 1.01873785
11.07853594 0.00012334 0.95407730
11.07993175 0.00013326 1.04786136
11.08132755 0.00012703 1.01627668
11.08272336 0.00012911 1.03140133
11.08411917 0.00012543 1.02122550
11.08551498 0.00012517 0.95342559
11.08691079 0.00012562 0.99328667
11.08830660 0.00012838 1.01215624
11.08970241 0.00001330 0.72021023
11.09109822 0.00012493 1.02998318
11.09249403 0.00012752 1.00030511
11.09388984 0.00012302 0.96937412
11.09528564 0.00011769 1.02781594
11.09668145 0.00012531 0.97548170
11.09807726 0.00012797 1.03074168
11.09947307 0.00013175 1.03407437
11.10086888 0.00012339 0.97380755
11.10226469 0.00011924 1.00994101
11.10366050 0.00012110 1.00005388
11.10505631 0.00012434 0.95868213
11.10645212 0.00012738 0.99319527
11.10784793 0.00012167 0.93842923
11.10924373 0.00013041 0.98037918
11.11063954 0.00013232 1.06940080
11.11203535 0.00013044 1.03608335
11.11343116 0.00011929 0.99751852
11.11482697 0.00012764 0.96854666
11.11622278 0.00012120 0.95092197
11.11761859 0.00012752 0.99254417
11.11901440 0.00012641 0.97944593
11.12041021 0.00012549 1.01849977
11.12180602 0.00012256 0.99019903
11.12320182 0.00012722 0.97710216
11.12459763 0.00012632 0.96671504
11.12599344 0.00012670 0.97044775
11.12738925 0.00012509 0.94543570
11.12878506 0.00012863 0.96811548
11.13018087 0.00012894 0.94280616
11.13157668 0.00013211 0.96782976
11.13297249 0.00011950 0.92476421
11.13436830 0.00012735 1.01118229
11.13576411 0.00013030 0.99585518
11.13715991 0.00012476 0.96876433
11.13855572 0.00012575 0.91160271
11.13995153 0.00012628 0.95470151
11.14134734 0.00012944 0.94151406
11.14274315 0.00012994 0.95140699
11.14413896 0.00013384 0.93959375
11.14553477 0.00012778 0.93947129
11.14693058 0.00012731 0.92486182
11.14832639 0.00012958 0.92533608
11.14972220 0.00013390 0.95283511
11.15111800 0.00012955 0.99003514
11.15251381 0.00012626 0.96174658
11.15390962 0.00012269 0.92753558
11.15530543 0.00012444 0.93747160
11.15670124 0.00012721 0.96891619
11.15809705 0.00013247 0.95521858
11.15949286 0.00012760 0.90777336
11.16088867 0.00011843 0.95475631
11.16228448 0.00013948 0.95799922
11.16368029 0.00012619 0.95524865
11.16507609 0.00013142 0.90537062
11.16647190 0.00013012 0.90182759
11.16786771 0.00012208 1.01195007
11.16926352 0.00012182 0.91681487
11.17065933 0.00013578 0.97701531
11.17205514 0.00012867 0.93963708
11.17345095 0.00012397 0.97326756
11.17484676 0.00012931 0.96670340
11.17624257 0.00012456 0.94687880
11.17763837 0.00012984 0.93919788
11.17903418 0.00013400 0.92118289
11.18042999 0.00012512 0.94449688
11.18182580 0.00013144 0.94349304
11.18322161 0.00012438 0.89228005
11.18461742 0.00012295 0.90148627
11.18601323 0.00012728 0.87808303
11.18740904 0.00012621 0.94588126
11.18880485 0.00012974 0.92557858
11.19020066 0.00013125 0.94243022
11.19159646 0.00012785 0.91971343
11.19299227 0.00013557 0.91663171
11.19438808 0.00013403 0.99655596
11.19578389 0.00013214 0.94444918
11.19717970 0.00012979 0.88606753
11.19857551 0.00012830 0.95696866
11.19997132 0.00012984 0.93838107
11.20136713 0.00013028 0.91648010
11.20276294 0.00013204 0.92154703
11.20415875 0.00012710 0.95798610
11.20555455 0.00013186 0.91585682
11.20695036 0.00013182 0.94944861
11.20834617 0.00012867 0.94248033
11.20974198 0.00012762 0.91195306
11.21113779 0.00012796 0.87268437
11.21253360 0.00012965 0.89791982
11.21392941 0.00012675 0.91814314
11.21532522 0.00012655 0.90761942
11.21672103 0.00013517 0.94181140
11.21811684 0.00012187 0.92956927
11.21951264 0.00012191 0.92964773
11.22090845 0.00012616 0.94553009
11.22230426 0.00012204 0.94581186
11.22370007 0.00012810 0.93057723
11.22509588 0.00012540 0.88528635
11.22649169 0.00013344 0.98467519
11.22788750 0.00012587 0.91138816
11.22928331 0.00012318 0.92716158
11.23067912 0.00013075 0.93758522
11.23207493 0.00013259 0.93371679
11.23347073 0.00012522 0.90169150
11.23486654 0.00013138 0.92623905
11.23626235 0.00012717 0.89349532
11.23765816 0.00012416 0.89633284
11.23905397 0.00012630 0.98601266
11.24044978 0.00012593 0.91328267
11.24184559 0.00012756 0.90459220
11.24324140 0.00013312 0.91220474
11.24463721 0.00012485 0.89901745
11.24603302 0.00013128 0.93137063
11.24742882 0.00012462 0.90575483
11.24882463 0.00013022 0.91014839
11.25022044 0.00012553 0.89551890
11.25161625 0.00012696 0.89937438
11.25301206 0.00013413 0.97158374
11.25440787 0.00012289 0.87254474
11.25580368 0.00012179 0.86882837
11.25719949 0.00013610 0.91360474
11.25859530 0.00012631 0.91839146
11.25999111 0.00012753 0.92455853
11.26138691 0.00013133 0.95046090
11.26278272 0.00013063 0.95104746
11.26417853 0.00012852 0.92506543
11.26557434 0.00013120 0.94287926
11.26697015 0.00012224 0.93780107
11.26836596 0.00012943 0.95140056
11.26976177 0.00012699 0.89944662
11.27115758 0.00012583 0.91833717
11.27255339 0.00013108 0.91875562
11.27394920 0.00012157 0.95184027
11.27534500 0.00012684 0.94419939
11.27674081 0.00012381 0.95476442
11.27813662 0.00012247 0.91761203
11.27953243 0.00013452 0.91246005
11.28092824 0.00013233 0.91299974
11.28232405 0.00012885 0.97273681
11.28371986 0.00012885 0.90374159
11.28511567 0.00013441 0.91993752
11.28651148 0.00012930 0.91523894
11.28790728 0.00013470 0.88487689
11.28930309 0.00013195 0.93640860
11.29069890 0.00013042 0.95792272
11.29209471 0.00012416 0.94582198
11.29349052 0.00013281 0.93570150
11.29488633 0.00013300 0.90178538
11.29628214 0.00013319 0.91343444
11.29767795 0.00013215 0.94428028
11.29907376 0.00013604 0.95927381
11.30046957 0.00013984 1.00096751
11.30186537 0.00013786 0.95989043
11.30326118 0.00013122 0.97449765
11.30465699 0.00013049 0.92705999
11.30605280 0.00013381 0.94192570
11.30744861 0.00012925 0.92038295
11.30884442 0.00012622 0.96614088
11.31024023 0.00012840 0.96360009
11.31163604 0.00012671 0.95842184
11.31303185 0.00012492 0.92051188
11.31442766 0.00012715 0.92499886
11.31582346 0.00013308 0.96958492
11.31721927 0.00013091 0.97472217
11.31861508 0.00013230 0.95746069
11.32001089 0.00012819 0.92652638
11.32140670 0.00013304 1.00870432
11.32280251 0.00012823 0.95163040
11.32419832 0.00012519 0.93084282
11.32559413 0.00013321 0.94702965
11.32698994 0.00013111 0.97082435
11.32838575 0.00013066 0.96276143
11.32978155 0.00013742 1.00531293
11.33117736 0.00013026 0.98510234
11.33257317 0.00013109 1.01733849
11.33396898 0.00013923 1.00264267
11.33536479 0.00012818 0.99848430
11.33676060 0.00013386 0.99466229
11.33815641 0.00013871 0.98115921
11.33955222 0.00012957 1.00732695
11.34094803 0.00012709 0.95535396
11.34234384 0.00012918 0.98836455
11.34373964 0.00012856 0.98777480
11.34513545 0.00013135 1.00233637
11.34653126 0.00013532 0.98934036
11.34792707 0.00013358 0.97198909
11.34932288 0.00012984 1.03848553
11.35071869 0.00013020 0.99982770
11.35211450 0.00012700 1.00350705
11.35351031 0.00012583 0.98099542
11.35490612 0.00012812 0.96177403
11.35630193 0.00012230 1.01530974
11.35769773 0.00012795 1.03447570
11.35909354 0.00013029 0.99426215
11.36048935 0.00014045 1.03206412
11.36188516 0.00013396 0.96494071
11.36328097 0.00012292 0.97825884
11.36467678 0.00013457 1.02948530
11.36607259 0.00012315 1.06347822
11.36746840 0.00013345 1.03381880
11.36886421 0.00012826 1.01692052
11.37026002 0.00012469 1.03545878
11.37165582 0.00013143 0.93092466
11.37305163 0.00012841 1.02485689
11.37444744 0.00012528 1.00422848
11.37584325 0.00012743 0.98540143
11.37723906 0.00012931 0.96739916
11.37863487 0.00012939 1.02785621
11.38003068 0.00013395 1.00415654
11.38142649 0.00012431 1.06110836
11.38282230 0.00012515 1.01199067
11.38421811 0.00013266 1.04044700
11.38561391 0.00013490 1.01598393
11.38700972 0.00012766 1.00011600
11.38840553 0.00013730 1.03021823
11.38980134 0.00013176 0.97455439
11.39119715 0.00013057 0.98518285
11.39259296 0.00013240 1.01446752
11.39398877 0.00012555 1.01944288
11.39538458 0.00012598 1.01312804
11.39678039 0.00013693 1.01081042
11.39817620 0.00013388 1.07982370
11.39957200 0.00012857 1.01764808
11.40096781 0.00012818 1.01956490
11.40236362 0.00013359 1.08645467
11.40375943 0.00012924 1.00787057
11.40515524 0.00013218 1.01194865
11.40655105 0.00008683 0.26688095
11.40794686 0.00012957 1.03149454
11.40934267 0.00013436 1.02999110
11.41073848 0.00013245 0.99990706
11.41213428 0.00013119 1.12451778
11.41353009 0.00013378 1.02758312
11.41492590 0.00013111 1.08659568
11.41632171 0.00012967 1.00924169
11.41771752 0.00013099 1.02817712
11.41911333 0.00012666 1.07174830
11.42050914 0.00012735 1.15086622
11.42190495 0.00012926 1.10034531
11.42330076 0.00012675 1.10440408
11.42469657 0.00012284 1.07398460
11.42609237 0.00013075 1.05511267
11.42748818 0.00012933 1.06718998
11.42888399 0.00013532 1.06553835
11.43027980 0.00012210 1.04050711
11.43167561 0.00012328 1.10550743
11.43307142 0.00013514 1.02815424
11.43446723 0.00013033 1.09078323
11.43586304 0.00013002 1.03249950
11.43725885 0.00012912 1.11280995
11.43865466 0.00012282 1.10689042
11.44005046 0.00012966 1.14624354
11.44144627 0.00012938 1.10182244
11.44284208 0.00012908 0.99844539
11.44423789 0.00012690 1.12738932
11.44563370 0.00013076 1.03509831
11.44702951 0.00013333 1.15666545
11.44842532 0.00013196 1.05685412
11.44982113 0.00012170 1.09093350
11.45121694 0.00013052 1.09111099
11.45261275 0.00012858 1.02890531
11.45400855 0.00012569 1.07485263
11.45540436 0.00012665 1.02729774
11.45680017 0.00013106 1.06930091
11.45819598 0.00012955 1.11749705
11.45959179 0.00012732 1.04185973
11.46098760 0.00012824 1.13155210
11.46238341 0.00014031 1.13859569
11.46377922 0.00012844 1.05782805
11.46517503 0.00013099 1.09736581
11.46657084 0.00013669 1.09516832
11.46796664 0.00013128 1.03065623
11.46936245 0.00012477 1.09474561
11.47075826 0.00013271 1.05136324
11.47215407 0.00012380 1.05285666
11.47354988 0.00012776 1.17261664
11.47494569 0.00013447 1.06939182
11.47634150 0.00013219 1.12059162
11.47773731 0.00012697 1.08016924
11.47913312 0.00013559 1.06385165
11.48052893 0.00012568 1.07268708
11.48192473 0.00012738 1.05148986
11.48332054 0.00013290 1.10547425
11.48471635 0.00012806 1.04111163
11.48611216 0.00012736 1.06389779
11.48750797 0.00013677 1.10515904
11.48890378 0.00012536 1.01665616
11.49029959 0.00012707 1.01929168
11.49169540 0.00012519 1.08958800
11.49309121 0.00013270 1.06407404
11.49448702 0.00013095 1.05011704
11.49588282 0.00013387 1.11133582
11.49727863 0.00012623 1.07716638
11.49867444 0.00012583 1.17013364
11.50007025 0.00012564 1.08581541
11.50146606 0.00013039 1.09982167
11.50286187 0.00012549 1.07007351
11.50425768 0.00012336 1.05712236
11.50565349 0.00012814 1.02950322
11.50704930 0.00013514 1.09985866
11.50844511 0.00012694 1.08547740
11.50984091 0.00013077 1.08254311
11.51123672 0.00013102 1.05856127
11.51263253 0.00013888 0.99536333
11.51402834 0.00013400 1.08865773
11.51542415 0.00013060 0.99507626
11.51681996 0.00012753 1.06203579
11.51821577 0.00012510 1.02708298
11.51961158 0.00012694 1.07300705
11.52100739 0.00012169 1.08394463
11.52240319 0.00012616 1.08444063
11.52379900 0.00013296 1.06077897
11.52519481 0.00013142 0.96657522
11.52659062 0.00012930 1.05244676
11.52798643 0.00012712 1.06358510
11.52938224 0.00012108 1.02861728
11.53077805 0.00013051 1.07297786
11.53217386 0.00012798 1.04523143
11.53356967 0.00012520 1.10435281
11.53496548 0.00012012 1.04170600
11.53636128 0.00011786 1.03834500
11.53775709 0.00012410 1.07871931
11.53915290 0.00011876 1.00675565
11.54054871 0.00012498 1.04907391
11.54194452 0.00012449 1.11197637
11.54334033 0.00013213 1.02421607
11.54473614 0.00012398 1.05897111
11.54613195 0.00011960 1.07755119
11.54752776 0.00012508 1.01880126
11.54892357 0.00012758 1.04890103
11.55031937 0.00012987 1.04462624
11.55171518 0.00013024 1.01576981
11.55311099 0.00012340 1.07537567
11.55450680 0.00012578 1.09794637
11.55590261 0.00013080 0.99576694
11.55729842 0.00012537 1.01902377
11.55869423 0.00012846 1.00785959
11.56009004 0.00012369 0.99639672
11.56148585 0.00012931 1.00950113
11.56288166 0.00012839 1.02794699
11.56427746 0.00012600 0.98628357
11.56567327 0.00011759 1.03288719
11.56706908 0.00012763 1.00622185
11.56846489 0.00012138 0.97707715
11.56986070 0.00012477 1.06347574
11.57125651 0.00012304 1.02898034
11.57265232 0.00012698 0.98701379
11.57404813 0.00012616 0.99765873
11.57544394 0.00012148 1.04566141
11.57683975 0.00011796 0.99714645
11.57823555 0.00012623 1.02757530
11.57963136 0.00012480 1.02185807
11.58102717 0.00013159 0.96835049
11.58242298 0.00012712 0.94981298
11.58381879 0.00012519 0.96985208
11.58521460 0.00012341 1.03223488
11.58661041 0.00012425 1.01973509
11.58800622 0.00012293 1.02605407
11.58940203 0.00012813 1.01887793
11.59079784 0.00011656 1.02388575
11.59219364 0.00012304 0.98801634
11.59358945 0.00012126 1.04361805
11.59498526 0.00011723 1.05876877
11.59638107 0.00012955 1.03234060
11.59777688 0.00012364 0.88181978
11.59917269 0.00012737 0.96048720
11.60056850 0.00012072 0.99070329
11.60196431 0.00012377 1.06302204
11.60336012 0.00012447 0.96638194
11.60475593 0.00013018 1.04812485
11.60615173 0.00012519 0.99275461
11.60754754 0.00012727 0.99136496
11.60894335 0.00011818 0.94019571
11.61033916 0.00012697 0.94191814
11.61173497 0.00012385 0.93259765
11.61313078 0.00012578 1.01248424
11.61452659 0.00012237 0.93805838
11.61592240 0.00012379 0.96158928
11.61731821 0.00012834 1.01329963
11.61871402 0.00012675 0.94731212
11.62010982 0.00012952 1.01543184
11.62150563 0.00012266 0.99459639
11.62290144 0.00012579 0.92839664
11.62429725 0.00012420 0.96622425
11.62569306 0.00011708 0.96929688
11.62708887 0.00011778 0.90465236
11.62848468 0.00012165 0.95493855
11.62988049 0.00012012 0.93911137
11.63127630 0.00012253 0.88734945
11.63267210 0.00012260 0.96181169
11.63406791 0.00012260 0.92804285
11.63546372 0.00013238 0.94841857
11.63685953 0.00011552 0.94865396
11.63825534 0.00012528 0.98555962
11.63965115 0.00012510 0.88641869
11.64104696 0.00011923 0.96122777
11.64244277 0.00012479 0.92540750
11.64383858 0.00012048 0.93268586
11.64523439 0.00011788 0.87111835
11.64663019 0.00012311 0.98913154
11.64802600 0.00012243 0.93585989
11.64942181 0.00012257 0.93592656
11.65081762 0.00013058 0.89843768
11.65221343 0.00011549 0.95645426
11.65360924 0.00012497 0.92075635
11.65500505 0.00012492 0.94293146
11.65640086 0.00011738 0.95751818
11.65779667 0.00011781 0.91237962
11.65919248 0.00012133 0.91580589
11.66058828 0.00011927 0.94496236
11.66198409 0.00012688 0.96892073
11.66337990 0.00012279 0.94923517
11.66477571 0.00012378 0.92057719
11.66617152 0.00012328 0.87853383
11.66756733 0.00011989 0.95978416
11.66896314 0.00012374 0.86495517
11.67035895 0.00012029 0.93414508
11.67175476 0.00012473 0.93823413
11.67315057 0.00011685 0.89607967
11.67454637 0.00011513 0.92012479
11.67594218 0.00012166 0.86190369
11.67733799 0.00012389 0.92009982
11.67873380 0.00012378 0.92518447
11.68012961 0.00011985 0.92027868
11.68152542 0.00012812 0.91813372
11.68292123 0.00011870 0.88173183
11.68431704 0.00012767 0.89939015
11.68571285 0.00011591 0.91202948
11.68710866 0.00012025 0.93928504
11.68850446 0.00011669 0.88219029
11.68990027 0.00012444 0.90297985
11.69129608 0.00011748 0.93598109
11.69269189 0.00011848 0.97688339
11.69408770 0.00012142 0.93507639
11.69548351 0.00011214 0.89460216
11.69687932 0.00012671 0.90503022
11.69827513 0.00011654 0.89221706
11.69967094 0.00011191 0.90559203
11.70106675 0.00012861 0.94634324
11.70246255 0.00011893 0.91537047
11.70385836 0.00012242 0.89710342
11.70525417 0.00011827 0.91936372
11.70664998 0.00012370 0.92192394
11.70804579 0.00011720 0.91951424
11.70944160 0.00011515 0.95672005
11.71083741 0.00011977 0.91191570
11.71223322 0.00012056 0.94654925
11.71362903 0.00012145 0.89190412
11.71502484 0.00011757 0.92478656
11.71642064 0.00012001 0.92427528
11.71781645 0.00012045 0.92112990
11.71921226 0.00012444 0.93774366
11.72060807 0.00012398 0.91112134
11.72200388 0.00011951 0.90404550
11.72339969 0.00003715 0.15899143
11.72479550 0.00012104 0.90834560
11.72619131 0.00011867 0.90977880
11.72758712 0.00012389 0.94857151
11.72898293 0.00012150 0.95627073
11.73037873 0.00012397 0.88594762
11.73177454 0.00011536 0.96811305
11.73317035 0.00012432 0.89769860
11.73456616 0.00011803 0.97324361
11.73596197 0.00011092 0.92369255
11.73735778 0.00012137 0.94205341
11.73875359 0.00011969 0.96339261
11.74014940 0.00011554 0.86882048
11.74154521 0.00012125 0.87056772
11.74294102 0.00012203 0.92807889
11.74433682 0.00012280 0.92171226
11.74573263 0.00011679 0.94963689
11.74712844 0.00011167 0.90635342
11.74852425 0.00012135 0.94304097
11.74992006 0.00012633 0.87851735
11.75131587 0.00012150 0.88997542
11.75271168 0.00011652 0.91364942
11.75410749 0.00012481 0.93885280
11.75550330 0.00011146 0.93146109
11.75689910 0.00011337 0.89159343
11.75829491 0.00012377 0.86317884
11.75969072 0.00011888 0.94887743
11.76108653 0.00012249 0.93760761
11.76248234 0.00012327 1.00159838
11.76387815 0.00011422 0.96225212
11.76527396 0.00012429 0.92383951
11.76666977 0.00011571 0.93320540
11.76806558 0.00011920 0.95647617
11.76946139 0.00012491 0.93428522
11.77085719 0.00011995 0.97956261
11.77225300 0.00011471 0.87235375
11.77364881 0.00012468 0.92412362
11.77504462 0.00012419 0.92579873
11.77644043 0.00011710 0.91287721
11.77783624 0.00011793 0.89658971
11.77923205 0.00011954 0.92169986
11.78062786 0.00012164 0.93580143
11.78202367 0.00012166 0.90255876
11.78341948 0.00012423 0.90633518
11.78481528 0.00012711 0.91038959
11.78621109 0.00011299 0.91903218
11.78760690 0.00012159 0.92755025
11.78900271 0.00011643 0.91252914
11.79039852 0.00011672 0.95780414
11.79179433 0.00012467 0.97359235
11.79319014 0.00012641 1.00365711
11.79458595 0.00011920 0.97862959
11.79598176 0.00012424 0.89903160
11.79737757 0.00011584 0.97301470
11.79877337 0.00011951 0.93926406
11.80016918 0.00012179 0.96115505
11.80156499 0.00012125 0.97024121
11.80296080 0.00011965 0.96053555
11.80435661 0.00013212 0.97206271
11.80575242 0.00012037 0.92339713
11.80714823 0.00012066 0.88915032
11.80854404 0.00011737 0.92444663
11.80993985 0.00012387 0.93608910
11.81133566 0.00012520 0.99738433
11.81273146 0.00012715 0.92874585
11.81412727 0.00011598 0.97798014
11.81552308 0.00011623 0.93998791
11.81691889 0.00011766 0.95736837
11.81831470 0.00011302 0.94925863
11.81971051 0.00011761 0.89831920
11.82110632 0.00011847 0.97642324
11.82250213 0.00012263 1.00301593
11.82389794 0.00012002 0.99125335
11.82529375 0.00012218 0.97856223
11.82668955 0.00012147 0.98062044
11.82808536 0.00012194 0.95142120
11.82948117 0.00012437 0.94720650
11.83087698 0.00012429 0.95977139
11.83227279 0.00012277 0.94372876
11.83366860 0.00011691 0.91702126
11.83506441 0.00012296 0.96314562
11.83646022 0.00012592 0.99978394
11.83785603 0.00011449 1.00809284
11.83925184 0.00011776 0.94811493
11.84064764 0.00012196 1.00816062
11.84204345 0.00012446 0.94034627
11.84343926 0.00011719 0.93825273
11.84483507 0.00011672 1.01773551
11.84623088 0.00011518 0.97012974
11.84762669 0.00011822 0.98256971
11.84902250 0.00011842 0.95844294
11.85041831 0.00012176 0.93026074
11.85181412 0.00011521 0.97857753
11.85320993 0.00012033 1.01024947
11.85460573 0.00012132 0.99319171
11.85600154 0.00010903 1.03236561
11.85739735 0.00012026 0.95837957
11.85879316 0.00011757 0.95232531
11.86018897 0.00011920 1.00596164
11.86158478 0.00011705 0.99187489
11.86298059 0.00011614 0.99805396
11.86437640 0.00011529 0.99583168
11.86577221 0.00011924 1.00567518
11.86716801 0.00011997 0.99807593
11.86856382 0.00011865 1.01071914
11.86995963 0.00011656 1.02904590
11.87135544 0.00011557 1.05543922
11.87275125 0.00011889 0.98700165
11.87414706 0.00011324 0.96480398
11.87554287 0.00011452 0.98313391
11.87693868 0.00011325 0.92257270
11.87833449 0.00011632 0.98998813
11.87973030 0.00011267 1.03886886
11.88112610 0.00011436 1.02915511
11.88252191 0.00011804 0.99637380
11.88391772 0.00011586 1.01717506
11.88531353 0.00011643 0.96805289
11.88670934 0.00011460 0.94156823
11.88810515 0.00012060 1.01009669
11.88950096 0.00011668 1.06609521
11.89089677 0.00011746 1.04624063
11.89229258 0.00011755 1.02254339
11.89368839 0.00011886 1.04621276
11.89508419 0.00011766 0.95450318
11.89648000 0.00011900 0.99832094
11.89787581 0.00011839 1.03344056
11.89927162 0.00011839 0.95013860
11.90066743 0.00011648 1.04512764
11.90206324 0.00011481 1.02916024
11.90345905 0.00011695 0.98636404
11.90485486 0.00011723 1.02897414
11.90625067 0.00011587 1.01418465
11.90764648 0.00011376 1.00905419
11.90904228 0.00010937 1.00037419
11.91043809 0.00011735 1.03159392
11.91183390 0.00011373 1.01207426
11.91322971 0.00012245 1.04279490
11.91462552 0.00011538 1.06172881
11.91602133 0.00011726 1.04186880
11.91741714 0.00011923 1.03388037
11.91881295 0.00011785 0.98227465
11.92020876 0.00011705 1.06832280
11.92160457 0.00011697 1.08816559
11.92300037 0.00011801 1.06135630
11.92439618 0.00011833 1.01130814
11.92579199 0.00011451 1.00622340
11.92718780 0.00011462 1.01116476
11.92858361 0.00011844 0.99829231
11.92997942 0.00011771 0.98472969
11.93137523 0.00012269 1.02952540
11.93277104 0.00011885 1.01094496
11.93416685 0.00011828 1.06422648
11.93556266 0.00011766 1.00656066
11.93695846 0.00011965 1.05247286
11.93835427 0.00011951 1.08084436
11.93975008 0.00012362 1.05194766
11.94114589 0.00011229 1.00356853
11.94254170 0.00011300 1.00238390
11.94393751 0.00011878 0.98720331
11.94533332 0.00011171 1.02724139
11.94672913 0.00011767 1.08074905
11.94812494 0.00011584 1.01136612
11.94952075 0.00011670 1.02261317
11.95091655 0.00012120 0.98291705
11.95231236 0.00011438 1.03879240
11.95370817 0.00011604 0.99563838
11.95510398 0.00011920 0.95674204
11.95649979 0.00011773 1.07035166
11.95789560 0.00011624 1.02812419
11.95929141 0.00011819 1.08462329
11.96068722 0.00011962 1.02877279
11.96208303 0.00011318 0.98301478
11.96347884 0.00011796 1.05234925
11.96487464 0.00011923 1.01991774
11.96627045 0.00011628 1.02331333
11.96766626 0.00012025 0.98684975
11.96906207 0.00011658 0.98989548
11.97045788 0.00012011 1.02291301
11.97185369 0.00011981 1.03977591
11.97324950 0.00011936 1.03998021
11.97464531 0.00011319 1.01417568
11.97604112 0.00011445 1.04414933
11.97743692 0.00011609 0.99518329
11.97883273 0.00012059 0.95574459
11.98022854 0.00012096 1.03483980
11.98162435 0.00012050 0.94110271
11.98302016 0.00011736 1.01868657
11.98441597 0.00011694 1.00675360
11.98581178 0.00011096 1.01889739
11.98720759 0.00011388 0.98392472
11.98860340 0.00011394 1.01028722
11.98999921 0.00011597 1.01040981
11.99139501 0.00011099 1.04701225
11.99279082 0.00011400 0.99523643
11.99418663 0.00012273 1.05641678
11.99558244 0.00011566 1.04366013
11.99697825 0.00010969 0.98743191
11.99837406 0.00011906 1.00507383
11.99976987 0.00011170 1.03409394
12.00116568 0.00011852 0.98122478
12.00256149 0.00011555 1.03961005
12.00395730 0.00011198 1.02958401
12.00535310 0.00012075 1.08735308
12.00674891 0.00011521 0.99321397
12.00814472 0.00011070 0.96523501
12.00954053 0.00011645 0.96018178
12.01093634 0.00011292 1.01164878
12.01233215 0.00011338 1.00857097
12.01372796 0.00012372 1.00972416
12.01512377 0.00011748 1.08800086
12.01651958 0.00010903 0.99362661
12.01791539 0.00011634 1.02256008
12.01931119 0.00011428 1.05763318
12.02070700 0.00011371 1.07820110
12.02210281 0.00012013 1.01195592
12.02349862 0.00011276 1.03429573
12.02489443 0.00011814 1.03512626
12.02629024 0.00011293 1.02256557
12.02768605 0.00011446 1.05363429
12.02908186 0.00011502 1.02593176
12.03047767 0.00011792 1.01481130
12.03187348 0.00011064 1.03638429
12.03326928 0.00011235 0.99603620
12.03466509 0.00011671 1.00563553
12.03606090 0.00012072 1.02974584
12.03745671 0.00012088 1.00241069
12.03885252 0.00011032 0.98312106
12.04024833 0.00005413 3.21992550
12.04164414 0.00011175 1.01085648
12.04303995 0.00011977 1.00723582
12.04443576 0.00011985 1.02245606
12.04583157 0.00011425 1.05416963
12.04722737 0.00011459 0.99101254
12.04862318 0.00011704 0.94559351
12.05001899 0.00012306 1.05818937
12.05141480 0.00011379 1.03209112
12.05281061 0.00010656 1.00554913
12.05420642 0.00011277 0.97026118
12.05560223 0.00011527 1.01651222
12.05699804 0.00011992 0.99309514
12.05839385 0.00011549 1.05918665
12.05978966 0.00011912 0.95562038
12.06118546 0.00011866 1.05999997
12.06258127 0.00012898 0.97134499
12.06397708 0.00010749 1.03176855
12.06537289 0.00011545 1.03500741
12.06676870 0.00011877 0.98688196
12.06816451 0.00011590 1.00919994
12.06956032 0.00012268 1.01146842
12.07095613 0.00011502 1.02357198
12.07235194 0.00010540 0.99741334
12.07374775 0.00011475 1.06480164
12.07514355 0.00011664 0.98290764
12.07653936 0.00011433 1.08006806
12.07793517 0.00011496 1.05244980
12.07933098 0.00011422 1.02783441
12.08072679 0.00011497 1.01156285
12.08212260 0.00011966 1.03709263
12.08351841 0.00011543 0.99646902
12.08491422 0.00012382 0.97100453
12.08631003 0.00011594 0.98306895
12.08770584 0.00011430 1.01039871
12.08910164 0.00011565 0.98375905
12.09049745 0.00011609 1.03599924
12.09189326 0.00011738 1.03954624
12.09328907 0.00011224 1.03745481
12.09468488 0.00011242 1.08243231
12.09608069 0.00012159 0.95714853
12.09747650 0.00011952 0.99075366
12.09887231 0.00011961 1.01574671
12.10026812 0.00011853 1.00200772
12.10166392 0.00012369 0.98967695
12.10305973 0.00011569 0.92417490
12.10445554 0.00011377 0.96347431
12.10585135 0.00011587 0.99905580
12.10724716 0.00011282 0.95813103
12.10864297 0.00011868 0.99462631
12.11003878 0.00011687 1.07886753
12.11143459 0.00011778 1.01587684
12.11283040 0.00011925 1.03185615
12.11422621 0.00011300 0.97922614
12.11562201 0.00011531 1.03446245
12.11701782 0.00012336 0.96888463
12.11841363 0.00011135 1.00114748
12.11980944 0.00011737 1.01531779
12.12120525 0.00012025 1.01132848
12.12260106 0.00011445 1.02960455
12.12399687 0.00011587 1.01703883
12.12539268 0.00011998 1.02585489
12.12678849 0.00011649 0.99446647
12.12818430 0.00012222 0.98321813
12.12958010 0.00011392 0.94161182
12.13097591 0.00011509 0.98976184
12.13237172 0.00011901 1.03342655
12.13376753 0.00011059 0.98171630
12.13516334 0.00011490 1.02191282
12.13655915 0.00011610 0.99539035
12.13795496 0.00011395 1.02402207
12.13935077 0.00011306 1.03571348
12.14074658 0.00012005 0.93837525
12.14214239 0.00011500 1.03033290
12.14353819 0.00011408 1.01305278
12.14493400 0.00011923 1.01296578
12.14632981 0.00012318 0.99743787
12.14772562 0.00011967 0.99164814
12.14912143 0.00011511 1.02980547
12.15051724 0.00011553 1.02260385
12.15191305 0.00011204 1.02245775
12.15330886 0.00012090 1.02957399
12.15470467 0.00011118 0.97091653
12.15610048 0.00011648 0.97440006
12.15749628 0.00011424 1.03063672
12.15889209 0.00012389 1.02345039
12.16028790 0.00011241 1.06923974
12.16168371 0.00011480 1.04755393
12.16307952 0.00011824 1.05582684
12.16447533 0.00011817 0.98293106
12.16587114 0.00011584 1.00222917
12.16726695 0.00012075 0.95267133
12.16866276 0.00011324 1.04650050
12.17005857 0.00010950 1.03318187
12.17145437 0.00011486 1.02422294
12.17285018 0.00010794 1.01711942
12.17424599 0.00011606 1.04683196
12.17564180 0.00011621 1.07435911
12.17703761 0.00011291 1.07414665
12.17843342 0.00010647 1.00634130
12.17982923 0.00011274 1.01924192
12.18122504 0.00011547 1.02206460
12.18262085 0.00011482 1.00269109
12.18401666 0.00011588 1.00965664
12.18541246 0.00011814 0.97063509
12.18680827 0.00011258 1.11353949
12.18820408 0.00010897 1.01320044
12.18959989 0.00012042 1.08090884
12.19099570 0.00011342 1.00317707
12.19239151 0.00011515 1.02846822
12.19378732 0.00010937 1.04054781
12.19518313 0.00010967 1.02368759
12.19657894 0.00011489 1.01328238
12.19797475 0.00011100 1.05564358
12.19937055 0.00011335 1.06298033
12.20076636 0.00011563 1.00706728
12.20216217 0.00011454 1.07672843
12.20355798 0.00011756 1.02076446
12.20495379 0.00011080 0.95807022
12.20634960 0.00011306 1.02984210
12.20774541 0.00011238 1.02634730
12.20914122 0.00011540 1.05044818
12.21053703 0.00011025 1.02830598
12.21193283 0.00011480 1.00693862
12.21332864 0.00010886 1.00754546
12.21472445 0.00010895 1.09496726
12.21612026 0.00011150 1.05395851
12.21751607 0.00011251 1.01346196
12.21891188 0.00010648 1.02616341
12.22030769 0.00011814 1.05160800
12.22170350 0.00011096 0.99847554
12.22309931 0.00010729 1.05692595
12.22449512 0.00010887 1.02360699
12.22589092 0.00010593 1.03990029
12.22728673 0.00011023 1.04779103
12.22868254 0.00010773 1.05111123
12.23007835 0.00011152 1.02019129
12.23147416 0.00011185 1.05933920
12.23286997 0.00011251 1.00524639
12.23426578 0.00011227 1.09458146
12.23566159 0.00011140 1.01349611
12.23705740 0.00010929 1.03479629
12.23845321 0.00011721 1.04638535
12.23984901 0.00011079 1.09856404
12.24124482 0.00011323 1.07450937
12.24264063 0.00011231 1.16727863
12.24403644 0.00011554 1.03062690
12.24543225 0.00010914 1.03611882
12.24682806 0.00010615 1.09285612
12.24822387 0.00011288 0.99609039
12.24961968 0.00010769 1.04448976
12.25101549 0.00011878 1.06101855
12.25241130 0.00011063 1.01265608
12.25380710 0.00011659 1.04220693
12.25520291 0.00011002 1.09342519
12.25659872 0.00010973 1.02857183
12.25799453 0.00010985 1.04452450
12.25939034 0.00011061 1.01011538
12.26078615 0.00011180 1.01992502
12.26218196 0.00010724 1.09988445
12.26357777 0.00011117 1.11994407
12.26497358 0.00010944 1.04411428
12.26636939 0.00011560 1.05437138
12.26776519 0.00010891 0.98576319
12.26916100 0.00011026 1.03425365
12.27055681 0.00011317 1.00631682
12.27195262 0.00010827 1.08130025
12.27334843 0.00010448 1.02004308
12.27474424 0.00010933 1.02150372
12.27614005 0.00011594 0.99697893
12.27753586 0.00010759 0.99273324
12.27893167 0.00011058 0.98801232
12.28032748 0.00011221 1.09703065
12.28172328 0.00011292 1.02875579
12.28311909 0.00010877 1.01118563
12.28451490 0.00012320 1.06141943
12.28591071 0.00010627 1.07461987
12.28730652 0.00010863 1.04526466
12.28870233 0.00011597 1.03077225
12.29009814 0.00010914 1.01317051
12.29149395 0.00010617 1.04234605
12.29288976 0.00011434 1.05882906
12.29428557 0.00010862 1.07099021
12.29568137 0.00010990 1.03574853
12.29707718 0.00011020 1.12583119
12.29847299 0.00011059 1.07396901
12.29986880 0.00010840 1.11198291
12.30126461 0.00011193 1.01198527
12.30266042 0.00010354 1.09736726
12.30405623 0.00010826 1.00206680
12.30545204 0.00010893 1.02616439
12.30684785 0.00010783 1.05008726
12.30824366 0.00010578 1.01827086
12.30963946 0.00010428 1.07055679
12.31103527 0.00011425 0.99807619
12.31243108 0.00011247 0.96082811
12.31382689 0.00010539 1.09647323
12.31522270 0.00011406 1.05246237
12.31661851 0.00010778 1.07192258
12.31801432 0.00010883 1.05915751
12.31941013 0.00010561 1.02508289
12.32080594 0.00010901 1.06353117
12.32220175 0.00010806 1.09508146
12.32359755 0.00010842 1.03941927
12.32499336 0.00010555 1.04354466
12.32638917 0.00010873 1.02562748
12.32778498 0.00010539 1.09221279
12.32918079 0.00010307 1.02925237
12.33057660 0.00011313 1.02392281
12.33197241 0.00010963 1.05707226
12.33336822 0.00010584 1.06577733
12.33476403 0.00011384 1.02061924
12.33615983 0.00010947 0.97860849
12.33755564 0.00010870 0.96965351
12.33895145 0.00010934 1.04524370
12.34034726 0.00011309 0.98790229
12.34174307 0.00010546 1.05170654
12.34313888 0.00010191 1.04134276
12.34453469 0.00010583 1.05948828
12.34593050 0.00011013 1.06513033
12.34732631 0.00011082 1.02902722
12.34872212 0.00010894 1.07304183
12.35011792 0.00010797 1.15169044
12.35151373 0.00010887 1.02360361
12.35290954 0.00011079 1.04370940
12.35430535 0.00011108 1.05128669
12.35570116 0.00010849 0.96096786
12.35709697 0.00005920 0.21775491
12.35849278 0.00010350 1.01251077
12.35988859 0.00011177 1.00280018
12.36128440 0.00010993 1.01842697
12.36268021 0.00010568 1.04946831
12.36407601 0.00010687 1.04506435
12.36547182 0.00010261 1.07197260
12.36686763 0.00011015 1.08344323
12.36826344 0.00010549 1.00338901
12.36965925 0.00010640 1.06481650
12.37105506 0.00010663 1.01117359
12.37245087 0.00010357 1.01491022
12.37384668 0.00010880 0.96215680
12.37524249 0.00011215 1.07110538
12.37663830 0.00010915 1.04764218
12.37803410 0.00011193 1.00635522
12.37942991 0.00011417 1.04829058
12.38082572 0.00010430 1.04315214
12.38222153 0.00010445 1.03396310
12.38361734 0.00011008 0.99829020
12.38501315 0.00010748 1.01205527
12.38640896 0.00010895 1.00061875
12.38780477 0.00010996 1.01456582
12.38920058 0.00010391 1.01717727
12.39059639 0.00010953 0.97335774
12.39199219 0.00010275 1.06828745
12.39338800 0.00010776 1.01589107
12.39478381 0.00010238 1.03043735
12.39617962 0.00011535 1.04460780
12.39757543 0.00010866 0.92801934
12.39897124 0.00010799 1.01220024
12.40036705 0.00010279 1.00266055
12.40176286 0.00011279 1.03832037
12.40315867 0.00011321 1.01994389
12.40455448 0.00010414 1.01569694
12.40595028 0.00010191 1.01471901
12.40734609 0.00010344 1.00195770
12.40874190 0.00011127 1.01418054
12.41013771 0.00010805 0.97833900
12.41153352 0.00011198 0.96278070
12.41292933 0.00011329 0.95725079
12.41432514 0.00010918 1.00226586
12.41572095 0.00010992 0.93816798
12.41711676 0.00010698 0.97461097
12.41851257 0.00011199 0.98842059
12.41990837 0.00010344 1.01635596
12.42130418 0.00010789 0.97590362
12.42269999 0.00010119 1.03494852
12.42409580 0.00010878 0.99058613
12.42549161 0.00011199 0.98744744
12.42688742 0.00011450 1.01751723
12.42828323 0.00010602 0.98888862
12.42967904 0.00011724 0.98764993
12.43107485 0.00010902 0.98725575
12.43247066 0.00011245 0.94576055
12.43386646 0.00010783 0.97628788
12.43526227 0.00010765 0.92895633
12.43665808 0.00010491 0.94005427
12.43805389 0.00010835 1.00135014
12.43944970 0.00010505 1.04054701
12.44084551 0.00010371 0.98413065
12.44224132 0.00010976 0.95917054
12.44363713 0.00010682 0.94601706
12.44503294 0.00010825 0.97390805
12.44642874 0.00010998 0.98500842
12.44782455 0.00010394 1.01592481
12.44922036 0.00010530 0.97091344
12.45061617 0.00010215 0.98457858
12.45201198 0.00010304 0.98036664
12.45340779 0.00010659 0.99871152
12.45480360 0.00010779 0.97875635
12.45619941 0.00010801 1.00672091
12.45759522 0.00010556 0.97061584
12.45899103 0.00010860 1.01224536
12.46038683 0.00010956 0.98305119
12.46178264 0.00011047 0.94446849
12.46317845 0.00011315 0.97270482
12.46457426 0.00010956 0.99553677
12.46597007 0.00010192 0.96203164
12.46736588 0.00010585 0.97059510
12.46876169 0.00011314 0.97571158
12.47015750 0.00011105 0.94668768
12.47155331 0.00010543 1.00303848
12.47294912 0.00010650 1.00924295
12.47434492 0.00011307 0.96248794
12.47574073 0.00010905 0.96687613
12.47713654 0.00010481 0.91261338
12.47853235 0.00010763 0.93680067
12.47992816 0.00010594 0.97798086
12.48132397 0.00010906 0.99699955
12.48271978 0.00010528 0.94872141
12.48411559 0.00011313 0.97740344
12.48551140 0.00010062 0.94297079
12.48690721 0.00009987 0.91757141
12.48830301 0.00010509 0.92497369
12.48969882 0.00010093 0.91389458
12.49109463 0.00010943 0.99952001
12.49249044 0.00010719 0.96772480
12.49388625 0.00010453 0.94665841
12.49528206 0.00010247 0.90525277
12.49667787 0.00010817 0.89952514
12.49807368 0.00010851 0.94538587
12.49946949 0.00010707 0.96206231
12.50086530 0.00010916 0.94832349
12.50226110 0.00011072 0.93710240
12.50365691 0.00010593 0.92393629
12.50505272 0.00010353 0.94780061
12.50644853 0.00010707 0.96823802
12.50784434 0.00010607 0.94594879
12.50924015 0.00010494 0.93048022
12.51063596 0.00010657 0.90971544
12.51203177 0.00010582 0.94403622
12.51342758 0.00010572 0.93515091
12.51482339 0.00010328 0.98359620
12.51621919 0.00010628 0.94112582
12.51761500 0.00010406 0.96841819
12.51901081 0.00010484 0.90876484
12.52040662 0.00010865 0.92664494
12.52180243 0.00009977 0.93006921
12.52319824 0.00010457 0.91428405
12.52459405 0.00010610 0.90717914
12.52598986 0.00010392 0.95267871
12.52738567 0.00010459 0.96942247
12.52878148 0.00010593 0.87676979
12.53017728 0.00010189 0.93827748
12.53157309 0.00010335 0.93333239
12.53296890 0.00010510 0.95275545
12.53436471 0.00010119 0.96044626
12.53576052 0.00010064 0.95850101
12.53715633 0.00010813 0.95032594
12.53855214 0.00010148 0.97572937
12.53994795 0.00010275 0.91981002
12.54134376 0.00009737 1.00464821
12.54273957 0.00010363 0.90277005
12.54413537 0.00010355 0.94906099
12.54553118 0.00010640 0.95514680
12.54692699 0.00010654 0.95787537
12.54832280 0.00010279 0.91547082
12.54971861 0.00010366 0.87247264
12.55111442 0.00010686 0.91893973
12.55251023 0.00010569 0.91827239
12.55390604 0.00010763 0.93228972
12.55530185 0.00010740 0.92173963
12.55669765 0.00010412 0.95472926
12.55809346 0.00010709 0.98441334
12.55948927 0.00010192 0.90582132
12.56088508 0.00011153 0.89353246
12.56228089 0.00010214 0.96398884
12.56367670 0.00010913 0.92239528
12.56507251 0.00010742 0.97687966
12.56646832 0.00010578 0.99843394
12.56786413 0.00011045 0.92682288
12.56925994 0.00010733 0.95333941
12.57065574 0.00010626 0.91680139
12.57205155 0.00011010 0.90119429
12.57344736 0.00010722 0.92055409
12.57484317 0.00010776 0.88766838
12.57623898 0.00010221 0.94418446
12.57763479 0.00010240 0.90458603
12.57903060 0.00010535 0.94898996
12.58042641 0.00010378 0.97723972
12.58182222 0.00010456 0.92641965
12.58321803 0.00010742 0.94612564
12.58461383 0.00011114 0.93527011
12.58600964 0.00010444 0.92766271
12.58740545 0.00010743 0.94986377
12.58880126 0.00010865 0.92201129
12.59019707 0.00010608 0.91957224
12.59159288 0.00010325 0.93262980
12.59298869 0.00010878 0.94215035
12.59438450 0.00010494 0.91958030
12.59578031 0.00010255 0.88973827
12.59717612 0.00011161 0.92915127
12.59857192 0.00010759 0.92378366
12.59996773 0.00010225 0.91878618
12.60136354 0.00011346 0.94538428
12.60275935 0.00010112 0.96765501
12.60415516 0.00010737 0.96766498
12.60555097 0.00011287 0.94439799
12.60694678 0.00010962 0.95009529
12.60834259 0.00010705 0.89309441
12.60973840 0.00010806 0.94615573
12.61113421 0.00010526 0.94492302
12.61253001 0.00011228 0.91666252
12.61392582 0.00010931 0.93079986
12.61532163 0.00010848 0.92964392
12.61671744 0.00010695 0.96366012
12.61811325 0.00010568 0.95532068
12.61950906 0.00010944 0.93731013
12.62090487 0.00010593 0.95717140
12.62230068 0.00010703 0.96961025
12.62369649 0.00010786 0.95690603
12.62509230 0.00010361 0.96293793
12.62648810 0.00010396 0.91437134
12.62788391 0.00011213 0.97663712
12.62927972 0.00011105 0.95905874
12.63067553 0.00010792 0.96733216
12.63207134 0.00011319 0.96656457
12.63346715 0.00011049 0.94774475
12.63486296 0.00010886 0.95638082
12.63625877 0.00010606 0.93263520
12.63765458 0.00011416 0.98109492
12.63905039 0.00011030 0.95479107
12.64044619 0.00010567 0.98326296
12.64184200 0.00010648 0.99029990
12.64323781 0.00010614 0.96278539
12.64463362 0.00011158 0.97103252
12.64602943 0.00010634 0.97615466
12.64742524 0.00010847 0.94927016
12.64882105 0.00010561 0.95266052
12.65021686 0.00010371 0.96185677
12.65161267 0.00011083 0.97787414
12.65300848 0.00011166 0.98790006
12.65440428 0.00011440 0.93204544
12.65580009 0.00011305 0.96029595
12.65719590 0.00010558 1.03477512
12.65859171 0.00011602 1.01246437
12.65998752 0.00010608 0.98716300
12.66138333 0.00010878 0.93768393
12.66277914 0.00010846 0.98323610
12.66417495 0.00010961 0.99172823
12.66557076 0.00010638 0.93908538
12.66696657 0.00010929 0.99317869
12.66836237 0.00011155 0.98155868
12.66975818 0.00011929 0.94963037
12.67115399 0.00011872 0.94341245
12.67254980 0.00011073 0.95814770
12.67394561 0.00000520 0.95996355
12.67534142 0.00011208 0.97588049
12.67673723 0.00011543 1.06078225
12.67813304 0.00011193 0.97592132
12.67952885 0.00011353 0.93762687
12.68092465 0.00011818 0.98446673
12.68232046 0.00010555 1.00048364
12.68371627 0.00012056 1.01235172
12.68511208 0.00011192 0.93467194
12.68650789 0.00011189 0.97460654
12.68790370 0.00011476 0.92346933
12.68929951 0.00011144 0.95357783
12.69069532 0.00011949 1.03620403
12.69209113 0.00011333 1.00062926
12.69348694 0.00011761 1.02204965
12.69488274 0.00011436 1.00948074
12.69627855 0.00011898 0.98074910
12.69767436 0.00011067 0.99104253
12.69907017 0.00011438 0.96562850
12.70046598 0.00011702 0.95677366
12.70186179 0.00010917 1.03922929
12.70325760 0.00011433 0.93859847
12.70465341 0.00011458 1.01735023
12.70604922 0.00011165 0.97233767
12.70744503 0.00011296 1.00992408
12.70884083 0.00011861 1.03114042
12.71023664 0.00011237 0.97964522
12.71163245 0.00011296 0.99377519
12.71302826 0.00011506 0.98519933
12.71442407 0.00011548 0.99828787
12.71581988 0.00011996 0.99075131
12.71721569 0.00011856 0.96594535
12.71861150 0.00012367 1.02210101
12.72000731 0.00012118 0.99443400
12.72140312 0.00011170 1.01900008
12.72279892 0.00012094 1.00915532
12.72419473 0.00011720 0.97915078
12.72559054 0.00011808 0.92992701
12.72698635 0.00011696 0.97379242
12.72838216 0.00011570 0.99057051
12.72977797 0.00012085 0.96764072
12.73117378 0.00011495 1.03232588
12.73256959 0.00011893 0.99493187
12.73396540 0.00012182 0.98948685
12.73536121 0.00012364 1.03281650
12.73675701 0.00011451 0.95655202
12.73815282 0.00011789 1.01342356
12.73954863 0.00011589 0.99508046
12.74094444 0.00011914 1.02085046
12.74234025 0.00012202 0.99229813
12.74373606 0.00011830 1.04941139
12.74513187 0.00011393 0.96813472
12.74652768 0.00012588 1.04378249
12.74792349 0.00011448 0.94538992
12.74931930 0.00012101 1.05527510
12.75071510 0.00012425 1.02584568
12.75211091 0.00011242 1.00724063
12.75350672 0.00011278 1.00297410
12.75490253 0.00012261 0.92263904
12.75629834 0.00011774 0.98022427
12.75769415 0.00011414 1.00973771
12.75908996 0.00011901 0.99201954
12.76048577 0.00012198 0.99150286
12.76188158 0.00012001 0.97687955
12.76327739 0.00012234 0.97206119
12.76467319 0.00011738 1.01321499
12.76606900 0.00011294 0.99937470
12.76746481 0.00011625 0.97934958
12.76886062 0.00011684 0.98257009
12.77025643 0.00011354 0.94410519
12.77165224 0.00011784 0.95745938
12.77304805 0.00011822 1.01507185
12.77444386 0.00012084 0.97158759
12.77583967 0.00012445 0.93808052
12.77723548 0.00012016 1.00521842
12.77863128 0.00012198 0.99609391
12.78002709 0.00012425 1.01943740
12.78142290 0.00011670 1.03030906
12.78281871 0.00011891 1.00514884
12.78421452 0.00011910 0.99429676
12.78561033 0.00011797 0.99469127
12.78700614 0.00012343 0.95493973
12.78840195 0.00011976 0.98935974
12.78979776 0.00012144 0.92098939
12.79119356 0.00011682 1.01515322
12.79258937 0.00011737 1.01366917
12.79398518 0.00011011 1.04935377
12.79538099 0.00011629 1.02138929
12.79677680 0.00012243 1.05298230
12.79817261 0.00011635 0.99502678
12.79956842 0.00011422 0.91934630
12.80096423 0.00012477 1.00627404
12.80236004 0.00011155 1.04443670
12.80375585 0.00011045 0.99016886
12.80515165 0.00011451 1.02451805
12.80654746 0.00010846 1.00306419
12.80794327 0.00011385 1.02962647
12.80933908 0.00011433 1.06834601
12.81073489 0.00011622 1.01373757
12.81213070 0.00010690 1.02973674
12.81352651 0.00011201 0.99282769
12.81492232 0.00011811 0.99926063
12.81631813 0.00011512 0.98384858
12.81771394 0.00011465 0.97528488
12.81910974 0.00012040 0.96929969
12.82050555 0.00011046 0.98095593
12.82190136 0.00010888 1.00577684
12.82329717 0.00011855 0.98029358
12.82469298 0.00011020 0.96084329
12.82608879 0.00011654 0.98147762
12.82748460 0.00011241 0.99003404
12.82888041 0.00011504 1.00425804
12.83027622 0.00011778 0.99731047
12.83167203 0.00010825 0.96828978
12.83306783 0.00010964 1.02410746
12.83446364 0.00011321 1.00641492
12.83585945 0.00011302 1.04829172
12.83725526 0.00011442 0.98558224
12.83865107 0.00011224 0.94707926
12.84004688 0.00010853 0.98551254
12.84144269 0.00011254 1.02472427
12.84283850 0.00010867 1.01099437
12.84423431 0.00011030 0.96261834
12.84563012 0.00011310 0.98127068
12.84702592 0.00011087 0.98087943
12.84842173 0.00011158 0.98651991
12.84981754 0.00011045 0.95671693
12.85121335 0.00010287 0.97353520
12.85260916 0.00010359 1.01670304
12.85400497 0.00010977 1.04116747
12.85540078 0.00010570 0.99113291
12.85679659 0.00010458 0.96025658
12.85819240 0.00010563 0.99669321
12.85958821 0.00010241 1.01981573
12.86098401 0.00010725 1.01041089
12.86237982 0.00010203 0.92191452
12.86377563 0.00011484 0.94364318
12.86517144 0.00010402 0.96842787
12.86656725 0.00011033 0.96107067
12.86796306 0.00010206 0.95124806
12.86935887 0.00010944 0.92596786
12.87075468 0.00010097 0.97940893
12.87215049 0.00010884 0.95044475
12.87354630 0.00011106 0.98880370
12.87494210 0.00010543 0.97060262
12.87633791 0.00010102 0.99090590
12.87773372 0.00009969 0.91978682
12.87912953 0.00010512 0.96791143
12.88052534 0.00010179 0.91603602
12.88192115 0.00010371 0.95924747
12.88331696 0.00010296 0.95210294
12.88471277 0.00010660 0.94395022
12.88610858 0.00010431 1.03734780
12.88750439 0.00010466 0.93926274
12.88890019 0.00010124 0.95875648
12.89029600 0.00010381 0.97471362
12.89169181 0.00009944 0.97256365
12.89308762 0.00009833 0.99214562
12.89448343 0.00009950 1.00670112
12.89587924 0.00010016 0.95068659
12.89727505 0.00010120 0.93914311
12.89867086 0.00009814 0.98242548
12.90006667 0.00009766 0.96924633
12.90146247 0.00010338 0.96812811
12.90285828 0.00009953 1.01325114
12.90425409 0.00010012 0.99051329
12.90564990 0.00009644 0.93718014
12.90704571 0.00009675 0.97923498
12.90844152 0.00009351 0.91574462
12.90983733 0.00010322 1.00300753
12.91123314 0.00009856 0.96254939
12.91262895 0.00009696 0.99384884
12.91402476 0.00009910 0.99863707
12.91542056 0.00009734 0.93672353
12.91681637 0.00009721 1.03078307
12.91821218 0.00010511 0.98665834
12.91960799 0.00008945 0.99155772
12.92100380 0.00009875 0.98764467
12.92239961 0.00009989 0.96704251
12.92379542 0.00009567 0.95284628
12.92519123 0.00009422 0.98262473
12.92658704 0.00009236 0.95830927
12.92798285 0.00008929 0.89527966
12.92937865 0.00010087 0.96441413
12.93077446 0.00009269 0.95186145
12.93217027 0.00009072 0.95937494
12.93356608 0.00008985 1.02388373
12.93496189 0.00009786 0.96099450
12.93635770 0.00009054 1.05643601
12.93775351 0.00009193 1.00094181
12.93914932 0.00009145 1.01113094
12.94054513 0.00009389 0.96556591
12.94194094 0.00009042 1.00781148
12.94333674 0.00009098 1.03886349
12.94473255 0.00009341 0.93873536
12.94612836 0.00009604 0.89248963
12.94752417 0.00009667 0.97571764
12.94891998 0.00009684 0.97202768
12.95031579 0.00009037 0.92035628
12.95171160 0.00009381 0.96855047
12.95310741 0.00008943 0.93028964
12.95450322 0.00009388 0.97816346
12.95589903 0.00009364 0.95777595
12.95729483 0.00009160 0.99144824
12.95869064 0.00009147 1.00697359
12.96008645 0.00008749 0.93464341
12.96148226 0.00008929 0.98271782
12.96287807 0.00008937 0.96523825
12.96427388 0.00009334 0.98874466
12.96566969 0.00008613 0.95509588
12.96706550 0.00008741 0.98409623
12.96846131 0.00009328 0.99602560
12.96985712 0.00009196 0.97520358
12.97125292 0.00009224 0.98654275
12.97264873 0.00009257 0.99819740
12.97404454 0.00009026 0.97795297
12.97544035 0.00008796 0.99565281
12.97683616 0.00008625 0.95897142
12.97823197 0.00009033 0.99319777
12.97962778 0.00008931 0.95909089
12.98102359 0.00009250 0.98869452
12.98241940 0.00008799 0.97475363
12.98381521 0.00008843 0.95847892
12.98521101 0.00008789 0.98316689
12.98660682 0.00008886 0.94999938
12.98800263 0.00008823 0.95839168
12.98939844 0.00008619 0.96054366
12.99079425 0.00002547 1.77011878
12.99219006 0.00008881 1.02768208
12.99358587 0.00009020 0.96559749
12.99498168 0.00009105 0.95443077
12.99637749 0.00008771 0.99267364
12.99777330 0.00008681 0.95478339
12.99916910 0.00008610 1.03433465
13.00056491 0.00009127 0.98197764
13.00196072 0.00008922 1.03168248
13.00335653 0.00008632 1.01337574
13.00475234 0.00008839 1.00793179
13.00614815 0.00009090 1.01713775
13.00754396 0.00008759 0.93876420
13.00893977 0.00008768 0.94902599
13.01033558 0.00009379 1.01210475
13.01173139 0.00008970 0.97665693
13.01312719 0.00009228 0.98054090
13.01452300 0.00008559 0.97523257
13.01591881 0.00009173 0.99520956
13.01731462 0.00008889 0.99492056
13.01871043 0.00008791 0.99693737
13.02010624 0.00009001 0.96162521
13.02150205 0.00009155 0.99277008
13.02289786 0.00008558 1.04289572
13.02429367 0.00009161 1.02343502
13.02568947 0.00008825 0.98735353
13.02708528 0.00009004 1.02154366
13.02848109 0.00008509 0.99699960
13.02987690 0.00009088 0.94620769
13.03127271 0.00009060 1.02402638
13.03266852 0.00009606 1.01002723
13.03406433 0.00009024 1.03833056
13.03546014 0.00009399 1.01455052
13.03685595 0.00009384 1.03104118
13.03825176 0.00008976 1.05142058
13.03964756 0.00009071 1.06688728
13.04104337 0.00008770 1.03704502
13.04243918 0.00009197 1.02945566
13.04383499 0.00009281 1.00124109
13.04523080 0.00009134 1.04226899
13.04662661 0.00009313 0.96979893
13.04802242 0.00008862 1.07866054
13.04941823 0.00009531 0.99515432
13.05081404 0.00009274 0.99570233
13.05220985 0.00009134 0.99410992
13.05360565 0.00008978 1.02868026
13.05500146 0.00009191 1.04028641
13.05639727 0.00009474 1.04765062
13.05779308 0.00009092 1.02001285
13.05918889 0.00009281 1.02072381
13.06058470 0.00009643 1.03413747
13.06198051 0.00009282 1.03656470
13.06337632 0.00009851 1.01487761
13.06477213 0.00009408 1.02481005
13.06616794 0.00009520 1.01620019
13.06756374 0.00009722 0.97941935
13.06895955 0.00009281 1.01370804
13.07035536 0.00009910 1.02374249
13.07175117 0.00009851 1.07134588
13.07314698 0.00009429 0.99267511
13.07454279 0.00009659 1.09658342
13.07593860 0.00009292 1.06542426
13.07733441 0.00009789 1.05937839
13.07873022 0.00009838 1.01870054
13.08012603 0.00010029 0.94731712
13.08152183 0.00009140 0.98141341
13.08291764 0.00009293 1.08066693
13.08431345 0.00009640 1.05146915
13.08570926 0.00009558 1.00180943
13.08710507 0.00009751 1.03355573
13.08850088 0.00009337 0.98242025
13.08989669 0.00009515 1.03922896
13.09129250 0.00009826 1.01779930
13.09268831 0.00009678 1.02971751
13.09408412 0.00009876 1.07754285
13.09547992 0.00009965 1.02695811
13.09687573 0.00009725 1.04502541
13.09827154 0.00010091 1.01410166
13.09966735 0.00009834 1.01723693
13.10106316 0.00010340 0.97447006
13.10245897 0.00009618 1.04907691
13.10385478 0.00010552 1.00090838
13.10525059 0.00009851 1.11156356
13.10664640 0.00009950 1.12575762
13.10804221 0.00010309 1.07324837
13.10943801 0.00010542 1.02053564
13.11083382 0.00009952 1.04813316
13.11222963 0.00009886 1.07311794
13.11362544 0.00010345 1.07209737
13.11502125 0.00010056 1.06254000
13.11641706 0.00009794 1.09050674
13.11781287 0.00010357 1.06155846
13.11920868 0.00009931 1.08194975
13.12060449 0.00009788 1.05683470
13.12200030 0.00010034 1.07721886
13.12339610 0.00009641 1.03461627
13.12479191 0.00010074 1.04758690
13.12618772 0.00010225 1.06684205
13.12758353 0.00010304 1.09807654
13.12897934 0.00009408 1.07216120
13.13037515 0.00010023 1.04329032
13.13177096 0.00010079 1.10213955
13.13316677 0.00010301 1.03887893
13.13456258 0.00010285 1.08895589
13.13595838 0.00010514 1.04503510
13.13735419 0.00010516 1.09654164
13.13875000 0.00010054 1.02542748
13.14014581 0.00010449 1.05453271
13.14154162 0.00009999 1.05141540
13.14293743 0.00010064 1.08115375
13.14433324 0.00010309 1.08845046
13.14572905 0.00010543 1.04913806
13.14712486 0.00010108 1.04896731
13.14852067 0.00010392 1.04299582
13.14991647 0.00010012 1.03010072
13.15131228 0.00010288 1.01753146
13.15270809 0.00010693 1.05873567
13.15410390 0.00010397 1.03709845
13.15549971 0.00010477 1.01601941
13.15689552 0.00010299 1.06140671
13.15829133 0.00010455 1.05758688
13.15968714 0.00011036 1.05764980
13.16108295 0.00010461 1.07214144
13.16247876 0.00010880 1.08336614
13.16387456 0.00010646 1.09488949
13.16527037 0.00010448 1.15487533
13.16666618 0.00010392 1.07962880
13.16806199 0.00010398 1.09812259
13.16945780 0.00010253 1.03052319
13.17085361 0.00011051 1.00885647
13.17224942 0.00009939 1.07230827
13.17364523 0.00010490 1.07601816
13.17504104 0.00009859 1.05812463
13.17643685 0.00010184 1.14206450
13.17783265 0.00010392 1.12428479
13.17922846 0.00009647 1.02476086
13.18062427 0.00010994 1.08817420
13.18202008 0.00010789 1.07384910
13.18341589 0.00010999 1.06984852
13.18481170 0.00010337 1.08681744
13.18620751 0.00010210 1.08136279
13.18760332 0.00010028 1.07972530
13.18899913 0.00011001 1.08020785
13.19039494 0.00010531 1.09120367
13.19179074 0.00010719 1.09907868
13.19318655 0.00009923 1.11804361
13.19458236 0.00010753 1.08666329
13.19597817 0.00010645 1.06750268
13.19737398 0.00010251 1.04362507
13.19876979 0.00010461 1.10985458
13.20016560 0.00010732 1.00678018
13.20156141 0.00011094 1.08904279
13.20295722 0.00010493 1.07821315
13.20435303 0.00010881 1.05795068
13.20574883 0.00011095 1.09495135
13.20714464 0.00010968 1.10366175
13.20854045 0.00010742 1.07999164
13.20993626 0.00010269 1.07102257
13.21133207 0.00010565 1.06084328
13.21272788 0.00010332 1.04873899
13.21412369 0.00010502 1.13291237
13.21551950 0.00010422 1.11302743
13.21691531 0.00010668 1.05482105
13.21831112 0.00011005 1.05173546
13.21970692 0.00010744 1.06051535
13.22110273 0.00010378 1.05391495
13.22249854 0.00010158 1.12361856
13.22389435 0.00010674 1.08902934
13.22529016 0.00010528 1.07089796
13.22668597 0.00010759 0.99687552
13.22808178 0.00010471 1.05069545
13.22947759 0.00010202 1.06568363
13.23087340 0.00010795 1.09376566
13.23226921 0.00010591 1.09895333
13.23366501 0.00010214 1.03031659
13.23506082 0.00011013 0.98833464
13.23645663 0.00010116 1.07984722
13.23785244 0.00010502 1.01499218
13.23924825 0.00010405 1.05595653
13.24064406 0.00010721 1.01630880
13.24203987 0.00010047 1.07273925
13.24343568 0.00010232 0.99973505
13.24483149 0.00010230 1.06636130
13.24622729 0.00010548 1.10272760
13.24762310 0.00010890 1.01151360
13.24901891 0.00010550 1.06453522
13.25041472 0.00009914 1.03236833
13.25181053 0.00010645 0.98905868
13.25320634 0.00010274 1.04890987
13.25460215 0.00010401 1.05931480
13.25599796 0.00010377 1.07208890
13.25739377 0.00010151 1.01693541
13.25878958 0.00009837 1.02909379
13.26018538 0.00009876 1.01155324
13.26158119 0.00010347 0.99622306
13.26297700 0.00010865 1.10707357
13.26437281 0.00009882 0.96646148
13.26576862 0.00010519 1.00369956
13.26716443 0.00009929 1.03508567
13.26856024 0.00010483 1.06302173
13.26995605 0.00009842 1.05348087
13.27135186 0.00009980 1.03459397
13.27274767 0.00010061 0.97016832
13.27414347 0.00009881 1.05009961
13.27553928 0.00009840 1.04558890
13.27693509 0.00009849 1.03899536
13.27833090 0.00010251 1.03451768
13.27972671 0.00010050 1.01325999
13.28112252 0.00010433 1.03055291
13.28251833 0.00010048 1.01913602
13.28391414 0.00009353 0.96837733
13.28530995 0.00010273 1.00153842
13.28670576 0.00010111 0.98642883
13.28810156 0.00010042 1.08180123
13.28949737 0.00010354 0.98435258
13.29089318 0.00009643 0.99671587
13.29228899 0.00009623 0.98621837
13.29368480 0.00009970 0.96562156
13.29508061 0.00009812 0.95431583
13.29647642 0.00009905 0.98641225
13.29787223 0.00009781 1.01142552
13.29926804 0.00009565 1.00554679
13.30066385 0.00009753 1.04008725
13.30205965 0.00009431 1.00012242
13.30345546 0.00010154 1.03072827
13.30485127 0.00009925 0.99467926
13.30624708 0.00009601 0.97997822
13.30764289 0.00000016 0.03067655
13.30903870 0.00009512 0.94878132
13.31043451 0.00010001 0.94616171
13.31183032 0.00009855 0.96667088
13.31322613 0.00009059 0.97046594
13.31462194 0.00010153 1.01530805
13.31601774 0.00009245 0.99223069
13.31741355 0.00009839 0.95907693
13.31880936 0.00009142 0.95400513
13.32020517 0.00009559 0.93861422
13.32160098 0.00009542 0.93168147
13.32299679 0.00009348 1.01993276
13.32439260 0.00009611 1.00634658
13.32578841 0.00009602 0.95089094
13.32718422 0.00009982 0.96884208
13.32858003 0.00009907 0.97125642
13.32997583 0.00010006 0.96482805
13.33137164 0.00008864 0.88947924
13.33276745 0.00009503 1.02733051
13.33416326 0.00009484 0.98299956
13.33555907 0.00009190 0.98967900
13.33695488 0.00009533 0.97805925
13.33835069 0.00009787 0.94204680
13.33974650 0.00009109 0.91880313
13.34114231 0.00009508 0.90598424
13.34253812 0.00009786 1.01137540
13.34393392 0.00009455 0.96326447
13.34532973 0.00009338 0.92550139
13.34672554 0.00009674 0.92084254
13.34812135 0.00009618 0.95428162
13.34951716 0.00009725 1.00066447
13.35091297 0.00009375 0.94138761
13.35230878 0.00009707 0.92713461
13.35370459 0.00009790 0.97888830
13.35510040 0.00009092 0.97950761
13.35649621 0.00008762 0.98944046
13.35789201 0.00009317 0.94522831
13.35928782 0.00009323 0.98055684
13.36068363 0.00009104 0.95217330
13.36207944 0.00008881 0.94202746
13.36347525 0.00009432 0.95308721
13.36487106 0.00009091 0.92347059
13.36626687 0.00009245 0.96696959
13.36766268 0.00009790 1.00402773
13.36905849 0.00009421 0.94862679
13.37045429 0.00009079 0.94427619
13.37185010 0.00008855 0.94520234
13.37324591 0.00009343 0.90204022
13.37464172 0.00009067 0.96511842
13.37603753 0.00009363 0.94514487
13.37743334 0.00009002 0.93137829
13.37882915 0.00008558 0.95413118
13.38022496 0.00009870 0.89115737
13.38162077 0.00008972 0.89610523
13.38301658 0.00009091 0.90879125
13.38441238 0.00009528 0.93294761
13.38580819 0.00008813 0.90590524
13.38720400 0.00009452 0.94877709
13.38859981 0.00009326 0.89326049
13.38999562 0.00009158 0.90650477
13.39139143 0.00009309 0.92155423
13.39278724 0.00009088 0.96083349
13.39418305 0.00009563 0.91237526
13.39557886 0.00009317 0.95094430
13.39697467 0.00009513 0.93931521
13.39837047 0.00009237 0.92666505
13.39976628 0.00009167 0.95931806
13.40116209 0.00009121 0.89684706
13.40255790 0.00009073 0.94038419
13.40395371 0.00008758 0.88987006
13.40534952 0.00009002 0.89195486
13.40674533 0.00009176 0.88393490
13.40814114 0.00009202 0.99214016
13.40953695 0.00009346 0.93554318
13.41093276 0.00009441 0.90282406
13.41232856 0.00009555 0.94790100
13.41372437 0.00009027 0.94256240
13.41512018 0.00009493 0.91365759
13.41651599 0.00009457 0.92783272
13.41791180 0.00009780 0.92786688
13.41930761 0.00009474 0.90497636
13.42070342 0.00009396 0.89937984
13.42209923 0.00009174 0.94505991
13.42349504 0.00008794 0.92216688
13.42489085 0.00009259 0.91808506
13.42628665 0.00008950 0.96131177
13.42768246 0.00009269 0.87379367
13.42907827 0.00009507 0.89439262
13.43047408 0.00009264 0.95223989
13.43186989 0.00009626 0.91788693
13.43326570 0.00009336 0.93005677
13.43466151 0.00009278 0.98133507
13.43605732 0.00009156 0.92825405
13.43745313 0.00009599 0.89878871
13.43884894 0.00008850 0.95174009
13.44024474 0.00009088 0.91011168
13.44164055 0.00009017 0.92169330
13.44303636 0.00009444 0.94689919
13.44443217 0.00009455 0.95562123
13.44582798 0.00009154 0.88993948
13.44722379 0.00009032 0.94652681
13.44861960 0.00009014 0.94907691
13.45001541 0.00009609 0.90923962
13.45141122 0.00008914 0.90025417
13.45280703 0.00009433 0.94511439
13.45420283 0.00009106 0.99219298
13.45559864 0.00009250 0.91094165
13.45699445 0.00009377 0.93243701
13.45839026 0.00009417 0.96807958
13.45978607 0.00009339 0.91566515
13.46118188 0.00009346 0.96280689
13.46257769 0.00009612 0.93312447
13.46397350 0.00009611 0.92446638
13.46536931 0.00009213 0.94693499
13.46676512 0.00009356 0.86958742
13.46816092 0.00009385 0.90808447
13.46955673 0.00009838 0.89757315
13.47095254 0.00009765 0.95360356
13.47234835 0.00009358 0.93488540
13.47374416 0.00009566 0.93079861
13.47513997 0.00010025 1.02060817
13.47653578 0.00009190 0.92512016
13.47793159 0.00008871 0.91153617
13.47932740 0.00009953 0.90982018
13.48072320 0.00009575 0.97863787
13.48211901 0.00009798 0.93319657
13.48351482 0.00009578 0.92364054
13.48491063 0.00009438 0.90209749
13.48630644 0.00009446 0.99274774
13.48770225 0.00009257 0.98047849
13.48909806 0.00009743 0.88334296
13.49049387 0.00009966 0.92254348
13.49188968 0.00009235 0.92752467
13.49328549 0.00009364 0.96985655
13.49468129 0.00009311 0.91998102
13.49607710 0.00008833 1.02263413
13.49747291 0.00009994 0.95102330
13.49886872 0.00009643 0.90385652
13.50026453 0.00009624 0.98803073
13.50166034 0.00009551 0.91743309
13.50305615 0.00009603 0.97048736
13.50445196 0.00009332 0.92717680
13.50584777 0.00009638 0.95835456
13.50724358 0.00009737 0.94334669
13.50863938 0.00009760 0.95590101
13.51003519 0.00009105 0.96620758
13.51143100 0.00010363 0.99775154
13.51282681 0.00009923 0.94795895
13.51422262 0.00010043 0.93171152
13.51561843 0.00009766 0.97570081
13.51701424 0.00009766 0.94974247
13.51841005 0.00010259 0.94426293
13.51980586 0.00010140 0.96066921
13.52120167 0.00009982 1.00269794
13.52259747 0.00009804 0.95606596
13.52399328 0.00009924 0.98349610
13.52538909 0.00009720 0.91656141
13.52678490 0.00009897 0.96427728
13.52818071 0.00009921 0.98028331
13.52957652 0.00009542 0.96691532
13.53097233 0.00009965 1.00944825
13.53236814 0.00009939 0.98880348
13.53376395 0.00009623 0.95846295
13.53515976 0.00009652 0.95968332
13.53655556 0.00009959 1.01286757
13.53795137 0.00009837 1.01073150
13.53934718 0.00009685 0.97767093
13.54074299 0.00010325 0.93967318
13.54213880 0.00009715 0.99668158
13.54353461 0.00010168 0.96414019
13.54493042 0.00009579 0.94727240
13.54632623 0.00009785 0.97262565
13.54772204 0.00010621 0.94591660
13.54911785 0.00010254 1.01606785
13.55051365 0.00009665 0.97527282
13.55190946 0.00010185 1.02684192
13.55330527 0.00010041 0.97554617
13.55470108 0.00010262 1.00277607
13.55609689 0.00009909 0.99623229
13.55749270 0.00009855 0.97542956
13.55888851 0.00009346 0.93869138
13.56028432 0.00009838 0.98807993
13.56168013 0.00010067 0.97885650
13.56307594 0.00010032 0.98586783
13.56447174 0.00010046 0.97157485
13.56586755 0.00010534 0.96275617
13.56726336 0.00010058 1.00713970
13.56865917 0.00010218 0.93775936
13.57005498 0.00009519 1.04551596
13.57145079 0.00010094 0.98130634
13.57284660 0.00009662 0.99227080
13.57424241 0.00009508 0.99417343
13.57563822 0.00009623 1.00616975
13.57703403 0.00009782 1.02563774
13.57842983 0.00010691 0.98020855
13.57982564 0.00010859 0.99588229
13.58122145 0.00009336 1.00543258
13.58261726 0.00010245 0.92174566
13.58401307 0.00010361 0.95790620
13.58540888 0.00010492 0.96439565
13.58680469 0.00010077 0.99276217
13.58820050 0.00010047 1.02460956
13.58959631 0.00009950 0.95765971
13.59099211 0.00009777 1.06796591
13.59238792 0.00009639 0.98207023
13.59378373 0.00010253 1.01313867
13.59517954 0.00009636 1.00495676
13.59657535 0.00009818 1.00825556
13.59797116 0.00009950 1.00783514
13.59936697 0.00009845 0.94206121
13.60076278 0.00009472 1.02839763
13.60215859 0.00010572 1.02779949
13.60355440 0.00009917 1.04029183
13.60495020 0.00010739 1.05341181
13.60634601 0.00010140 1.04132248
13.60774182 0.00010337 1.03591562
13.60913763 0.00009500 0.98130537
13.61053344 0.00009935 0.95504230
13.61192925 0.00010011 1.05712428
13.61332506 0.00009530 0.97556661
13.61472087 0.00009960 1.01533121
13.61611668 0.00009555 0.99613949
13.61751249 0.00009974 1.02642148
13.61890829 0.00010139 0.99251068
13.62030410 0.00010178 1.06537873
13.62169991 0.00010790 1.01377710
13.62309572 0.00009671 1.01948460
13.62449153 0.00012761 2.82681751
13.62588734 0.00009982 1.02308512
13.62728315 0.00010291 1.01691229
13.62867896 0.00010413 0.95099771
13.63007477 0.00010252 0.97056895
13.63147058 0.00010402 1.00856614
13.63286638 0.00009887 1.07844782
13.63426219 0.00010287 1.04803611
13.63565800 0.00010239 1.04879556
13.63705381 0.00009664 0.98965962
13.63844962 0.00009650 1.02646673
13.63984543 0.00009769 1.03228948
13.64124124 0.00010389 1.05477929
13.64263705 0.00009935 1.02498546
13.64403286 0.00009580 1.02562889
13.64542867 0.00010340 0.97290968
13.64682447 0.00010500 1.05145830
13.64822028 0.00009189 0.98125426
13.64961609 0.00009859 1.01839908
13.65101190 0.00010302 0.99542594
13.65240771 0.00009858 0.98436985
13.65380352 0.00009711 1.08925033
13.65519933 0.00009948 0.98426842
13.65659514 0.00009683 1.07146260
13.65799095 0.00009994 1.11829906
13.65938676 0.00009961 1.04259705
13.66078256 0.00009766 0.96827955
13.66217837 0.00009860 0.99107301
13.66357418 0.00009768 1.01806767
13.66496999 0.00009532 1.02782726
13.66636580 0.00009838 0.96043838
13.66776161 0.00009384 1.01189529
13.66915742 0.00010181 1.04113461
13.67055323 0.00010312 1.00342382
13.67194904 0.00009593 1.04859128
13.67334485 0.00009565 1.04882007
13.67474065 0.00010155 0.99353446
13.67613646 0.00009647 1.01251912
13.67753227 0.00009578 1.06568732
13.67892808 0.00009732 1.01719538
13.68032389 0.00010318 1.07561275
13.68171970 0.00009778 0.94056125
13.68311551 0.00009663 1.04970936
13.68451132 0.00010203 1.00536352
13.68590713 0.00010213 1.06022101
13.68730294 0.00009283 0.96515547
13.68869874 0.00009676 1.01335475
13.69009455 0.00009469 0.99536810
13.69149036 0.00009213 1.05856863
13.69288617 0.00010007 1.06800973
13.69428198 0.00009794 1.04492004
13.69567779 0.00009447 1.01097938
13.69707360 0.00009690 0.99713570
13.69846941 0.00009534 1.02198496
13.69986522 0.00009437 0.95942411
13.70126103 0.00010201 1.00837464
13.70265683 0.00009644 1.06947957
13.70405264 0.00009025 1.02372490
13.70544845 0.00009914 0.98622292
13.70684426 0.00009278 0.96468041
13.70824007 0.00009522 1.03910303
13.70963588 0.00009912 0.99699011
13.71103169 0.00009362 1.02051616
13.71242750 0.00009277 1.06124425
13.71382331 0.00009334 1.01095114
13.71521911 0.00009325 1.05328478
13.71661492 0.00009453 1.01361060
13.71801073 0.00009257 0.99790354
13.71940654 0.00009541 1.00394537
13.72080235 0.00009583 0.99558714
13.72219816 0.00009436 0.93516665
13.72359397 0.00009500 1.02749888
13.72498978 0.00009546 0.97714883
13.72638559 0.00009399 0.95285371
13.72778140 0.00009617 1.01079796
13.72917720 0.00009656 1.02024559
13.73057301 0.00009772 1.00625844
13.73196882 0.00009816 1.04386429
13.73336463 0.00009496 0.99650998
13.73476044 0.00009452 1.00254232
13.73615625 0.00009150 0.96021343
13.73755206 0.00009299 0.92501402
13.73894787 0.00009464 1.03075122
13.74034368 0.00009696 1.03945366
13.74173949 0.00009534 1.01895149
13.74313529 0.00009746 0.93852703
13.74453110 0.00009142 0.98923548
13.74592691 0.00009046 1.01051151
13.74732272 0.00009166 1.00855425
13.74871853 0.00009232 1.01402072
13.75011434 0.00009259 0.98728124
13.75151015 0.00009617 1.02082563
13.75290596 0.00009229 0.99657825
13.75430177 0.00009031 0.96048837
13.75569758 0.00008702 1.02098571
13.75709338 0.00009088 1.02787485
13.75848919 0.00008911 0.99274137
13.75988500 0.00009241 1.02576161
13.76128081 0.00009293 0.95396303
13.76267662 0.00009060 0.96503013
13.76407243 0.00008763 1.04418551
13.76546824 0.00009003 0.91533614
13.76686405 0.00009411 0.99054675
13.76825986 0.00009062 1.03093449
13.76965567 0.00009753 1.01866183
13.77105147 0.00009257 0.99288535
13.77244728 0.00008971 0.99898966
13.77384309 0.00009564 0.98749102
13.77523890 0.00009285 0.99605431
13.77663471 0.00009227 1.02254266
13.77803052 0.00009219 1.05579126
13.77942633 0.00009938 1.00433683
13.78082214 0.00009476 0.96814922
13.78221795 0.00008935 1.01501464
13.78361376 0.00008913 0.97692391
13.78500956 0.00009346 0.94344828
13.78640537 0.00009216 0.93594407
13.78780118 0.00009230 0.94511574
13.78919699 0.00009421 1.01338699
13.79059280 0.00009332 0.96808201
13.79198861 0.00009254 0.94082583
13.79338442 0.00008962 0.96968594
13.79478023 0.00009104 0.96706719
13.79617604 0.00009326 1.00730340
13.79757185 0.00008652 0.98846913
13.79896765 0.00009194 0.98417642
13.80036346 0.00009532 0.97923280
13.80175927 0.00009045 0.95585128
13.80315508 0.00009431 0.96136732
13.80455089 0.00009602 0.97791685
13.80594670 0.00009469 1.01047470
13.80734251 0.00009178 1.00211914
13.80873832 0.00009209 0.96285545
13.81013413 0.00009005 0.96030860
13.81152994 0.00009059 0.96440560
13.81292574 0.00008733 1.01237539
13.81432155 0.00009498 0.98237907
13.81571736 0.00008737 0.98446238
13.81711317 0.00009816 0.96730092
13.81850898 0.00009290 0.97115183
13.81990479 0.00009686 0.96489724
13.82130060 0.00009434 0.97987495
13.82269641 0.00009799 0.99326238
13.82409222 0.00009229 0.98321515
13.82548802 0.00009535 1.01287397
13.82688383 0.00009518 0.98064401
13.82827964 0.00010264 0.98842649
13.82967545 0.00009276 1.00268381
13.83107126 0.00009535 0.96892965
13.83246707 0.00009511 0.98447618
13.83386288 0.00009236 0.98129391
13.83525869 0.00010157 0.99677903
13.83665450 0.00009349 0.93619963
13.83805031 0.00009802 1.01800820
13.83944611 0.00009240 0.98466875
13.84084192 0.00009386 0.99228746
13.84223773 0.00009435 1.01915812
13.84363354 0.00009217 0.99703033
13.84502935 0.00009186 0.95132122
13.84642516 0.00009423 0.98013755
13.84782097 0.00009285 0.95990363
13.84921678 0.00008905 1.02324712
13.85061259 0.00009526 0.95889762
13.85200840 0.00010086 0.95521998
13.85340420 0.00009450 0.97750229
13.85480001 0.00009712 0.95183076
13.85619582 0.00009381 0.99132387
13.85759163 0.00009340 0.94552612
13.85898744 0.00009183 0.96691274
13.86038325 0.00009509 1.00451119
13.86177906 0.00009720 0.98896213
13.86317487 0.00009482 0.91294564
13.86457068 0.00010072 1.00724666
13.86596649 0.00009612 0.99018365
13.86736229 0.00009261 0.98518663
13.86875810 0.00009988 0.98449567
13.87015391 0.00009120 0.94863189
13.87154972 0.00009884 0.97752673
13.87294553 0.00010045 0.96082656
13.87434134 0.00010003 0.99541059
13.87573715 0.00009847 1.01373104
13.87713296 0.00010136 0.93253875
13.87852877 0.00009655 0.98800842
13.87992458 0.00009866 0.93475847
13.88132038 0.00010052 0.94799015
13.88271619 0.00009980 0.98529186
13.88411200 0.00010159 1.04619252
13.88550781 0.00010304 0.98688474
13.88690362 0.00009960 1.00078695
13.88829943 0.00009894 1.00799887
13.88969524 0.00009636 0.99542644
13.89109105 0.00010030 0.96495040
13.89248686 0.00008975 1.02364628
13.89388267 0.00009024 1.03683311
13.89527847 0.00010596 1.03673818
13.89667428 0.00010266 0.96913432
13.89807009 0.00009546 1.00842262
13.89946590 0.00010387 0.97596650
13.90086171 0.00010240 0.96497636
13.90225752 0.00009869 0.99739909
13.90365333 0.00009116 1.00163912
13.90504914 0.00009870 0.95135935
13.90644495 0.00009796 0.99161005
13.90784076 0.00009808 0.97511791
13.90923656 0.00010024 0.98711494
13.91063237 0.00009853 1.00327551
13.91202818 0.00009980 1.02179482
13.91342399 0.00009873 0.96836646
13.91481980 0.00010341 1.01914011
13.91621561 0.00009762 0.98225985
13.91761142 0.00009865 0.97209680
13.91900723 0.00010647 0.97517305
13.92040304 0.00009794 0.96208577
13.92179885 0.00010618 0.97871488
13.92319465 0.00010407 0.97461336
13.92459046 0.00010432 0.93457950
13.92598627 0.00010074 0.95964633
13.92738208 0.00009792 0.98966334
13.92877789 0.00009919 0.99321322
13.93017370 0.00010018 1.00525923
13.93156951 0.00010566 0.97201444
13.93296532 0.00010263 0.96554778
13.93436113 0.00010022 0.90905775
13.93575693 0.00009849 0.96757872
13.93715274 0.00010139 0.98685699
13.93854855 0.00010360 1.01437619
13.93994436 0.00009902 0.94487912
13.94134017 0.00004078 1.43914407
13.94273598 0.00009648 0.97153093
13.94413179 0.00010221 0.98891637
13.94552760 0.00009955 1.00091319
13.94692341 0.00009995 0.96906455
13.94831922 0.00010090 0.94307831
13.94971502 0.00009526 1.01388905
13.95111083 0.00010000 1.00723651
13.95250664 0.00010013 1.01894593
13.95390245 0.00009753 1.00947758
13.95529826 0.00009837 0.98888388
13.95669407 0.00010174 0.96626846
13.95808988 0.00010142 0.95558683
13.95948569 0.00010359 0.99494417
13.96088150 0.00010271 0.95051772
13.96227731 0.00010752 0.94393363
13.96367311 0.00010632 0.96767117
13.96506892 0.00009957 1.01581956
13.96646473 0.00009911 0.94588599
13.96786054 0.00010839 0.98680499
13.96925635 0.00010351 0.95026681
13.97065216 0.00010453 0.93702751
13.97204797 0.00010082 0.95832650
13.97344378 0.00009710 1.01264330
13.97483959 0.00010185 0.96706788
13.97623540 0.00010024 0.97036339
13.97763120 0.00010167 0.96880613
13.97902701 0.00009675 0.93725154
13.98042282 0.00010512 0.97380104
13.98181863 0.00010483 0.91891989
13.98321444 0.00010252 0.96887624
13.98461025 0.00010239 0.93800081
13.98600606 0.00010645 0.98033950
13.98740187 0.00010887 0.99143772
13.98879768 0.00009757 1.01042896
13.99019349 0.00009547 0.95538288
13.99158929 0.00010317 0.97111121
13.99298510 0.00010085 1.02341898
13.99438091 0.00010134 1.00040170
13.99577672 0.00009835 1.02677940
13.99717253 0.00010181 1.01209532
13.99856834 0.00009966 1.00341393
13.99996415 0.00009889 0.91050634
14.00135996 0.00010312 0.93527485
14.00275577 0.00010757 0.97830560
14.00415158 0.00010076 0.98430383
14.00554738 0.00010586 0.98343851
14.00694319 0.00009640 0.99115203
14.00833900 0.00010129 0.98503166
14.00973481 0.00010940 0.96498498
14.01113062 0.00010128 0.99331042
14.01252643 0.00009868 0.96175128
14.01392224 0.00010789 0.97823156
14.01531805 0.00010102 1.00976330
14.01671386 0.00010300 0.98854002
14.01810967 0.00010401 0.92124207
14.01950547 0.00009817 1.00284350
14.02090128 0.00009417 0.91050760
14.02229709 0.00010609 1.03880950
14.02369290 0.00009898 0.99785781
14.02508871 0.00010389 0.98741310
14.02648452 0.00010155 0.92677218
14.02788033 0.00010024 0.96097264
14.02927614 0.00010256 0.95095249
14.03067195 0.00010181 0.99317234
14.03206776 0.00009786 0.94185725
14.03346356 0.00009861 0.94307582
14.03485937 0.00009511 0.96312937
14.03625518 0.00010120 1.00324499
14.03765099 0.00009810 0.93216436
14.03904680 0.00009445 0.97344604
14.04044261 0.00009927 0.98535641
14.04183842 0.00010320 0.99770232
14.04323423 0.00010313 0.96395670
14.04463004 0.00010074 0.93950493
14.04602585 0.00009943 0.94435222
14.04742165 0.00010170 0.94252356
14.04881746 0.00010112 1.02084917
14.05021327 0.00009862 0.97668178
14.05160908 0.00009231 0.99757053
14.05300489 0.00009904 0.97137188
14.05440070 0.00009988 0.96803541
14.05579651 0.00009644 0.99380453
14.05719232 0.00009806 0.91942098
14.05858813 0.00009351 0.93092650
14.05998393 0.00009996 0.95577607
14.06137974 0.00009192 0.96733146
14.06277555 0.00009766 0.99460820
14.06417136 0.00009874 0.99133879
14.06556717 0.00009591 0.92596618
14.06696298 0.00009545 0.97538389
14.06835879 0.00009808 0.98800179
14.06975460 0.00009007 0.91338860
14.07115041 0.00009548 0.94253576
14.07254622 0.00009093 0.97107473
14.07394202 0.00009029 0.98228129
14.07533783 0.00009575 0.97239595
14.07673364 0.00009197 0.98347186
14.07812945 0.00009980 0.99338820
14.07952526 0.00009450 1.01164408
14.08092107 0.00009673 0.97475341
14.08231688 0.00009349 0.95291063
14.08371269 0.00009625 0.96450034
14.08510850 0.00009358 0.95634638
14.08650431 0.00009847 0.98837778
14.08790011 0.00009219 0.90874745
14.08929592 0.00009090 0.99006566
14.09069173 0.00009341 0.97797767
14.09208754 0.00009596 0.97681288
14.09348335 0.00009607 0.95723793
14.09487916 0.00009143 0.95468419
14.09627497 0.00009673 0.96883271
14.09767078 0.00009342 0.97571734
14.09906659 0.00009033 0.93746402
14.10046240 0.00008776 0.95807081
14.10185820 0.00009346 0.96078251
14.10325401 0.00009016 1.00877173
14.10464982 0.00008891 0.95540643
14.10604563 0.00009115 0.95680747
14.10744144 0.00008995 0.96087876
14.10883725 0.00009827 0.92961629
14.11023306 0.00009172 0.98320394
14.11162887 0.00008832 1.03606685
14.11302468 0.00008862 1.03352246
14.11442049 0.00009607 0.95704748
14.11581629 0.00009020 0.96942147
14.11721210 0.00009168 0.94843615
14.11860791 0.00008875 1.01248432
14.12000372 0.00008484 1.03358587
14.12139953 0.00009634 0.95804641
14.12279534 0.00008605 0.96942757
14.12419115 0.00009023 0.95162034
14.12558696 0.00008476 1.01331185
14.12698277 0.00009199 0.97477376
14.12837858 0.00008619 0.94998525
14.12977438 0.00008870 0.95803422
14.13117019 0.00009467 0.98749488
14.13256600 0.00009379 0.97181841
14.13396181 0.00008883 0.97175512
14.13535762 0.00008780 0.94070435
14.13675343 0.00009300 0.99063231
14.13814924 0.00009116 0.92213525
14.13954505 0.00009245 1.00587410
14.14094086 0.00009286 0.98848750
14.14233667 0.00009060 0.95761779
14.14373247 0.00008671 0.88840778
14.14512828 0.00009628 0.92498278
14.14652409 0.00009189 0.92039123
14.14791990 0.00009301 1.03046443
14.14931571 0.00008883 0.94926600
14.15071152 0.00009247 1.00576987
14.15210733 0.00009216 0.96366705
14.15350314 0.00009442 0.96150740
14.15489895 0.00009318 0.94690868
14.15629476 0.00008817 0.98319088
14.15769056 0.00009340 0.94582815
14.15908637 0.00009098 1.00329894
14.16048218 0.00008999 0.93709631
14.16187799 0.00008702 0.96965074
14.16327380 0.00009444 1.01894232
14.16466961 0.00009185 0.99814088
14.16606542 0.00008901 1.00052785
14.16746123 0.00009313 0.99880444
14.16885704 0.00008888 0.96630464
14.17025284 0.00009218 0.97273492
14.17164865 0.00009101 0.95353940
14.17304446 0.00009352 0.99371266
14.17444027 0.00009231 1.04048890
14.17583608 0.00009451 0.98921776
14.17723189 0.00009636 0.93170189
14.17862770 0.00009014 0.98480675
14.18002351 0.00008824 0.92390188
14.18141932 0.00009515 0.93325543
14.18281513 0.00009360 0.97460797
14.18421093 0.00008982 1.00624073
14.18560674 0.00010014 0.97545464
14.18700255 0.00008999 0.98527509
14.18839836 0.00009331 1.01052455
14.18979417 0.00009430 1.04806427
14.19118998 0.00009068 1.05066184
14.19258579 0.00009039 1.00489390
14.19398160 0.00009458 1.00336659
14.19537741 0.00009129 1.04564895
14.19677322 0.00009222 1.04449308
14.19816902 0.00009388 1.06780306
14.19956483 0.00009086 1.03982635
14.20096064 0.00009359 1.01198346
14.20235645 0.00009354 0.99862822
14.20375226 0.00009509 1.03293740
14.20514807 0.00009348 0.99759416
14.20654388 0.00009133 1.05023900
14.20793969 0.00009651 1.05086958
14.20933550 0.00008935 1.01357602
14.21073131 0.00009044 0.98893975
14.21212711 0.00009209 1.03787277
14.21352292 0.00009941 1.02813720
14.21491873 0.00009358 0.98840758
14.21631454 0.00009872 0.99331303
14.21771035 0.00009099 1.03576074
14.21910616 0.00009438 0.99073694
14.22050197 0.00008911 1.00150986
14.22189778 0.00009615 0.98530685
14.22329359 0.00009383 1.02174047
14.22468940 0.00009105 1.01054251
14.22608520 0.00009039 0.97716005
14.22748101 0.00009319 0.99617116
14.22887682 0.00009265 1.01272729
14.23027263 0.00009205 0.99713701
14.23166844 0.00009943 1.03942610
14.23306425 0.00009182 1.08903833
14.23446006 0.00009195 1.02000873
14.23585587 0.00009660 1.01666650
14.23725168 0.00009509 1.02686066
14.23864749 0.00009631 0.99969822
14.24004329 0.00010005 1.07972195
14.24143910 0.00009340 1.05900244
14.24283491 0.00009741 1.04183226
14.24423072 0.00009866 1.02610015
14.24562653 0.00009512 0.99736414
14.24702234 0.00009527 1.04960728
14.24841815 0.00009909 1.05886354
14.24981396 0.00009600 0.99521566
14.25120977 0.00009657 1.02521255
14.25260558 0.00009584 1.05179874
14.25400138 0.00010158 1.02007845
14.25539719 0.00009573 1.05729445
14.25679300 0.00009631 1.01455031
14.25818881 0.00005542 0.36291034
14.25958462 0.00009357 1.09020234
14.26098043 0.00009794 1.02359389
14.26237624 0.00010106 1.07085697
14.26377205 0.00009572 1.10422100
14.26516786 0.00010225 1.04004068
14.26656367 0.00009390 1.02814053
14.26795947 0.00009974 1.09049876
14.26935528 0.00009341 1.07727974
14.27075109 0.00009646 1.05949758
14.27214690 0.00009534 1.11190135
14.27354271 0.00009623 1.06246794
14.27493852 0.00009928 1.08856883
14.27633433 0.00010082 1.05280938
14.27773014 0.00009759 1.02690374
14.27912595 0.00010638 1.12837423
14.28052175 0.00010221 1.05664275
14.28191756 0.00009438 1.05276395
14.28331337 0.00010049 1.07731332
14.28470918 0.00010363 1.08502357
14.28610499 0.00009363 1.06721816
14.28750080 0.00010309 1.07944855
14.28889661 0.00009997 1.14305384
14.29029242 0.00009941 1.09749280
14.29168823 0.00010041 1.08173759
14.29308404 0.00010129 1.05647963
14.29447984 0.00009859 1.05207445
14.29587565 0.00010397 1.05501859
14.29727146 0.00010473 1.05676516
14.29866727 0.00010540 1.06597615
14.30006308 0.00010102 1.05998217
14.30145889 0.00010419 1.10945178
14.30285470 0.00009909 1.12108209
14.30425051 0.00010455 1.12698240
14.30564632 0.00010023 1.09504168
14.30704213 0.00009755 1.01954595
14.30843793 0.00009810 1.06575443
14.30983374 0.00010207 1.05973372
14.31122955 0.00010210 1.14106925
14.31262536 0.00009789 1.10993286
14.31402117 0.00010578 1.08096720
14.31541698 0.00009975 1.14689461
14.31681279 0.00010418 1.10696461
14.31820860 0.00010884 1.08983463
14.31960441 0.00010774 1.07392926
14.32100022 0.00010109 1.09595297
14.32239602 0.00010517 1.07568922
14.32379183 0.00009764 1.04225380
14.32518764 0.00010077 1.08901040
14.32658345 0.00009970 1.10167470
14.32797926 0.00010590 1.08991639
14.32937507 0.00010088 1.13054583
14.33077088 0.00010973 1.13831575
14.33216669 0.00010273 1.07060046
14.33356250 0.00010546 1.08129686
14.33495831 0.00010453 1.08130659
14.33635411 0.00010043 1.10271450
14.33774992 0.00009715 1.08309583
14.33914573 0.00010459 1.11081339
14.34054154 0.00009916 1.06877386
14.34193735 0.00009856 1.06008826
14.34333316 0.00010329 1.13277326
14.34472897 0.00010252 1.11745301
14.34612478 0.00010251 1.15083690
14.34752059 0.00010134 1.06481027
14.34891640 0.00009680 1.08978911
14.35031220 0.00009978 1.13634417
14.35170801 0.00010480 1.04021079
14.35310382 0.00009696 1.06251722
14.35449963 0.00010616 1.06992209
14.35589544 0.00010120 1.08153041
14.35729125 0.00010219 1.05611773
14.35868706 0.00010610 1.07622926
14.36008287 0.00010364 1.08509163
14.36147868 0.00010406 1.05463659
14.36287449 0.00010378 1.12963690
14.36427029 0.00010642 1.06566362
14.36566610 0.00009745 1.08696870
14.36706191 0.00010512 1.08106073
14.36845772 0.00010272 1.08528591
14.36985353 0.00010074 1.06353566
14.37124934 0.00010280 1.08498963
14.37264515 0.00009954 1.05832376
14.37404096 0.00010100 1.06619393
14.37543677 0.00010273 1.11496428
14.37683258 0.00010194 1.08022235
14.37822838 0.00010167 1.09024724
14.37962419 0.00009525 1.10704856
14.38102000 0.00009807 1.06499915
14.38241581 0.00009964 1.03238712
14.38381162 0.00010080 1.14153104
14.38520743 0.00010525 1.05758294
14.38660324 0.00009858 1.11002901
14.38799905 0.00009705 1.04730018
14.38939486 0.00009632 1.04806842
14.39079067 0.00009483 1.04964672
14.39218647 0.00009856 1.07572865
14.39358228 0.00009602 1.05944793
14.39497809 0.00009500 1.07832284
14.39637390 0.00009304 1.16483776
14.39776971 0.00009297 1.06376941
14.39916552 0.00010106 1.06905553
14.40056133 0.00009609 1.10924995
14.40195714 0.00009886 1.11249421
14.40335295 0.00009575 1.11738031
14.40474875 0.00009411 1.06100006
14.40614456 0.00009487 1.07115327
14.40754037 0.00010103 1.06612003
14.40893618 0.00009276 1.09865814
14.41033199 0.00009412 1.05777017
14.41172780 0.00009413 1.05705375
14.41312361 0.00009419 1.03570042
14.41451942 0.00009398 1.05043843
14.41591523 0.00009280 1.07943469
14.41731104 0.00009373 1.05798530
14.41870684 0.00009895 1.08392893
14.42010265 0.00009154 1.09813528
14.42149846 0.00009264 1.08805755
14.42289427 0.00009220 1.09238531
14.42429008 0.00009637 1.08333691
14.42568589 0.00009586 1.07666386
14.42708170 0.00009435 1.09676299
14.42847751 0.00009200 1.05998625
14.42987332 0.00009541 1.06756438
14.43126913 0.00009451 1.05700131
14.43266493 0.00009188 1.05915349
14.43406074 0.00009406 1.01400578
14.43545655 0.00009144 1.02905587
14.43685236 0.00009204 1.06251350
14.43824817 0.00009384 1.06897287
14.43964398 0.00009004 1.07971045
14.44103979 0.00009053 0.99780559
14.44243560 0.00008609 1.06538762
14.44383141 0.00008676 0.98516988
14.44522722 0.00008881 1.02981655
14.44662302 0.00008707 1.06949838
14.44801883 0.00009121 1.06689498
14.44941464 0.00008989 1.01173413
14.45081045 0.00008963 1.10513164
14.45220626 0.00009284 0.98376381
14.45360207 0.00009123 1.06332109
14.45499788 0.00008522 1.02650404
14.45639369 0.00009231 1.03393669
14.45778950 0.00009193 0.98798388
14.45918531 0.00009005 1.01414747
14.46058111 0.00008648 1.02913480
14.46197692 0.00008999 1.06987978
14.46337273 0.00008538 0.98416537
14.46476854 0.00009098 1.02659892
14.46616435 0.00009092 1.07495746
14.46756016 0.00009101 1.02043697
14.46895597 0.00009020 1.04275614
14.47035178 0.00009267 1.00491705
14.47174759 0.00008898 1.06299944
14.47314340 0.00008863 1.03707162
14.47453920 0.00008923 1.08469364
14.47593501 0.00008546 1.01443926
14.47733082 0.00008388 1.04181383
14.47872663 0.00008561 1.00426470
14.48012244 0.00008834 0.99840188
14.48151825 0.00008693 0.98744097
14.48291406 0.00008736 1.02817177
14.48430987 0.00008490 1.01517133
14.48570568 0.00008874 1.02721888
14.48710149 0.00008675 1.04409544
14.48849729 0.00008508 0.99780944
14.48989310 0.00008466 0.98718529
14.49128891 0.00008242 1.01657375
14.49268472 0.00008069 0.96727087
14.49408053 0.00008571 0.98612671
14.49547634 0.00007850 1.01089602
14.49687215 0.00007847 1.01267493
14.49826796 0.00008671 1.01196239
14.49966377 0.00008558 0.98121457
14.50105958 0.00008383 1.01587526
14.50245538 0.00008902 1.01752377
14.50385119 0.00007953 0.98895911
14.50524700 0.00008370 1.01421156
14.50664281 0.00008463 1.03171350
14.50803862 0.00008076 0.96142457
14.50943443 0.00008247 0.99784256
14.51083024 0.00008229 0.98860467
14.51222605 0.00008264 0.95129603
14.51362186 0.00008740 1.03095925
14.51501766 0.00008406 0.98029651
14.51641347 0.00008313 0.95755182
14.51780928 0.00007749 0.94272692
14.51920509 0.00008281 0.96954063
14.52060090 0.00008058 0.98570076
14.52199671 0.00008191 1.00448948
14.52339252 0.00008024 0.94005872
14.52478833 0.00008296 0.97709093
14.52618414 0.00007983 0.99068859
14.52757995 0.00007992 1.03697772
14.52897575 0.00008848 0.96916553
14.53037156 0.00008335 0.96035687
14.53176737 0.00008132 0.99505718
14.53316318 0.00008743 1.04410984
14.53455899 0.00008085 0.99265022
14.53595480 0.00008364 0.96891235
14.53735061 0.00007953 0.93141352
14.53874642 0.00008215 0.96886668
14.54014223 0.00008295 0.99055415
14.54153804 0.00007545 0.90035347
14.54293384 0.00007761 1.00605919
14.54432965 0.00008048 0.94887888
14.54572546 0.00007838 0.92415672
14.54712127 0.00008104 0.95457468
14.54851708 0.00008084 0.97384901
14.54991289 0.00007906 0.93527323
14.55130870 0.00007683 0.96473673
14.55270451 0.00008470 1.02838466
14.55410032 0.00008252 0.96713469
14.55549613 0.00008304 0.96805266
14.55689193 0.00008101 1.02205264
14.55828774 0.00008363 0.98396254
14.55968355 0.00007895 0.95292654
14.56107936 0.00007874 1.01743576
14.56247517 0.00008288 0.93107166
14.56387098 0.00007941 0.92727666
14.56526679 0.00008318 0.96710828
14.56666260 0.00007684 0.93587794
14.56805841 0.00008460 0.98496906
14.56945422 0.00007886 0.92817787
14.57085002 0.00008160 0.96561504
14.57224583 0.00008402 0.91583265
14.57364164 0.00007988 0.94259710
14.57503745 0.00009474 0.70638325
14.57643326 0.00007583 0.96967361
14.57782907 0.00008214 0.98619526
14.57922488 0.00008271 0.92596372
14.58062069 0.00007708 0.91579272
14.58201650 0.00008572 0.99722792
14.58341231 0.00007955 1.00599759
14.58480811 0.00008464 0.94290441
14.58620392 0.00008112 1.04115108
14.58759973 0.00007663 0.92555030
14.58899554 0.00007745 0.93470575
14.59039135 0.00008042 0.92425974
14.59178716 0.00008316 1.01079251
14.59318297 0.00008132 0.98018456
14.59457878 0.00008406 0.92344072
14.59597459 0.00007971 0.92813218
14.59737040 0.00008455 1.00409109
14.59876620 0.00007730 0.95789719
14.60016201 0.00007945 0.94339607
14.60155782 0.00008204 0.96342121
14.60295363 0.00008269 0.94688086
14.60434944 0.00008135 0.96609522
14.60574525 0.00008100 0.98137027
14.60714106 0.00008035 0.98252326
14.60853687 0.00008447 0.95412024
14.60993268 0.00008119 0.95790579
14.61132849 0.00008033 1.02125962
14.61272429 0.00007932 0.98779202
14.61412010 0.00008161 0.89822925
14.61551591 0.00008111 0.95325825
14.61691172 0.00008458 1.00416202
14.61830753 0.00008083 0.97310623
14.61970334 0.00008631 0.94047020
14.62109915 0.00008895 0.90855357
14.62249496 0.00008085 0.90075746
14.62389077 0.00008335 0.95421013
14.62528658 0.00008238 0.93828906
14.62668238 0.00008174 0.93619995
14.62807819 0.00008267 0.96292921
14.62947400 0.00007746 0.92230314
14.63086981 0.00008087 0.97618667
14.63226562 0.00008173 0.95513580
14.63366143 0.00008188 0.98379828
14.63505724 0.00008899 0.99293588
14.63645305 0.00008629 0.95684367
14.63784886 0.00008209 0.95115170
14.63924466 0.00008289 0.96420802
14.64064047 0.00008389 1.02258668
14.64203628 0.00008037 0.93705530
14.64343209 0.00008655 0.94099639
14.64482790 0.00008727 0.91230692
14.64622371 0.00008368 0.98896791
14.64761952 0.00009191 0.96514054
14.64901533 0.00008279 0.91853700
14.65041114 0.00008485 0.97823596
14.65180695 0.00008452 0.94091710
14.65320275 0.00008438 0.96573662
14.65459856 0.00008261 0.97513464
14.65599437 0.00008829 0.92892018
14.65739018 0.00008425 0.99959161
14.65878599 0.00008221 0.99422079
14.66018180 0.00008620 0.97509029
14.66157761 0.00008644 0.92464011
14.66297342 0.00008829 0.89394223
14.66436923 0.00008620 0.97368703
14.66576504 0.00008288 1.00161890
14.66716084 0.00008435 0.98576097
14.66855665 0.00008385 0.97183883
14.66995246 0.00008400 0.95160662
14.67134827 0.00008721 0.95741401
14.67274408 0.00008372 0.96874949
14.67413989 0.00008853 0.94818439
14.67553570 0.00008907 0.96284171
14.67693151 0.00008579 0.92963874
14.67832732 0.00008699 1.01215319
14.67972313 0.00008865 1.03581085
14.68111893 0.00008811 0.92104862
14.68251474 0.00008711 0.96521383
14.68391055 0.00009110 0.97520629
14.68530636 0.00008717 1.00288801
14.68670217 0.00008869 0.99030165
14.68809798 0.00008638 0.99566436
14.68949379 0.00008644 1.03559864
14.69088960 0.00008878 0.95340668
14.69228541 0.00008944 0.99159870
14.69368122 0.00009136 0.99231973
14.69507702 0.00008329 0.96236477
14.69647283 0.00008634 1.00621225
14.69786864 0.00008848 0.98728950
14.69926445 0.00008961 0.99864554
14.70066026 0.00008795 1.01274461
14.70205607 0.00009186 0.97115597
14.70345188 0.00008371 1.01098830
14.70484769 0.00008424 1.03102056
14.70624350 0.00008415 0.99128789
14.70763931 0.00008149 1.01851404
14.70903511 0.00008834 0.95348472
14.71043092 0.00008495 1.00327757
14.71182673 0.00008670 1.01109784
14.71322254 0.00008355 0.95415544
14.71461835 0.00008750 1.01234252
14.71601416 0.00008924 0.95107776
14.71740997 0.00008954 1.02888791
14.71880578 0.00008891 1.00050578
14.72020159 0.00009380 0.99662845
14.72159740 0.00008485 0.98828835
14.72299320 0.00008281 0.97138276
14.72438901 0.00008859 1.01616811
14.72578482 0.00008380 0.97714624
14.72718063 0.00008595 0.99330712
14.72857644 0.00008503 1.03446782
14.72997225 0.00008660 0.89610418
14.73136806 0.00009225 0.99616934
14.73276387 0.00008466 1.06220815
14.73415968 0.00008357 1.00268402
14.73555549 0.00008851 1.07076945
14.73695129 0.00008659 0.94643517
14.73834710 0.00009081 1.06502112
14.73974291 0.00008576 0.95180606
14.74113872 0.00008750 0.95798752
14.74253453 0.00009351 1.04094521
14.74393034 0.00008638 1.00195045
14.74532615 0.00008879 0.98730477
14.74672196 0.00009204 1.00526280
14.74811777 0.00008854 0.98169671
14.74951357 0.00008819 1.02841540
14.75090938 0.00009305 1.02669544
14.75230519 0.00008152 1.01152665
14.75370100 0.00008426 0.99723032
14.75509681 0.00008863 0.98833557
14.75649262 0.00008403 1.00034294
14.75788843 0.00008786 1.06397219
14.75928424 0.00008107 1.03137284
14.76068005 0.00008708 1.01673257
14.76207586 0.00008229 1.06239435
14.76347166 0.00008184 1.02395453
14.76486747 0.00009252 1.00544371
14.76626328 0.00008814 1.00665728
14.76765909 0.00008887 1.02523578
14.76905490 0.00008747 1.05074890
14.77045071 0.00008450 1.04795440
14.77184652 0.00008540 0.99205461
14.77324233 0.00008923 1.01460892
14.77463814 0.00008688 0.98210941
14.77603395 0.00008425 1.03767741
14.77742975 0.00008494 1.02184084
14.77882556 0.00008668 0.98654416
14.78022137 0.00008548 0.99491587
14.78161718 0.00008858 1.00453964
14.78301299 0.00008719 1.07204559
14.78440880 0.00008540 1.00302681
14.78580461 0.00008622 0.99014399
14.78720042 0.00008753 1.10432920
14.78859623 0.00008842 1.05526633
14.78999204 0.00008675 1.04838484
14.79138784 0.00008642 1.02212783
14.79278365 0.00008773 1.03357611
14.79417946 0.00008269 1.05064486
14.79557527 0.00008637 0.99655905
14.79697108 0.00008394 0.99883061
14.79836689 0.00008424 1.08796300
14.79976270 0.00008255 1.00413425
14.80115851 0.00008448 1.12227749
14.80255432 0.00008758 1.01938230
14.80395013 0.00009124 1.04872950
14.80534593 0.00008406 1.05519137
14.80674174 0.00008376 1.08115276
14.80813755 0.00008315 1.03654678
14.80953336 0.00007902 1.11291375
14.81092917 0.00008614 1.00081214
14.81232498 0.00008209 1.00991956
14.81372079 0.00008421 1.00930988
14.81511660 0.00008645 1.01594607
14.81651241 0.00008947 1.03126341
14.81790822 0.00008261 0.99771455
14.81930402 0.00008859 1.02084750
14.82069983 0.00008285 1.06884211
14.82209564 0.00008534 1.02153327
14.82349145 0.00008739 1.03544228
14.82488726 0.00008244 1.01654732
14.82628307 0.00008187 1.02575087
14.82767888 0.00008545 1.04514014
14.82907469 0.00008210 1.05632363
14.83047050 0.00008599 1.03170659
14.83186631 0.00008661 1.04365732
14.83326211 0.00008427 1.04910487
14.83465792 0.00007933 0.99003142
14.83605373 0.00008458 1.00719982
14.83744954 0.00008327 1.05276514
14.83884535 0.00007745 1.05982170
14.84024116 0.00008420 1.02931661
14.84163697 0.00008281 1.09787475
14.84303278 0.00007891 1.04004685
14.84442859 0.00007853 1.06963445
14.84582440 0.00008391 1.00898429
14.84722020 0.00008562 0.97895921
14.84861601 0.00007990 1.03353493
14.85001182 0.00008265 1.06452694
14.85140763 0.00007920 1.09100472
14.85280344 0.00008310 1.12242739
14.85419925 0.00007844 1.07383162
14.85559506 0.00007809 1.05118354
14.85699087 0.00008144 1.09104056
14.85838668 0.00007953 1.03299675
14.85978248 0.00007857 0.97000321
14.86117829 0.00008074 1.02498449
14.86257410 0.00008026 1.02548052
14.86396991 0.00007707 1.05328564
14.86536572 0.00008312 1.07732609
14.86676153 0.00007953 0.96544024
14.86815734 0.00007489 1.04747498
14.86955315 0.00008826 1.03431726
14.87094896 0.00008540 0.99757865
14.87234477 0.00008455 1.08952625
14.87374057 0.00007978 1.08743395
14.87513638 0.00007969 1.00036415
14.87653219 0.00007727 1.05667333
14.87792800 0.00007704 1.12191879
14.87932381 0.00007667 1.02008150
14.88071962 0.00008002 1.07217480
14.88211543 0.00008224 1.09238712
14.88351124 0.00007622 0.98446268
14.88490705 0.00007925 1.06235633
14.88630286 0.00007566 1.09104836
14.88769866 0.00007789 1.03207962
14.88909447 0.00008130 1.09500241
14.89049028 0.00007704 1.13108931
14.89188609 0.00000625 2.39242970
14.89328190 0.00007856 1.03005111
14.89467771 0.00007998 1.03083962
14.89607352 0.00007972 1.07040610
14.89746933 0.00007896 1.09260620
14.89886514 0.00007712 1.09766556
14.90026095 0.00007533 1.05255494
14.90165675 0.00007903 1.11813328
14.90305256 0.00007740 1.03328983
14.90444837 0.00007594 1.02448586
14.90584418 0.00007651 1.02793550
14.90723999 0.00007625 1.00759405
14.90863580 0.00007850 1.06494127
14.91003161 0.00007734 1.08637513
14.91142742 0.00008218 1.02055958
14.91282323 0.00007723 1.03171530
14.91421904 0.00008043 1.04694658
14.91561484 0.00007568 1.05657128
14.91701065 0.00007501 1.13200099
14.91840646 0.00008014 1.02276361
14.91980227 0.00007484 1.01980540
14.92119808 0.00007410 1.00776420
14.92259389 0.00007551 1.05759512
14.92398970 0.00007484 1.06272962
14.92538551 0.00007491 1.02008074
14.92678132 0.00007471 1.01530421
14.92817713 0.00007604 1.08662477
14.92957293 0.00007505 1.03755475
14.93096874 0.00007719 1.10183114
14.93236455 0.00008044 1.02626369
14.93376036 0.00007609 1.08586572
14.93515617 0.00007365 1.10207108
14.93655198 0.00007860 1.08882010
14.93794779 0.00008036 1.06442578
14.93934360 0.00007065 1.11084158
14.94073941 0.00007129 1.03364537
14.94213522 0.00007650 1.07571632
14.94353102 0.00007312 1.04684838
14.94492683 0.00007158 1.08982220
14.94632264 0.00007142 1.09378431
14.94771845 0.00007784 1.03563670
14.94911426 0.00007553 1.10750582
14.95051007 0.00007782 1.02352465
14.95190588 0.00007806 1.07072702
14.95330169 0.00007743 1.04152609
14.95469750 0.00007353 1.06763668
14.95609331 0.00007380 1.05251561
14.95748911 0.00007264 1.00612335
14.95888492 0.00007364 1.02323213
14.96028073 0.00007690 1.06253336
14.96167654 0.00007764 1.07541373
14.96307235 0.00007368 1.03057873
14.96446816 0.00007853 1.04232784
14.96586397 0.00007478 1.05043140
14.96725978 0.00007266 1.10247581
14.96865559 0.00007684 1.03160506
14.97005140 0.00007115 0.99755108
14.97144720 0.00007190 1.02816789
14.97284301 0.00007557 1.05878937
14.97423882 0.00007390 1.01286546
14.97563463 0.00007209 1.03488208
14.97703044 0.00007052 1.00895269
14.97842625 0.00007529 1.02912917
14.97982206 0.00007633 1.04934746
14.98121787 0.00007273 1.05526727
14.98261368 0.00007448 1.03545408
14.98400948 0.00007031 1.02460491
14.98540529 0.00007267 1.06568253
14.98680110 0.00007015 1.00376874
14.98819691 0.00007349 1.04575162
14.98959272 0.00007220 1.00729134
14.99098853 0.00007526 1.05599156
14.99238434 0.00007594 1.03742474
14.99378015 0.00007465 1.04990293
14.99517596 0.00007556 1.02723471
14.99657177 0.00007646 1.03826920
14.99796757 0.00007438 1.06968748
14.99936338 0.00007474 1.03193034
15.00075919 0.00007498 1.04779727
15.00215500 0.00007269 1.01313580
15.00355081 0.00007383 0.99215345
15.00494662 0.00007446 1.00644900
15.00634243 0.00007225 1.02447130
15.00773824 0.00007431 1.04575693
15.00913405 0.00007257 1.05499412
15.01052986 0.00007079 1.06315287
15.01192566 0.00006973 1.05078859
15.01332147 0.00007471 1.05513965
15.01471728 0.00007091 1.10956256
15.01611309 0.00007402 1.03320570
15.01750890 0.00007250 1.05334394
15.01890471 0.00007518 1.04387318
15.02030052 0.00007068 1.03275225
15.02169633 0.00006719 0.98514964
15.02309214 0.00006984 1.03053797
15.02448795 0.00006890 1.02757010
15.02588375 0.00007173 1.05926970
15.02727956 0.00007082 1.08202828
15.02867537 0.00007012 0.99984559
15.03007118 0.00006683 1.00937953
15.03146699 0.00007263 1.07091503
15.03286280 0.00007241 1.05391178
15.03425861 0.00007204 1.11891643
15.03565442 0.00007468 1.13060475
15.03705023 0.00007223 1.03026123
15.03844604 0.00006946 1.03326886
15.03984184 0.00007003 1.08965608
15.04123765 0.00007292 1.03271186
15.04263346 0.00007275 1.03957302
15.04402927 0.00007052 0.99673852
15.04542508 0.00007317 1.02598476
15.04682089 0.00007066 1.03241291
15.04821670 0.00007224 1.01928215
15.04961251 0.00006827 1.04318691
15.05100832 0.00007158 0.99816871
15.05240413 0.00007070 1.06045279
15.05379993 0.00007110 0.99093276
15.05519574 0.00007028 1.01152221
15.05659155 0.00006944 1.00917880
15.05798736 0.00006757 1.06839988
15.05938317 0.00007125 1.02590887
15.06077898 0.00006741 1.00809196
15.06217479 0.00006737 1.01991717
15.06357060 0.00006888 1.05021150
15.06496641 0.00007048 1.05032196
15.06636222 0.00007022 0.98331173
15.06775802 0.00007245 1.06839944
15.06915383 0.00006993 0.96211895
15.07054964 0.00006682 1.02186526
15.07194545 0.00007192 1.06082972
15.07334126 0.00006875 1.03260856
15.07473707 0.00006984 1.06310337
15.07613288 0.00006320 1.05832262
15.07752869 0.00006799 1.00064147
15.07892450 0.00006832 0.98718685
15.08032031 0.00007041 1.01050343
15.08171611 0.00007058 1.02437592
15.08311192 0.00006866 1.00693783
15.08450773 0.00006919 0.98286867
15.08590354 0.00006640 0.99662394
15.08729935 0.00006929 1.00865134
15.08869516 0.00006918 1.02439030
15.09009097 0.00006977 1.01819848
15.09148678 0.00007047 1.03754310
15.09288259 0.00007160 0.98905242
15.09427839 0.00006736 0.99574231
15.09567420 0.00006880 0.94761628
15.09707001 0.00007129 1.01581075
15.09846582 0.00006940 1.01376033
15.09986163 0.00007280 1.07521589
15.10125744 0.00007059 1.00360161
15.10265325 0.00006862 1.07649605
15.10404906 0.00007208 0.95991680
15.10544487 0.00007037 1.05858787
15.10684068 0.00006700 1.03653003
15.10823648 0.00007381 1.03660294
15.10963229 0.00007019 0.94551920
15.11102810 0.00006918 1.02384997
15.11242391 0.00006935 1.04593010
15.11381972 0.00007120 1.00471486
15.11521553 0.00006710 0.92936984
15.11661134 0.00006823 1.06637144
15.11800715 0.00006968 0.95808036
15.11940296 0.00007309 0.99962397
15.12079877 0.00007089 1.02783930
15.12219457 0.00007211 0.95592081
15.12359038 0.00006976 0.91524673
15.12498619 0.00007055 0.99108629
15.12638200 0.00007083 0.98467536
15.12777781 0.00007443 0.99757877
15.12917362 0.00007114 0.97583405
15.13056943 0.00007036 1.00428160
15.13196524 0.00007272 1.00693971
15.13336105 0.00007360 0.96788150
15.13475686 0.00007143 1.02537054
15.13615266 0.00007506 1.05677051
15.13754847 0.00006838 1.02044794
15.13894428 0.00007348 1.04999743
15.14034009 0.00007330 0.99883202
15.14173590 0.00007181 1.00732997
15.14313171 0.00007156 0.99390803
15.14452752 0.00006811 1.01486543
15.14592333 0.00006957 0.94488012
15.14731914 0.00007506 0.98456150
15.14871495 0.00007436 1.00164406
15.15011075 0.00007128 0.93917249
15.15150656 0.00007152 0.95050304
15.15290237 0.00007460 0.95896245
15.15429818 0.00007145 0.99641562
15.15569399 0.00007179 0.97420811
15.15708980 0.00006991 1.03743307
15.15848561 0.00007102 1.03960354
15.15988142 0.00007100 0.96404142
15.16127723 0.00006695 0.98203500
15.16267304 0.00007551 0.96328058
15.16406884 0.00007606 0.95753699
15.16546465 0.00007382 1.01393402
15.16686046 0.00007229 0.96894400
15.16825627 0.00007215 0.97621319
15.16965208 0.00007204 0.98248013
15.17104789 0.00006980 0.93777562
15.17244370 0.00007217 0.94722029
15.17383951 0.00007228 0.96644731
15.17523532 0.00006998 1.01325909
15.17663113 0.00007081 1.01221591
15.17802693 0.00007051 0.94165424
15.17942274 0.00007579 0.98707619
15.18081855 0.00006933 1.00523922
15.18221436 0.00007579 0.96176324
15.18361017 0.00007013 1.01460149
15.18500598 0.00007050 0.94793225
15.18640179 0.00007694 1.03953411
15.18779760 0.00007602 0.96425469
15.18919341 0.00007531 0.96549380
15.19058922 0.00007917 0.94326646
15.19198502 0.00007625 0.98400385
15.19338083 0.00007577 0.98471610
15.19477664 0.00007381 0.96884482
15.19617245 0.00007306 0.99923846
15.19756826 0.00007270 0.95347667
15.19896407 0.00007411 0.96201871
15.20035988 0.00007298 1.02647493
15.20175569 0.00007945 0.96313982
15.20315150 0.00007262 0.93526527
15.20454730 0.00007337 0.97760510
15.20594311 0.00007468 0.98067274
15.20733892 0.00007327 0.94704061
15.20873473 0.00000256 0.99721714
15.21013054 0.00007505 0.94625274
15.21152635 0.00007886 0.99037115
15.21292216 0.00007591 0.97228792
15.21431797 0.00007441 0.94700206
15.21571378 0.00007940 0.96328022
15.21710959 0.00007631 0.97692100
15.21850539 0.00007934 0.99513476
15.21990120 0.00007493 0.92145454
15.22129701 0.00007485 0.98137076
15.22269282 0.00007388 1.00075118
15.22408863 0.00007892 0.93049082
15.22548444 0.00007604 0.97035959
15.22688025 0.00007644 0.94582305
15.22827606 0.00008156 0.98730012
15.22967187 0.00007866 1.01875628
15.23106768 0.00008226 0.95027912
15.23246348 0.00007603 0.94754377
15.23385929 0.00007557 0.96924345
15.23525510 0.00008014 0.95660820
15.23665091 0.00008058 0.98442075
15.23804672 0.00007861 1.00289104
15.23944253 0.00007591 0.92692831
15.24083834 0.00007623 0.98091496
15.24223415 0.00008068 0.95138866
15.24362996 0.00007858 0.95383516
15.24502577 0.00007748 0.95727288
15.24642157 0.00007687 0.99065351
15.24781738 0.00007766 0.95881300
15.24921319 0.00007689 0.97944352
15.25060900 0.00007887 0.96422948
15.25200481 0.00007822 0.90912285
15.25340062 0.00007840 0.95721014
15.25479643 0.00008515 0.92849063
15.25619224 0.00007724 0.98416422
15.25758805 0.00007819 0.97688510
15.25898386 0.00007703 0.99734449
15.26037966 0.00007904 0.96871090
15.26177547 0.00008363 0.97662004
15.26317128 0.00008178 0.97473013
15.26456709 0.00008211 0.91310121
15.26596290 0.00007915 0.94687949
15.26735871 0.00008102 0.95332923
15.26875452 0.00008097 1.02287841
15.27015033 0.00008285 0.98971940
15.27154614 0.00008037 0.96692366
15.27294195 0.00008216 0.99993035
15.27433775 0.00007542 0.99949241
15.27573356 0.00007732 1.01377240
15.27712937 0.00008031 1.00219230
15.27852518 0.00008376 0.98269512
15.27992099 0.00007733 0.95814565
15.28131680 0.00008409 0.98834529
15.28271261 0.00008209 1.00151974
15.28410842 0.00008244 0.95899251
15.28550423 0.00008166 0.98794946
15.28690004 0.00008246 0.92410558
15.28829584 0.00008022 0.97341394
15.28969165 0.00008264 0.92028700
15.29108746 0.00008192 0.99442814
15.29248327 0.00008148 0.97495585
15.29387908 0.00008444 0.97049664
15.29527489 0.00008174 0.98048808
15.29667070 0.00008483 1.01024571
15.29806651 0.00008441 1.02194418
15.29946232 0.00007650 0.97701690
15.30085813 0.00008037 0.98789876
15.30225393 0.00008084 0.98227668
15.30364974 0.00008007 1.00663720
15.30504555 0.00008420 0.95018546
15.30644136 0.00008238 0.92694204
15.30783717 0.00008215 0.96767009
15.30923298 0.00008238 0.94471594
15.31062879 0.00008303 0.96104599
15.31202460 0.00008292 0.97666793
15.31342041 0.00008571 0.95179787
15.31481622 0.00008764 0.98884828
15.31621202 0.00008318 0.95472522
15.31760783 0.00007983 0.98821642
15.31900364 0.00008126 0.92060660
15.32039945 0.00008112 0.99038032
15.32179526 0.00008229 0.99913207
15.32319107 0.00007815 0.99573961
15.32458688 0.00008015 0.99958677
15.32598269 0.00008438 0.99840141
15.32737850 0.00008380 0.96694196
15.32877430 0.00008034 0.95937760
15.33017011 0.00008069 0.95879844
15.33156592 0.00008471 1.05007281
15.33296173 0.00008066 0.97124296
15.33435754 0.00007988 0.91680289
15.33575335 0.00008128 1.01791208
15.33714916 0.00007868 0.89129560
15.33854497 0.00008057 0.97999564
15.33994078 0.00007871 0.97830210
15.34133659 0.00007786 0.95550330
15.34273239 0.00008076 1.05217421
15.34412820 0.00007968 0.99774891
15.34552401 0.00008228 0.95209534
15.34691982 0.00007657 0.99325574
15.34831563 0.00008053 1.00573891
15.34971144 0.00008240 0.98543242
15.35110725 0.00008686 1.01688567
15.35250306 0.00008242 0.94407718
15.35389887 0.00008301 0.98619796
15.35529468 0.00008020 0.99763349
15.35669048 0.00007932 0.96779679
15.35808629 0.00008226 1.01359954
15.35948210 0.00007891 0.96454109
15.36087791 0.00008268 0.97469122
15.36227372 0.00007967 0.98520319
15.36366953 0.00007920 1.00032437
15.36506534 0.00008108 1.00754791
15.36646115 0.00008062 1.03182053
15.36785696 0.00008056 1.00926435
15.36925277 0.00008114 0.99611343
15.37064857 0.00008184 1.00439571
15.37204438 0.00008036 1.03375404
15.37344019 0.00008087 1.02413024
15.37483600 0.00008058 0.94456952
15.37623181 0.00008205 1.00631784
15.37762762 0.00008031 0.97524358
15.37902343 0.00007970 1.00955480
15.38041924 0.00007933 1.02264657
15.38181505 0.00008339 1.01340744
15.38321086 0.00008141 0.93564433
15.38460666 0.00008376 0.93352563
15.38600247 0.00007762 0.96548963
15.38739828 0.00008175 0.98893108
15.38879409 0.00008382 1.03472796
15.39018990 0.00008040 0.95559070
15.39158571 0.00007773 0.98437553
15.39298152 0.00007589 1.05939335
15.39437733 0.00007547 0.99465624
15.39577314 0.00007577 1.05425553
15.39716895 0.00007922 1.02703164
15.39856475 0.00007710 1.04035057
15.39996056 0.00008310 1.04451031
15.40135637 0.00008076 1.03017496
15.40275218 0.00007983 1.02841616
15.40414799 0.00008134 1.00040643
15.40554380 0.00007458 0.99033937
15.40693961 0.00008063 1.00490629
15.40833542 0.00007962 0.97297986
15.40973123 0.00007868 1.01721177
15.41112704 0.00007876 0.96504704
15.41252284 0.00008219 1.06011424
15.41391865 0.00007786 1.00899481
15.41531446 0.00008214 1.09126483
15.41671027 0.00008043 0.97045287
15.41810608 0.00007865 1.03819148
15.41950189 0.00008004 1.02379295
15.42089770 0.00008172 1.07175744
15.42229351 0.00008149 1.02241766
15.42368932 0.00008189 1.00828150
15.42508513 0.00007858 0.94405039
15.42648093 0.00007898 1.06491392
15.42787674 0.00007464 1.03105920
15.42927255 0.00007770 1.02646624
15.43066836 0.00008032 0.95966917
15.43206417 0.00007764 0.97596163
15.43345998 0.00007539 1.01335074
15.43485579 0.00007937 1.00774246
15.43625160 0.00008016 1.13433949
15.43764741 0.00008053 1.03638452
15.43904321 0.00007375 1.03888267
15.44043902 0.00007438 0.95768384
15.44183483 0.00007842 1.03208743
15.44323064 0.00007361 0.99851967
15.44462645 0.00007777 1.02055736
15.44602226 0.00007928 0.98164155
15.44741807 0.00007799 1.03536966
15.44881388 0.00007823 1.04230627
15.45020969 0.00007874 1.05221996
15.45160550 0.00007638 1.10625165
15.45300130 0.00008197 0.98874027
15.45439711 0.00007702 1.01543126
15.45579292 0.00007939 1.04400294
15.45718873 0.00008086 1.04101772
15.45858454 0.00007996 1.04604793
15.45998035 0.00007554 1.00757105
15.46137616 0.00007671 1.03652330
15.46277197 0.00007228 1.08033953
15.46416778 0.00007976 1.07961591
15.46556359 0.00008207 1.03340532
15.46695939 0.00007753 1.02887241
15.46835520 0.00007936 1.02858881
15.46975101 0.00007767 1.03806561
15.47114682 0.00007651 1.06511302
15.47254263 0.00007558 1.06097790
15.47393844 0.00007904 0.96496830
15.47533425 0.00007463 1.05694057
15.47673006 0.00007338 1.04120786
15.47812587 0.00007105 1.03138102
15.47952168 0.00007819 1.05301015
15.48091748 0.00007723 1.08748259
15.48231329 0.00007534 0.99332905
15.48370910 0.00007658 1.10156384
15.48510491 0.00007560 1.03267845
15.48650072 0.00007290 1.07007933
15.48789653 0.00006985 1.07219973
15.48929234 0.00007545 1.04771651
15.49068815 0.00007450 1.06321062
15.49208396 0.00007468 1.01552383
15.49347977 0.00006966 1.05747930
15.49487557 0.00007408 0.98673093
15.49627138 0.00007868 1.04654913
15.49766719 0.00007386 1.08576369
15.49906300 0.00007697 1.07048633
15.50045881 0.00007474 1.02951745
15.50185462 0.00007445 1.03205206
15.50325043 0.00007426 1.07958071
15.50464624 0.00007690 1.09125827
15.50604205 0.00007407 1.15005203
15.50743786 0.00007706 1.01943720
15.50883366 0.00007503 1.06875163
15.51022947 0.00007606 1.06164438
15.51162528 0.00007245 1.05452777
15.51302109 0.00007213 1.05756335
15.51441690 0.00007301 1.04514175
15.51581271 0.00007829 1.03778237
15.51720852 0.00007325 1.06064766
15.51860433 0.00007585 1.07407204
15.52000014 0.00007584 1.09343329
15.52139595 0.00007363 1.05704894
15.52279175 0.00007752 1.09034003
15.52418756 0.00007760 1.05938874
15.52558337 0.00002012 1.43625306
15.52697918 0.00007284 1.11603294
15.52837499 0.00007433 1.07686718
15.52977080 0.00007202 1.12918054
15.53116661 0.00007405 1.09320973
15.53256242 0.00007746 1.11667474
15.53395823 0.00007255 0.99740658
15.53535404 0.00007551 1.05533671
15.53674984 0.00007066 1.05032701
15.53814565 0.00007401 1.10674375
15.53954146 0.00007452 1.02703327
15.54093727 0.00007564 1.04789543
15.54233308 0.00007657 1.07183795
15.54372889 0.00007734 1.09132814
15.54512470 0.00007813 1.08850592
15.54652051 0.00007735 1.05877078
15.54791632 0.00007583 1.04668739
15.54931212 0.00007282 1.03170899
15.55070793 0.00007515 1.05932868
15.55210374 0.00007776 1.05393413
15.55349955 0.00007625 1.02527736
15.55489536 0.00007584 1.09814623
15.55629117 0.00007450 1.07120463
15.55768698 0.00007120 1.05371342
15.55908279 0.00007329 1.07362972
15.56047860 0.00007747 1.05709659
15.56187441 0.00007371 1.09432513
15.56327021 0.00007521 1.07341348
15.56466602 0.00007758 1.02772316
15.56606183 0.00007631 1.02055283
15.56745764 0.00007868 1.08447258
15.56885345 0.00007545 1.08275165
15.57024926 0.00007691 1.08150427
15.57164507 0.00007744 1.06843269
15.57304088 0.00007179 1.01888283
15.57443669 0.00007155 1.08312185
15.57583250 0.00007249 1.03848925
15.57722830 0.00007716 1.04065235
15.57862411 0.00007486 1.11276728
15.58001992 0.00007595 1.01423899
15.58141573 0.00007853 1.08113707
15.58281154 0.00007616 1.03068184
15.58420735 0.00007525 1.11345553
15.58560316 0.00007567 1.05460572
15.58699897 0.00008053 1.06446730
15.58839478 0.00007377 1.06016514
15.58979059 0.00007608 1.02921184
15.59118639 0.00007604 1.09521787
15.59258220 0.00007644 1.08087508
15.59397801 0.00008004 1.07931540
15.59537382 0.00007676 1.06058536
15.59676963 0.00007374 1.00790284
15.59816544 0.00008161 1.06287024
15.59956125 0.00007752 1.06764920
15.60095706 0.00007645 1.06100371
15.60235287 0.00007610 1.10637753
15.60374868 0.00007407 1.10958084
15.60514448 0.00007736 1.07001466
15.60654029 0.00007709 1.05045906
15.60793610 0.00007219 1.02684399
15.60933191 0.00007457 1.08663018
15.61072772 0.00007752 1.05939817
15.61212353 0.00007433 1.02965732
15.61351934 0.00007865 1.07700742
15.61491515 0.00007893 1.04445348
15.61631096 0.00007231 1.03030447
15.61770677 0.00007377 1.04250716
15.61910257 0.00007702 1.06447112
15.62049838 0.00007694 1.04530449
15.62189419 0.00007508 1.07452617
15.62329000 0.00007515 1.03270743
15.62468581 0.00007673 1.02739746
15.62608162 0.00007721 1.07836197
15.62747743 0.00007757 1.06613865
15.62887324 0.00007610 1.08248857
15.63026905 0.00008001 1.05375718
15.63166486 0.00008177 1.02401795
15.63306066 0.00007938 1.04509952
15.63445647 0.00007982 1.06370294
15.63585228 0.00007800 1.04226099
15.63724809 0.00007637 1.04086556
15.63864390 0.00008354 1.05712893
15.64003971 0.00007493 1.01546176
15.64143552 0.00008033 1.01630393
15.64283133 0.00007862 1.04692411
15.64422714 0.00007833 1.08138090
15.64562295 0.00007548 1.07616868
15.64701875 0.00007484 1.06114658
15.64841456 0.00008095 1.02083085
15.64981037 0.00007880 1.05425070
15.65120618 0.00007924 1.03113498
15.65260199 0.00008271 1.03577823
15.65399780 0.00007191 1.05158258
15.65539361 0.00007762 1.06902529
15.65678942 0.00007465 1.05053927
15.65818523 0.00007274 1.09009617
15.65958104 0.00007819 1.07503024
15.66097684 0.00007863 1.10389755
15.66237265 0.00007720 1.00759604
15.66376846 0.00007731 1.04413296
15.66516427 0.00007629 0.99757571
15.66656008 0.00007758 1.01916267
15.66795589 0.00008252 1.04123373
15.66935170 0.00007700 1.06446086
15.67074751 0.00008278 0.98405617
15.67214332 0.00007743 1.04181436
15.67353912 0.00007603 1.02711696
15.67493493 0.00007771 0.99282550
15.67633074 0.00007542 1.00121699
15.67772655 0.00007897 1.08827392
15.67912236 0.00007426 1.04171677
15.68051817 0.00007782 1.00317454
15.68191398 0.00008150 1.02550064
15.68330979 0.00007720 1.03899573
15.68470560 0.00007355 0.99376216
15.68610141 0.00008044 1.04315919
15.68749721 0.00007759 1.02602441
15.68889302 0.00008067 0.98677052
15.69028883 0.00007349 1.07095145
15.69168464 0.00007579 1.01433869
15.69308045 0.00008161 1.01158469
15.69447626 0.00007772 0.97491472
15.69587207 0.00007995 1.00504924
15.69726788 0.00007747 1.01036499
15.69866369 0.00007673 1.02556190
15.70005950 0.00008007 1.10088888
15.70145530 0.00008054 1.06022338
15.70285111 0.00007784 1.00798976
15.70424692 0.00007572 1.08738060
15.70564273 0.00007948 0.96380136
15.70703854 0.00007581 1.05075599
15.70843435 0.00007963 1.01326977
15.70983016 0.00007472 1.00986812
15.71122597 0.00007682 1.02569033
15.71262178 0.00007443 0.99908854
15.71401759 0.00007704 0.98078703
15.71541339 0.00007544 1.01711438
15.71680920 0.00007938 1.06668009
15.71820501 0.00008062 1.02586555
15.71960082 0.00007634 1.03346625
15.72099663 0.00007912 1.00917617
15.72239244 0.00007750 0.98945816
15.72378825 0.00008170 0.99188137
15.72518406 0.00008014 0.95314097
15.72657987 0.00007898 1.02755952
15.72797568 0.00007597 0.99032990
15.72937148 0.00007948 0.99291896
15.73076729 0.00007810 0.98648214
15.73216310 0.00007762 0.99228417
15.73355891 0.00008104 0.94916545
15.73495472 0.00007907 0.96898921
15.73635053 0.00008074 0.97127373
15.73774634 0.00008092 0.95516468
15.73914215 0.00008368 0.97533026
15.74053796 0.00008099 0.94902425
15.74193377 0.00008037 0.94475269
15.74332957 0.00008380 0.98817220
15.74472538 0.00007620 1.01269378
15.74612119 0.00007696 0.93689918
15.74751700 0.00007743 1.00739906
15.74891281 0.00007799 0.95585605
15.75030862 0.00007823 0.96323678
15.75170443 0.00008157 0.93101440
15.75310024 0.00008247 0.98027210
15.75449605 0.00008006 0.93513481
15.75589186 0.00007549 0.95039529
15.75728766 0.00008029 1.01857260
15.75868347 0.00008104 1.00309546
15.76007928 0.00008158 1.03768963
15.76147509 0.00007995 0.93616686
15.76287090 0.00007980 0.97845365
15.76426671 0.00007927 0.95288011
15.76566252 0.00008128 0.94523059
15.76705833 0.00007986 0.96774756
15.76845414 0.00007989 0.99440584
15.76984995 0.00008684 0.94906821
15.77124575 0.00007837 0.88008766
15.77264156 0.00007906 0.93934872
15.77403737 0.00007993 0.93264727
15.77543318 0.00007966 0.95980669
15.77682899 0.00007446 0.91829754
15.77822480 0.00007979 0.96721954
15.77962061 0.00007792 1.02198856
15.78101642 0.00008586 0.94266903
15.78241223 0.00008362 0.94954825
15.78380803 0.00007749 0.94095051
15.78520384 0.00007696 0.96430562
15.78659965 0.00008426 0.93504124
15.78799546 0.00007911 0.90601586
15.78939127 0.00008336 0.93910381
15.79078708 0.00007504 0.93785975
15.79218289 0.00008245 0.96987532
15.79357870 0.00007752 0.96291184
15.79497451 0.00007654 0.88207397
15.79637032 0.00008407 0.89755077
15.79776612 0.00008577 0.87993074
15.79916193 0.00008273 0.95570940
15.80055774 0.00008611 0.96180129
15.80195355 0.00008092 0.93342117
15.80334936 0.00008526 0.90806094
15.80474517 0.00007894 0.94379941
15.80614098 0.00008358 0.89079589
15.80753679 0.00008247 0.93159974
15.80893260 0.00008051 0.94133003
15.81032841 0.00007690 0.94633703
15.81172421 0.00008234 0.94623001
15.81312002 0.00007929 0.90607580
15.81451583 0.00008164 0.90432281
15.81591164 0.00008560 0.91130465
15.81730745 0.00007949 0.94335896
15.81870326 0.00007977 0.89279142
15.82009907 0.00008519 0.99522904
15.82149488 0.00008447 0.91368727
15.82289069 0.00008295 0.95666576
15.82428650 0.00008598 0.96336433
15.82568230 0.00008048 0.86501028
15.82707811 0.00008043 0.95914502
15.82847392 0.00008088 0.98023616
15.82986973 0.00008034 0.92188019
15.83126554 0.00008124 0.91999908
15.83266135 0.00008102 0.93332593
15.83405716 0.00008511 0.92131693
15.83545297 0.00008634 0.86143224
15.83684878 0.00008336 0.90508677
15.83824459 0.00008735 0.92625153
15.83964039 0.00008447 0.88117030
15.84103620 0.00008031 0.90596282
15.84243201 0.00000033 0.71387900
15.84382782 0.00008234 0.90812169
15.84522363 0.00008574 0.88232961
15.84661944 0.00008293 0.89044449
15.84801525 0.00007916 0.91124123
15.84941106 0.00008106 0.93179889
15.85080687 0.00007933 0.98658250
15.85220268 0.00008279 1.01754698
15.85359848 0.00008065 0.93634677
15.85499429 0.00007656 0.88734654
15.85639010 0.00007839 0.94687514
15.85778591 0.00007957 0.95986978
15.85918172 0.00008299 0.87886929
15.86057753 0.00008347 0.93046504
15.86197334 0.00008130 0.89163232
15.86336915 0.00008254 0.91950190
15.86476496 0.00008546 0.92246166
15.86616077 0.00007825 0.87360138
15.86755657 0.00008471 0.87576590
15.86895238 0.00008520 0.87486693
15.87034819 0.00008214 0.89450816
15.87174400 0.00008462 0.91820253
15.87313981 0.00008180 0.87251483
15.87453562 0.00008108 0.89451626
15.87593143 0.00008423 0.90242436
15.87732724 0.00007985 0.88575959
15.87872305 0.00008397 0.94985805
15.88011886 0.00008006 0.87518761
15.88151466 0.00008478 0.91405929
15.88291047 0.00007997 0.93284895
15.88430628 0.00008234 0.91650462
15.88570209 0.00007981 0.90317299
15.88709790 0.00008491 0.87825856
15.88849371 0.00008800 0.91387260
15.88988952 0.00007959 0.89693624
15.89128533 0.00007561 0.91907158
15.89268114 0.00007975 0.87158873
15.89407694 0.00008648 0.94200365
15.89547275 0.00008201 0.90422729
15.89686856 0.00008152 0.89639099
15.89826437 0.00008542 0.91099098
15.89966018 0.00007818 0.83390110
15.90105599 0.00008704 0.91593780
15.90245180 0.00008652 0.90163156
15.90384761 0.00008431 0.87253503
15.90524342 0.00007732 0.88175267
15.90663923 0.00008420 0.84310490
15.90803503 0.00007886 0.93967830
15.90943084 0.00008455 0.91576757
15.91082665 0.00008141 0.84298518
15.91222246 0.00008424 0.91395390
15.91361827 0.00008183 0.88127926
15.91501408 0.00008689 0.94210046
15.91640989 0.00008103 0.96284678
15.91780570 0.00008587 0.86563990
15.91920151 0.00008354 0.86935690
15.92059732 0.00008295 0.86312968
15.92199312 0.00008003 0.88326488
15.92338893 0.00008486 0.88921537
15.92478474 0.00008162 0.86106936
15.92618055 0.00008227 0.89483774
15.92757636 0.00008288 0.89069183
15.92897217 0.00008061 0.90874712
15.93036798 0.00008259 0.91404877
15.93176379 0.00008478 0.87466417
15.93315960 0.00007873 0.83119245
15.93455541 0.00008291 0.87417123
15.93595121 0.00008152 0.88454680
15.93734702 0.00007876 0.86496304
15.93874283 0.00008181 0.91798907
15.94013864 0.00007864 0.92249772
15.94153445 0.00008508 0.91911698
15.94293026 0.00008014 0.90630156
15.94432607 0.00007977 0.90241411
15.94572188 0.00008156 0.88709881
15.94711769 0.00008202 0.87366254
15.94851350 0.00008256 0.87878391
15.94990930 0.00008216 0.81885708
15.95130511 0.00008324 0.87532939
15.95270092 0.00008203 0.90032212
15.95409673 0.00008085 0.88403396
15.95549254 0.00008424 0.86229791
15.95688835 0.00007775 0.91969884
15.95828416 0.00007982 0.90698178
15.95967997 0.00007891 0.93517351
15.96107578 0.00008023 0.88882752
15.96247159 0.00008086 0.89229224
15.96386739 0.00007963 0.98569544
15.96526320 0.00007649 0.88271516
15.96665901 0.00007992 0.87203490
15.96805482 0.00007904 0.88343612
15.96945063 0.00008158 0.85220690
15.97084644 0.00007487 0.94748216
15.97224225 0.00007483 0.86242493
15.97363806 0.00007725 0.83814368
15.97503387 0.00007470 0.90440183
15.97642968 0.00007887 0.90285153
15.97782548 0.00007457 0.86150717
15.97922129 0.00007858 0.88374548
15.98061710 0.00007681 0.89588569
15.98201291 0.00007660 0.92880486
15.98340872 0.00007855 0.90853440
15.98480453 0.00008022 0.90762629
15.98620034 0.00007649 0.85291456
15.98759615 0.00007576 0.94935759
15.98899196 0.00007655 0.93049485
15.99038777 0.00007535 0.85673547
15.99178357 0.00007494 0.87848596
15.99317938 0.00007501 0.94569512
15.99457519 0.00007592 0.94091597
15.99597100 0.00007624 0.93987271
15.99736681 0.00007896 0.93685045
15.99876262 0.00007342 0.92127514
16.00015843 0.00007451 0.94919260
16.00155424 0.00007604 0.92270696
16.00295005 0.00007644 0.95089885
16.00434586 0.00007461 0.95709055
16.00574166 0.00007469 0.87662953
16.00713747 0.00007624 0.91385106
16.00853328 0.00007613 0.91434505
16.00992909 0.00007498 0.87559638
16.01132490 0.00007335 0.92883950
16.01272071 0.00007513 0.95913228
16.01411652 0.00007858 0.90915803
16.01551233 0.00007358 0.92050871
16.01690814 0.00007362 0.87905318
16.01830394 0.00007741 0.95415902
16.01969975 0.00007205 0.93179243
16.02109556 0.00007144 0.92735142
16.02249137 0.00007366 0.98419015
16.02388718 0.00007469 0.92019440
16.02528299 0.00007159 0.90277341
16.02667880 0.00007216 0.93904707
16.02807461 0.00007392 0.94466951
16.02947042 0.00007076 0.92592743
16.03086623 0.00007199 0.93282578
16.03226203 0.00007369 0.98601907
16.03365784 0.00007449 0.96776250
16.03505365 0.00007511 0.91943881
16.03644946 0.00007405 1.00066298
16.03784527 0.00007285 0.96693696
16.03924108 0.00007304 0.96426585
16.04063689 0.00007269 0.92405330
16.04203270 0.00007073 0.91139632
16.04342851 0.00007140 0.91940693
16.04482432 0.00007122 0.95988192
16.04622012 0.00007092 0.92826320
16.04761593 0.00007079 0.92156372
16.04901174 0.00007273 0.98104502
16.05040755 0.00007398 0.96777635
16.05180336 0.00007364 0.95633073
16.05319917 0.00007543 0.95857263
16.05459498 0.00007216 0.94328134
16.05599079 0.00006981 0.93081057
16.05738660 0.00007274 0.88708888
16.05878241 0.00007462 0.94996902
16.06017821 0.00007320 0.97276398
16.06157402 0.00006894 0.94549030
16.06296983 0.00006936 0.89350767
16.06436564 0.00006978 1.02660169
16.06576145 0.00006809 0.94113031
16.06715726 0.00006904 0.97452331
16.06855307 0.00007017 0.94909977
16.06994888 0.00006873 0.94080254
16.07134469 0.00007038 0.96453866
16.07274050 0.00007007 0.95479150
16.07413630 0.00007203 0.95263069
16.07553211 0.00006814 0.97463081
16.07692792 0.00006776 0.94945148
16.07832373 0.00006790 0.93695820
16.07971954 0.00006735 0.96749131
16.08111535 0.00006987 0.96069656
16.08251116 0.00007123 0.96945618
16.08390697 0.00006948 0.97213819
16.08530278 0.00006614 0.95822838
16.08669859 0.00006949 0.96718177
16.08809439 0.00006694 0.99439931
16.08949020 0.00007010 0.97346966
16.09088601 0.00006881 1.01204862
16.09228182 0.00006853 0.96025298
16.09367763 0.00006818 0.96401832
16.09507344 0.00006804 1.01789658
16.09646925 0.00006928 0.96813425
16.09786506 0.00006917 1.00025173
16.09926087 0.00006942 0.98495036
16.10065668 0.00007142 1.01915095
16.10205248 0.00006517 0.98335811
16.10344829 0.00006777 0.94698745
16.10484410 0.00006973 0.96595349
16.10623991 0.00006887 0.94345230
16.10763572 0.00006832 1.04175152
16.10903153 0.00006724 0.95745924
16.11042734 0.00006576 0.99970760
16.11182315 0.00006335 0.96960105
16.11321896 0.00006927 0.99001562
16.11461477 0.00006816 0.95133825
16.11601057 0.00006587 0.97439440
16.11740638 0.00006898 0.95672614
16.11880219 0.00006592 0.96875983
16.12019800 0.00007123 0.99277626
16.12159381 0.00006511 1.04126528
16.12298962 0.00006624 1.02179174
16.12438543 0.00006779 0.99320705
16.12578124 0.00006335 0.97302808
16.12717705 0.00006239 0.96455364
16.12857285 0.00006714 1.00443252
16.12996866 0.00006670 1.02769313
16.13136447 0.00006505 1.03596320
16.13276028 0.00007021 1.02547772
16.13415609 0.00006642 0.96273840
16.13555190 0.00006593 1.01579688
16.13694771 0.00006926 0.98133687
16.13834352 0.00006630 0.96658006
16.13973933 0.00006477 1.02740976
16.14113514 0.00006935 1.01695603
16.14253094 0.00006511 0.92244573
16.14392675 0.00006682 1.00837259
16.14532256 0.00006493 1.01243333
16.14671837 0.00006448 0.98903879
16.14811418 0.00006391 0.95246842
16.14950999 0.00006584 0.97356772
16.15090580 0.00006549 0.99714507
16.15230161 0.00006722 0.95900545
16.15369742 0.00006614 1.01075581
16.15509323 0.00007010 1.03143940
16.15648903 0.00006946 0.99272772
16.15788484 0.00006553 0.93630572
16.15928065 0.00007787 0.08097595
16.16067646 0.00006488 1.01558018
16.16207227 0.00006647 0.95856749
16.16346808 0.00006650 1.02235530
16.16486389 0.00006693 0.97478154
16.16625970 0.00006610 1.01153837
16.16765551 0.00006480 1.02237758
16.16905132 0.00006982 0.95761807
16.17044712 0.00006664 0.97796488
16.17184293 0.00006669 0.97553594
16.17323874 0.00006547 0.98759696
16.17463455 0.00006588 1.00901138
16.17603036 0.00007046 0.98028105
16.17742617 0.00006645 1.00066528
16.17882198 0.00007094 0.95470084
16.18021779 0.00006916 1.07362002
16.18161360 0.00006719 0.97486730
16.18300941 0.00006561 1.01588177
16.18440521 0.00006530 0.96719762
16.18580102 0.00006609 0.98932211
16.18719683 0.00006791 0.99573484
16.18859264 0.00006674 0.98071573
16.18998845 0.00006699 0.97398218
16.19138426 0.00006510 0.96634217
16.19278007 0.00006659 1.00302892
16.19417588 0.00006752 0.95985290
16.19557169 0.00006638 1.00666042
16.19696750 0.00006655 0.98040897
16.19836330 0.00006745 1.06381849
16.19975911 0.00006659 1.04515092
16.20115492 0.00006808 0.97720140
16.20255073 0.00006602 0.96428004
16.20394654 0.00007111 0.99222036
16.20534235 0.00006895 0.99793396
16.20673816 0.00006382 1.02098740
16.20813397 0.00006729 1.05162933
16.20952978 0.00006878 1.03218286
16.21092559 0.00006690 1.02342495
16.21232139 0.00006650 0.96699845
16.21371720 0.00006552 1.00919694
16.21511301 0.00007036 1.05470639
16.21650882 0.00006699 1.00816707
16.21790463 0.00006650 0.99838886
16.21930044 0.00006776 1.01010326
16.22069625 0.00007033 1.01551535
16.22209206 0.00006660 1.01690024
16.22348787 0.00006857 1.02624966
16.22488368 0.00006700 0.98729385
16.22627948 0.00006633 0.97350820
16.22767529 0.00007025 1.01787140
16.22907110 0.00006883 1.03703634
16.23046691 0.00006324 1.05800759
16.23186272 0.00006826 0.98220566
16.23325853 0.00006677 1.00847373
16.23465434 0.00006880 0.99310166
16.23605015 0.00007049 0.95432586
16.23744596 0.00006809 1.04362560
16.23884176 0.00006956 0.98534495
16.24023757 0.00007179 1.01166295
16.24163338 0.00006558 1.03940632
16.24302919 0.00007020 1.01237660
16.24442500 0.00006928 0.97517672
16.24582081 0.00006906 1.00968987
16.24721662 0.00007206 1.04074542
16.24861243 0.00007126 0.97395452
16.25000824 0.00006704 1.04907171
16.25140405 0.00007011 0.99780811
16.25279985 0.00006577 1.03501103
16.25419566 0.00006781 1.02081635
16.25559147 0.00006663 0.97067084
16.25698728 0.00006435 0.96026325
16.25838309 0.00006844 0.98239392
16.25977890 0.00006972 0.97196511
16.26117471 0.00007020 1.02024081
16.26257052 0.00007227 0.99798851
16.26396633 0.00007230 1.07396812
16.26536214 0.00007112 0.95171506
16.26675794 0.00007019 0.98939981
16.26815375 0.00007272 1.05118288
16.26954956 0.00007103 0.98783278
16.27094537 0.00006833 1.01875434
16.27234118 0.00007134 1.01381590
16.27373699 0.00006771 1.03255193
16.27513280 0.00006947 1.04759217
16.27652861 0.00006871 1.01187123
16.27792442 0.00007232 1.00462945
16.27932023 0.00006974 1.02676175
16.28071603 0.00007022 1.02138401
16.28211184 0.00007046 1.02007212
16.28350765 0.00006862 1.02637475
16.28490346 0.00006988 1.01058352
16.28629927 0.00006988 1.01539508
16.28769508 0.00006622 0.99161664
16.28909089 0.00006823 0.94545482
16.29048670 0.00006714 1.01922053
16.29188251 0.00006612 1.02080291
16.29327832 0.00006856 1.00345375
16.29467412 0.00006658 1.03109759
16.29606993 0.00007224 1.03757770
16.29746574 0.00006668 0.99077983
16.29886155 0.00006732 1.04666945
16.30025736 0.00007017 1.04138006
16.30165317 0.00007047 0.99540473
16.30304898 0.00006590 1.01572918
16.30444479 0.00007177 0.99462896
16.30584060 0.00006711 1.04258056
16.30723641 0.00006860 1.02199555
16.30863221 0.00007195 0.95342967
16.31002802 0.00006800 1.02127847
16.31142383 0.00007032 0.98406680
16.31281964 0.00007051 0.99082448
16.31421545 0.00006990 1.01637098
16.31561126 0.00007208 0.99687303
16.31700707 0.00006834 1.00246556
16.31840288 0.00006555 0.99654205
16.31979869 0.00007162 1.00269973
16.32119450 0.00007030 1.03964705
16.32259030 0.00006987 1.00725042
16.32398611 0.00006807 1.00586368
16.32538192 0.00006901 1.05374854
16.32677773 0.00007174 1.03003251
16.32817354 0.00006898 1.04677944
16.32956935 0.00006884 1.00995183
16.33096516 0.00006888 1.04514324
16.33236097 0.00006840 1.02588530
16.33375678 0.00007067 1.03206278
16.33515259 0.00007272 1.06463621
16.33654839 0.00006936 1.06843246
16.33794420 0.00006826 1.04962654
16.33934001 0.00007106 1.05293325
16.34073582 0.00006960 1.03297060
16.34213163 0.00007057 1.03891731
16.34352744 0.00006805 1.00570253
16.34492325 0.00007040 1.03535712
16.34631906 0.00006896 1.01446533
16.34771487 0.00006804 0.98457503
16.34911068 0.00007135 0.99504938
16.35050648 0.00007105 1.02823072
16.35190229 0.00007145 0.99018892
16.35329810 0.00007014 0.97912596
16.35469391 0.00007095 1.02921330
16.35608972 0.00007059 1.02621865
16.35748553 0.00007144 0.99690761
16.35888134 0.00007146 1.06911479
16.36027715 0.00006848 0.97405038
16.36167296 0.00006879 1.03961318
16.36306876 0.00007819 1.09901166
16.36446457 0.00007079 1.04174161
16.36586038 0.00007110 1.08260504
16.36725619 0.00007316 1.05318952
16.36865200 0.00007276 1.05717586
16.37004781 0.00007099 1.02934886
16.37144362 0.00007319 1.05992985
16.37283943 0.00007281 1.01423760
16.37423524 0.00007107 1.05091516
16.37563105 0.00007357 1.00609037
16.37702685 0.00007329 1.01753327
16.37842266 0.00007159 1.04876716
16.37981847 0.00007185 1.04988407
16.38121428 0.00006719 1.06174664
16.38261009 0.00006821 0.97275149
16.38400590 0.00007353 1.04517984
16.38540171 0.00006921 1.05415028
16.38679752 0.00007587 1.07492493
16.38819333 0.00007280 1.00918239
16.38958914 0.00007040 1.03139148
16.39098494 0.00007086 1.02018287
16.39238075 0.00007061 1.09841800
16.39377656 0.00007007 1.07789908
16.39517237 0.00007246 1.04331352
16.39656818 0.00006634 1.06991866
16.39796399 0.00006862 0.99288263
16.39935980 0.00007403 1.08397649
16.40075561 0.00007241 0.96653937
16.40215142 0.00007008 1.01627597
16.40354723 0.00007406 1.03003786
16.40494303 0.00007171 1.05042983
16.40633884 0.00007519 0.98836943
16.40773465 0.00007485 1.03000409
16.40913046 0.00007421 1.01795970
16.41052627 0.00007049 1.06212786
16.41192208 0.00007152 1.05629431
16.41331789 0.00007159 0.99751636
16.41471370 0.00007236 1.01647727
16.41610951 0.00007430 1.07513972
16.41750532 0.00007314 0.99431951
16.41890112 0.00007211 1.05861220
16.42029693 0.00007421 1.03924555
16.42169274 0.00007060 1.03861161
16.42308855 0.00007202 1.07842526
16.42448436 0.00007282 1.04128307
16.42588017 0.00007094 1.04730071
16.42727598 0.00007120 1.03377459
16.42867179 0.00006917 1.02565559
16.43006760 0.00007412 1.10834525
16.43146341 0.00007517 1.04795510
16.43285921 0.00006903 1.08393185
16.43425502 0.00007252 1.00799333
16.43565083 0.00007169 1.00376797
16.43704664 0.00007475 1.08500759
16.43844245 0.00007049 1.01666889
16.43983826 0.00007139 1.04579774
16.44123407 0.00007313 1.09684747
16.44262988 0.00006969 1.05165783
16.44402569 0.00006676 1.01603557
16.44542150 0.00007408 1.03801480
16.44681730 0.00007165 1.05873232
16.44821311 0.00007357 0.96920644
16.44960892 0.00007479 1.07445599
16.45100473 0.00006835 0.99505325
16.45240054 0.00006967 1.05405822
16.45379635 0.00007757 1.06223033
16.45519216 0.00007559 1.01603797
16.45658797 0.00007441 1.08695641
16.45798378 0.00007524 1.01855740
16.45937959 0.00007654 0.99263087
16.46077539 0.00007360 1.03637031
16.46217120 0.00007407 1.00588950
16.46356701 0.00007062 1.06039213
16.46496282 0.00007301 1.01785930
16.46635863 0.00007555 1.06863202
16.46775444 0.00007239 1.02605165
16.46915025 0.00007255 0.99785497
16.47054606 0.00007084 1.00101356
16.47194187 0.00007722 1.02431372
16.47333767 0.00007701 1.06792666
16.47473348 0.00007298 1.00914183
16.47612929 0.00004836 0.77487158
16.47752510 0.00007411 1.02136179
16.47892091 0.00007367 1.07207300
16.48031672 0.00007538 0.97938166
16.48171253 0.00007257 1.05739323
16.48310834 0.00007318 1.00653054
16.48450415 0.00007054 1.04163351
16.48589996 0.00007455 1.01914454
16.48729576 0.00007506 1.07940905
16.48869157 0.00007396 1.05192976
16.49008738 0.00007213 1.04903634
16.49148319 0.00007206 1.08702785
16.49287900 0.00007359 0.95513408
16.49427481 0.00007505 1.07125865
16.49567062 0.00007218 1.00645055
16.49706643 0.00007731 0.98818790
16.49846224 0.00007472 0.99349020
16.49985805 0.00007386 0.99521540
16.50125385 0.00007253 1.06949469
16.50264966 0.00007833 1.02651191
16.50404547 0.00007504 1.00444234
16.50544128 0.00007549 1.01071097
16.50683709 0.00007434 1.05175857
16.50823290 0.00007171 1.05570899
16.50962871 0.00007814 1.04201999
16.51102452 0.00007237 1.01525659
16.51242033 0.00007719 1.08524380
16.51381614 0.00006861 1.06676464
16.51521194 0.00007773 0.96335958
16.51660775 0.00007289 1.02323482
16.51800356 0.00007628 1.02761691
16.51939937 0.00007024 0.99770495
16.52079518 0.00007548 0.99272201
16.52219099 0.00007789 1.01814694
16.52358680 0.00007109 1.01001557
16.52498261 0.00007458 0.98548615
16.52637842 0.00007433 1.00005510
16.52777423 0.00007402 0.95582778
16.52917003 0.00007568 1.05303523
16.53056584 0.00007445 1.02210353
16.53196165 0.00007572 0.96910251
16.53335746 0.00007511 0.99983349
16.53475327 0.00007617 1.00880008
16.53614908 0.00007769 1.00294708
16.53754489 0.00008163 0.90971835
16.53894070 0.00006970 1.02444213
16.54033651 0.00007572 1.03883652
16.54173232 0.00007662 0.99088114
16.54312812 0.00007903 1.01996133
16.54452393 0.00008101 0.95606311
16.54591974 0.00007868 0.94519332
16.54731555 0.00007377 0.99241420
16.54871136 0.00007925 1.06153380
16.55010717 0.00007521 0.95766418
16.55150298 0.00007698 0.97368827
16.55289879 0.00007982 1.03137543
16.55429460 0.00007431 1.04028400
16.55569041 0.00007211 1.03286803
16.55708621 0.00008019 0.98806050
16.55848202 0.00007495 1.05921287
16.55987783 0.00007095 0.98544762
16.56127364 0.00007298 0.94289527
16.56266945 0.00007501 1.00983675
16.56406526 0.00007599 0.98164257
16.56546107 0.00007642 0.98287178
16.56685688 0.00007483 0.97561621
16.56825269 0.00007294 0.96710389
16.56964850 0.00007304 0.93131189
16.57104430 0.00007144 0.97341041
16.57244011 0.00007835 1.02773857
16.57383592 0.00007498 0.98849726
16.57523173 0.00007611 0.97915957
16.57662754 0.00007886 0.92967691
16.57802335 0.00007500 0.95650091
16.57941916 0.00007667 0.98145915
16.58081497 0.00007439 0.98907731
16.58221078 0.00007868 0.94051683
16.58360658 0.00007935 0.94427789
16.58500239 0.00007524 1.03898974
16.58639820 0.00007524 1.01734688
16.58779401 0.00007749 1.00995052
16.58918982 0.00007755 1.00489272
16.59058563 0.00007372 0.89821842
16.59198144 0.00008009 1.02067239
16.59337725 0.00007405 0.93120374
16.59477306 0.00007601 0.97085223
16.59616887 0.00007132 0.93988228
16.59756467 0.00007521 0.96697675
16.59896048 0.00007348 1.00270535
16.60035629 0.00007438 0.97406902
16.60175210 0.00006926 0.94676757
16.60314791 0.00007476 1.00730697
16.60454372 0.00007026 0.94422626
16.60593953 0.00007089 0.94873248
16.60733534 0.00007296 0.99566218
16.60873115 0.00006981 0.95934683
16.61012696 0.00007370 0.97376804
16.61152276 0.00007296 0.98039759
16.61291857 0.00007414 0.96780144
16.61431438 0.00007296 0.93257491
16.61571019 0.00007172 0.97280342
16.61710600 0.00007641 0.95934793
16.61850181 0.00007443 1.00513969
16.61989762 0.00006969 0.96065273
16.62129343 0.00007457 0.96813446
16.62268924 0.00007254 0.91272416
16.62408505 0.00006914 0.95390023
16.62548085 0.00007193 0.93971783
16.62687666 0.00007064 0.93711578
16.62827247 0.00007236 0.94550783
16.62966828 0.00007229 0.97594756
16.63106409 0.00007531 0.95453089
16.63245990 0.00007042 0.99730412
16.63385571 0.00007128 1.00474565
16.63525152 0.00006665 0.94345781
16.63664733 0.00007279 0.91641222
16.63804314 0.00007112 0.94249731
16.63943894 0.00007140 0.92759204
16.64083475 0.00007075 0.95759165
16.64223056 0.00007002 0.96179367
16.64362637 0.00007033 0.90111054
16.64502218 0.00007080 0.97579692
16.64641799 0.00006841 0.95195052
16.64781380 0.00007342 0.95231439
16.64920961 0.00006720 0.98155370
16.65060542 0.00007334 0.97729432
16.65200123 0.00007100 0.97555539
16.65339703 0.00006835 0.99032007
16.65479284 0.00006238 1.02500437
16.65618865 0.00007148 0.95155994
16.65758446 0.00006747 0.93836055
16.65898027 0.00006949 0.93379848
16.66037608 0.00006810 0.96019222
16.66177189 0.00006814 0.91478945
16.66316770 0.00006854 0.95148817
16.66456351 0.00006399 0.93594413
16.66595932 0.00007072 0.96505584
16.66735512 0.00006496 1.00324866
16.66875093 0.00006808 0.91571394
16.67014674 0.00006527 0.97078140
16.67154255 0.00006895 0.90322776
16.67293836 0.00006666 0.96156215
16.67433417 0.00007043 1.00991430
16.67572998 0.00006901 0.96482488
16.67712579 0.00006902 0.95969590
16.67852160 0.00006490 0.93300455
16.67991741 0.00006666 0.95284988
16.68131321 0.00006817 0.94245136
16.68270902 0.00006551 0.94612603
16.68410483 0.00007160 0.98136764
16.68550064 0.00006978 0.95350555
16.68689645 0.00006782 0.93584000
16.68829226 0.00006976 0.96776607
16.68968807 0.00006634 0.98466137
16.69108388 0.00006800 0.93732495
16.69247969 0.00006797 0.94961491
16.69387550 0.00006719 0.90794326
16.69527130 0.00006580 0.96693697
16.69666711 0.00006566 0.92923803
16.69806292 0.00006270 0.95738049
16.69945873 0.00006249 0.91452424
16.70085454 0.00006705 0.96662657
16.70225035 0.00006269 1.00541854
16.70364616 0.00006717 0.90631960
16.70504197 0.00006724 0.92000166
16.70643778 0.00006433 0.96243815
16.70783358 0.00006399 0.90810774
16.70922939 0.00006669 0.90194216
16.71062520 0.00006611 0.93779764
16.71202101 0.00006665 0.94678879
16.71341682 0.00006299 0.89289397
16.71481263 0.00006426 0.95001045
16.71620844 0.00006638 0.95522777
16.71760425 0.00006400 0.92049019
16.71900006 0.00006322 0.96366624
16.72039587 0.00006428 0.98042374
16.72179167 0.00006058 0.94790392
16.72318748 0.00006359 0.98048618
16.72458329 0.00006488 0.94517211
16.72597910 0.00006313 0.96901041
16.72737491 0.00006249 0.98586041
16.72877072 0.00006406 0.99864240
16.73016653 0.00005966 0.95648832
16.73156234 0.00006769 0.97397995
16.73295815 0.00006634 0.97540901
16.73435396 0.00006648 0.93442890
16.73574976 0.00006295 0.92783326
16.73714557 0.00006278 0.96413510
16.73854138 0.00006245 0.93511209
16.73993719 0.00006344 0.86917268
16.74133300 0.00006136 0.89240980
16.74272881 0.00006192 0.97678425
16.74412462 0.00006191 0.95779955
16.74552043 0.00006110 0.93047732
16.74691624 0.00006422 0.91627061
16.74831205 0.00006325 0.93041351
16.74970785 0.00006174 0.95040698
16.75110366 0.00006235 0.97012103
16.75249947 0.00006064 0.95839041
16.75389528 0.00006415 0.98577133
16.75529109 0.00006404 0.94582264
16.75668690 0.00006248 0.92567259
16.75808271 0.00006451 0.97486276
16.75947852 0.00006082 0.94108913
16.76087433 0.00005941 0.95279895
16.76227014 0.00006378 0.97163388
16.76366594 0.00006587 0.92881261
16.76506175 0.00005931 0.96666397
16.76645756 0.00006348 1.02094629
16.76785337 0.00006053 0.95060588
16.76924918 0.00005847 0.92474364
16.77064499 0.00006016 0.92034586
16.77204080 0.00006317 0.92098971
16.77343661 0.00006569 0.98417369
16.77483242 0.00006405 0.97714286
16.77622823 0.00006257 0.98964386
16.77762403 0.00006241 0.99823626
16.77901984 0.00006184 0.98869015
[truncated: 285,873 more chars]
