# Supplementary material for: A time-dependent diffusion MRI signature of axon caliber variations and beading
Source: Commun Biol. 2020 Jul 7;3:354. doi: 10.1038/s42003-020-1050-x (PMC7341838; doi:10.1038/s42003-020-1050-x)
Supplement: Supplementary file 3 — Supplementary Data [file 42003_2020_1050_MOESM3_ESM.zip › Supplementary_Data/Fig_2/Fig_2_time.txt]

0.0002
0.1002
0.2002
0.3002
0.4002
0.5002
0.6002
0.7002
0.8002
0.9002
1.0002
1.1002
1.2002
1.3002
1.4002
1.5002
1.6002
1.7002
1.8002
1.9002
2.0002
2.1002
2.2002
2.3002
2.4002
2.5002
2.6002
2.7002
2.8002
2.9002
3.0002
3.1002
3.2002
3.3002
3.4002
3.5002
3.6002
3.7002
3.8002
3.9002
4.0002
4.1002
4.2002
4.3002
4.4002
4.5002
4.6002
4.7002
4.8002
4.9002
5.0002
5.1002
5.2002
5.3002
5.4002
5.5002
5.6002
5.7002
5.8002
5.9002
6.0002
6.1002
6.2002
6.3002
6.4002
6.5002
6.6002
6.7002
6.8002
6.9002
7.0002
7.1002
7.2002
7.3002
7.4002
7.5002
7.6002
7.7002
7.8002
7.9002
8.0002
8.1002
8.2002
8.3002
8.4002
8.5002
8.6002
8.7002
8.8002
8.9002
9.0002
9.1002
9.2002
9.3002
9.4002
9.5002
9.6002
9.7002
9.8002
9.9002
10.0002
10.1002
10.2002
10.3002
10.4002
10.5002
10.6002
10.7002
10.8002
10.9002
11.0002
11.1002
11.2002
11.3002
11.4002
11.5002
11.6002
11.7002
11.8002
11.9002
12.0002
12.1002
12.2002
12.3002
12.4002
12.5002
12.6002
12.7002
12.8002
12.9002
13.0002
13.1002
13.2002
13.3002
13.4002
13.5002
13.6002
13.7002
13.8002
13.9002
14.0002
14.1002
14.2002
14.3002
14.4002
14.5002
14.6002
14.7002
14.8002
14.9002
15.0002
15.1002
15.2002
15.3002
15.4002
15.5002
15.6002
15.7002
15.8002
15.9002
16.0002
16.1002
16.2002
16.3002
16.4002
16.5002
16.6002
16.7002
16.8002
16.9002
17.0002
17.1002
17.2002
17.3002
17.4002
17.5002
17.6002
17.7002
17.8002
17.9002
18.0002
18.1002
18.2002
18.3002
18.4002
18.5002
18.6002
18.7002
18.8002
18.9002
19.0002
19.1002
19.2002
19.3002
19.4002
19.5002
19.6002
19.7002
19.8002
19.9002
20.0002
20.1002
20.2002
20.3002
20.4002
20.5002
20.6002
20.7002
20.8002
20.9002
21.0002
21.1002
21.2002
21.3002
21.4002
21.5002
21.6002
21.7002
21.8002
21.9002
22.0002
22.1002
22.2002
22.3002
22.4002
22.5002
22.6002
22.7002
22.8002
22.9002
23.0002
23.1002
23.2002
23.3002
23.4002
23.5002
23.6002
23.7002
23.8002
23.9002
24.0002
24.1002
24.2002
24.3002
24.4002
24.5002
24.6002
24.7002
24.8002
24.9002
25.0002
25.1002
25.2002
25.3002
25.4002
25.5002
25.6002
25.7002
25.8002
25.9002
26.0002
26.1002
26.2002
26.3002
26.4002
26.5002
26.6002
26.7002
26.8002
26.9002
27.0002
27.1002
27.2002
27.3002
27.4002
27.5002
27.6002
27.7002
27.8002
27.9002
28.0002
28.1002
28.2002
28.3002
28.4002
28.5002
28.6002
28.7002
28.8002
28.9002
29.0002
29.1002
29.2002
29.3002
29.4002
29.5002
29.6002
29.7002
29.8002
29.9002
30.0002
30.1002
30.2002
30.3002
30.4002
30.5002
30.6002
30.7002
30.8002
30.9002
31.0002
31.1002
31.2002
31.3002
31.4002
31.5002
31.6002
31.7002
31.8002
31.9002
32.0002
32.1002
32.2002
32.3002
32.4002
32.5002
32.6002
32.7002
32.8002
32.9002
33.0002
33.1002
33.2002
33.3002
33.4002
33.5002
33.6002
33.7002
33.8002
33.9002
34.0002
34.1002
34.2002
34.3002
34.4002
34.5002
34.6002
34.7002
34.8002
34.9002
35.0002
35.1002
35.2002
35.3002
35.4002
35.5002
35.6002
35.7002
35.8002
35.9002
36.0002
36.1002
36.2002
36.3002
36.4002
36.5002
36.6002
36.7002
36.8002
36.9002
37.0002
37.1002
37.2002
37.3002
37.4002
37.5002
37.6002
37.7002
37.8002
37.9002
38.0002
38.1002
38.2002
38.3002
38.4002
38.5002
38.6002
38.7002
38.8002
38.9002
39.0002
39.1002
39.2002
39.3002
39.4002
39.5002
39.6002
39.7002
39.8002
39.9002
40.0002
40.1002
40.2002
40.3002
40.4002
40.5002
40.6002
40.7002
40.8002
40.9002
41.0002
41.1002
41.2002
41.3002
41.4002
41.5002
41.6002
41.7002
41.8002
41.9002
42.0002
42.1002
42.2002
42.3002
42.4002
42.5002
42.6002
42.7002
42.8002
42.9002
43.0002
43.1002
43.2002
43.3002
43.4002
43.5002
43.6002
43.7002
43.8002
43.9002
44.0002
44.1002
44.2002
44.3002
44.4002
44.5002
44.6002
44.7002
44.8002
44.9002
45.0002
45.1002
45.2002
45.3002
45.4002
45.5002
45.6002
45.7002
45.8002
45.9002
46.0002
46.1002
46.2002
46.3002
46.4002
46.5002
46.6002
46.7002
46.8002
46.9002
47.0002
47.1002
47.2002
47.3002
47.4002
47.5002
47.6002
47.7002
47.8002
47.9002
48.0002
48.1002
48.2002
48.3002
48.4002
48.5002
48.6002
48.7002
48.8002
48.9002
49.0002
49.1002
49.2002
49.3002
49.4002
49.5002
49.6002
49.7002
49.8002
49.9002
50.0002
50.1002
50.2002
50.3002
50.4002
50.5002
50.6002
50.7002
50.8002
50.9002
51.0002
51.1002
51.2002
51.3002
51.4002
51.5002
51.6002
51.7002
51.8002
51.9002
52.0002
52.1002
52.2002
52.3002
52.4002
52.5002
52.6002
52.7002
52.8002
52.9002
53.0002
53.1002
53.2002
53.3002
53.4002
53.5002
53.6002
53.7002
53.8002
53.9002
54.0002
54.1002
54.2002
54.3002
54.4002
54.5002
54.6002
54.7002
54.8002
54.9002
55.0002
55.1002
55.2002
55.3002
55.4002
55.5002
55.6002
55.7002
55.8002
55.9002
56.0002
56.1002
56.2002
56.3002
56.4002
56.5002
56.6002
56.7002
56.8002
56.9002
57.0002
57.1002
57.2002
57.3002
57.4002
57.5002
57.6002
57.7002
57.8002
57.9002
58.0002
58.1002
58.2002
58.3002
58.4002
58.5002
58.6002
58.7002
58.8002
58.9002
59.0002
59.1002
59.2002
59.3002
59.4002
59.5002
59.6002
59.7002
59.8002
59.9002
60.0002
60.1002
60.2002
60.3002
60.4002
60.5002
60.6002
60.7002
60.8002
60.9002
61.0002
61.1002
61.2002
61.3002
61.4002
61.5002
61.6002
61.7002
61.8002
61.9002
62.0002
62.1002
62.2002
62.3002
62.4002
62.5002
62.6002
62.7002
62.8002
62.9002
63.0002
63.1002
63.2002
63.3002
63.4002
63.5002
63.6002
63.7002
63.8002
63.9002
64.0002
64.1002
64.2002
64.3002
64.4002
64.5002
64.6002
64.7002
64.8002
64.9002
65.0002
65.1002
65.2002
65.3002
65.4002
65.5002
65.6002
65.7002
65.8002
65.9002
66.0002
66.1002
66.2002
66.3002
66.4002
66.5002
66.6002
66.7002
66.8002
66.9002
67.0002
67.1002
67.2002
67.3002
67.4002
67.5002
67.6002
67.7002
67.8002
67.9002
68.0002
68.1002
68.2002
68.3002
68.4002
68.5002
68.6002
68.7002
68.8002
68.9002
69.0002
69.1002
69.2002
69.3002
69.4002
69.5002
69.6002
69.7002
69.8002
69.9002
70.0002
70.1002
70.2002
70.3002
70.4002
70.5002
70.6002
70.7002
70.8002
70.9002
71.0002
71.1002
71.2002
71.3002
71.4002
71.5002
71.6002
71.7002
71.8002
71.9002
72.0002
72.1002
72.2002
72.3002
72.4002
72.5002
72.6002
72.7002
72.8002
72.9002
73.0002
73.1002
73.2002
73.3002
73.4002
73.5002
73.6002
73.7002
73.8002
73.9002
74.0002
74.1002
74.2002
74.3002
74.4002
74.5002
74.6002
74.7002
74.8002
74.9002
75.0002
75.1002
75.2002
75.3002
75.4002
75.5002
75.6002
75.7002
75.8002
75.9002
76.0002
76.1002
76.2002
76.3002
76.4002
76.5002
76.6002
76.7002
76.8002
76.9002
77.0002
77.1002
77.2002
77.3002
77.4002
77.5002
77.6002
77.7002
77.8002
77.9002
78.0002
78.1002
78.2002
78.3002
78.4002
78.5002
78.6002
78.7002
78.8002
78.9002
79.0002
79.1002
79.2002
79.3002
79.4002
79.5002
79.6002
79.7002
79.8002
79.9002
80.0002
80.1002
80.2002
80.3002
80.4002
80.5002
80.6002
80.7002
80.8002
80.9002
81.0002
81.1002
81.2002
81.3002
81.4002
81.5002
81.6002
81.7002
81.8002
81.9002
82.0002
82.1002
82.2002
82.3002
82.4002
82.5002
82.6002
82.7002
82.8002
82.9002
83.0002
83.1002
83.2002
83.3002
83.4002
83.5002
83.6002
83.7002
83.8002
83.9002
84.0002
84.1002
84.2002
84.3002
84.4002
84.5002
84.6002
84.7002
84.8002
84.9002
85.0002
85.1002
85.2002
85.3002
85.4002
85.5002
85.6002
85.7002
85.8002
85.9002
86.0002
86.1002
86.2002
86.3002
86.4002
86.5002
86.6002
86.7002
86.8002
86.9002
87.0002
87.1002
87.2002
87.3002
87.4002
87.5002
87.6002
87.7002
87.8002
87.9002
88.0002
88.1002
88.2002
88.3002
88.4002
88.5002
88.6002
88.7002
88.8002
88.9002
89.0002
89.1002
89.2002
89.3002
89.4002
89.5002
89.6002
89.7002
89.8002
89.9002
90.0002
90.1002
90.2002
90.3002
90.4002
90.5002
90.6002
90.7002
90.8002
90.9002
91.0002
91.1002
91.2002
91.3002
91.4002
91.5002
91.6002
91.7002
91.8002
91.9002
92.0002
92.1002
92.2002
92.3002
92.4002
92.5002
92.6002
92.7002
92.8002
92.9002
93.0002
93.1002
93.2002
93.3002
93.4002
93.5002
93.6002
93.7002
93.8002
93.9002
94.0002
94.1002
94.2002
94.3002
94.4002
94.5002
94.6002
94.7002
94.8002
94.9002
95.0002
95.1002
95.2002
95.3002
95.4002
95.5002
95.6002
95.7002
95.8002
95.9002
96.0002
96.1002
96.2002
96.3002
96.4002
96.5002
96.6002
96.7002
96.8002
96.9002
97.0002
97.1002
97.2002
97.3002
97.4002
97.5002
97.6002
97.7002
97.8002
97.9002
98.0002
98.1002
98.2002
98.3002
98.4002
98.5002
98.6002
98.7002
98.8002
98.9002
99.0002
99.1002
99.2002
99.3002
99.4002
99.5002
99.6002
99.7002
99.8002
99.9002
