# Supplementary material for: A time-dependent diffusion MRI signature of axon caliber variations and beading
Source: Commun Biol. 2020 Jul 7;3:354. doi: 10.1038/s42003-020-1050-x (PMC7341838; doi:10.1038/s42003-020-1050-x)
Supplement: Supplementary file 3 — Supplementary Data [file 42003_2020_1050_MOESM3_ESM.zip › Supplementary_Data/Fig_2/Fig_2b_diffusivity.txt]

1.86578778 1.97718491 1.98824855 1.98621183
1.68914291 1.80556352 1.90554707 1.88004479
1.65863774 1.77368157 1.88308205 1.86751268
1.63820040 1.75156705 1.86498674 1.86206194
1.62206616 1.73391079 1.84934638 1.85925573
1.60854346 1.71884382 1.83545381 1.85738269
1.59674810 1.70559055 1.82303674 1.85611642
1.58622846 1.69376934 1.81167689 1.85519586
1.57677840 1.68302276 1.80133139 1.85442374
1.56808497 1.67318451 1.79177639 1.85382864
1.56014049 1.66411889 1.78295226 1.85332500
1.55275113 1.65564619 1.77472142 1.85289913
1.54592121 1.64779081 1.76710029 1.85252197
1.53949775 1.64045448 1.75998281 1.85224962
1.53345286 1.63356454 1.75322809 1.85198524
1.52777940 1.62707250 1.74689332 1.85178843
1.52245770 1.62093551 1.74095880 1.85158832
1.51738621 1.61511873 1.73534925 1.85140515
1.51258148 1.60965135 1.73003099 1.85122658
1.50804154 1.60444832 1.72497751 1.85109081
1.50375011 1.59949313 1.72022334 1.85096554
1.49964722 1.59479815 1.71561331 1.85085717
1.49569260 1.59029407 1.71122262 1.85072130
1.49193554 1.58597621 1.70708984 1.85060332
1.48832048 1.58186881 1.70311812 1.85050972
1.48486014 1.57790577 1.69933070 1.85042126
1.48152054 1.57410858 1.69565853 1.85038418
1.47834256 1.57045083 1.69215102 1.85032080
1.47528470 1.56693452 1.68877603 1.85025795
1.47231681 1.56359742 1.68554563 1.85019044
1.46948687 1.56035935 1.68240546 1.85010551
1.46673339 1.55722295 1.67940155 1.85005021
1.46408027 1.55417414 1.67649665 1.84997446
1.46151796 1.55125745 1.67370053 1.84989094
1.45903961 1.54844988 1.67100099 1.84982775
1.45662151 1.54570538 1.66838743 1.84974559
1.45431831 1.54306899 1.66587511 1.84968610
1.45208753 1.54051328 1.66344200 1.84967559
1.44991627 1.53803971 1.66108349 1.84959851
1.44778310 1.53562048 1.65878611 1.84953963
1.44574040 1.53329906 1.65659074 1.84950585
1.44374683 1.53104939 1.65443604 1.84946814
1.44180856 1.52885427 1.65236355 1.84943606
1.43991672 1.52672273 1.65034549 1.84938586
1.43809291 1.52464562 1.64838075 1.84935619
1.43630413 1.52263428 1.64645706 1.84929330
1.43458141 1.52065897 1.64458250 1.84927401
1.43287862 1.51874877 1.64277835 1.84926259
1.43122616 1.51687277 1.64101132 1.84924086
1.42960810 1.51505871 1.63929323 1.84922808
1.42803382 1.51328292 1.63761397 1.84918134
1.42650290 1.51157079 1.63596796 1.84916591
1.42501206 1.50988536 1.63438320 1.84913723
1.42354958 1.50824629 1.63281551 1.84910597
1.42214399 1.50663776 1.63131884 1.84906942
1.42075257 1.50506545 1.62983839 1.84903390
1.41939730 1.50354143 1.62839971 1.84903150
1.41806248 1.50205455 1.62699429 1.84902984
1.41678143 1.50058284 1.62560927 1.84900861
1.41551258 1.49913352 1.62424111 1.84899731
1.41428142 1.49774204 1.62291414 1.84896516
1.41307241 1.49637966 1.62160746 1.84892522
1.41186794 1.49501865 1.62034518 1.84892903
1.41068731 1.49369846 1.61909512 1.84889605
1.40953955 1.49241290 1.61787730 1.84887187
1.40843773 1.49113425 1.61668277 1.84884514
1.40732758 1.48990058 1.61552046 1.84881920
1.40624202 1.48870140 1.61438727 1.84879807
1.40518282 1.48750947 1.61326193 1.84876718
1.40414411 1.48633604 1.61216385 1.84874205
1.40312614 1.48518372 1.61108226 1.84871723
1.40212387 1.48405586 1.61004937 1.84871329
1.40115038 1.48294100 1.60900159 1.84870715
1.40019723 1.48184141 1.60798640 1.84869088
1.39925901 1.48076890 1.60699588 1.84868482
1.39832898 1.47971677 1.60600584 1.84867098
1.39739970 1.47867495 1.60504827 1.84866947
1.39650101 1.47766805 1.60411724 1.84865556
1.39562782 1.47668225 1.60318531 1.84864027
1.39476808 1.47570334 1.60226877 1.84863399
1.39392293 1.47476268 1.60136874 1.84859967
1.39309737 1.47381821 1.60048701 1.84860522
1.39228232 1.47290538 1.59963016 1.84858587
1.39148320 1.47200716 1.59877204 1.84858852
1.39067866 1.47110188 1.59793707 1.84857128
1.38989463 1.47020891 1.59710562 1.84855476
1.38911909 1.46933899 1.59628962 1.84851855
1.38835205 1.46848211 1.59547579 1.84850085
1.38760924 1.46761637 1.59468797 1.84848393
1.38688200 1.46675039 1.59391838 1.84846083
1.38615116 1.46592873 1.59315916 1.84844218
1.38544085 1.46511369 1.59239915 1.84843058
1.38473206 1.46432712 1.59165171 1.84843105
1.38403790 1.46355143 1.59090411 1.84840968
1.38336300 1.46280481 1.59016480 1.84840586
1.38268782 1.46205218 1.58945529 1.84839370
1.38203197 1.46129110 1.58875449 1.84837232
1.38137430 1.46054915 1.58806685 1.84836652
1.38073550 1.45982340 1.58740972 1.84838372
1.38010947 1.45910391 1.58674086 1.84837238
1.37946797 1.45837330 1.58607190 1.84836709
1.37884721 1.45767762 1.58541312 1.84834949
1.37824178 1.45698944 1.58476590 1.84832965
1.37762791 1.45630334 1.58413118 1.84830963
1.37702633 1.45563661 1.58350206 1.84830316
1.37642363 1.45497606 1.58288481 1.84828908
1.37585034 1.45431172 1.58226835 1.84827267
1.37527511 1.45366354 1.58166148 1.84824913
1.37470631 1.45301656 1.58105884 1.84823331
1.37415189 1.45238042 1.58047399 1.84822677
1.37359245 1.45175858 1.57988263 1.84823168
1.37304638 1.45114993 1.57931763 1.84822941
1.37250316 1.45054820 1.57875312 1.84821812
1.37197295 1.44994910 1.57819592 1.84821396
1.37144152 1.44935712 1.57763682 1.84820400
1.37092250 1.44876623 1.57709145 1.84819132
1.37040854 1.44818847 1.57655178 1.84817855
1.36990331 1.44761390 1.57600846 1.84816506
1.36940437 1.44706240 1.57548577 1.84815510
1.36890912 1.44650523 1.57496547 1.84814874
1.36841916 1.44595486 1.57447208 1.84813996
1.36794440 1.44541143 1.57395713 1.84812631
1.36747631 1.44487234 1.57346516 1.84810023
1.36701095 1.44433457 1.57296708 1.84809492
1.36655714 1.44382192 1.57248018 1.84806966
1.36610125 1.44330697 1.57200361 1.84805786
1.36565074 1.44278291 1.57151174 1.84805064
1.36520602 1.44226469 1.57103703 1.84802850
1.36476405 1.44176058 1.57056060 1.84802160
1.36432907 1.44126841 1.57010178 1.84801917
1.36388512 1.44076970 1.56963853 1.84800806
1.36345918 1.44027930 1.56917992 1.84799721
1.36303284 1.43979747 1.56872200 1.84799673
1.36262126 1.43932087 1.56826929 1.84798469
1.36221017 1.43884628 1.56784000 1.84796771
1.36179698 1.43837743 1.56738403 1.84796000
1.36139808 1.43792361 1.56696139 1.84795363
1.36098785 1.43746345 1.56653447 1.84794216
1.36059101 1.43700734 1.56609958 1.84792834
1.36019527 1.43653660 1.56568049 1.84791641
1.35980701 1.43609778 1.56526857 1.84791001
1.35941063 1.43566917 1.56485937 1.84790722
1.35901780 1.43522963 1.56444297 1.84790326
1.35864123 1.43479836 1.56404097 1.84791418
1.35826602 1.43437138 1.56364380 1.84790524
1.35789839 1.43394883 1.56325393 1.84790862
1.35753236 1.43352070 1.56286925 1.84790644
1.35717663 1.43309743 1.56249134 1.84790141
1.35681453 1.43268389 1.56211560 1.84788422
1.35645589 1.43227906 1.56175325 1.84788461
1.35609462 1.43187960 1.56138215 1.84786750
1.35574952 1.43146553 1.56102214 1.84786536
1.35539787 1.43106045 1.56066406 1.84785465
1.35505218 1.43067605 1.56031004 1.84784958
1.35470893 1.43029190 1.55996496 1.84783264
1.35436778 1.42991061 1.55961218 1.84782166
1.35403208 1.42952725 1.55927000 1.84781462
1.35369596 1.42914865 1.55893159 1.84781259
1.35337641 1.42877931 1.55858739 1.84781995
1.35304740 1.42840392 1.55824692 1.84781981
1.35271866 1.42804064 1.55789828 1.84780161
1.35238869 1.42767719 1.55755828 1.84779511
1.35206715 1.42731763 1.55722017 1.84778691
1.35174759 1.42696269 1.55689184 1.84777746
1.35144626 1.42660213 1.55655827 1.84777626
1.35113969 1.42624939 1.55622513 1.84777310
1.35084026 1.42589591 1.55590579 1.84778280
1.35052615 1.42554204 1.55559318 1.84776550
1.35022210 1.42520371 1.55527612 1.84775923
1.34992365 1.42484784 1.55495415 1.84774490
1.34963280 1.42451489 1.55464662 1.84774067
1.34932906 1.42417377 1.55432913 1.84773096
1.34904013 1.42384609 1.55402178 1.84772349
1.34875102 1.42351247 1.55371713 1.84771845
1.34846131 1.42317751 1.55341226 1.84770214
1.34817695 1.42285842 1.55311202 1.84769480
1.34790388 1.42253954 1.55281436 1.84769261
1.34762800 1.42221272 1.55252660 1.84767519
1.34734904 1.42189966 1.55223362 1.84765862
1.34706832 1.42158528 1.55194796 1.84765523
1.34680128 1.42126873 1.55164712 1.84765091
1.34652737 1.42095030 1.55136480 1.84764273
1.34625891 1.42064185 1.55109441 1.84764521
1.34599324 1.42032742 1.55080771 1.84764658
1.34573533 1.42002266 1.55053891 1.84764113
1.34547090 1.41972620 1.55025782 1.84763432
1.34521656 1.41942825 1.54998083 1.84763998
1.34497149 1.41913173 1.54971143 1.84763424
1.34471171 1.41883598 1.54945113 1.84763433
1.34445787 1.41853948 1.54918653 1.84763120
1.34422088 1.41824538 1.54891774 1.84762871
1.34397475 1.41795184 1.54865851 1.84761795
1.34373089 1.41766021 1.54839418 1.84761133
1.34348255 1.41737094 1.54814249 1.84759407
1.34323446 1.41709058 1.54788376 1.84758713
1.34298718 1.41680704 1.54762223 1.84758592
1.34273641 1.41652630 1.54737129 1.84757840
1.34249874 1.41624026 1.54711821 1.84757422
1.34226810 1.41596412 1.54686247 1.84757266
1.34202946 1.41569607 1.54661423 1.84756364
1.34179612 1.41543052 1.54636905 1.84755958
1.34157967 1.41515428 1.54612264 1.84755526
1.34135732 1.41489312 1.54588603 1.84755175
1.34112960 1.41462427 1.54565156 1.84753790
1.34090515 1.41437000 1.54541601 1.84753772
1.34068189 1.41411633 1.54517725 1.84752704
1.34044699 1.41386412 1.54494047 1.84752691
1.34022565 1.41361017 1.54472033 1.84753038
1.34000746 1.41334797 1.54447897 1.84752719
1.33978532 1.41309180 1.54424489 1.84752539
1.33956243 1.41284075 1.54400139 1.84752333
1.33933904 1.41259350 1.54376941 1.84753293
1.33913486 1.41234206 1.54354276 1.84753616
1.33892642 1.41209874 1.54330837 1.84753711
1.33870022 1.41185150 1.54309275 1.84752420
1.33848496 1.41160774 1.54285493 1.84753301
1.33827132 1.41135515 1.54264087 1.84752081
1.33805756 1.41110606 1.54242081 1.84750969
1.33786037 1.41086430 1.54220740 1.84750876
1.33765775 1.41062249 1.54199293 1.84749878
1.33744726 1.41038233 1.54177782 1.84750268
1.33724223 1.41014910 1.54156441 1.84750610
1.33703471 1.40991198 1.54134538 1.84750717
1.33683442 1.40967427 1.54112800 1.84749975
1.33663641 1.40944005 1.54092120 1.84749815
1.33643521 1.40920844 1.54071666 1.84749496
1.33624495 1.40898386 1.54050897 1.84748144
1.33604411 1.40876208 1.54029564 1.84747048
1.33584707 1.40854139 1.54009139 1.84746876
1.33566341 1.40832008 1.53988649 1.84747064
1.33546861 1.40810366 1.53968115 1.84746780
1.33527503 1.40787726 1.53948903 1.84746857
1.33508913 1.40765371 1.53929703 1.84747447
1.33490613 1.40743006 1.53909721 1.84746657
1.33471156 1.40722130 1.53889915 1.84746136
1.33452379 1.40700570 1.53870609 1.84745972
1.33434084 1.40678693 1.53851242 1.84745942
1.33415260 1.40657814 1.53831925 1.84745711
1.33397957 1.40636253 1.53812085 1.84745836
1.33380129 1.40615305 1.53792670 1.84745205
1.33362238 1.40593829 1.53773771 1.84745405
1.33343398 1.40573144 1.53755153 1.84744768
1.33325496 1.40552038 1.53737253 1.84744563
1.33308507 1.40531280 1.53718774 1.84744156
1.33291131 1.40510903 1.53699984 1.84744305
1.33273960 1.40489270 1.53681250 1.84743421
1.33256639 1.40469213 1.53662519 1.84742958
1.33239572 1.40448117 1.53644451 1.84743558
1.33222768 1.40428014 1.53626169 1.84742273
1.33206209 1.40407979 1.53607351 1.84741676
1.33189424 1.40387330 1.53588798 1.84741833
1.33172625 1.40367839 1.53572130 1.84741115
1.33156009 1.40347848 1.53553326 1.84740483
1.33139664 1.40328607 1.53535779 1.84740584
1.33123048 1.40309359 1.53518137 1.84740190
1.33106972 1.40289456 1.53500942 1.84739484
1.33090203 1.40270037 1.53483130 1.84738765
1.33074169 1.40250991 1.53466198 1.84738308
1.33058378 1.40231816 1.53449203 1.84738408
1.33042120 1.40212321 1.53432454 1.84738010
1.33025822 1.40193084 1.53415505 1.84737897
1.33009826 1.40174859 1.53398416 1.84737332
1.32994521 1.40155608 1.53380802 1.84736568
1.32978687 1.40136575 1.53364138 1.84735693
1.32963044 1.40118891 1.53347748 1.84734530
1.32947547 1.40100859 1.53332504 1.84734512
1.32931526 1.40083020 1.53316257 1.84734034
1.32915512 1.40064654 1.53299687 1.84733053
1.32899829 1.40046369 1.53283264 1.84733028
1.32884363 1.40028972 1.53266716 1.84732273
1.32869289 1.40010804 1.53251101 1.84731839
1.32854260 1.39993400 1.53235305 1.84731411
1.32838612 1.39976159 1.53219798 1.84730436
1.32824423 1.39958895 1.53203665 1.84729607
1.32810560 1.39941867 1.53188383 1.84730003
1.32796416 1.39924965 1.53172129 1.84730971
1.32781755 1.39907341 1.53156626 1.84731665
1.32766526 1.39890269 1.53140576 1.84731070
1.32751642 1.39873680 1.53124515 1.84731494
1.32737423 1.39856543 1.53109604 1.84730662
1.32722916 1.39839184 1.53094693 1.84729893
1.32708500 1.39822707 1.53079725 1.84729509
1.32694548 1.39805447 1.53065168 1.84729686
1.32680643 1.39789027 1.53049665 1.84728708
1.32666166 1.39772366 1.53034387 1.84728965
1.32651275 1.39755846 1.53020293 1.84729487
1.32637078 1.39739421 1.53005198 1.84729934
1.32622926 1.39723488 1.52990681 1.84729857
1.32609675 1.39707542 1.52976165 1.84728888
1.32595769 1.39690628 1.52961632 1.84729663
1.32582148 1.39675417 1.52947513 1.84728999
1.32569140 1.39660107 1.52934052 1.84729208
1.32554949 1.39643799 1.52920751 1.84728019
1.32541157 1.39628347 1.52906647 1.84727239
1.32528604 1.39612924 1.52892635 1.84726594
1.32514729 1.39597096 1.52878277 1.84726737
1.32502130 1.39581851 1.52863668 1.84725922
1.32488264 1.39565795 1.52849331 1.84725655
1.32475297 1.39550561 1.52835105 1.84725925
1.32462892 1.39535308 1.52820548 1.84725503
1.32449860 1.39520611 1.52806825 1.84725352
1.32437528 1.39505544 1.52793480 1.84725434
1.32424159 1.39490167 1.52780567 1.84724477
1.32411103 1.39474986 1.52766625 1.84724589
1.32397882 1.39459671 1.52753073 1.84723865
1.32384725 1.39444354 1.52739832 1.84723414
1.32371859 1.39430036 1.52725707 1.84723346
1.32359460 1.39415078 1.52712737 1.84723574
1.32346681 1.39400488 1.52699855 1.84723682
1.32334047 1.39385850 1.52686768 1.84723815
1.32321778 1.39370718 1.52673913 1.84723537
1.32309095 1.39355918 1.52661090 1.84723293
1.32296607 1.39341934 1.52649038 1.84722662
1.32285311 1.39327270 1.52636392 1.84721805
1.32272996 1.39313244 1.52623439 1.84722039
1.32261183 1.39299286 1.52611240 1.84722840
1.32249046 1.39284960 1.52598458 1.84723070
1.32237201 1.39271131 1.52585788 1.84722712
1.32225013 1.39257786 1.52572849 1.84722720
1.32213347 1.39244271 1.52560787 1.84722950
1.32201405 1.39230263 1.52548138 1.84722937
1.32189602 1.39215869 1.52535981 1.84721845
1.32178115 1.39202376 1.52523315 1.84721441
1.32166745 1.39188597 1.52511288 1.84721830
1.32154470 1.39175067 1.52498923 1.84721393
1.32142864 1.39161660 1.52487542 1.84720387
1.32131427 1.39148530 1.52475422 1.84719951
1.32119589 1.39135023 1.52463535 1.84719883
1.32107841 1.39121915 1.52451338 1.84719704
1.32096298 1.39108534 1.52438533 1.84719421
1.32085146 1.39095011 1.52426596 1.84719128
1.32073865 1.39082698 1.52414472 1.84719258
1.32063093 1.39068880 1.52402686 1.84718852
1.32052514 1.39055562 1.52390861 1.84718282
1.32042064 1.39042148 1.52379519 1.84717790
1.32030914 1.39028000 1.52367436 1.84718401
1.32020857 1.39015232 1.52356010 1.84718878
1.32009340 1.39002747 1.52344868 1.84718516
1.31998318 1.38989793 1.52333849 1.84719509
1.31988091 1.38976647 1.52322527 1.84719689
1.31976989 1.38964105 1.52310370 1.84718792
1.31966310 1.38951127 1.52299083 1.84719064
1.31955857 1.38939070 1.52287091 1.84718199
1.31944817 1.38926227 1.52275749 1.84717896
1.31933845 1.38914491 1.52263790 1.84718194
1.31923408 1.38901597 1.52252779 1.84717959
1.31912398 1.38889052 1.52241655 1.84717267
1.31902119 1.38876513 1.52230651 1.84716441
1.31891592 1.38864311 1.52219689 1.84716815
1.31881051 1.38852087 1.52208604 1.84717288
1.31871023 1.38839396 1.52197708 1.84718468
1.31860402 1.38827347 1.52186023 1.84718547
1.31850081 1.38815503 1.52175169 1.84718502
1.31840074 1.38803958 1.52164591 1.84718990
1.31829944 1.38791652 1.52154350 1.84718457
1.31820112 1.38779554 1.52142469 1.84719016
1.31809853 1.38767702 1.52131825 1.84718218
1.31800155 1.38756519 1.52121000 1.84718075
1.31790191 1.38744547 1.52109503 1.84717989
1.31780611 1.38733102 1.52098968 1.84717620
1.31770909 1.38721657 1.52087840 1.84717009
1.31760720 1.38709366 1.52076995 1.84715923
1.31751324 1.38698066 1.52065876 1.84715906
1.31742037 1.38686994 1.52054895 1.84716276
1.31731894 1.38675405 1.52044538 1.84715995
1.31721632 1.38663506 1.52033771 1.84716166
1.31712530 1.38652301 1.52023606 1.84716672
1.31702885 1.38640394 1.52012812 1.84717073
1.31693032 1.38629228 1.52002472 1.84717018
1.31683330 1.38618836 1.51992272 1.84718369
1.31673456 1.38607545 1.51982060 1.84717706
1.31663893 1.38596845 1.51972511 1.84717387
1.31654147 1.38586089 1.51962197 1.84717220
1.31644852 1.38575836 1.51952233 1.84717302
1.31635667 1.38564498 1.51943361 1.84716150
1.31626871 1.38552848 1.51933759 1.84715846
1.31616967 1.38542301 1.51924148 1.84716346
1.31607287 1.38531024 1.51914123 1.84715668
1.31599038 1.38520163 1.51904628 1.84716056
1.31589872 1.38508831 1.51894999 1.84716531
1.31580723 1.38498085 1.51885197 1.84716371
1.31571734 1.38487132 1.51875781 1.84716184
1.31562384 1.38475867 1.51866621 1.84716741
1.31553361 1.38465251 1.51857108 1.84717071
1.31544367 1.38455401 1.51847805 1.84717173
1.31535034 1.38444902 1.51837604 1.84716771
1.31526043 1.38434239 1.51828084 1.84716333
1.31517555 1.38423503 1.51818423 1.84716477
1.31508460 1.38413246 1.51809103 1.84716448
1.31500184 1.38403691 1.51800065 1.84716008
1.31492094 1.38392884 1.51789757 1.84715483
1.31483384 1.38381889 1.51780517 1.84715251
1.31474906 1.38371593 1.51771777 1.84715397
1.31466501 1.38361718 1.51763069 1.84715439
1.31458079 1.38351537 1.51753411 1.84715411
1.31449968 1.38341186 1.51744544 1.84715648
1.31441429 1.38331453 1.51735255 1.84714984
1.31432718 1.38321247 1.51726566 1.84715149
1.31424558 1.38311341 1.51717365 1.84715215
1.31416439 1.38300625 1.51708701 1.84714200
1.31408251 1.38290945 1.51699357 1.84714016
1.31399894 1.38280991 1.51690277 1.84714093
1.31392035 1.38270750 1.51681101 1.84713652
1.31383096 1.38260783 1.51671825 1.84713771
1.31374829 1.38250787 1.51663707 1.84714557
1.31366223 1.38241112 1.51654988 1.84713399
1.31358336 1.38232000 1.51645836 1.84713301
1.31350176 1.38221909 1.51636548 1.84712993
1.31341517 1.38211986 1.51627841 1.84712880
1.31333727 1.38201868 1.51619531 1.84712177
1.31325405 1.38192717 1.51610648 1.84712258
1.31317323 1.38183120 1.51602536 1.84712540
1.31308972 1.38173647 1.51594073 1.84712052
1.31300327 1.38163647 1.51585323 1.84711734
1.31292136 1.38154560 1.51576724 1.84711398
1.31283854 1.38144617 1.51568873 1.84711715
1.31275728 1.38134431 1.51560790 1.84711396
1.31267475 1.38125131 1.51552785 1.84711211
1.31259521 1.38114897 1.51544991 1.84711269
1.31251314 1.38104831 1.51535624 1.84711124
1.31243607 1.38095750 1.51526839 1.84711114
1.31235450 1.38086823 1.51518112 1.84710849
1.31227837 1.38078005 1.51509257 1.84711172
1.31219959 1.38068242 1.51500673 1.84711208
1.31212360 1.38059029 1.51492335 1.84710718
1.31204720 1.38050023 1.51484512 1.84710296
1.31196790 1.38040445 1.51476244 1.84710793
1.31188960 1.38031595 1.51468470 1.84710553
1.31180689 1.38023523 1.51460547 1.84710917
1.31172667 1.38014764 1.51452752 1.84710499
1.31165132 1.38005808 1.51444302 1.84710237
1.31157111 1.37997629 1.51436885 1.84710649
1.31149479 1.37988413 1.51429727 1.84711117
1.31142077 1.37978902 1.51421049 1.84710000
1.31134272 1.37969639 1.51413302 1.84709893
1.31126811 1.37960838 1.51405417 1.84709870
1.31119556 1.37952124 1.51397708 1.84709042
1.31111840 1.37943051 1.51390459 1.84709120
1.31104865 1.37933910 1.51381650 1.84708812
1.31096753 1.37925222 1.51374217 1.84709402
1.31088978 1.37916878 1.51366566 1.84709451
1.31082372 1.37908144 1.51359481 1.84709161
1.31075489 1.37899612 1.51350886 1.84709689
1.31067906 1.37891548 1.51342980 1.84709576
1.31061084 1.37882623 1.51335038 1.84709550
1.31053077 1.37873833 1.51327166 1.84709868
1.31045358 1.37864814 1.51318549 1.84710148
1.31038539 1.37855814 1.51310506 1.84710437
1.31031311 1.37846818 1.51303388 1.84710165
1.31024083 1.37839179 1.51297042 1.84710633
1.31016663 1.37830373 1.51289259 1.84710755
1.31008878 1.37822510 1.51282305 1.84710401
1.31000873 1.37813681 1.51274825 1.84710654
1.30993728 1.37805203 1.51267299 1.84710308
1.30986552 1.37797174 1.51259850 1.84709553
1.30979490 1.37788762 1.51253448 1.84709344
1.30972864 1.37781173 1.51245609 1.84709778
1.30966137 1.37772787 1.51238133 1.84709509
1.30959254 1.37763989 1.51231093 1.84709030
1.30952410 1.37756221 1.51223572 1.84708673
1.30945557 1.37747514 1.51216679 1.84708332
1.30938268 1.37739437 1.51209282 1.84708310
1.30931280 1.37731673 1.51202258 1.84708817
1.30924527 1.37723754 1.51195180 1.84709455
1.30916972 1.37715320 1.51188381 1.84708447
1.30909930 1.37707444 1.51180814 1.84709115
1.30903183 1.37699466 1.51173283 1.84709613
1.30896933 1.37691666 1.51165834 1.84708837
1.30889613 1.37683719 1.51159018 1.84708483
1.30883229 1.37675799 1.51151616 1.84709053
1.30876548 1.37668075 1.51144706 1.84709004
1.30870115 1.37660395 1.51136906 1.84709513
1.30863922 1.37652627 1.51129442 1.84708831
1.30857389 1.37644903 1.51122775 1.84708979
1.30851082 1.37636650 1.51116174 1.84709026
1.30844589 1.37629101 1.51108996 1.84709352
1.30838391 1.37621643 1.51102099 1.84708774
1.30832049 1.37613516 1.51094954 1.84709526
1.30825298 1.37606672 1.51088058 1.84709230
1.30819069 1.37599103 1.51081298 1.84709735
1.30812205 1.37591502 1.51074111 1.84709834
1.30806141 1.37584210 1.51067075 1.84710234
1.30799699 1.37576632 1.51060015 1.84709432
1.30793483 1.37568868 1.51053037 1.84709529
1.30786544 1.37561362 1.51045538 1.84708929
1.30780480 1.37554404 1.51038371 1.84709254
1.30774014 1.37547415 1.51031325 1.84709269
1.30768456 1.37539791 1.51024588 1.84709110
1.30762096 1.37532508 1.51017594 1.84708744
1.30755644 1.37525354 1.51011177 1.84708201
1.30749723 1.37517928 1.51004066 1.84708742
1.30743125 1.37509831 1.50997466 1.84709462
1.30736881 1.37502545 1.50990901 1.84709463
1.30731278 1.37495806 1.50985201 1.84709038
1.30724948 1.37488730 1.50978570 1.84708793
1.30718522 1.37481291 1.50971715 1.84708377
1.30711741 1.37473920 1.50964575 1.84708884
1.30705847 1.37466426 1.50957993 1.84709055
1.30699970 1.37459663 1.50951388 1.84708853
1.30693135 1.37452425 1.50944606 1.84709500
1.30686762 1.37445304 1.50938292 1.84709350
1.30680966 1.37438509 1.50931822 1.84709223
1.30675393 1.37430916 1.50925643 1.84709001
1.30669842 1.37424249 1.50919094 1.84709045
1.30664099 1.37417111 1.50912853 1.84709234
1.30658137 1.37410365 1.50906403 1.84708493
1.30652194 1.37403121 1.50900154 1.84708375
1.30646007 1.37396016 1.50893670 1.84708070
1.30640301 1.37389207 1.50887225 1.84708008
1.30634164 1.37382134 1.50881033 1.84708097
1.30628259 1.37374673 1.50875503 1.84707752
1.30622805 1.37368046 1.50869192 1.84707190
1.30616700 1.37360901 1.50862557 1.84707295
1.30610751 1.37353881 1.50857275 1.84707650
1.30605053 1.37346834 1.50850979 1.84707577
1.30600122 1.37339370 1.50844950 1.84707841
1.30593839 1.37333081 1.50839507 1.84707881
1.30587545 1.37326120 1.50833380 1.84707629
1.30582209 1.37319396 1.50826945 1.84707649
1.30576335 1.37312010 1.50820590 1.84707357
1.30571092 1.37305706 1.50814226 1.84706445
1.30565655 1.37298817 1.50808510 1.84706626
1.30559695 1.37292498 1.50802296 1.84706286
1.30554267 1.37285153 1.50796025 1.84706006
1.30548364 1.37278858 1.50790194 1.84706075
1.30542799 1.37272107 1.50784058 1.84705569
1.30537080 1.37265234 1.50778719 1.84705639
1.30531320 1.37258926 1.50772366 1.84705208
1.30525940 1.37252000 1.50766407 1.84705576
1.30520373 1.37245183 1.50761497 1.84705198
1.30514949 1.37239258 1.50756056 1.84704974
1.30509486 1.37232709 1.50750267 1.84704380
1.30503769 1.37226188 1.50744757 1.84703954
1.30498158 1.37219790 1.50738842 1.84703260
1.30493050 1.37213915 1.50733120 1.84703593
1.30488058 1.37207906 1.50727541 1.84703664
1.30482384 1.37201668 1.50722069 1.84702963
1.30477262 1.37195273 1.50716301 1.84703371
1.30472362 1.37188716 1.50710128 1.84703059
1.30467169 1.37182419 1.50704293 1.84702551
1.30461345 1.37176396 1.50698784 1.84702336
1.30456026 1.37169950 1.50693155 1.84702744
1.30450725 1.37163426 1.50688150 1.84702857
1.30445665 1.37156603 1.50681902 1.84703097
1.30440508 1.37149893 1.50677029 1.84703042
1.30434932 1.37143037 1.50670354 1.84702696
1.30429806 1.37137047 1.50665032 1.84702495
1.30424944 1.37130218 1.50659276 1.84702189
1.30419984 1.37124035 1.50653962 1.84701910
1.30414231 1.37117887 1.50648664 1.84701883
1.30409093 1.37111452 1.50642961 1.84702499
1.30403832 1.37105810 1.50636770 1.84702107
1.30398959 1.37098877 1.50631397 1.84702277
1.30393792 1.37092890 1.50625716 1.84703027
1.30388978 1.37086570 1.50620288 1.84702715
1.30383733 1.37080405 1.50614884 1.84703030
1.30378920 1.37074182 1.50609682 1.84703647
1.30373917 1.37068379 1.50603913 1.84703451
1.30368874 1.37061672 1.50598312 1.84702694
1.30363875 1.37055358 1.50592695 1.84703078
1.30358701 1.37048899 1.50587174 1.84703212
1.30353888 1.37043154 1.50582324 1.84703074
1.30349150 1.37036934 1.50577042 1.84703189
1.30344624 1.37030853 1.50571824 1.84703233
1.30339491 1.37024757 1.50566794 1.84702800
1.30334525 1.37019331 1.50561859 1.84702946
1.30329085 1.37013543 1.50556085 1.84702122
1.30323952 1.37007405 1.50550329 1.84701570
1.30319030 1.37001146 1.50544509 1.84701447
1.30314134 1.36995584 1.50539653 1.84701529
1.30308950 1.36990069 1.50534716 1.84701371
1.30303794 1.36984762 1.50529946 1.84701683
1.30299133 1.36979221 1.50524896 1.84701718
1.30294808 1.36972874 1.50519726 1.84701872
1.30289890 1.36967236 1.50514457 1.84702381
1.30284681 1.36961892 1.50509137 1.84702016
1.30279770 1.36956056 1.50504447 1.84701081
1.30274882 1.36950010 1.50499062 1.84700956
1.30270446 1.36944205 1.50494071 1.84700786
1.30265807 1.36938518 1.50488801 1.84700081
1.30261583 1.36932786 1.50483429 1.84699974
1.30256673 1.36927195 1.50478280 1.84700368
1.30252396 1.36921826 1.50473498 1.84700539
1.30247547 1.36916247 1.50468286 1.84700284
1.30243024 1.36911272 1.50463509 1.84699956
1.30239346 1.36905151 1.50458164 1.84699796
1.30234581 1.36899835 1.50453236 1.84699478
1.30229756 1.36894887 1.50448464 1.84699645
1.30224885 1.36889320 1.50443872 1.84699503
1.30220117 1.36883792 1.50439462 1.84699328
1.30215376 1.36878104 1.50434492 1.84698985
1.30210589 1.36872664 1.50429519 1.84698608
1.30205755 1.36866931 1.50424681 1.84698364
1.30201057 1.36861184 1.50420210 1.84698620
1.30196349 1.36855617 1.50415307 1.84698635
1.30191701 1.36850202 1.50411061 1.84698638
1.30187032 1.36844540 1.50406633 1.84698336
1.30182223 1.36839517 1.50401637 1.84698083
1.30177389 1.36833669 1.50396823 1.84697722
1.30173177 1.36828189 1.50391787 1.84697566
1.30168396 1.36822465 1.50387351 1.84697426
1.30163930 1.36816879 1.50382021 1.84697147
1.30159846 1.36811518 1.50377242 1.84697299
1.30154978 1.36806433 1.50372966 1.84696883
1.30150911 1.36800853 1.50367382 1.84696678
1.30146328 1.36795410 1.50362866 1.84696579
1.30142026 1.36790167 1.50358084 1.84696694
1.30137548 1.36784163 1.50353496 1.84696473
1.30133895 1.36779559 1.50349434 1.84696405
1.30129964 1.36774431 1.50345030 1.84696161
1.30125652 1.36769271 1.50340189 1.84695477
1.30121514 1.36764209 1.50336100 1.84695565
1.30117191 1.36758646 1.50331665 1.84695324
1.30112849 1.36753642 1.50326600 1.84694834
1.30108615 1.36748939 1.50322551 1.84694874
1.30103908 1.36743405 1.50318103 1.84694631
1.30099410 1.36738089 1.50313232 1.84694016
1.30095170 1.36732594 1.50308553 1.84693744
1.30091121 1.36727885 1.50304060 1.84693626
1.30087070 1.36722801 1.50299339 1.84693867
1.30083168 1.36717900 1.50294755 1.84694078
1.30079167 1.36713413 1.50289827 1.84693951
1.30075469 1.36708180 1.50285027 1.84693974
1.30071183 1.36703299 1.50281505 1.84693186
1.30066791 1.36698157 1.50276752 1.84693252
1.30062529 1.36692636 1.50271761 1.84692735
1.30058323 1.36687786 1.50267248 1.84692561
1.30053875 1.36682878 1.50262529 1.84692241
1.30049820 1.36678110 1.50258130 1.84692313
1.30045284 1.36673708 1.50253530 1.84692164
1.30040991 1.36668989 1.50249141 1.84692036
1.30036585 1.36664412 1.50245207 1.84691947
1.30032244 1.36659193 1.50241180 1.84691847
1.30027783 1.36654174 1.50236749 1.84692156
1.30023398 1.36649293 1.50232304 1.84692190
1.30019399 1.36644026 1.50227756 1.84692455
1.30015415 1.36638620 1.50223912 1.84692269
1.30011309 1.36634222 1.50219224 1.84692668
1.30007438 1.36629633 1.50215224 1.84691898
1.30003161 1.36625067 1.50210962 1.84691588
1.29998898 1.36619553 1.50206559 1.84691451
1.29995568 1.36614579 1.50202489 1.84691837
1.29991262 1.36610070 1.50198426 1.84692170
1.29987541 1.36605269 1.50194072 1.84691792
1.29983572 1.36600260 1.50188868 1.84691401
1.29979704 1.36595722 1.50184480 1.84691195
1.29975679 1.36590746 1.50180438 1.84691354
1.29971726 1.36586038 1.50176096 1.84691444
1.29967994 1.36580768 1.50172572 1.84691434
1.29964290 1.36575501 1.50168554 1.84691490
1.29960281 1.36570658 1.50164525 1.84690764
1.29956289 1.36566060 1.50160569 1.84690781
1.29952311 1.36561640 1.50156387 1.84690866
1.29948779 1.36557292 1.50151843 1.84690999
1.29944439 1.36552824 1.50147599 1.84691238
1.29940517 1.36548147 1.50143152 1.84691131
1.29936188 1.36543104 1.50139325 1.84690867
1.29932124 1.36538516 1.50135200 1.84690377
1.29928167 1.36533663 1.50131019 1.84690424
1.29924209 1.36529466 1.50127326 1.84689895
1.29920315 1.36525214 1.50123755 1.84689271
1.29916857 1.36519994 1.50119819 1.84689857
1.29912468 1.36515007 1.50115509 1.84689915
1.29908341 1.36510731 1.50111328 1.84690415
1.29904677 1.36505989 1.50106552 1.84690285
1.29900879 1.36501777 1.50102425 1.84690290
1.29897031 1.36496853 1.50098498 1.84690177
1.29892901 1.36492262 1.50094808 1.84689598
1.29889213 1.36487895 1.50090321 1.84690046
1.29885304 1.36483796 1.50086364 1.84689789
1.29881567 1.36478931 1.50082116 1.84690133
1.29878233 1.36474120 1.50077840 1.84690553
1.29874551 1.36469449 1.50074286 1.84690807
1.29870605 1.36465307 1.50070289 1.84690741
1.29866409 1.36461050 1.50066141 1.84691565
1.29862560 1.36456287 1.50061828 1.84691248
1.29858699 1.36451946 1.50058092 1.84691404
1.29854685 1.36446899 1.50054258 1.84690993
1.29851647 1.36442615 1.50050412 1.84691125
1.29848157 1.36437474 1.50046131 1.84691242
1.29844706 1.36432977 1.50042559 1.84691094
1.29841019 1.36428744 1.50038226 1.84691124
1.29836980 1.36424569 1.50034259 1.84690534
1.29833066 1.36420395 1.50030900 1.84691006
1.29829481 1.36415851 1.50027592 1.84690936
1.29825699 1.36411876 1.50023690 1.84691031
1.29822270 1.36407578 1.50019499 1.84691242
1.29818804 1.36402871 1.50015468 1.84691785
1.29815183 1.36398641 1.50011898 1.84691786
1.29811895 1.36394381 1.50008075 1.84691386
1.29808599 1.36389497 1.50003711 1.84691375
1.29805040 1.36384592 1.49999996 1.84691310
1.29801563 1.36379979 1.49995878 1.84690897
1.29798261 1.36375934 1.49992052 1.84690154
1.29794533 1.36371820 1.49987740 1.84690620
1.29790776 1.36367345 1.49983705 1.84690533
1.29787653 1.36363260 1.49980830 1.84690629
1.29784178 1.36358772 1.49977648 1.84690297
1.29780580 1.36354321 1.49974153 1.84689966
1.29776933 1.36350736 1.49970523 1.84689969
1.29772985 1.36346596 1.49966353 1.84690180
1.29768969 1.36342718 1.49963143 1.84690513
1.29765514 1.36338537 1.49959386 1.84690155
1.29761927 1.36333999 1.49955442 1.84690105
1.29757572 1.36329981 1.49951722 1.84689845
1.29754528 1.36325672 1.49948190 1.84689787
1.29751049 1.36320929 1.49944668 1.84689954
1.29747421 1.36316817 1.49940664 1.84689983
1.29743337 1.36312722 1.49936413 1.84689592
1.29740453 1.36308302 1.49932863 1.84690048
1.29737125 1.36303868 1.49929650 1.84689644
1.29733587 1.36299576 1.49925513 1.84689142
1.29729912 1.36294676 1.49922052 1.84688919
1.29726515 1.36290439 1.49919275 1.84688509
1.29723425 1.36286580 1.49915233 1.84687848
1.29720085 1.36282473 1.49911648 1.84688158
1.29716438 1.36278196 1.49907974 1.84687862
1.29713179 1.36273865 1.49904080 1.84687807
1.29709793 1.36269788 1.49901156 1.84687894
1.29706166 1.36265789 1.49897910 1.84688051
1.29702561 1.36261780 1.49894209 1.84688197
1.29698561 1.36257688 1.49890940 1.84688330
1.29695191 1.36253649 1.49887665 1.84688193
1.29691355 1.36249507 1.49884195 1.84688704
1.29688300 1.36245710 1.49880567 1.84688998
1.29684488 1.36241317 1.49877152 1.84688938
1.29681193 1.36237559 1.49873903 1.84688689
1.29677561 1.36233875 1.49870705 1.84689044
1.29674129 1.36229918 1.49866806 1.84688970
1.29671274 1.36226124 1.49863588 1.84689019
1.29667898 1.36222314 1.49860445 1.84688715
1.29664418 1.36218492 1.49856973 1.84688655
1.29661592 1.36215074 1.49854122 1.84688900
1.29658336 1.36211277 1.49850836 1.84689511
1.29655171 1.36207246 1.49847209 1.84689503
1.29651578 1.36203554 1.49843819 1.84689803
1.29648210 1.36199485 1.49840810 1.84689730
1.29644747 1.36195211 1.49837241 1.84689405
1.29641373 1.36191752 1.49833588 1.84689815
1.29638250 1.36187652 1.49830346 1.84689425
1.29634656 1.36183463 1.49827115 1.84690060
1.29632187 1.36179628 1.49824831 1.84689938
1.29629097 1.36175811 1.49821009 1.84690447
1.29625808 1.36172293 1.49817713 1.84690350
1.29622022 1.36168236 1.49814401 1.84690321
1.29618720 1.36164472 1.49810805 1.84690195
1.29615645 1.36160323 1.49807438 1.84690612
1.29612458 1.36157206 1.49804342 1.84691076
1.29609001 1.36153018 1.49800569 1.84691448
1.29605399 1.36149177 1.49796716 1.84691537
1.29601999 1.36145383 1.49793588 1.84691236
1.29599121 1.36141783 1.49790359 1.84691228
1.29595909 1.36137872 1.49787513 1.84691737
1.29592532 1.36133975 1.49784742 1.84691654
1.29589115 1.36130846 1.49781253 1.84691283
1.29585870 1.36126790 1.49778285 1.84691104
1.29583120 1.36123024 1.49775143 1.84691098
1.29579995 1.36118972 1.49772279 1.84690896
1.29576533 1.36115118 1.49768561 1.84690780
1.29573701 1.36112139 1.49764967 1.84690871
1.29570401 1.36108742 1.49761957 1.84690375
1.29567641 1.36105228 1.49759132 1.84689738
1.29564505 1.36102008 1.49756031 1.84689611
1.29561315 1.36097954 1.49752957 1.84689099
1.29558091 1.36094316 1.49749156 1.84688589
1.29555230 1.36090286 1.49746327 1.84689157
1.29552306 1.36086494 1.49743683 1.84689280
1.29549317 1.36082797 1.49740578 1.84689424
1.29546784 1.36079191 1.49736979 1.84689836
1.29543837 1.36075117 1.49733744 1.84689696
1.29540632 1.36071209 1.49730724 1.84689479
1.29537266 1.36067209 1.49727254 1.84690188
1.29534497 1.36063917 1.49724058 1.84690296
1.29531573 1.36060230 1.49720791 1.84690220
1.29528817 1.36056726 1.49717869 1.84690221
1.29525742 1.36053238 1.49714150 1.84690476
1.29522467 1.36049606 1.49711299 1.84690135
1.29519887 1.36045486 1.49708364 1.84690005
1.29516918 1.36042293 1.49705338 1.84689480
1.29513440 1.36038539 1.49702454 1.84689493
1.29510489 1.36034905 1.49699162 1.84689239
1.29507266 1.36031626 1.49696146 1.84688866
1.29504422 1.36027832 1.49693176 1.84689469
1.29501784 1.36024400 1.49690533 1.84689395
1.29499158 1.36020764 1.49687635 1.84689012
1.29496405 1.36017524 1.49684676 1.84689165
1.29493570 1.36014096 1.49681696 1.84688853
1.29490422 1.36010842 1.49678497 1.84689233
1.29487469 1.36007842 1.49675391 1.84689416
1.29484915 1.36004498 1.49672126 1.84689699
1.29481808 1.36000769 1.49669307 1.84689957
1.29478845 1.35997359 1.49666473 1.84689871
1.29476137 1.35993866 1.49663762 1.84689246
1.29473246 1.35990296 1.49660954 1.84689056
1.29470043 1.35986923 1.49658484 1.84688885
1.29467274 1.35983593 1.49654883 1.84688334
1.29464402 1.35979973 1.49652013 1.84688473
1.29461431 1.35977442 1.49649277 1.84688223
1.29458678 1.35974053 1.49646479 1.84687772
1.29455530 1.35970753 1.49644246 1.84688560
1.29452304 1.35967566 1.49640657 1.84688529
1.29449453 1.35964673 1.49637410 1.84688583
1.29446480 1.35961355 1.49634497 1.84688929
1.29444096 1.35958156 1.49631122 1.84689087
1.29441472 1.35954593 1.49627960 1.84689138
1.29438900 1.35951100 1.49624676 1.84689053
1.29436186 1.35948309 1.49621781 1.84688742
1.29433441 1.35945257 1.49618629 1.84688479
1.29430989 1.35942092 1.49615840 1.84688099
1.29428713 1.35938865 1.49612966 1.84687337
1.29425824 1.35935778 1.49610103 1.84686941
1.29423261 1.35932460 1.49606891 1.84687277
1.29420257 1.35928850 1.49604153 1.84687284
1.29417563 1.35925530 1.49601277 1.84686990
1.29415067 1.35922053 1.49597989 1.84686730
1.29412609 1.35919066 1.49595225 1.84686391
1.29409396 1.35915238 1.49591947 1.84686837
1.29407034 1.35912270 1.49589113 1.84686705
1.29404158 1.35909685 1.49586310 1.84686903
1.29401475 1.35906200 1.49583965 1.84687370
1.29398862 1.35903025 1.49581010 1.84686542
1.29396120 1.35899605 1.49578494 1.84686608
1.29393453 1.35896652 1.49575503 1.84686714
1.29390284 1.35893597 1.49572647 1.84687118
1.29387299 1.35890368 1.49569411 1.84687355
1.29384500 1.35887001 1.49566754 1.84687211
1.29381709 1.35883831 1.49563728 1.84687990
1.29379038 1.35880225 1.49560782 1.84688161
1.29376997 1.35876420 1.49557635 1.84688141
1.29374130 1.35872718 1.49554606 1.84688062
1.29371253 1.35869604 1.49552006 1.84687610
1.29368818 1.35866129 1.49549497 1.84687699
1.29366137 1.35863062 1.49547298 1.84687481
1.29364080 1.35860757 1.49544410 1.84687841
1.29361131 1.35857626 1.49541915 1.84688155
1.29358687 1.35854550 1.49539331 1.84688081
1.29356197 1.35851814 1.49536147 1.84688311
1.29353806 1.35848613 1.49533450 1.84688433
1.29351588 1.35845421 1.49530389 1.84689038
1.29348948 1.35842514 1.49527601 1.84689024
1.29346618 1.35839580 1.49524824 1.84688908
1.29344330 1.35835837 1.49521929 1.84688630
1.29341902 1.35832266 1.49519023 1.84688206
1.29339530 1.35829352 1.49516011 1.84687798
1.29336876 1.35826901 1.49513047 1.84687456
1.29333913 1.35823865 1.49510729 1.84687349
1.29331349 1.35821198 1.49507943 1.84687172
1.29328703 1.35818619 1.49504944 1.84686966
1.29325952 1.35815343 1.49501852 1.84686777
1.29323211 1.35812175 1.49499153 1.84686913
1.29320982 1.35808670 1.49496524 1.84686652
1.29318394 1.35805003 1.49494025 1.84687303
1.29315809 1.35801626 1.49491406 1.84687250
1.29312762 1.35798421 1.49488610 1.84687398
1.29309898 1.35795206 1.49485508 1.84687180
1.29306894 1.35792324 1.49482904 1.84687222
1.29304729 1.35789315 1.49480526 1.84686985
1.29302137 1.35786360 1.49477905 1.84686524
1.29299596 1.35782998 1.49475306 1.84686712
1.29297532 1.35779840 1.49472581 1.84686544
1.29294622 1.35776683 1.49470383 1.84686637
1.29292351 1.35773297 1.49467318 1.84686470
1.29289720 1.35770156 1.49465500 1.84686114
1.29287331 1.35767643 1.49462911 1.84686476
1.29284487 1.35765050 1.49460833 1.84687042
1.29282110 1.35762038 1.49457984 1.84687148
1.29278901 1.35758973 1.49455305 1.84687469
1.29276808 1.35755512 1.49452777 1.84686895
1.29273830 1.35752758 1.49449963 1.84686704
1.29271370 1.35749624 1.49447646 1.84686170
1.29268951 1.35746557 1.49445057 1.84685846
1.29266803 1.35743658 1.49442054 1.84686038
1.29264852 1.35740650 1.49439501 1.84685498
1.29262209 1.35737624 1.49436949 1.84685303
1.29260264 1.35734859 1.49434593 1.84685696
1.29257472 1.35731583 1.49431670 1.84685631
1.29255313 1.35728794 1.49429145 1.84685501
1.29252823 1.35726021 1.49426658 1.84685728
1.29250440 1.35723236 1.49423958 1.84685707
1.29247879 1.35720631 1.49421267 1.84685417
1.29245095 1.35717498 1.49418809 1.84685298
1.29242973 1.35714652 1.49416147 1.84684853
1.29240730 1.35712066 1.49413736 1.84684744
1.29238229 1.35709127 1.49411271 1.84684878
1.29235949 1.35706738 1.49409185 1.84685027
1.29234020 1.35703934 1.49406811 1.84684950
1.29231576 1.35700983 1.49404316 1.84684807
1.29229108 1.35698635 1.49401750 1.84684952
1.29226529 1.35695492 1.49399469 1.84684849
1.29224485 1.35692875 1.49396802 1.84684404
1.29222395 1.35690103 1.49394286 1.84684165
1.29220065 1.35687708 1.49391970 1.84684214
1.29217625 1.35685341 1.49389454 1.84684442
1.29214850 1.35682612 1.49386848 1.84684169
1.29212433 1.35679802 1.49384495 1.84684348
1.29210382 1.35676708 1.49382361 1.84683522
1.29208551 1.35673744 1.49380197 1.84683353
1.29206633 1.35671078 1.49377804 1.84683136
1.29204612 1.35668303 1.49375384 1.84683192
1.29202316 1.35665408 1.49372791 1.84683200
1.29200138 1.35662228 1.49370569 1.84682999
1.29198076 1.35659423 1.49368303 1.84682965
1.29195709 1.35656383 1.49366163 1.84682499
1.29193505 1.35653386 1.49363581 1.84682407
1.29191361 1.35650342 1.49360620 1.84682104
1.29189230 1.35647499 1.49358237 1.84682076
1.29186880 1.35644614 1.49356351 1.84681715
1.29184464 1.35642144 1.49354071 1.84681104
1.29182086 1.35639979 1.49351804 1.84681344
1.29179899 1.35637082 1.49349398 1.84681355
1.29177665 1.35634631 1.49346771 1.84681530
1.29175297 1.35631639 1.49344668 1.84681303
1.29172921 1.35629149 1.49342615 1.84681687
1.29170647 1.35626946 1.49340142 1.84681904
1.29168942 1.35624655 1.49337319 1.84682159
1.29166756 1.35622037 1.49334751 1.84682278
1.29163979 1.35619258 1.49332136 1.84682974
1.29161984 1.35617048 1.49330112 1.84683432
1.29159844 1.35614009 1.49327287 1.84683462
1.29157558 1.35611351 1.49325276 1.84684326
1.29155607 1.35608803 1.49322970 1.84684198
1.29153373 1.35606222 1.49320453 1.84683984
1.29150597 1.35603117 1.49318034 1.84683980
1.29148392 1.35600445 1.49315792 1.84684105
1.29146563 1.35597953 1.49313728 1.84684344
1.29144158 1.35595389 1.49311920 1.84684909
1.29141757 1.35592994 1.49309881 1.84685159
1.29139364 1.35590285 1.49307664 1.84685328
1.29137161 1.35587739 1.49305603 1.84685359
1.29134763 1.35584522 1.49303454 1.84685382
1.29132642 1.35581776 1.49301459 1.84684960
1.29130893 1.35578894 1.49299306 1.84685039
1.29128631 1.35576138 1.49297410 1.84685118
1.29126681 1.35573411 1.49295100 1.84685258
1.29124591 1.35570926 1.49292395 1.84685220
1.29121702 1.35568075 1.49290532 1.84685138
1.29119536 1.35565571 1.49287744 1.84685506
1.29117001 1.35562874 1.49285386 1.84685889
1.29114867 1.35560294 1.49282856 1.84685821
1.29112404 1.35558098 1.49280197 1.84685493
1.29109980 1.35555546 1.49277945 1.84685194
1.29107958 1.35552846 1.49275913 1.84685470
1.29105600 1.35550323 1.49273919 1.84685342
1.29103662 1.35547388 1.49271604 1.84685525
1.29101649 1.35544349 1.49269539 1.84685773
1.29099483 1.35541663 1.49267784 1.84686196
1.29097652 1.35538881 1.49265600 1.84686069
1.29095272 1.35536022 1.49263151 1.84686205
1.29093269 1.35533298 1.49261128 1.84685949
1.29091290 1.35530783 1.49258827 1.84686080
1.29088898 1.35528271 1.49256634 1.84685958
1.29086984 1.35525789 1.49254551 1.84686131
1.29085005 1.35523559 1.49252377 1.84685963
1.29082423 1.35520872 1.49250246 1.84686125
1.29080716 1.35518558 1.49247818 1.84685470
1.29078358 1.35515971 1.49245883 1.84685045
1.29076603 1.35513623 1.49243917 1.84685065
1.29074896 1.35511059 1.49241995 1.84685118
1.29072379 1.35508511 1.49240084 1.84685095
1.29070172 1.35506245 1.49238025 1.84684888
1.29068178 1.35504014 1.49235251 1.84684767
1.29065946 1.35501683 1.49233073 1.84685056
1.29063951 1.35499574 1.49230612 1.84685414
1.29061723 1.35497685 1.49228500 1.84685633
1.29059664 1.35495510 1.49226420 1.84685711
1.29057864 1.35492999 1.49224563 1.84685663
1.29056132 1.35490556 1.49222699 1.84685405
1.29054234 1.35488097 1.49220544 1.84685491
1.29052268 1.35485470 1.49218891 1.84685768
1.29050728 1.35482682 1.49216620 1.84685884
1.29048564 1.35479969 1.49214445 1.84685835
1.29046182 1.35477335 1.49212346 1.84685963
1.29044015 1.35474728 1.49210075 1.84685454
1.29041717 1.35472570 1.49207912 1.84685231
1.29039527 1.35470001 1.49206021 1.84685208
1.29037537 1.35467923 1.49203865 1.84684892
1.29035109 1.35465888 1.49202100 1.84685126
1.29032972 1.35463685 1.49200210 1.84685419
1.29030277 1.35461440 1.49198081 1.84685298
1.29027966 1.35459326 1.49195554 1.84685204
1.29026024 1.35456937 1.49193767 1.84685140
1.29023455 1.35455047 1.49191462 1.84685656
1.29021418 1.35452367 1.49189032 1.84685354
1.29019677 1.35450110 1.49187098 1.84685382
1.29017741 1.35447306 1.49184918 1.84685263
1.29015900 1.35444771 1.49182428 1.84684893
1.29014200 1.35442459 1.49180301 1.84684873
1.29012188 1.35439802 1.49178334 1.84684696
1.29010460 1.35437450 1.49176055 1.84684394
1.29008274 1.35434836 1.49174254 1.84684321
1.29006476 1.35432617 1.49172246 1.84684517
1.29004673 1.35430002 1.49170330 1.84684364
1.29002620 1.35427845 1.49168274 1.84684569
1.29000710 1.35425493 1.49165927 1.84684239
1.28999014 1.35423201 1.49164166 1.84684136
1.28996918 1.35421153 1.49161611 1.84683971
1.28995086 1.35418935 1.49159509 1.84684408
1.28993405 1.35416878 1.49157257 1.84684044
1.28992064 1.35414471 1.49155377 1.84683750
1.28989968 1.35412325 1.49153524 1.84683627
