# Supplementary material for: A time-dependent diffusion MRI signature of axon caliber variations and beading
Source: Commun Biol. 2020 Jul 7;3:354. doi: 10.1038/s42003-020-1050-x (PMC7341838; doi:10.1038/s42003-020-1050-x)
Supplement: Supplementary file 3 — Supplementary Data [file 42003_2020_1050_MOESM3_ESM.zip › Supplementary_Data/Fig_2/Fig_2c_kurtosis.txt]

-1.08710004 -1.18623362 -1.19293053 -1.19171304
0.13901292 0.03617543 0.01708272 0.01725191
0.12899704 0.04321113 0.02803595 0.01704326
0.12709779 0.05212193 0.04010515 0.01608116
0.12939190 0.06224565 0.05264418 0.01501650
0.13414698 0.07319515 0.06555394 0.01410034
0.14042578 0.08457991 0.07866499 0.01324841
0.14767942 0.09633532 0.09166759 0.01271932
0.15547590 0.10796872 0.10422176 0.01231569
0.16357088 0.11933577 0.11663923 0.01195978
0.17178097 0.13087188 0.12862042 0.01166574
0.18023681 0.14217632 0.14011430 0.01121802
0.18858700 0.15304865 0.15131136 0.01097206
0.19689800 0.16362477 0.16210993 0.01069810
0.20502291 0.17381503 0.17248565 0.01035819
0.21314264 0.18386004 0.18233628 0.01010372
0.22100781 0.19341140 0.19164880 0.00985280
0.22863902 0.20258605 0.20082829 0.00983746
0.23599638 0.21155053 0.20952181 0.00962478
0.24310668 0.22019775 0.21800054 0.00939122
0.25018645 0.22841915 0.22596432 0.00926843
0.25699233 0.23645681 0.23369180 0.00909355
0.26340327 0.24409724 0.24098906 0.00900212
0.26966647 0.25153651 0.24809046 0.00891913
0.27581435 0.25866925 0.25477322 0.00877174
0.28180213 0.26555976 0.26126716 0.00869438
0.28750510 0.27214385 0.26750130 0.00865843
0.29296387 0.27842089 0.27334307 0.00862245
0.29833963 0.28458160 0.27893300 0.00855659
0.30341600 0.29045959 0.28435902 0.00845352
0.30837621 0.29609966 0.28954429 0.00831233
0.31324945 0.30146956 0.29453998 0.00824610
0.31797101 0.30675438 0.29940401 0.00813584
0.32259527 0.31185479 0.30416182 0.00807862
0.32693484 0.31674799 0.30870047 0.00803134
0.33115575 0.32154102 0.31299938 0.00798631
0.33530758 0.32610327 0.31717157 0.00786464
0.33925149 0.33048659 0.32119820 0.00774608
0.34305696 0.33477518 0.32498242 0.00765490
0.34677907 0.33887697 0.32865669 0.00760526
0.35044205 0.34281284 0.33220744 0.00754320
0.35392411 0.34659945 0.33558838 0.00748346
0.35726842 0.35021693 0.33878104 0.00739733
0.36047658 0.35381006 0.34187305 0.00737072
0.36355220 0.35723762 0.34486343 0.00735880
0.36657782 0.36053335 0.34773251 0.00728119
0.36946978 0.36372335 0.35053009 0.00726345
0.37226006 0.36679661 0.35318019 0.00731202
0.37499108 0.36970274 0.35579849 0.00727227
0.37775106 0.37259987 0.35831311 0.00722743
0.38035184 0.37540839 0.36068813 0.00718672
0.38288421 0.37812578 0.36298076 0.00714801
0.38536695 0.38075811 0.36517867 0.00711460
0.38769909 0.38324293 0.36727565 0.00707034
0.38993749 0.38571247 0.36936874 0.00703221
0.39216476 0.38803400 0.37126970 0.00704003
0.39426251 0.39027279 0.37312850 0.00699604
0.39637138 0.39243336 0.37482494 0.00692516
0.39828951 0.39456975 0.37652246 0.00688987
0.40018852 0.39668594 0.37828111 0.00678784
0.40214709 0.39869653 0.37990489 0.00682410
0.40392603 0.40065740 0.38152917 0.00683817
0.40562445 0.40250057 0.38310935 0.00680431
0.40733088 0.40430942 0.38452289 0.00684178
0.40900198 0.40601766 0.38592334 0.00687437
0.41060504 0.40775391 0.38728173 0.00681613
0.41216408 0.40945936 0.38858609 0.00678204
0.41364369 0.41104801 0.38984326 0.00673700
0.41505263 0.41253626 0.39105791 0.00675619
0.41644057 0.41403676 0.39229890 0.00677470
0.41780544 0.41547377 0.39347855 0.00675883
0.41911588 0.41695588 0.39457557 0.00675895
0.42040217 0.41829701 0.39566447 0.00675609
0.42169783 0.41965571 0.39670733 0.00674797
0.42287369 0.42095631 0.39768385 0.00678466
0.42409392 0.42223031 0.39863056 0.00679427
0.42513919 0.42338276 0.39957033 0.00680188
0.42623391 0.42458748 0.40048522 0.00672977
0.42725910 0.42561999 0.40135481 0.00673261
0.42832731 0.42671039 0.40213645 0.00670580
0.42931062 0.42777061 0.40292631 0.00668213
0.43024797 0.42884776 0.40370373 0.00660385
0.43117480 0.42981953 0.40437859 0.00658395
0.43205894 0.43075812 0.40503481 0.00655736
0.43296273 0.43166469 0.40568797 0.00648587
0.43381282 0.43255241 0.40637281 0.00644782
0.43463240 0.43343571 0.40700162 0.00644594
0.43540877 0.43432914 0.40756665 0.00645509
0.43615316 0.43511607 0.40820192 0.00642406
0.43689739 0.43583722 0.40881635 0.00639375
0.43756449 0.43655117 0.40937655 0.00637141
0.43820067 0.43726699 0.40993403 0.00636427
0.43882957 0.43794650 0.41046517 0.00637177
0.43944981 0.43864612 0.41092802 0.00631281
0.44006140 0.43930006 0.41134672 0.00627038
0.44062185 0.43992802 0.41177797 0.00623328
0.44121479 0.44055582 0.41214984 0.00617217
0.44174549 0.44117582 0.41256309 0.00619854
0.44238630 0.44174569 0.41297189 0.00617557
0.44293071 0.44229616 0.41339909 0.00616988
0.44346408 0.44289900 0.41371148 0.00615895
0.44388399 0.44343356 0.41404189 0.00615544
0.44435043 0.44390216 0.41436179 0.00616149
0.44478459 0.44433901 0.41466181 0.00615197
0.44516747 0.44481081 0.41485949 0.00615537
0.44563624 0.44528014 0.41515445 0.00613274
0.44601244 0.44577687 0.41543268 0.00614322
0.44641549 0.44621331 0.41570522 0.00614956
0.44677551 0.44666152 0.41592278 0.00613945
0.44709124 0.44704894 0.41613673 0.00614647
0.44742404 0.44739186 0.41631042 0.00612405
0.44777276 0.44779060 0.41654394 0.00614937
0.44804167 0.44814794 0.41677221 0.00612680
0.44830658 0.44849146 0.41697155 0.00612658
0.44862348 0.44875726 0.41716014 0.00607564
0.44894181 0.44909058 0.41733223 0.00604174
0.44923869 0.44942794 0.41744670 0.00602140
0.44952923 0.44974562 0.41764495 0.00603749
0.44975947 0.44999897 0.41778728 0.00597593
0.44997436 0.45021700 0.41789849 0.00594383
0.45021032 0.45042617 0.41801491 0.00591417
0.45040826 0.45061511 0.41809826 0.00589234
0.45057135 0.45087079 0.41823448 0.00588193
0.45077408 0.45109401 0.41828840 0.00587481
0.45092654 0.45125489 0.41835702 0.00589107
0.45113425 0.45140883 0.41845929 0.00588693
0.45131128 0.45164972 0.41851247 0.00588356
0.45146438 0.45184434 0.41855913 0.00589398
0.45162144 0.45197253 0.41861145 0.00588301
0.45174114 0.45215662 0.41871161 0.00589323
0.45189061 0.45234403 0.41869092 0.00587508
0.45199104 0.45248960 0.41869791 0.00588430
0.45210465 0.45256300 0.41873510 0.00589313
0.45220254 0.45274129 0.41874326 0.00589212
0.45229244 0.45291878 0.41877708 0.00591817
0.45236466 0.45307434 0.41879403 0.00591921
0.45242658 0.45320162 0.41882696 0.00587594
0.45254345 0.45329206 0.41882679 0.00586235
0.45263571 0.45340684 0.41884653 0.00583531
0.45266693 0.45350620 0.41883302 0.00582234
0.45270743 0.45364988 0.41880118 0.00579059
0.45277049 0.45373146 0.41875857 0.00577145
0.45282578 0.45380917 0.41871337 0.00577889
0.45288091 0.45387984 0.41863363 0.00578271
0.45296561 0.45393921 0.41856716 0.00576754
0.45301189 0.45398154 0.41851285 0.00575781
0.45302240 0.45400425 0.41841286 0.00573070
0.45302792 0.45401327 0.41832934 0.00574192
0.45307936 0.45405841 0.41821640 0.00575558
0.45309186 0.45413263 0.41808936 0.00574810
0.45310096 0.45415181 0.41804823 0.00574336
0.45309119 0.45418065 0.41800320 0.00573213
0.45310730 0.45418021 0.41793679 0.00572348
0.45312464 0.45421889 0.41784149 0.00571764
0.45312223 0.45425043 0.41777571 0.00572118
0.45314420 0.45418750 0.41768161 0.00570189
0.45311528 0.45420759 0.41754068 0.00568921
0.45312294 0.45422585 0.41745483 0.00573866
0.45309254 0.45427919 0.41731501 0.00574956
0.45308662 0.45428999 0.41719933 0.00574942
0.45305617 0.45425762 0.41711884 0.00572206
0.45299697 0.45421597 0.41700678 0.00570643
0.45299595 0.45415396 0.41687736 0.00572463
0.45291585 0.45410738 0.41678451 0.00573451
0.45283368 0.45409761 0.41665188 0.00572519
0.45280914 0.45405256 0.41647772 0.00574095
0.45276630 0.45396242 0.41631754 0.00575074
0.45266005 0.45387508 0.41621400 0.00574524
0.45261074 0.45385605 0.41607716 0.00575123
0.45257629 0.45385082 0.41595783 0.00576652
0.45250123 0.45381959 0.41585318 0.00573689
0.45239301 0.45376648 0.41567456 0.00571558
0.45229013 0.45370728 0.41556809 0.00569755
0.45221320 0.45365197 0.41541365 0.00569078
0.45211031 0.45354990 0.41527829 0.00567383
0.45203993 0.45346440 0.41508107 0.00568731
0.45198013 0.45342521 0.41489521 0.00569285
0.45189913 0.45330588 0.41479415 0.00571227
0.45182362 0.45323453 0.41463311 0.00566832
0.45170871 0.45314855 0.41447833 0.00567848
0.45162638 0.45303781 0.41433323 0.00571220
0.45151871 0.45291503 0.41411397 0.00571600
0.45140035 0.45285766 0.41390898 0.00574924
0.45131073 0.45274802 0.41376347 0.00574261
0.45123185 0.45263286 0.41359471 0.00575345
0.45113424 0.45251125 0.41343853 0.00576468
0.45104071 0.45246252 0.41327914 0.00578045
0.45094932 0.45239115 0.41308192 0.00576892
0.45081753 0.45228045 0.41293146 0.00576564
0.45065758 0.45219413 0.41276225 0.00578041
0.45052699 0.45209165 0.41258267 0.00575777
0.45037301 0.45198753 0.41244748 0.00576324
0.45027696 0.45190272 0.41227733 0.00577221
0.45018119 0.45181165 0.41208882 0.00574105
0.45008183 0.45169306 0.41191735 0.00570227
0.44992216 0.45156992 0.41171573 0.00570439
0.44980318 0.45146317 0.41155307 0.00572816
0.44965869 0.45134447 0.41137343 0.00571478
0.44951689 0.45123862 0.41116365 0.00569994
0.44936076 0.45113389 0.41096189 0.00569744
0.44920224 0.45103650 0.41078430 0.00569692
0.44904301 0.45091611 0.41062186 0.00570482
0.44891595 0.45084190 0.41044527 0.00571700
0.44881161 0.45066231 0.41026908 0.00572072
0.44866400 0.45051639 0.41006125 0.00571825
0.44854526 0.45035234 0.40987957 0.00574364
0.44840797 0.45025275 0.40971738 0.00575356
0.44826048 0.45013038 0.40949460 0.00572336
0.44811943 0.45003276 0.40925214 0.00572357
0.44799002 0.44990952 0.40901376 0.00572820
0.44787096 0.44975632 0.40883710 0.00570714
0.44770827 0.44962396 0.40868265 0.00571604
0.44760684 0.44948139 0.40852375 0.00571643
0.44740712 0.44935523 0.40834017 0.00573003
0.44723917 0.44925229 0.40814021 0.00574471
0.44703080 0.44910589 0.40795642 0.00574502
0.44684475 0.44891615 0.40776185 0.00575610
0.44668275 0.44873756 0.40755601 0.00573431
0.44653545 0.44858867 0.40736586 0.00573497
0.44634197 0.44842744 0.40718525 0.00573684
0.44617439 0.44828291 0.40701141 0.00571472
0.44604399 0.44812535 0.40684726 0.00569840
0.44587036 0.44800375 0.40665783 0.00565403
0.44569771 0.44783568 0.40646381 0.00565350
0.44557031 0.44771629 0.40631746 0.00563615
0.44539292 0.44757151 0.40614943 0.00564736
0.44525555 0.44740594 0.40596192 0.00564077
0.44507987 0.44725543 0.40577232 0.00566869
0.44488592 0.44712933 0.40557258 0.00569046
0.44470428 0.44699578 0.40537937 0.00567409
0.44455199 0.44680374 0.40518372 0.00565012
0.44437480 0.44664828 0.40498774 0.00566292
0.44415456 0.44649597 0.40481816 0.00564630
0.44394415 0.44634123 0.40462576 0.00566070
0.44374607 0.44615679 0.40441185 0.00565602
0.44358490 0.44603277 0.40426566 0.00567084
0.44339516 0.44587092 0.40408240 0.00566392
0.44320127 0.44570937 0.40389133 0.00563878
0.44304977 0.44557352 0.40367466 0.00562735
0.44286241 0.44538606 0.40349942 0.00562078
0.44266051 0.44522191 0.40328514 0.00564400
0.44245267 0.44508159 0.40307679 0.00565160
0.44224933 0.44491431 0.40284825 0.00566828
0.44205226 0.44475719 0.40268278 0.00570412
0.44187604 0.44460527 0.40248959 0.00567657
0.44168912 0.44444783 0.40230194 0.00567719
0.44150321 0.44431564 0.40211749 0.00567480
0.44128829 0.44412778 0.40193488 0.00567819
0.44113939 0.44396339 0.40173948 0.00563901
0.44096368 0.44382283 0.40156063 0.00565295
0.44079620 0.44364429 0.40135563 0.00565957
0.44061554 0.44348543 0.40117955 0.00568299
0.44042293 0.44331351 0.40096795 0.00566832
0.44026390 0.44318068 0.40078682 0.00567768
0.44005237 0.44301130 0.40059455 0.00567597
0.43983314 0.44283354 0.40039478 0.00568728
0.43966675 0.44267263 0.40020683 0.00567322
0.43947812 0.44249169 0.40002622 0.00567159
0.43929521 0.44235678 0.39983185 0.00566623
0.43912751 0.44214176 0.39963317 0.00567650
0.43895977 0.44198436 0.39941108 0.00566502
0.43877683 0.44184255 0.39921275 0.00565670
0.43858763 0.44172405 0.39899004 0.00564956
0.43846862 0.44154151 0.39881513 0.00564936
0.43831505 0.44136352 0.39864851 0.00566242
0.43818157 0.44121584 0.39845755 0.00564915
0.43801919 0.44102765 0.39824809 0.00567068
0.43782340 0.44085458 0.39806280 0.00569806
0.43762161 0.44070313 0.39786525 0.00568966
0.43744050 0.44050439 0.39767882 0.00572068
0.43726769 0.44033971 0.39752572 0.00573725
0.43705398 0.44019883 0.39731914 0.00572352
0.43684250 0.44002327 0.39714876 0.00573954
0.43666248 0.43986082 0.39692631 0.00574548
0.43646148 0.43968353 0.39676358 0.00573237
0.43627456 0.43954012 0.39656825 0.00573091
0.43610856 0.43936852 0.39640393 0.00571744
0.43591693 0.43921547 0.39620128 0.00570405
0.43575570 0.43906381 0.39598718 0.00569750
0.43557645 0.43888567 0.39579139 0.00568736
0.43535132 0.43872252 0.39559016 0.00569644
0.43512988 0.43857441 0.39541666 0.00570332
0.43494707 0.43839203 0.39525145 0.00570336
0.43477803 0.43821952 0.39507349 0.00567011
0.43458233 0.43810580 0.39488909 0.00568715
0.43437986 0.43793768 0.39472951 0.00567868
0.43420079 0.43778578 0.39455583 0.00569640
0.43402506 0.43764105 0.39436123 0.00568017
0.43382541 0.43749336 0.39422275 0.00567888
0.43362866 0.43733304 0.39405942 0.00567490
0.43342041 0.43718628 0.39385377 0.00565347
0.43322591 0.43705277 0.39368526 0.00566195
0.43302263 0.43689695 0.39351908 0.00566521
0.43284746 0.43670959 0.39333475 0.00565552
0.43264249 0.43652184 0.39318387 0.00564785
0.43245320 0.43637586 0.39299398 0.00562289
0.43227482 0.43622195 0.39278240 0.00562244
0.43208920 0.43608032 0.39260141 0.00560960
0.43190833 0.43592041 0.39241094 0.00560082
0.43172322 0.43578717 0.39222956 0.00557987
0.43149802 0.43564066 0.39203706 0.00556148
0.43130961 0.43550231 0.39184398 0.00554597
0.43114765 0.43537472 0.39165680 0.00552690
0.43098419 0.43519754 0.39145226 0.00552695
0.43079658 0.43501706 0.39128546 0.00552105
0.43064376 0.43486850 0.39108815 0.00553854
0.43048312 0.43472225 0.39090363 0.00553107
0.43030639 0.43457837 0.39070500 0.00554480
0.43011684 0.43442698 0.39050555 0.00554026
0.42994948 0.43428143 0.39029861 0.00552713
0.42977065 0.43413847 0.39009496 0.00551130
0.42958707 0.43396152 0.38991105 0.00551460
0.42939118 0.43380532 0.38972899 0.00550163
0.42922692 0.43365408 0.38952313 0.00549468
0.42901927 0.43347626 0.38932810 0.00549802
0.42881642 0.43331541 0.38915016 0.00548319
0.42864491 0.43314061 0.38895479 0.00550073
0.42846359 0.43298144 0.38878901 0.00549582
0.42826269 0.43281882 0.38860540 0.00548956
0.42807064 0.43265572 0.38843980 0.00547209
0.42791342 0.43248525 0.38825683 0.00548689
0.42770056 0.43233750 0.38804646 0.00548497
0.42751809 0.43216854 0.38789805 0.00550395
0.42736894 0.43201106 0.38774130 0.00549180
0.42722138 0.43186219 0.38752605 0.00547597
0.42704582 0.43171982 0.38734388 0.00546934
0.42688328 0.43159233 0.38717168 0.00547110
0.42672469 0.43142840 0.38697026 0.00546036
0.42654791 0.43127328 0.38681677 0.00547724
0.42639080 0.43111381 0.38665608 0.00549217
0.42623045 0.43101832 0.38648912 0.00549337
0.42607641 0.43089937 0.38630504 0.00548511
0.42587741 0.43074142 0.38614214 0.00548587
0.42568746 0.43060248 0.38594803 0.00547677
0.42550634 0.43042787 0.38578501 0.00548211
0.42531072 0.43028228 0.38563813 0.00548805
0.42516648 0.43017588 0.38545443 0.00549416
0.42496478 0.43006171 0.38527667 0.00546489
0.42481576 0.42988696 0.38509271 0.00547864
0.42462537 0.42974449 0.38489480 0.00547330
0.42450202 0.42960218 0.38472363 0.00548362
0.42430902 0.42942110 0.38456364 0.00548715
0.42412892 0.42927997 0.38437638 0.00546930
0.42397117 0.42911962 0.38418745 0.00545414
0.42381475 0.42894164 0.38400769 0.00544477
0.42362675 0.42880655 0.38382823 0.00547078
0.42350146 0.42865534 0.38365230 0.00547514
0.42336258 0.42850507 0.38350552 0.00546933
0.42317552 0.42834738 0.38332967 0.00546248
0.42300310 0.42821235 0.38316678 0.00547258
0.42282486 0.42805560 0.38300479 0.00545598
0.42263936 0.42789936 0.38284884 0.00542668
0.42248934 0.42775250 0.38269824 0.00543238
0.42231266 0.42759043 0.38255772 0.00543726
0.42212917 0.42741623 0.38242447 0.00541428
0.42196460 0.42727580 0.38223747 0.00539637
0.42179263 0.42714080 0.38208316 0.00540768
0.42159149 0.42700590 0.38192294 0.00539924
0.42142191 0.42685619 0.38175769 0.00538625
0.42128233 0.42672275 0.38159522 0.00539042
0.42109614 0.42654840 0.38143030 0.00538168
0.42093801 0.42643411 0.38125828 0.00537625
0.42072478 0.42629180 0.38105734 0.00535920
0.42055357 0.42615813 0.38091807 0.00534476
0.42035568 0.42602310 0.38075104 0.00535077
0.42017870 0.42586102 0.38060301 0.00536047
0.42003438 0.42569125 0.38043789 0.00537226
0.41987178 0.42558794 0.38028904 0.00537234
0.41972229 0.42544177 0.38014998 0.00536972
0.41955001 0.42532191 0.38001423 0.00537138
0.41938198 0.42520074 0.37983157 0.00538901
0.41920567 0.42506460 0.37964149 0.00539112
0.41905018 0.42488410 0.37947429 0.00540926
0.41887924 0.42472430 0.37931267 0.00538940
0.41869813 0.42456234 0.37915146 0.00539891
0.41852561 0.42440609 0.37899796 0.00540011
0.41835090 0.42426074 0.37889416 0.00536728
0.41819671 0.42409423 0.37871321 0.00537196
0.41805205 0.42398379 0.37858926 0.00537669
0.41788873 0.42383493 0.37842717 0.00538678
0.41775412 0.42369558 0.37828036 0.00541662
0.41763204 0.42357531 0.37812112 0.00543619
0.41746691 0.42343744 0.37794913 0.00543285
0.41730034 0.42330997 0.37780039 0.00541355
0.41710772 0.42316698 0.37766590 0.00539233
0.41695399 0.42301378 0.37750506 0.00539232
0.41678711 0.42287487 0.37735936 0.00537989
0.41663404 0.42272151 0.37719786 0.00537756
0.41647938 0.42257387 0.37704728 0.00537018
0.41634025 0.42241706 0.37687128 0.00537597
0.41619138 0.42229167 0.37670352 0.00539529
0.41603699 0.42215781 0.37656153 0.00538903
0.41586993 0.42204488 0.37643360 0.00538548
0.41569604 0.42189638 0.37628906 0.00537999
0.41553323 0.42173608 0.37615698 0.00536543
0.41538910 0.42160654 0.37601873 0.00535965
0.41520325 0.42147312 0.37587082 0.00537734
0.41505828 0.42136247 0.37571679 0.00538642
0.41487114 0.42123746 0.37555519 0.00538847
0.41468880 0.42111160 0.37538208 0.00536047
0.41452525 0.42097639 0.37524777 0.00537426
0.41438502 0.42084042 0.37511531 0.00538828
0.41423858 0.42071995 0.37494827 0.00540865
0.41407283 0.42059542 0.37479854 0.00541382
0.41393010 0.42047455 0.37464217 0.00541295
0.41376829 0.42034622 0.37448363 0.00540531
0.41362626 0.42023767 0.37431593 0.00539638
0.41350627 0.42011178 0.37415845 0.00540337
0.41333848 0.41997657 0.37401725 0.00540448
0.41318863 0.41986730 0.37386908 0.00539015
0.41300578 0.41973652 0.37374592 0.00539443
0.41285967 0.41959111 0.37362798 0.00539874
0.41270997 0.41944924 0.37347357 0.00540035
0.41254165 0.41931929 0.37329553 0.00540915
0.41237617 0.41919312 0.37313824 0.00539541
0.41222904 0.41905609 0.37300872 0.00538327
0.41208893 0.41893997 0.37289354 0.00539336
0.41194179 0.41881345 0.37275715 0.00537434
0.41176962 0.41870080 0.37260003 0.00538074
0.41164595 0.41856308 0.37244838 0.00537841
0.41148659 0.41841369 0.37229116 0.00537935
0.41135004 0.41828531 0.37212871 0.00537651
0.41120322 0.41817912 0.37199237 0.00537299
0.41105894 0.41804269 0.37184668 0.00536652
0.41090931 0.41791447 0.37172580 0.00536717
0.41079654 0.41779672 0.37159348 0.00535594
0.41065060 0.41767274 0.37141604 0.00533679
0.41047608 0.41757271 0.37127967 0.00534699
0.41033691 0.41744147 0.37115794 0.00535368
0.41020365 0.41730478 0.37101423 0.00535366
0.41006678 0.41717200 0.37085996 0.00535990
0.40989910 0.41707259 0.37068878 0.00536242
0.40978019 0.41695118 0.37056261 0.00539066
0.40962355 0.41682995 0.37042614 0.00539040
0.40946492 0.41669998 0.37033481 0.00538827
0.40931245 0.41657746 0.37021941 0.00536632
0.40914335 0.41645986 0.37010732 0.00536565
0.40899347 0.41632672 0.36995177 0.00536702
0.40886267 0.41620264 0.36981070 0.00537955
0.40870030 0.41607676 0.36967932 0.00538715
0.40858019 0.41594070 0.36952606 0.00537163
0.40848476 0.41580167 0.36939412 0.00536635
0.40835309 0.41567957 0.36925047 0.00536559
0.40821587 0.41556761 0.36910320 0.00536863
0.40806324 0.41546010 0.36896156 0.00535912
0.40791871 0.41534779 0.36879817 0.00534270
0.40779664 0.41521699 0.36864371 0.00534624
0.40767560 0.41510407 0.36851172 0.00533988
0.40755820 0.41499793 0.36838598 0.00534551
0.40739994 0.41489316 0.36825211 0.00535965
0.40725349 0.41477266 0.36812487 0.00535352
0.40712576 0.41461954 0.36798183 0.00536286
0.40700658 0.41449673 0.36785146 0.00535374
0.40684084 0.41437702 0.36769717 0.00534829
0.40672620 0.41426155 0.36753734 0.00534510
0.40660235 0.41416993 0.36739697 0.00534724
0.40646051 0.41409933 0.36726395 0.00532869
0.40631730 0.41400276 0.36713641 0.00531612
0.40617305 0.41387176 0.36697540 0.00531754
0.40605308 0.41374737 0.36684508 0.00532756
0.40595759 0.41361063 0.36670846 0.00533354
0.40580959 0.41346925 0.36658350 0.00534861
0.40568035 0.41335315 0.36647519 0.00533221
0.40553704 0.41324998 0.36636262 0.00534449
0.40536719 0.41310347 0.36624716 0.00537587
0.40520657 0.41298159 0.36612645 0.00538480
0.40507698 0.41285618 0.36599969 0.00537492
0.40497537 0.41272238 0.36587876 0.00539558
0.40483395 0.41259254 0.36576006 0.00540871
0.40469838 0.41249084 0.36562890 0.00540006
0.40456600 0.41235332 0.36550097 0.00541325
0.40441444 0.41221983 0.36538453 0.00541582
0.40428213 0.41213713 0.36525897 0.00541567
0.40413611 0.41202072 0.36514165 0.00540715
0.40398300 0.41192263 0.36501067 0.00541214
0.40385640 0.41180424 0.36487922 0.00540479
0.40370923 0.41168155 0.36473896 0.00540086
0.40358025 0.41155364 0.36459716 0.00541227
0.40344282 0.41144027 0.36445753 0.00539172
0.40330748 0.41131686 0.36433163 0.00537556
0.40314511 0.41121034 0.36419234 0.00537851
0.40301895 0.41112757 0.36405754 0.00537181
0.40289260 0.41098225 0.36393224 0.00539111
0.40275527 0.41087850 0.36380806 0.00538947
0.40263222 0.41078597 0.36367548 0.00539040
0.40250284 0.41066698 0.36352698 0.00536709
0.40234663 0.41052683 0.36341152 0.00535889
0.40221532 0.41042988 0.36328453 0.00534291
0.40207760 0.41030154 0.36314046 0.00534141
0.40195501 0.41015304 0.36301708 0.00534369
0.40181983 0.41002277 0.36289129 0.00533485
0.40168390 0.40991477 0.36274772 0.00534745
0.40153153 0.40979219 0.36265852 0.00534096
0.40142014 0.40964922 0.36254207 0.00535561
0.40128821 0.40952422 0.36245053 0.00534501
0.40114614 0.40939541 0.36231298 0.00536615
0.40099322 0.40928206 0.36217158 0.00536921
0.40085661 0.40917673 0.36206548 0.00538066
0.40073962 0.40905272 0.36195387 0.00537756
0.40061549 0.40894494 0.36185171 0.00537764
0.40049493 0.40883580 0.36174147 0.00538867
0.40036825 0.40871828 0.36160954 0.00538941
0.40026080 0.40863692 0.36148800 0.00538813
0.40013314 0.40853559 0.36134768 0.00539058
0.39999711 0.40845199 0.36122387 0.00538008
0.39988751 0.40833764 0.36111058 0.00538656
0.39976533 0.40823181 0.36097117 0.00538432
0.39961350 0.40813262 0.36085447 0.00538458
0.39949171 0.40801403 0.36075716 0.00538248
0.39937390 0.40791580 0.36062447 0.00537176
0.39923594 0.40779327 0.36052794 0.00537398
0.39908805 0.40769964 0.36041072 0.00540126
0.39897435 0.40758499 0.36027123 0.00540568
0.39884375 0.40743930 0.36016449 0.00543070
0.39873344 0.40734603 0.36004815 0.00544186
0.39862876 0.40725285 0.35995184 0.00544660
0.39851396 0.40713231 0.35982012 0.00545150
0.39837041 0.40704136 0.35966906 0.00543340
0.39826694 0.40693742 0.35955536 0.00542211
0.39814380 0.40681975 0.35942696 0.00541900
0.39802581 0.40673471 0.35928455 0.00541122
0.39793571 0.40661531 0.35914577 0.00542462
0.39781028 0.40651617 0.35901551 0.00540880
0.39768533 0.40638849 0.35891504 0.00542033
0.39756569 0.40626452 0.35877748 0.00541802
0.39741915 0.40618382 0.35865319 0.00540986
0.39730184 0.40607217 0.35853921 0.00541869
0.39719601 0.40594435 0.35843749 0.00541900
0.39704733 0.40583544 0.35834251 0.00541976
0.39695180 0.40572071 0.35820714 0.00543024
0.39682486 0.40562224 0.35807490 0.00541623
0.39671731 0.40548983 0.35793985 0.00542743
0.39660607 0.40538383 0.35782671 0.00541711
0.39645711 0.40527210 0.35771530 0.00540573
0.39632531 0.40514747 0.35758005 0.00540257
0.39622271 0.40505795 0.35748139 0.00537423
0.39610117 0.40497765 0.35735316 0.00538549
0.39599260 0.40487715 0.35723403 0.00538204
0.39586973 0.40475928 0.35709872 0.00537757
0.39576606 0.40466534 0.35697717 0.00536455
0.39565500 0.40458714 0.35687149 0.00536691
0.39554325 0.40450646 0.35676602 0.00535794
0.39541167 0.40442994 0.35663032 0.00537076
0.39528548 0.40433474 0.35650052 0.00536249
0.39513737 0.40424994 0.35637666 0.00537043
0.39501348 0.40413564 0.35625929 0.00537554
0.39489633 0.40404424 0.35615665 0.00538713
0.39475629 0.40396881 0.35604209 0.00537326
0.39466183 0.40384256 0.35590177 0.00538414
0.39453745 0.40373136 0.35575963 0.00539078
0.39439529 0.40363883 0.35565498 0.00538334
0.39427866 0.40354116 0.35555304 0.00536338
0.39416572 0.40342434 0.35543273 0.00537645
0.39403714 0.40332364 0.35530405 0.00536613
0.39391221 0.40321668 0.35517925 0.00537307
0.39378335 0.40310096 0.35506782 0.00538439
0.39366665 0.40300818 0.35495325 0.00538459
0.39355301 0.40289448 0.35483758 0.00538392
0.39343543 0.40278153 0.35474925 0.00537309
0.39333703 0.40265827 0.35462281 0.00537968
0.39320407 0.40257131 0.35450917 0.00538999
0.39307863 0.40248820 0.35438762 0.00539931
0.39297465 0.40238377 0.35427961 0.00538940
0.39288301 0.40228847 0.35417679 0.00538399
0.39275921 0.40218775 0.35407913 0.00538512
0.39264287 0.40209672 0.35396105 0.00537968
0.39252207 0.40197694 0.35386385 0.00537572
0.39240666 0.40188950 0.35374951 0.00537039
0.39228398 0.40178476 0.35360350 0.00535137
0.39217661 0.40166620 0.35349134 0.00535012
0.39207834 0.40159085 0.35336578 0.00534811
0.39192634 0.40150019 0.35325872 0.00534214
0.39182800 0.40139731 0.35314306 0.00532528
0.39169682 0.40130407 0.35302616 0.00531353
0.39158456 0.40119484 0.35291784 0.00530857
0.39143207 0.40111820 0.35281781 0.00530945
0.39134122 0.40100455 0.35271045 0.00532265
0.39123609 0.40089927 0.35261392 0.00533439
0.39112523 0.40082322 0.35249587 0.00533574
0.39098745 0.40073027 0.35239811 0.00532886
0.39088716 0.40064507 0.35228470 0.00531914
0.39076425 0.40053451 0.35217812 0.00533593
0.39063915 0.40041769 0.35205607 0.00532696
0.39053136 0.40031589 0.35193412 0.00533764
0.39039130 0.40025944 0.35182191 0.00533090
0.39029561 0.40014213 0.35170138 0.00533368
0.39020678 0.40008386 0.35156817 0.00533907
0.39008365 0.39999998 0.35145311 0.00533624
0.38992446 0.39990647 0.35133324 0.00531863
0.38981330 0.39978749 0.35124026 0.00530487
0.38968132 0.39970783 0.35112264 0.00530397
0.38954289 0.39957542 0.35101032 0.00529782
0.38943317 0.39948608 0.35089420 0.00529849
0.38933232 0.39937994 0.35079033 0.00530889
0.38920861 0.39928899 0.35067552 0.00530779
0.38909717 0.39917893 0.35055872 0.00532095
0.38901105 0.39910029 0.35046269 0.00532080
0.38889242 0.39903406 0.35034844 0.00533126
0.38877909 0.39895068 0.35023758 0.00532580
0.38866822 0.39883401 0.35011501 0.00532474
0.38857962 0.39874195 0.35001578 0.00531442
0.38847448 0.39865108 0.34990900 0.00532059
0.38836674 0.39857148 0.34980625 0.00533078
0.38826835 0.39847604 0.34969744 0.00533968
0.38813744 0.39838382 0.34958712 0.00535013
0.38802623 0.39827688 0.34946809 0.00533284
0.38793018 0.39817668 0.34935729 0.00534418
0.38781781 0.39804139 0.34925519 0.00535581
0.38771438 0.39795909 0.34915856 0.00535909
0.38758577 0.39784018 0.34905127 0.00538137
0.38748617 0.39776563 0.34895406 0.00536414
0.38738707 0.39764052 0.34882938 0.00537184
0.38727174 0.39753740 0.34872813 0.00536648
0.38716314 0.39744821 0.34862306 0.00536353
0.38704157 0.39735136 0.34850374 0.00535904
0.38692599 0.39724604 0.34837780 0.00536032
0.38679760 0.39713990 0.34826269 0.00535512
0.38667678 0.39704013 0.34814007 0.00535575
0.38658230 0.39694063 0.34803982 0.00535495
0.38647135 0.39683838 0.34793632 0.00536694
0.38636999 0.39674421 0.34784418 0.00535376
0.38625098 0.39665712 0.34772154 0.00534451
0.38616138 0.39657062 0.34760066 0.00535051
0.38607519 0.39647886 0.34751758 0.00535776
0.38597544 0.39636916 0.34741140 0.00535328
0.38584882 0.39626706 0.34730298 0.00534129
0.38574732 0.39618626 0.34718509 0.00534288
0.38563426 0.39608636 0.34707417 0.00534354
0.38553328 0.39598175 0.34697302 0.00534399
0.38542523 0.39587953 0.34686743 0.00534546
0.38533715 0.39580914 0.34675548 0.00533478
0.38524772 0.39569583 0.34667758 0.00531883
0.38518088 0.39559646 0.34657459 0.00532534
0.38507677 0.39551261 0.34645914 0.00532930
0.38497252 0.39543331 0.34633980 0.00533596
0.38483884 0.39535915 0.34623478 0.00535579
0.38471431 0.39526961 0.34613926 0.00535235
0.38462502 0.39519656 0.34602324 0.00535692
0.38453474 0.39510192 0.34590588 0.00536024
0.38442792 0.39500748 0.34579900 0.00537567
0.38431602 0.39490617 0.34568986 0.00538972
0.38422463 0.39483668 0.34557606 0.00539305
0.38413090 0.39474301 0.34547148 0.00539908
0.38402394 0.39464848 0.34535327 0.00540612
0.38393515 0.39458162 0.34522566 0.00541129
0.38381715 0.39448776 0.34513106 0.00542641
0.38370733 0.39437636 0.34501504 0.00543066
0.38360076 0.39427641 0.34491643 0.00542604
0.38349170 0.39415113 0.34479463 0.00542477
0.38339501 0.39404438 0.34470387 0.00541883
0.38329667 0.39396841 0.34459793 0.00540801
0.38316268 0.39389578 0.34449731 0.00539167
0.38307619 0.39380326 0.34443334 0.00538314
0.38297131 0.39369079 0.34434454 0.00539024
0.38289180 0.39360356 0.34424598 0.00538230
0.38278223 0.39350080 0.34415482 0.00537922
0.38267088 0.39338500 0.34406290 0.00535537
0.38256589 0.39328281 0.34396735 0.00535503
0.38245906 0.39319803 0.34387116 0.00537177
0.38233418 0.39311390 0.34377042 0.00537340
0.38224381 0.39300279 0.34366991 0.00536313
0.38213463 0.39292178 0.34352828 0.00535983
0.38201370 0.39283883 0.34340851 0.00536038
0.38189997 0.39273471 0.34329135 0.00535368
0.38181556 0.39264327 0.34318591 0.00532905
0.38172289 0.39252944 0.34307619 0.00533185
0.38162763 0.39242476 0.34297809 0.00534609
0.38152303 0.39232858 0.34286750 0.00533876
0.38140859 0.39221451 0.34276580 0.00533194
0.38129394 0.39209721 0.34266680 0.00532579
0.38118272 0.39200609 0.34256336 0.00532587
0.38110470 0.39191680 0.34243809 0.00533779
0.38101024 0.39184989 0.34234782 0.00533734
0.38089263 0.39173881 0.34223456 0.00532611
0.38078293 0.39165270 0.34215510 0.00531768
0.38068907 0.39155439 0.34207888 0.00531628
0.38058153 0.39144154 0.34197536 0.00532171
0.38047060 0.39136107 0.34189935 0.00533552
0.38036719 0.39127362 0.34180083 0.00534019
0.38028247 0.39118336 0.34169026 0.00534726
0.38018331 0.39110023 0.34158948 0.00534079
0.38008520 0.39102410 0.34148487 0.00534016
0.37998230 0.39093423 0.34139990 0.00533291
0.37987711 0.39081344 0.34130727 0.00536133
0.37977589 0.39073153 0.34121024 0.00536050
0.37967603 0.39064127 0.34111128 0.00536388
0.37959469 0.39055505 0.34100437 0.00536849
0.37948087 0.39043922 0.34092678 0.00538063
0.37938774 0.39032503 0.34082193 0.00539328
0.37928148 0.39024246 0.34071127 0.00539798
0.37917945 0.39017658 0.34060276 0.00539968
0.37908043 0.39006278 0.34049192 0.00540314
0.37899435 0.38997176 0.34040654 0.00540724
0.37889083 0.38986739 0.34032293 0.00541583
0.37878619 0.38978131 0.34022370 0.00541735
0.37867771 0.38969580 0.34012587 0.00542011
0.37857378 0.38960757 0.34004646 0.00542990
0.37848524 0.38951189 0.33996069 0.00543495
0.37838906 0.38939563 0.33986386 0.00543522
0.37829292 0.38932312 0.33976658 0.00543850
0.37819087 0.38923012 0.33967290 0.00544240
0.37810805 0.38914548 0.33957257 0.00543067
0.37800045 0.38904283 0.33947535 0.00541955
0.37789352 0.38895989 0.33935914 0.00541874
0.37778209 0.38885388 0.33925193 0.00540876
0.37767938 0.38876971 0.33916738 0.00539832
0.37759006 0.38869185 0.33905570 0.00538899
0.37746059 0.38860424 0.33896652 0.00539479
0.37734397 0.38850948 0.33885333 0.00537689
0.37724490 0.38842643 0.33875910 0.00538234
0.37711402 0.38836590 0.33866241 0.00537944
0.37699881 0.38825654 0.33857121 0.00537450
0.37690221 0.38815651 0.33849017 0.00536876
0.37677918 0.38806035 0.33839482 0.00536433
0.37668827 0.38797271 0.33830929 0.00537600
0.37659494 0.38787336 0.33821062 0.00537680
0.37650630 0.38778040 0.33812246 0.00538750
0.37641602 0.38768849 0.33800256 0.00537870
0.37631843 0.38760261 0.33792639 0.00538798
0.37623278 0.38751364 0.33780685 0.00539215
0.37613672 0.38742723 0.33769833 0.00539834
0.37602207 0.38733860 0.33760317 0.00539928
0.37593572 0.38726218 0.33751890 0.00538609
0.37584215 0.38718071 0.33741835 0.00538704
0.37574265 0.38710486 0.33731607 0.00539053
0.37563476 0.38702560 0.33721094 0.00538695
0.37554907 0.38694229 0.33711892 0.00538180
0.37542210 0.38685503 0.33701265 0.00537805
0.37532878 0.38676030 0.33693681 0.00538472
0.37522255 0.38665696 0.33684871 0.00538297
0.37514041 0.38658410 0.33674539 0.00537906
0.37504895 0.38652149 0.33664006 0.00538243
0.37493921 0.38643049 0.33653020 0.00537560
0.37482689 0.38632943 0.33643429 0.00537853
0.37473119 0.38622651 0.33634303 0.00537692
0.37465289 0.38612995 0.33625809 0.00537957
0.37456533 0.38607745 0.33616505 0.00536625
0.37444788 0.38597685 0.33605270 0.00536782
0.37435839 0.38589162 0.33597493 0.00535064
0.37426476 0.38579503 0.33587951 0.00535765
0.37415011 0.38569525 0.33576499 0.00534144
0.37405440 0.38558218 0.33565151 0.00534198
0.37394943 0.38547572 0.33553932 0.00534795
0.37383678 0.38540882 0.33546096 0.00535273
0.37374970 0.38531566 0.33536022 0.00535029
0.37366008 0.38521835 0.33527192 0.00535025
0.37357300 0.38513431 0.33516210 0.00534699
0.37349398 0.38505079 0.33507301 0.00534827
0.37338923 0.38496716 0.33496987 0.00534352
0.37329353 0.38487944 0.33487811 0.00535521
0.37319957 0.38477402 0.33478480 0.00534910
0.37311790 0.38466544 0.33469145 0.00535127
0.37300504 0.38456215 0.33459764 0.00534502
0.37291614 0.38444018 0.33450228 0.00533846
0.37282194 0.38433706 0.33438922 0.00534216
0.37272212 0.38425514 0.33431235 0.00535536
0.37264852 0.38415507 0.33420644 0.00535266
0.37252988 0.38407119 0.33410874 0.00537333
0.37242526 0.38398022 0.33399809 0.00537470
0.37234014 0.38389891 0.33390655 0.00537477
0.37224670 0.38379904 0.33382445 0.00537575
0.37215086 0.38370723 0.33373240 0.00537089
0.37206200 0.38364018 0.33363538 0.00538778
0.37197914 0.38353253 0.33354080 0.00538210
0.37188819 0.38343691 0.33344463 0.00538080
0.37179159 0.38331646 0.33333276 0.00539180
0.37167481 0.38322042 0.33326931 0.00539287
0.37156734 0.38312080 0.33317666 0.00541049
0.37147205 0.38301448 0.33308723 0.00539915
0.37138957 0.38290283 0.33300574 0.00539435
0.37128621 0.38279950 0.33290841 0.00540133
0.37118676 0.38270479 0.33281542 0.00539298
0.37109103 0.38259226 0.33272854 0.00539147
0.37100084 0.38252423 0.33260922 0.00538945
0.37090281 0.38244471 0.33253123 0.00538393
0.37081850 0.38233721 0.33243698 0.00537526
0.37073775 0.38226160 0.33233706 0.00537864
0.37061865 0.38218825 0.33224847 0.00535790
0.37052196 0.38208951 0.33215965 0.00532866
0.37042362 0.38200729 0.33205327 0.00532509
0.37032866 0.38192760 0.33195446 0.00531591
0.37022053 0.38181947 0.33187315 0.00530496
0.37013131 0.38174690 0.33179228 0.00531248
0.37002301 0.38164689 0.33168272 0.00532176
0.36993025 0.38155916 0.33157677 0.00532863
0.36982734 0.38146520 0.33147319 0.00532209
0.36976835 0.38136537 0.33138074 0.00534439
0.36966865 0.38127909 0.33129036 0.00533097
0.36958413 0.38120022 0.33118818 0.00532878
0.36948397 0.38110565 0.33111436 0.00532677
0.36938103 0.38101436 0.33103321 0.00532845
0.36927966 0.38093621 0.33093568 0.00533908
0.36919315 0.38085452 0.33083323 0.00533243
0.36912138 0.38076700 0.33071547 0.00532534
0.36903089 0.38064555 0.33064645 0.00533689
0.36893272 0.38057019 0.33056997 0.00532820
0.36883667 0.38049862 0.33047130 0.00531058
0.36874354 0.38042592 0.33036307 0.00530905
0.36865776 0.38031367 0.33027024 0.00532058
0.36854999 0.38023659 0.33014804 0.00532838
0.36845993 0.38016282 0.33004835 0.00532684
0.36836376 0.38007607 0.32995876 0.00531326
0.36829104 0.37999689 0.32985683 0.00531760
0.36818202 0.37991768 0.32977610 0.00531507
0.36807898 0.37983269 0.32967665 0.00530565
0.36801031 0.37975810 0.32958839 0.00530217
0.36790845 0.37969442 0.32949199 0.00530583
0.36781633 0.37961173 0.32939524 0.00531168
0.36772318 0.37951313 0.32929922 0.00530691
0.36763594 0.37943811 0.32919879 0.00530430
0.36755094 0.37936185 0.32912380 0.00529733
0.36746969 0.37926513 0.32903370 0.00529228
0.36738503 0.37916134 0.32891519 0.00528369
0.36730380 0.37907606 0.32883108 0.00528264
0.36720268 0.37901924 0.32875895 0.00528427
0.36711457 0.37894834 0.32867743 0.00528329
0.36703536 0.37885565 0.32857848 0.00529367
0.36694242 0.37878000 0.32847482 0.00530496
0.36683656 0.37869497 0.32839155 0.00530254
0.36675392 0.37859967 0.32829375 0.00530212
0.36666746 0.37850130 0.32819672 0.00530669
0.36657408 0.37842609 0.32810067 0.00532678
0.36648496 0.37834227 0.32800179 0.00534461
0.36639759 0.37825487 0.32790120 0.00535295
0.36629746 0.37816634 0.32783889 0.00533558
0.36621293 0.37806573 0.32775319 0.00533858
0.36612484 0.37797085 0.32766964 0.00534264
0.36605306 0.37789843 0.32756918 0.00534468
0.36595734 0.37779489 0.32747188 0.00536400
0.36586402 0.37771398 0.32739309 0.00538260
0.36579205 0.37761997 0.32729192 0.00538341
0.36570588 0.37753375 0.32719542 0.00537648
0.36561764 0.37743606 0.32710353 0.00536698
0.36552395 0.37735519 0.32699724 0.00534781
0.36545446 0.37729442 0.32690045 0.00534899
0.36536967 0.37721119 0.32679562 0.00535795
0.36528062 0.37714729 0.32670402 0.00536150
0.36519173 0.37706848 0.32661172 0.00534894
0.36510044 0.37698892 0.32652472 0.00534615
0.36501495 0.37689482 0.32641640 0.00534651
0.36491225 0.37681418 0.32633058 0.00534183
0.36480137 0.37671188 0.32625574 0.00535328
0.36469111 0.37665210 0.32617255 0.00535754
0.36460731 0.37658812 0.32608038 0.00533721
0.36451479 0.37654040 0.32598341 0.00534317
0.36443825 0.37646130 0.32590100 0.00534367
0.36435651 0.37637104 0.32580750 0.00533961
0.36426552 0.37630297 0.32572187 0.00534411
0.36417648 0.37620390 0.32562005 0.00533288
0.36409091 0.37611038 0.32552947 0.00532279
0.36399798 0.37601348 0.32542812 0.00532719
0.36389543 0.37592914 0.32533560 0.00533781
0.36380416 0.37582883 0.32522861 0.00533917
0.36372870 0.37573291 0.32515091 0.00533215
0.36363352 0.37563898 0.32505583 0.00533779
0.36353752 0.37557911 0.32496812 0.00534459
0.36346165 0.37551468 0.32487653 0.00533360
0.36336187 0.37543404 0.32480292 0.00532819
0.36328183 0.37536922 0.32469798 0.00531477
0.36319074 0.37527040 0.32462901 0.00530010
0.36309909 0.37518927 0.32453353 0.00529446
0.36302293 0.37509340 0.32444786 0.00529906
0.36292942 0.37500966 0.32434852 0.00529089
0.36283059 0.37491616 0.32427041 0.00528866
0.36272839 0.37486115 0.32419479 0.00529001
0.36263455 0.37477959 0.32410658 0.00529963
0.36253484 0.37468546 0.32401707 0.00528918
0.36245618 0.37460755 0.32390311 0.00529020
0.36236376 0.37453325 0.32382214 0.00529439
0.36225994 0.37445589 0.32372531 0.00530019
0.36215394 0.37437963 0.32361524 0.00530579
0.36207565 0.37431742 0.32350537 0.00530480
0.36199363 0.37422171 0.32341694 0.00530552
0.36190383 0.37413745 0.32331257 0.00530658
0.36181974 0.37406024 0.32320910 0.00531447
0.36172394 0.37398880 0.32309744 0.00530993
0.36164007 0.37390398 0.32300575 0.00529711
0.36156254 0.37382899 0.32291813 0.00529393
0.36146848 0.37373442 0.32282284 0.00530062
0.36138021 0.37362114 0.32274044 0.00529034
0.36128542 0.37352912 0.32264445 0.00529613
0.36120727 0.37346511 0.32255057 0.00528963
0.36112500 0.37339790 0.32245635 0.00528648
0.36103153 0.37330544 0.32238116 0.00529719
0.36094392 0.37321791 0.32231331 0.00529656
0.36085249 0.37313308 0.32223522 0.00529951
0.36075020 0.37305173 0.32215743 0.00528929
0.36065928 0.37297121 0.32206225 0.00529666
0.36056206 0.37288230 0.32196090 0.00529052
0.36047547 0.37280720 0.32186504 0.00530819
0.36037545 0.37270519 0.32177468 0.00530477
0.36028750 0.37262367 0.32169131 0.00532009
0.36020620 0.37254153 0.32160257 0.00531799
0.36013449 0.37245055 0.32152729 0.00531531
0.36003575 0.37235347 0.32144200 0.00531468
0.35996627 0.37226949 0.32135383 0.00531883
0.35988209 0.37218572 0.32127211 0.00530885
0.35977846 0.37211145 0.32118462 0.00530574
0.35970513 0.37202357 0.32109044 0.00531084
0.35962064 0.37196418 0.32100371 0.00533278
0.35953726 0.37187745 0.32089340 0.00533693
0.35944756 0.37176834 0.32081484 0.00533324
0.35936097 0.37169486 0.32073314 0.00534728
0.35926966 0.37161915 0.32063664 0.00534473
0.35916833 0.37153452 0.32052767 0.00533971
0.35909198 0.37147304 0.32043143 0.00534838
0.35902224 0.37140805 0.32033535 0.00534824
0.35894271 0.37132296 0.32024576 0.00534567
0.35884758 0.37124010 0.32014430 0.00535442
0.35875730 0.37116570 0.32003573 0.00536055
0.35867881 0.37109584 0.31995572 0.00535739
0.35857495 0.37104055 0.31984558 0.00535693
0.35848079 0.37095351 0.31976335 0.00535699
0.35840556 0.37086509 0.31967480 0.00535213
0.35829844 0.37079963 0.31958196 0.00535225
0.35822476 0.37070993 0.31950564 0.00534266
0.35813369 0.37062037 0.31939245 0.00534301
0.35806009 0.37055744 0.31929454 0.00533065
0.35796009 0.37047273 0.31921275 0.00533422
0.35785326 0.37039609 0.31911102 0.00533876
0.35777355 0.37029918 0.31900630 0.00533118
0.35770049 0.37021834 0.31892603 0.00533096
0.35759375 0.37014143 0.31881719 0.00532715
0.35749284 0.37007984 0.31874240 0.00533313
0.35740467 0.37001225 0.31865778 0.00533105
0.35733943 0.36992938 0.31857257 0.00532829
0.35726418 0.36984660 0.31848168 0.00532990
0.35720227 0.36977471 0.31839326 0.00533697
0.35711747 0.36971255 0.31832644 0.00535280
0.35703267 0.36961662 0.31824996 0.00536617
0.35695012 0.36952678 0.31816060 0.00537301
0.35686576 0.36944209 0.31805720 0.00538342
0.35679488 0.36933893 0.31796552 0.00536354
0.35673177 0.36926253 0.31788286 0.00536256
0.35665085 0.36920850 0.31779367 0.00536651
0.35656809 0.36913350 0.31772101 0.00536002
0.35648897 0.36906414 0.31763697 0.00534892
0.35640060 0.36897613 0.31754370 0.00532838
0.35631666 0.36890485 0.31745978 0.00533224
0.35621300 0.36883573 0.31737359 0.00533659
0.35613339 0.36875754 0.31729129 0.00532702
0.35604743 0.36867516 0.31722386 0.00533913
0.35597327 0.36860758 0.31713430 0.00534163
0.35589269 0.36851455 0.31705250 0.00533111
0.35580113 0.36843004 0.31696463 0.00533184
0.35571357 0.36834434 0.31688641 0.00533189
0.35563840 0.36825045 0.31681269 0.00534206
0.35553942 0.36817488 0.31673549 0.00533051
0.35545838 0.36807895 0.31665285 0.00532860
0.35536921 0.36799290 0.31654249 0.00532182
0.35528384 0.36791800 0.31647231 0.00530921
0.35519897 0.36783222 0.31638190 0.00531662
0.35509518 0.36776232 0.31628369 0.00531813
0.35500274 0.36768316 0.31618561 0.00532141
0.35490528 0.36758630 0.31610542 0.00531220
0.35483518 0.36749340 0.31602516 0.00530924
0.35474407 0.36739226 0.31594238 0.00529715
0.35465423 0.36728644 0.31586342 0.00528780
0.35458544 0.36719818 0.31576717 0.00528658
0.35451779 0.36712310 0.31570234 0.00527740
0.35444097 0.36706608 0.31563711 0.00528107
0.35435889 0.36697747 0.31553235 0.00527894
0.35427112 0.36688554 0.31544128 0.00528056
0.35418989 0.36680303 0.31536356 0.00529077
0.35410994 0.36673452 0.31528670 0.00528416
0.35403168 0.36665255 0.31519684 0.00527532
0.35394668 0.36655994 0.31510643 0.00527416
0.35386650 0.36650756 0.31503516 0.00528427
0.35376908 0.36642646 0.31495697 0.00527947
0.35368317 0.36634200 0.31487040 0.00526765
0.35359828 0.36625476 0.31479929 0.00527398
0.35349389 0.36617401 0.31472017 0.00528694
0.35341692 0.36608502 0.31463597 0.00527224
0.35334720 0.36601620 0.31456402 0.00526238
0.35326885 0.36593864 0.31446595 0.00525663
0.35322751 0.36587272 0.31437629 0.00524337
0.35313499 0.36578619 0.31428505 0.00524776
0.35304674 0.36572993 0.31419152 0.00524707
0.35295477 0.36563286 0.31411571 0.00524730
0.35287551 0.36556930 0.31404791 0.00526020
0.35279530 0.36549360 0.31396077 0.00527177
0.35270953 0.36543737 0.31386261 0.00528051
0.35261893 0.36535877 0.31377636 0.00528081
0.35253549 0.36528776 0.31369514 0.00527531
0.35244216 0.36520974 0.31361647 0.00528401
0.35235540 0.36512992 0.31352353 0.00529494
0.35228556 0.36503006 0.31344955 0.00529391
0.35220145 0.36494836 0.31336673 0.00529958
0.35213249 0.36486315 0.31326863 0.00530716
0.35205158 0.36478134 0.31319570 0.00530878
0.35195910 0.36470424 0.31309725 0.00530400
0.35186540 0.36461980 0.31300577 0.00531777
0.35177371 0.36453008 0.31290842 0.00532586
0.35171015 0.36444872 0.31282180 0.00532574
0.35164515 0.36435669 0.31273049 0.00531146
0.35154869 0.36428070 0.31264708 0.00529257
0.35146333 0.36420464 0.31256593 0.00527840
0.35137318 0.36411862 0.31250037 0.00526098
0.35129794 0.36402648 0.31239978 0.00527070
0.35122474 0.36394952 0.31231218 0.00528482
