# Supplementary material for: A time-dependent diffusion MRI signature of axon caliber variations and beading
Source: Commun Biol. 2020 Jul 7;3:354. doi: 10.1038/s42003-020-1050-x (PMC7341838; doi:10.1038/s42003-020-1050-x)
Supplement: Supplementary file 3 — Supplementary Data [file 42003_2020_1050_MOESM3_ESM.zip › Supplementary_Data/Fig_2/Fig_2d_CV(r)_zeta.txt]

0.26775246 1.05631695
0.25288562 0.74367607
0.50320459 2.26118342
0.37092076 0.83227815
0.21245265 0.59074371
0.41067793 1.06034095
0.17216963 0.35609682
0.22825577 0.66552131
0.50328860 1.29392065
0.31378051 0.62780402
0.29302386 0.66534866
0.49394068 1.17785466
0.30734582 0.45857828
0.28534537 0.50446602
0.38379889 1.04735728
0.15582553 0.23581153
0.14227901 0.23158059
0.58014676 2.30901470
0.13815549 0.20418392
0.34697641 0.85521136
0.12652060 0.20481950
0.14821850 0.17362705
0.36643524 0.96310601
0.32827141 0.62985789
0.35393955 0.57863275
0.23672568 0.46026850
0.27613319 0.51856256
0.38106225 1.09026144
0.15508592 0.25766521
0.17651996 0.26251000
0.25022303 0.39695606
0.52689623 1.17438463
0.36333415 0.73641148
0.28378515 0.45694088
0.47174439 1.35030611
0.24526916 0.54823972
0.36093992 0.86511106
0.42541397 0.73124293
0.28187667 0.58403017
0.33216108 0.70431947
0.27111560 0.66197639
0.39716735 1.06286111
0.26207534 0.41149652
0.24200076 0.54840113
0.42842504 1.17820458
0.33593041 0.68865682
0.30997446 0.66521937
0.50114110 1.48367625
0.37175501 0.90942464
0.23639475 0.31752854
0.28266077 0.42132231
0.35189003 1.16829382
0.23519840 0.36305770
0.28428390 0.52064581
0.34456679 0.52916354
0.19198598 0.20427111
0.33743156 0.83457001
0.21738878 0.45978415
0.09109292 0.12144828
0.19871411 0.31464840
0.24387212 0.43541725
0.42071946 0.72256554
0.46827222 1.19109224
0.26671904 0.58446350
0.25517162 0.46981138
0.34197489 0.74210237
0.32912510 0.99909104
0.30468006 0.40965424
0.28533560 0.49966228
0.19059461 0.23188200
0.42261532 1.09355686
0.19387424 0.43248757
0.14934155 0.16951492
0.30652339 0.68124796
0.19640548 0.27425802
0.21851309 0.54852109
0.35953935 0.71934731
0.16298172 0.27799457
0.35266480 0.77274861
0.28037489 0.43693370
0.31830284 0.46189958
0.32951959 0.34671646
0.14008450 0.17385550
0.17820025 0.24682477
0.17023698 0.30408598
0.10483895 0.10614649
0.22075555 0.32834224
0.35808934 0.59526452
0.15398510 0.27160085
0.16186016 0.24911562
0.31186895 0.73703182
0.29171086 0.89590440
0.20207702 0.36792595
0.23079189 0.41548494
0.21083237 0.34790456
0.39608718 0.76297834
0.20903485 0.43465459
0.04963093 0.07382962
0.22751597 0.53672471
0.23883800 0.41037606
0.34843069 0.70969556
0.44480301 1.12581579
0.18919177 0.35144473
0.28938271 0.55855236
0.57140663 3.84257322
0.38801163 1.31466445
0.21376371 0.34037568
0.28166700 0.68126696
0.15780522 0.21700500
0.29619805 0.93564714
0.24854232 0.65776893
0.30109549 0.82950923
0.33884048 0.66216459
0.29634771 0.92989596
0.24578479 0.58310916
0.25287850 0.48715339
0.44817159 1.35927488
0.36582885 1.06705948
0.10246486 0.13870472
0.34739600 0.65586483
0.19355760 0.29770311
0.47250807 1.39714147
0.32985091 0.73891298
0.26796745 0.43729727
0.34524465 0.77176642
0.52517570 2.46306569
0.40267364 1.28026462
0.09430988 0.17374332
0.13102861 0.24458458
0.13213565 0.14907880
0.20437921 0.31896829
0.29862183 0.73961328
0.30213745 0.66740816
0.27943176 0.69962596
0.18103692 0.39155787
0.21343727 0.47589010
0.18565607 0.39034636
0.36015651 1.10667356
0.53459550 1.81488989
0.23139035 0.34391456
0.17151549 0.21042111
0.47975023 1.50986291
0.24192844 0.48015935
0.25736487 0.43012127
0.41027181 1.31958002
0.23744244 0.34947817
0.28277221 0.68848757
0.32119579 0.90428490
0.20536215 0.26646750
0.23544028 0.37132233
0.24817855 0.44944341
0.54500254 1.77787498
0.32684037 0.98619021
0.13557905 0.17126499
0.19830729 0.26148640
0.22498972 0.37539454
0.23032610 0.41757940
0.12770492 0.14416195
0.28784736 0.38671004
0.36594311 0.73005317
0.26584393 0.41961076
0.14088939 0.22825862
0.37013308 1.15515634
0.19383383 0.32033556
0.45705823 1.80365164
0.49631165 1.16080354
0.33257259 0.57567841
0.35772654 0.98560532
0.17203368 0.27754379
0.22637521 0.34999533
0.37307123 0.75251351
0.15813453 0.97482644
0.15393821 0.18519636
0.20600319 0.46188555
0.07248358 0.09189160
0.37180311 0.73125922
0.23282183 0.30798908
0.20712106 0.33694636
0.41272277 0.91006237
0.20522831 0.31064648
0.37038720 0.71239354
0.16342067 0.33338602
0.38574453 1.01192994
0.23693173 0.38426398
0.19985279 0.30071682
0.21124448 0.32024098
0.21780101 0.41225541
0.28945691 0.55543306
0.13786508 0.18207309
0.36484912 1.15893138
0.17955837 0.21467566
0.23687098 0.40401799
0.38952811 1.20224636
0.27323843 0.61650567
0.46969259 1.32734483
0.33938478 0.56045126
0.13209599 0.25182251
0.29963356 0.65368502
0.23940818 0.46400680
0.22929206 0.50547774
0.29091760 0.59993651
0.49960649 1.17081076
0.42792075 1.94764494
0.22508887 0.33813752
0.16731354 0.19472057
0.35453742 0.70037721
0.42756824 1.16403339
0.21332567 0.30129417
0.38877332 1.10240670
0.12935620 0.18246158
0.17410398 0.32100666
0.18016136 0.24341495
0.26246673 0.42668911
0.18922911 0.36065327
0.17089904 0.32632475
0.50611654 1.44707763
0.26562620 0.34682901
0.32810484 0.73342710
0.37462170 0.90746175
0.28610583 0.62325523
0.40390045 1.12193325
0.21708505 0.42971460
0.39458201 0.95501117
0.31193685 0.61356642
0.23969824 0.49788204
0.32526444 0.79258460
0.35853580 0.84125215
