# Supplementary material for: A time-dependent diffusion MRI signature of axon caliber variations and beading
Source: Commun Biol. 2020 Jul 7;3:354. doi: 10.1038/s42003-020-1050-x (PMC7341838; doi:10.1038/s42003-020-1050-x)
Supplement: Supplementary file 3 — Supplementary Data [file 42003_2020_1050_MOESM3_ESM.zip › Supplementary_Data/Fig_2/Fig_2e_diffusivity.txt]

1.86578778 1.86346028 1.85708732 1.84849209
1.68914291 1.62941402 1.46517863 1.24349215
1.65863774 1.58417859 1.38086758 1.10469287
1.63820040 1.55624247 1.33355997 1.02959605
1.62206616 1.53566586 1.30170040 0.98116005
1.60854346 1.51928491 1.27815787 0.94687157
1.59674810 1.50555297 1.25965375 0.92105335
1.58622846 1.49367495 1.24448816 0.90072415
1.57677840 1.48324551 1.23173837 0.88421383
1.56808497 1.47384323 1.22070006 0.87042691
1.56014049 1.46537049 1.21104301 0.85871766
1.55275113 1.45759703 1.20242998 0.84857367
1.54592121 1.45047532 1.19471327 0.83970891
1.53949775 1.44384488 1.18767147 0.83181819
1.53345286 1.43765025 1.18122303 0.82474258
1.52777940 1.43187196 1.17529169 0.81836420
1.52245770 1.42648045 1.16982546 0.81257813
1.51738621 1.42136740 1.16471378 0.80726714
1.51258148 1.41654285 1.15993616 0.80237452
1.50804154 1.41199978 1.15547870 0.79786636
1.50375011 1.40771816 1.15130639 0.79369682
1.49964722 1.40363569 1.14736526 0.78980605
1.49569260 1.39971381 1.14360568 0.78614457
1.49193554 1.39599779 1.14006262 0.78272136
1.48832048 1.39242912 1.13668512 0.77949923
1.48486014 1.38901916 1.13347306 0.77646413
1.48152054 1.38573519 1.13039845 0.77357605
1.47834256 1.38261331 1.12748161 0.77085616
1.47528470 1.37961280 1.12469168 0.76827377
1.47231681 1.37670688 1.12200235 0.76580218
1.46948687 1.37393744 1.11944300 0.76346135
1.46673339 1.37124801 1.11697080 0.76121855
1.46408027 1.36865655 1.11459879 0.75908042
1.46151796 1.36615871 1.11231569 0.75703252
1.45903961 1.36374413 1.11011730 0.75506972
1.45662151 1.36138999 1.10797754 0.75318006
1.45431831 1.35914886 1.10594691 0.75137816
1.45208753 1.35698086 1.10398356 0.74964749
1.44991627 1.35487231 1.10207817 0.74797740
1.44778310 1.35280271 1.10021301 0.74635281
1.44574040 1.35081986 1.09843168 0.74480618
1.44374683 1.34888624 1.09669670 0.74330110
1.44180856 1.34700879 1.09501387 0.74184936
1.43991672 1.34517786 1.09337852 0.74044439
1.43809291 1.34341198 1.09180158 0.73909189
1.43630413 1.34168163 1.09025963 0.73777364
1.43458141 1.34001552 1.08877603 0.73650919
1.43287862 1.33836902 1.08731277 0.73526795
1.43122616 1.33677266 1.08589525 0.73406826
1.42960810 1.33521065 1.08451340 0.73290102
1.42803382 1.33369032 1.08316623 0.73176582
1.42650290 1.33221278 1.08186173 0.73066684
1.42501206 1.33077397 1.08058930 0.72959990
1.42354958 1.32936314 1.07934231 0.72855899
1.42214399 1.32800602 1.07814694 0.72755939
1.42075257 1.32666370 1.07696520 0.72657625
1.41939730 1.32535901 1.07581525 0.72561790
1.41806248 1.32407065 1.07468446 0.72467888
1.41678143 1.32283638 1.07359835 0.72377810
1.41551258 1.32161547 1.07252768 0.72289326
1.41428142 1.32042915 1.07148516 0.72203245
1.41307241 1.31926433 1.07046402 0.72118693
1.41186794 1.31810506 1.06944870 0.72035369
1.41068731 1.31696902 1.06845579 0.71953860
1.40953955 1.31586531 1.06749101 0.71874792
1.40843773 1.31480458 1.06656357 0.71798898
1.40732758 1.31373824 1.06562985 0.71722978
1.40624202 1.31269321 1.06472008 0.71648718
1.40518282 1.31167497 1.06383172 0.71576308
1.40414411 1.31067664 1.06295980 0.71505247
1.40312614 1.30969624 1.06210657 0.71435944
1.40212387 1.30873418 1.06126793 0.71368306
1.40115038 1.30779915 1.06045380 0.71302241
1.40019723 1.30688353 1.05965705 0.71237532
1.39925901 1.30598021 1.05887294 0.71174052
1.39832898 1.30508602 1.05809832 0.71111584
1.39739970 1.30419397 1.05732308 0.71049562
1.39650101 1.30333166 1.05657462 0.70989444
1.39562782 1.30249330 1.05584565 0.70930598
1.39476808 1.30166689 1.05513007 0.70872997
1.39392293 1.30085531 1.05442735 0.70816475
1.39309737 1.30006158 1.05373963 0.70761302
1.39228232 1.29927954 1.05306152 0.70707299
1.39148320 1.29851213 1.05239797 0.70653933
1.39067866 1.29773933 1.05173196 0.70600810
1.38989463 1.29698732 1.05108341 0.70548839
1.38911909 1.29624317 1.05043984 0.70497607
1.38835205 1.29550741 1.04980379 0.70446967
1.38760924 1.29479434 1.04918916 0.70397843
1.38688200 1.29409642 1.04858565 0.70349866
1.38615116 1.29339541 1.04798134 0.70302082
1.38544085 1.29271413 1.04739447 0.70255395
1.38473206 1.29203423 1.04680893 0.70208979
1.38403790 1.29136846 1.04623491 0.70163544
1.38336300 1.29072145 1.04567557 0.70119260
1.38268782 1.29007303 1.04512013 0.70075318
1.38203197 1.28944323 1.04457735 0.70032278
1.38137430 1.28881235 1.04403601 0.69989385
1.38073550 1.28820051 1.04350895 0.69947574
1.38010947 1.28759868 1.04299127 0.69906788
1.37946797 1.28698431 1.04246430 0.69865535
1.37884721 1.28638990 1.04195450 0.69825203
1.37824178 1.28580906 1.04145462 0.69785956
1.37762791 1.28522184 1.04094882 0.69746546
1.37702633 1.28464464 1.04045431 0.69707769
1.37642363 1.28406766 1.03995975 0.69669070
1.37585034 1.28351865 1.03948872 0.69631828
1.37527511 1.28296684 1.03901583 0.69594722
1.37470631 1.28242244 1.03854828 0.69558303
1.37415189 1.28189051 1.03809210 0.69522522
1.37359245 1.28135441 1.03763329 0.69486464
1.37304638 1.28083038 1.03718441 0.69451480
1.37250316 1.28031054 1.03673976 0.69416842
1.37197295 1.27980219 1.03630482 0.69382948
1.37144152 1.27929318 1.03586898 0.69348983
1.37092250 1.27879604 1.03544376 0.69315767
1.37040854 1.27830403 1.03502338 0.69283083
1.36990331 1.27782019 1.03460929 0.69251024
1.36940437 1.27734222 1.03419928 0.69219153
1.36890912 1.27686683 1.03379342 0.69187847
1.36841916 1.27639801 1.03339198 0.69156666
1.36794440 1.27594277 1.03300282 0.69126396
1.36747631 1.27549451 1.03261930 0.69096499
1.36701095 1.27504929 1.03223763 0.69066814
1.36655714 1.27461456 1.03186552 0.69037774
1.36610125 1.27417732 1.03149178 0.69008799
1.36565074 1.27374570 1.03112432 0.68980086
1.36520602 1.27332051 1.03076036 0.68952026
1.36476405 1.27289624 1.03039907 0.68923956
1.36432907 1.27247964 1.03004386 0.68896434
1.36388512 1.27205467 1.02968140 0.68868466
1.36345918 1.27164718 1.02933379 0.68841441
1.36303284 1.27123868 1.02898674 0.68814570
1.36262126 1.27084368 1.02865057 0.68788502
1.36221017 1.27045053 1.02831502 0.68762665
1.36179698 1.27005431 1.02797772 0.68736582
1.36139808 1.26967169 1.02765102 0.68711259
1.36098785 1.26927877 1.02731797 0.68685566
1.36059101 1.26889935 1.02699457 0.68660611
1.36019527 1.26852023 1.02667224 0.68635739
1.35980701 1.26814866 1.02635510 0.68611216
1.35941063 1.26776959 1.02603194 0.68586619
1.35901780 1.26739346 1.02571369 0.68562063
1.35864123 1.26703238 1.02540632 0.68538408
1.35826602 1.26667342 1.02509809 0.68514899
1.35789839 1.26632247 1.02480019 0.68491837
1.35753236 1.26597167 1.02450240 0.68468890
1.35717663 1.26563115 1.02421243 0.68446444
1.35681453 1.26528437 1.02391847 0.68423864
1.35645589 1.26494158 1.02362778 0.68401450
1.35609462 1.26459602 1.02333404 0.68379078
1.35574952 1.26426501 1.02305180 0.68357479
1.35539787 1.26392850 1.02276541 0.68335576
1.35505218 1.26359755 1.02248444 0.68314119
1.35470893 1.26326868 1.02220445 0.68292756
1.35436778 1.26294136 1.02192749 0.68271555
1.35403208 1.26262060 1.02165590 0.68250629
1.35369596 1.26229895 1.02138221 0.68229766
1.35337641 1.26199278 1.02112238 0.68209886
1.35304740 1.26167744 1.02085517 0.68189619
1.35271866 1.26136356 1.02058934 0.68169100
1.35238869 1.26104843 1.02032179 0.68148832
1.35206715 1.26074094 1.02006251 0.68128993
1.35174759 1.26043512 1.01980355 0.68109285
1.35144626 1.26014680 1.01955723 0.68090488
1.35113969 1.25985363 1.01930864 0.68071592
1.35084026 1.25956581 1.01906635 0.68052963
1.35052615 1.25926520 1.01881106 0.68033622
1.35022210 1.25897513 1.01856547 0.68014986
1.34992365 1.25868870 1.01832238 0.67996534
1.34963280 1.25840958 1.01808583 0.67978610
1.34932906 1.25811968 1.01783950 0.67960077
1.34904013 1.25784331 1.01760489 0.67942136
1.34875102 1.25756686 1.01737180 0.67924343
1.34846131 1.25728968 1.01713726 0.67906504
1.34817695 1.25701712 1.01690627 0.67889033
1.34790388 1.25675537 1.01668468 0.67872218
1.34762800 1.25649177 1.01646070 0.67855181
1.34734904 1.25622508 1.01623601 0.67838083
1.34706832 1.25595716 1.01600904 0.67820802
1.34680128 1.25570148 1.01579212 0.67804343
1.34652737 1.25543952 1.01557140 0.67787615
1.34625891 1.25518269 1.01535455 0.67771045
1.34599324 1.25492877 1.01513964 0.67754700
1.34573533 1.25468217 1.01493031 0.67738849
1.34547090 1.25442896 1.01471654 0.67722607
1.34521656 1.25418597 1.01451063 0.67706976
1.34497149 1.25395157 1.01431186 0.67691851
1.34471171 1.25370284 1.01410132 0.67676029
1.34445787 1.25345995 1.01389595 0.67660432
1.34422088 1.25323320 1.01370618 0.67645744
1.34397475 1.25299716 1.01350695 0.67630784
1.34373089 1.25276373 1.01331021 0.67615791
1.34348255 1.25252661 1.01311015 0.67600755
1.34323446 1.25228924 1.01290944 0.67585618
1.34298718 1.25205321 1.01271074 0.67570645
1.34273641 1.25181356 1.01250954 0.67555515
1.34249874 1.25158616 1.01231647 0.67540932
1.34226810 1.25136565 1.01213112 0.67526846
1.34202946 1.25113809 1.01193866 0.67512274
1.34179612 1.25091461 1.01174978 0.67498045
1.34157967 1.25070734 1.01157465 0.67484779
1.34135732 1.25049401 1.01139440 0.67471104
1.34112960 1.25027600 1.01121041 0.67457298
1.34090515 1.25006110 1.01102884 0.67443485
1.34068189 1.24984710 1.01084796 0.67429696
1.34044699 1.24962337 1.01065925 0.67415514
1.34022565 1.24941160 1.01048014 0.67401980
1.34000746 1.24920307 1.01030382 0.67388732
1.33978532 1.24899053 1.01012582 0.67375356
1.33956243 1.24877752 1.00994674 0.67362050
1.33933904 1.24856386 1.00976699 0.67348569
1.33913486 1.24836869 1.00960155 0.67336081
1.33892642 1.24816963 1.00943343 0.67323404
1.33870022 1.24795368 1.00925204 0.67309723
1.33848496 1.24774808 1.00907856 0.67296751
1.33827132 1.24754395 1.00890644 0.67283902
1.33805756 1.24734015 1.00873446 0.67271031
1.33786037 1.24715139 1.00857464 0.67258949
1.33765775 1.24695771 1.00841211 0.67246608
1.33744726 1.24675653 1.00824309 0.67234026
1.33724223 1.24656062 1.00807814 0.67221707
1.33703471 1.24636241 1.00791196 0.67209230
1.33683442 1.24617086 1.00775048 0.67197027
1.33663641 1.24598116 1.00759105 0.67185092
1.33643521 1.24578866 1.00742843 0.67172941
1.33624495 1.24560694 1.00727450 0.67161464
1.33604411 1.24541516 1.00711343 0.67149358
1.33584707 1.24522690 1.00695503 0.67137501
1.33566341 1.24505094 1.00680791 0.67126310
1.33546861 1.24486412 1.00664935 0.67114631
1.33527503 1.24467944 1.00649310 0.67103110
1.33508913 1.24450199 1.00634401 0.67091856
1.33490613 1.24432692 1.00619600 0.67080759
1.33471156 1.24414085 1.00603928 0.67069213
1.33452379 1.24396201 1.00588746 0.67058071
1.33434084 1.24378735 1.00574110 0.67047056
1.33415260 1.24360747 1.00558985 0.67035821
1.33397957 1.24344217 1.00545101 0.67025423
1.33380129 1.24327128 1.00530794 0.67014613
1.33362238 1.24309960 1.00516382 0.67003832
1.33343398 1.24292012 1.00501262 0.66992683
1.33325496 1.24274896 1.00486898 0.66981972
1.33308507 1.24258684 1.00473141 0.66971637
1.33291131 1.24242105 1.00459170 0.66961253
1.33273960 1.24225653 1.00445322 0.66950891
1.33256639 1.24209092 1.00431254 0.66940445
1.33239572 1.24192806 1.00417641 0.66930236
1.33222768 1.24176727 1.00404056 0.66920126
1.33206209 1.24160886 1.00390729 0.66910111
1.33189424 1.24144851 1.00377279 0.66900032
1.33172625 1.24128748 1.00363843 0.66890057
1.33156009 1.24112934 1.00350496 0.66880072
1.33139664 1.24097300 1.00337345 0.66870315
1.33123048 1.24081453 1.00323926 0.66860399
1.33106972 1.24066047 1.00311019 0.66850625
1.33090203 1.24050017 1.00297670 0.66840726
1.33074169 1.24034697 1.00284677 0.66830968
1.33058378 1.24019601 1.00272072 0.66821535
1.33042120 1.24004032 1.00259040 0.66811826
1.33025822 1.23988439 1.00245943 0.66802170
1.33009826 1.23973164 1.00233117 0.66792732
1.32994521 1.23958584 1.00220831 0.66783580
1.32978687 1.23943494 1.00208139 0.66774197
1.32963044 1.23928506 1.00195549 0.66764902
1.32947547 1.23913734 1.00183061 0.66755566
1.32931526 1.23898477 1.00170306 0.66746020
1.32915512 1.23883135 1.00157507 0.66736596
1.32899829 1.23868183 1.00144861 0.66727161
1.32884363 1.23853405 1.00132478 0.66717946
1.32869289 1.23838989 1.00120403 0.66708954
1.32854260 1.23824650 1.00108344 0.66700036
1.32838612 1.23809679 1.00095928 0.66690764
1.32824423 1.23796099 1.00084488 0.66682293
1.32810560 1.23782827 1.00073351 0.66673959
1.32796416 1.23769335 1.00061957 0.66665511
1.32781755 1.23755327 1.00050166 0.66656718
1.32766526 1.23740827 1.00038036 0.66647754
1.32751642 1.23726651 1.00026243 0.66638962
1.32737423 1.23713021 1.00014840 0.66630557
1.32722916 1.23699189 1.00003152 0.66621921
1.32708500 1.23685459 0.99991535 0.66613453
1.32694548 1.23672152 0.99980450 0.66605106
1.32680643 1.23658845 0.99969379 0.66596809
1.32666166 1.23645045 0.99957705 0.66588191
1.32651275 1.23630824 0.99945806 0.66579540
1.32637078 1.23617306 0.99934356 0.66571081
1.32622926 1.23603786 0.99923056 0.66562674
1.32609675 1.23591104 0.99912363 0.66554843
1.32595769 1.23577812 0.99901289 0.66546630
1.32582148 1.23564784 0.99890416 0.66538501
1.32569140 1.23552376 0.99880006 0.66530677
1.32554949 1.23538874 0.99868590 0.66522398
1.32541157 1.23525697 0.99857620 0.66514255
1.32528604 1.23513711 0.99847483 0.66506684
1.32514729 1.23500533 0.99836450 0.66498545
1.32502130 1.23488468 0.99826418 0.66491061
1.32488264 1.23475283 0.99815295 0.66482915
1.32475297 1.23462892 0.99804821 0.66475202
1.32462892 1.23451062 0.99794927 0.66467845
1.32449860 1.23438640 0.99784584 0.66460097
1.32437528 1.23426833 0.99774647 0.66452700
1.32424159 1.23414055 0.99763883 0.66444902
1.32411103 1.23401600 0.99753491 0.66437173
1.32397882 1.23389003 0.99742935 0.66429399
1.32384725 1.23376445 0.99732422 0.66421748
1.32371859 1.23364186 0.99722105 0.66414169
1.32359460 1.23352359 0.99712156 0.66406741
1.32346681 1.23340189 0.99701985 0.66399296
1.32334047 1.23328142 0.99691940 0.66391878
1.32321778 1.23316374 0.99682171 0.66384703
1.32309095 1.23304282 0.99672030 0.66377231
1.32296607 1.23292390 0.99662101 0.66369912
1.32285311 1.23281580 0.99653023 0.66363063
1.32272996 1.23269830 0.99643172 0.66355819
1.32261183 1.23258560 0.99633728 0.66348749
1.32249046 1.23247021 0.99623988 0.66341698
1.32237201 1.23235654 0.99614514 0.66334671
1.32225013 1.23224017 0.99604745 0.66327535
1.32213347 1.23212861 0.99595470 0.66320739
1.32201405 1.23201493 0.99585988 0.66313806
1.32189602 1.23190251 0.99576472 0.66306734
1.32178115 1.23179262 0.99567236 0.66300014
1.32166745 1.23168431 0.99558096 0.66293228
1.32154470 1.23156742 0.99548391 0.66286036
1.32142864 1.23145655 0.99539124 0.66279214
1.32131427 1.23134759 0.99530058 0.66272492
1.32119589 1.23123513 0.99520582 0.66265548
1.32107841 1.23112303 0.99511196 0.66258700
1.32096298 1.23101272 0.99501945 0.66251812
1.32085146 1.23090613 0.99493024 0.66245394
1.32073865 1.23079843 0.99484092 0.66238757
1.32063093 1.23069594 0.99475529 0.66232335
1.32052514 1.23059474 0.99467023 0.66226073
1.32042064 1.23049492 0.99458697 0.66219964
1.32030914 1.23038859 0.99449744 0.66213308
1.32020857 1.23029252 0.99441761 0.66207393
1.32009340 1.23018288 0.99432590 0.66200640
1.31998318 1.23007757 0.99423838 0.66194091
1.31988091 1.22997951 0.99415677 0.66188054
1.31976989 1.22987423 0.99406896 0.66181662
1.31966310 1.22977195 0.99398281 0.66175455
1.31955857 1.22967275 0.99389934 0.66169286
1.31944817 1.22956748 0.99381154 0.66162847
1.31933845 1.22946320 0.99372468 0.66156611
1.31923408 1.22936365 0.99364122 0.66150487
1.31912398 1.22925872 0.99355414 0.66144143
1.31902119 1.22916021 0.99347195 0.66138103
1.31891592 1.22906011 0.99338777 0.66132034
1.31881051 1.22895928 0.99330426 0.66125825
1.31871023 1.22886322 0.99322403 0.66119867
1.31860402 1.22876207 0.99313976 0.66113724
1.31850081 1.22866357 0.99305672 0.66107682
1.31840074 1.22856851 0.99297734 0.66101738
1.31829944 1.22847217 0.99289629 0.66095853
1.31820112 1.22837882 0.99281847 0.66090082
1.31809853 1.22828056 0.99273676 0.66084067
1.31800155 1.22818821 0.99265906 0.66078446
1.31790191 1.22809306 0.99257921 0.66072675
1.31780611 1.22800181 0.99250254 0.66067069
1.31770909 1.22790956 0.99242512 0.66061349
1.31760720 1.22781192 0.99234352 0.66055380
1.31751324 1.22772187 0.99226929 0.66049892
1.31742037 1.22763341 0.99219548 0.66044478
1.31731894 1.22753694 0.99211453 0.66038613
1.31721632 1.22743901 0.99203376 0.66032717
1.31712530 1.22735207 0.99196053 0.66027325
1.31702885 1.22726011 0.99188367 0.66021702
1.31693032 1.22716626 0.99180531 0.66015974
1.31683330 1.22707378 0.99172805 0.66010432
1.31673456 1.22697930 0.99164906 0.66004707
1.31663893 1.22688842 0.99157235 0.65999093
1.31654147 1.22679557 0.99149478 0.65993448
1.31644852 1.22670698 0.99142054 0.65987980
1.31635667 1.22661910 0.99134773 0.65982721
1.31626871 1.22653523 0.99127730 0.65977434
1.31616967 1.22644082 0.99119940 0.65971685
1.31607287 1.22634855 0.99112229 0.65966119
1.31599038 1.22626998 0.99105652 0.65961291
1.31589872 1.22618231 0.99098376 0.65956008
1.31580723 1.22609506 0.99091076 0.65950669
1.31571734 1.22600925 0.99083886 0.65945462
1.31562384 1.22592055 0.99076507 0.65940137
1.31553361 1.22583462 0.99069404 0.65934841
1.31544367 1.22574928 0.99062253 0.65929594
1.31535034 1.22565967 0.99054902 0.65924231
1.31526043 1.22557448 0.99047679 0.65918942
1.31517555 1.22549350 0.99040907 0.65914092
1.31508460 1.22540699 0.99033673 0.65908780
1.31500184 1.22532761 0.99027042 0.65903909
1.31492094 1.22525024 0.99020629 0.65899242
1.31483384 1.22516749 0.99013722 0.65894233
1.31474906 1.22508682 0.99006977 0.65889234
1.31466501 1.22500628 0.99000270 0.65884299
1.31458079 1.22492627 0.98993544 0.65879388
1.31449968 1.22484884 0.98987046 0.65874673
1.31441429 1.22476776 0.98980274 0.65869793
1.31432718 1.22468474 0.98973459 0.65864803
1.31424558 1.22460737 0.98966894 0.65860032
1.31416439 1.22452923 0.98960362 0.65855276
1.31408251 1.22445120 0.98953786 0.65850517
1.31399894 1.22437168 0.98947130 0.65845672
1.31392035 1.22429672 0.98940875 0.65841030
1.31383096 1.22421176 0.98933819 0.65835930
1.31374829 1.22413293 0.98927239 0.65831169
1.31366223 1.22405110 0.98920398 0.65826267
1.31358336 1.22397565 0.98914155 0.65821668
1.31350176 1.22389780 0.98907592 0.65816940
1.31341517 1.22381492 0.98900751 0.65811906
1.31333727 1.22374110 0.98894537 0.65807311
1.31325405 1.22366202 0.98887913 0.65802500
1.31317323 1.22358496 0.98881406 0.65797754
1.31308972 1.22350523 0.98874760 0.65792941
1.31300327 1.22342271 0.98867898 0.65787967
1.31292136 1.22334477 0.98861471 0.65783257
1.31283854 1.22326590 0.98854874 0.65778433
1.31275728 1.22318880 0.98848495 0.65773793
1.31267475 1.22311053 0.98842018 0.65769062
1.31259521 1.22303472 0.98835670 0.65764476
1.31251314 1.22295672 0.98829236 0.65759726
1.31243607 1.22288341 0.98823126 0.65755200
1.31235450 1.22280513 0.98816725 0.65750549
1.31227837 1.22273300 0.98810658 0.65746193
1.31219959 1.22265808 0.98804395 0.65741597
1.31212360 1.22258589 0.98798363 0.65737252
1.31204720 1.22251317 0.98792313 0.65732870
1.31196790 1.22243789 0.98786061 0.65728299
1.31188960 1.22236334 0.98779858 0.65723739
1.31180689 1.22228441 0.98773349 0.65719101
1.31172667 1.22220857 0.98767021 0.65714550
1.31165132 1.22213628 0.98761084 0.65710192
1.31157111 1.22206027 0.98754702 0.65705645
1.31149479 1.22198753 0.98748588 0.65701222
1.31142077 1.22191723 0.98742849 0.65696929
1.31134272 1.22184253 0.98736593 0.65692516
1.31126811 1.22177166 0.98730618 0.65688231
1.31119556 1.22170243 0.98724758 0.65683929
1.31111840 1.22162905 0.98718737 0.65679564
1.31104865 1.22156243 0.98713133 0.65675555
1.31096753 1.22148554 0.98706791 0.65670950
1.31088978 1.22141177 0.98700537 0.65666486
1.31082372 1.22134891 0.98695268 0.65662759
1.31075489 1.22128328 0.98689832 0.65658723
1.31067906 1.22121091 0.98683880 0.65654259
1.31061084 1.22114574 0.98678411 0.65650382
1.31053077 1.22107030 0.98672128 0.65645928
1.31045358 1.22099703 0.98666035 0.65641416
1.31038539 1.22093178 0.98660636 0.65637418
1.31031311 1.22086321 0.98654921 0.65633268
1.31024083 1.22079433 0.98649159 0.65629116
1.31016663 1.22072393 0.98643301 0.65624921
1.31008878 1.22064975 0.98637096 0.65620497
1.31000873 1.22057370 0.98630812 0.65615989
1.30993728 1.22050541 0.98625194 0.65611814
1.30986552 1.22043696 0.98619553 0.65607728
1.30979490 1.22036993 0.98613887 0.65603726
1.30972864 1.22030688 0.98608618 0.65599817
1.30966137 1.22024288 0.98603284 0.65595958
1.30959254 1.22017718 0.98597861 0.65591938
1.30952410 1.22011210 0.98592394 0.65588018
1.30945557 1.22004682 0.98586925 0.65584082
1.30938268 1.21997763 0.98581254 0.65579954
1.30931280 1.21991106 0.98575667 0.65575932
1.30924527 1.21984658 0.98570344 0.65572037
1.30916972 1.21977499 0.98564358 0.65567726
1.30909930 1.21970789 0.98558700 0.65563754
1.30903183 1.21964336 0.98553342 0.65559888
1.30896933 1.21958409 0.98548391 0.65556290
1.30889613 1.21951441 0.98542702 0.65552080
1.30883229 1.21945405 0.98537659 0.65548348
1.30876548 1.21939013 0.98532430 0.65544446
1.30870115 1.21932898 0.98527348 0.65540763
1.30863922 1.21927018 0.98522517 0.65537219
1.30857389 1.21920741 0.98517325 0.65533388
1.30851082 1.21914716 0.98512367 0.65529834
1.30844589 1.21908553 0.98507172 0.65526159
1.30838391 1.21902679 0.98502162 0.65522591
1.30832049 1.21896648 0.98497140 0.65518865
1.30825298 1.21890284 0.98491749 0.65515033
1.30819069 1.21884322 0.98486768 0.65511448
1.30812205 1.21877806 0.98481452 0.65507553
1.30806141 1.21871985 0.98476631 0.65504090
1.30799699 1.21865832 0.98471557 0.65500356
1.30793483 1.21859876 0.98466716 0.65496839
1.30786544 1.21853332 0.98461288 0.65492903
1.30780480 1.21847583 0.98456435 0.65489494
1.30774014 1.21841430 0.98451291 0.65485743
1.30768456 1.21836125 0.98446904 0.65482415
1.30762096 1.21830082 0.98441905 0.65478779
1.30755644 1.21823994 0.98436812 0.65475034
1.30749723 1.21818358 0.98432090 0.65471715
1.30743125 1.21812096 0.98426907 0.65468002
1.30736881 1.21806150 0.98421904 0.65464484
1.30731278 1.21800795 0.98417428 0.65461203
1.30724948 1.21794792 0.98412489 0.65457633
1.30718522 1.21788686 0.98407494 0.65453963
1.30711741 1.21782267 0.98402109 0.65450177
1.30705847 1.21776638 0.98397459 0.65446870
1.30699970 1.21771025 0.98392827 0.65443510
1.30693135 1.21764528 0.98387433 0.65439633
1.30686762 1.21758491 0.98382432 0.65435999
1.30680966 1.21752954 0.98377836 0.65432631
1.30675393 1.21747674 0.98373358 0.65429398
1.30669842 1.21742390 0.98368971 0.65426129
1.30664099 1.21736920 0.98364394 0.65422752
1.30658137 1.21731214 0.98359684 0.65419413
1.30652194 1.21725571 0.98354997 0.65416008
1.30646007 1.21719681 0.98350157 0.65412486
1.30640301 1.21714245 0.98345640 0.65409274
1.30634164 1.21708428 0.98340768 0.65405788
1.30628259 1.21702815 0.98336173 0.65402444
1.30622805 1.21697643 0.98331788 0.65399385
1.30616700 1.21691864 0.98327032 0.65395793
1.30610751 1.21686212 0.98322322 0.65392381
1.30605053 1.21680780 0.98317826 0.65389206
1.30600122 1.21676044 0.98313914 0.65386262
1.30593839 1.21670073 0.98308992 0.65382731
1.30587545 1.21664092 0.98304028 0.65379154
1.30582209 1.21659037 0.98299725 0.65376108
1.30576335 1.21653452 0.98295078 0.65372786
1.30571092 1.21648470 0.98290873 0.65369741
1.30565655 1.21643253 0.98286511 0.65366580
1.30559695 1.21637572 0.98281836 0.65363177
1.30554267 1.21632424 0.98277583 0.65360102
1.30548364 1.21626805 0.98272913 0.65356744
1.30542799 1.21621554 0.98268568 0.65353590
1.30537080 1.21616118 0.98264061 0.65350375
1.30531320 1.21610618 0.98259514 0.65347126
1.30525940 1.21605518 0.98255278 0.65344099
1.30520373 1.21600217 0.98250902 0.65340906
1.30514949 1.21595058 0.98246639 0.65337799
1.30509486 1.21589821 0.98242354 0.65334660
1.30503769 1.21584406 0.98237844 0.65331461
1.30498158 1.21579101 0.98233399 0.65328272
1.30493050 1.21574260 0.98229484 0.65325321
1.30488058 1.21569482 0.98225548 0.65322535
1.30482384 1.21564064 0.98221057 0.65319311
1.30477262 1.21559241 0.98217028 0.65316412
1.30472362 1.21554543 0.98213109 0.65313532
1.30467169 1.21549594 0.98208993 0.65310599
1.30461345 1.21544101 0.98204314 0.65307350
1.30456026 1.21539020 0.98200167 0.65304348
1.30450725 1.21533976 0.98195987 0.65301350
1.30445665 1.21529163 0.98191992 0.65298417
1.30440508 1.21524262 0.98187918 0.65295425
1.30434932 1.21518935 0.98183493 0.65292246
1.30429806 1.21514055 0.98179473 0.65289308
1.30424944 1.21509444 0.98175640 0.65286542
1.30419984 1.21504702 0.98171693 0.65283732
1.30414231 1.21499229 0.98167160 0.65280435
1.30409093 1.21494339 0.98163079 0.65277468
1.30403832 1.21489333 0.98158967 0.65274531
1.30398959 1.21484740 0.98155080 0.65271716
1.30393792 1.21479818 0.98151067 0.65268801
1.30388978 1.21475251 0.98147277 0.65266040
1.30383733 1.21470295 0.98143172 0.65263022
1.30378920 1.21465694 0.98139387 0.65260292
1.30373917 1.21460946 0.98135430 0.65257470
1.30368874 1.21456163 0.98131417 0.65254538
1.30363875 1.21451386 0.98127433 0.65251670
1.30358701 1.21446457 0.98123394 0.65248743
1.30353888 1.21441916 0.98119573 0.65245977
1.30349150 1.21437435 0.98115794 0.65243297
1.30344624 1.21433109 0.98112216 0.65240676
1.30339491 1.21428252 0.98108138 0.65237733
1.30334525 1.21423560 0.98104277 0.65234878
1.30329085 1.21418397 0.98100017 0.65231873
1.30323952 1.21413478 0.98095928 0.65228970
1.30319030 1.21408826 0.98091996 0.65226135
1.30314134 1.21404173 0.98088159 0.65223321
1.30308950 1.21399235 0.98084116 0.65220402
1.30303794 1.21394338 0.98080081 0.65217528
1.30299133 1.21389923 0.98076439 0.65214825
1.30294808 1.21385800 0.98072963 0.65212388
1.30289890 1.21381144 0.98069068 0.65209558
1.30284681 1.21376222 0.98064987 0.65206645
1.30279770 1.21371546 0.98061107 0.65203912
1.30274882 1.21366876 0.98057241 0.65201088
1.30270446 1.21362666 0.98053775 0.65198604
1.30265807 1.21358256 0.98050113 0.65196030
1.30261583 1.21354205 0.98046778 0.65193571
1.30256673 1.21349560 0.98042923 0.65190805
1.30252396 1.21345493 0.98039550 0.65188310
1.30247547 1.21340871 0.98035654 0.65185534
1.30243024 1.21336558 0.98032061 0.65182965
1.30239346 1.21333013 0.98029101 0.65180813
1.30234581 1.21328505 0.98025328 0.65178121
1.30229756 1.21323924 0.98021570 0.65175403
1.30224885 1.21319306 0.98017697 0.65172642
1.30220117 1.21314760 0.98013932 0.65170001
1.30215376 1.21310266 0.98010174 0.65167225
1.30210589 1.21305721 0.98006445 0.65164564
1.30205755 1.21301135 0.98002645 0.65161843
1.30201057 1.21296709 0.97998981 0.65159223
1.30196349 1.21292241 0.97995262 0.65156553
1.30191701 1.21287823 0.97991579 0.65153981
1.30187032 1.21283391 0.97987964 0.65151248
1.30182223 1.21278824 0.97984127 0.65148590
1.30177389 1.21274240 0.97980285 0.65145898
1.30173177 1.21270262 0.97976958 0.65143431
1.30168396 1.21265702 0.97973206 0.65140765
1.30163930 1.21261448 0.97969674 0.65138268
1.30159846 1.21257558 0.97966411 0.65135954
1.30154978 1.21252949 0.97962628 0.65133161
1.30150911 1.21249104 0.97959390 0.65130789
1.30146328 1.21244729 0.97955772 0.65128288
1.30142026 1.21240660 0.97952370 0.65125769
1.30137548 1.21236388 0.97948830 0.65123223
1.30133895 1.21232907 0.97945947 0.65121081
1.30129964 1.21229170 0.97942808 0.65118842
1.30125652 1.21225077 0.97939446 0.65116387
1.30121514 1.21221103 0.97936230 0.65113977
1.30117191 1.21217011 0.97932825 0.65111556
1.30112849 1.21212891 0.97929346 0.65109102
1.30108615 1.21208827 0.97926051 0.65106681
1.30103908 1.21204375 0.97922366 0.65103968
1.30099410 1.21200092 0.97918825 0.65101475
1.30095170 1.21196049 0.97915424 0.65099091
1.30091121 1.21192197 0.97912263 0.65096820
1.30087070 1.21188382 0.97909108 0.65094481
1.30083168 1.21184693 0.97906017 0.65092323
1.30079167 1.21180888 0.97902839 0.65090050
1.30075469 1.21177326 0.97899888 0.65087974
1.30071183 1.21173297 0.97896520 0.65085569
1.30066791 1.21169094 0.97893097 0.65083018
1.30062529 1.21165053 0.97889713 0.65080597
1.30058323 1.21161070 0.97886379 0.65078238
1.30053875 1.21156885 0.97882859 0.65075791
1.30049820 1.21153023 0.97879622 0.65073514
1.30045284 1.21148710 0.97876109 0.65071021
1.30040991 1.21144665 0.97872670 0.65068611
1.30036585 1.21140456 0.97869236 0.65066198
1.30032244 1.21136361 0.97865791 0.65063824
1.30027783 1.21132149 0.97862297 0.65061309
1.30023398 1.21127964 0.97858822 0.65058863
1.30019399 1.21124141 0.97855660 0.65056542
1.30015415 1.21120366 0.97852456 0.65054262
1.30011309 1.21116459 0.97849230 0.65051945
1.30007438 1.21112774 0.97846269 0.65049732
1.30003161 1.21108722 0.97842936 0.65047359
1.29998898 1.21104674 0.97839557 0.65044968
1.29995568 1.21101459 0.97836861 0.65043009
1.29991262 1.21097358 0.97833493 0.65040621
1.29987541 1.21093828 0.97830618 0.65038432
1.29983572 1.21090068 0.97827489 0.65036217
1.29979704 1.21086439 0.97824495 0.65034044
1.29975679 1.21082609 0.97821334 0.65031797
1.29971726 1.21078851 0.97818173 0.65029576
1.29967994 1.21075319 0.97815269 0.65027431
1.29964290 1.21071779 0.97812340 0.65025412
1.29960281 1.21067987 0.97809164 0.65023142
1.29956289 1.21064207 0.97806047 0.65020884
1.29952311 1.21060464 0.97802967 0.65018685
1.29948779 1.21057094 0.97800171 0.65016605
1.29944439 1.21052988 0.97796706 0.65014235
1.29940517 1.21049283 0.97793662 0.65012049
1.29936188 1.21045203 0.97790284 0.65009692
1.29932124 1.21041299 0.97787061 0.65007349
1.29928167 1.21037558 0.97783957 0.65005070
1.29924209 1.21033827 0.97780845 0.65002862
1.29920315 1.21030141 0.97777764 0.65000668
1.29916857 1.21026819 0.97775039 0.64998712
1.29912468 1.21022688 0.97771685 0.64996276
1.29908341 1.21018767 0.97768391 0.64993975
1.29904677 1.21015252 0.97765513 0.64991833
1.29900879 1.21011655 0.97762492 0.64989652
1.29897031 1.21008003 0.97759509 0.64987471
1.29892901 1.21004076 0.97756283 0.64985121
1.29889213 1.21000609 0.97753408 0.64983052
1.29885304 1.20996897 0.97750365 0.64980889
1.29881567 1.20993382 0.97747431 0.64978789
1.29878233 1.20990231 0.97744843 0.64976916
1.29874551 1.20986759 0.97741928 0.64974772
1.29870605 1.20982986 0.97738738 0.64972619
1.29866409 1.20979037 0.97735479 0.64970308
1.29862560 1.20975312 0.97732468 0.64968140
1.29858699 1.20971661 0.97729431 0.64965917
1.29854685 1.20967879 0.97726349 0.64963678
1.29851647 1.20965005 0.97723923 0.64961975
1.29848157 1.20961665 0.97721175 0.64959952
1.29844706 1.20958379 0.97718450 0.64957919
1.29841019 1.20954878 0.97715536 0.64955839
1.29836980 1.20951071 0.97712371 0.64953601
1.29833066 1.20947357 0.97709249 0.64951418
1.29829481 1.20943925 0.97706366 0.64949445
1.29825699 1.20940321 0.97703401 0.64947323
1.29822270 1.20937065 0.97700713 0.64945431
1.29818804 1.20933799 0.97697993 0.64943453
1.29815183 1.20930383 0.97695155 0.64941417
1.29811895 1.20927291 0.97692542 0.64939493
1.29808599 1.20924112 0.97689984 0.64937638
1.29805040 1.20920705 0.97687156 0.64935678
1.29801563 1.20917407 0.97684466 0.64933789
1.29798261 1.20914288 0.97681863 0.64931941
1.29794533 1.20910779 0.97678935 0.64929838
1.29790776 1.20907192 0.97675969 0.64927728
1.29787653 1.20904227 0.97673506 0.64925915
1.29784178 1.20900908 0.97670772 0.64923933
1.29780580 1.20897507 0.97667946 0.64921888
1.29776933 1.20894050 0.97665025 0.64919849
1.29772985 1.20890317 0.97661983 0.64917662
1.29768969 1.20886531 0.97658806 0.64915483
1.29765514 1.20883256 0.97656145 0.64913558
1.29761927 1.20879836 0.97653337 0.64911571
1.29757572 1.20875728 0.97649899 0.64909141
1.29754528 1.20872817 0.97647494 0.64907452
1.29751049 1.20869507 0.97644728 0.64905502
1.29747421 1.20866071 0.97641858 0.64903470
1.29743337 1.20862227 0.97638656 0.64901125
1.29740453 1.20859472 0.97636357 0.64899475
1.29737125 1.20856294 0.97633771 0.64897662
1.29733587 1.20852934 0.97630959 0.64895714
1.29729912 1.20849459 0.97628160 0.64893650
1.29726515 1.20846239 0.97625433 0.64891754
1.29723425 1.20843345 0.97623041 0.64889982
1.29720085 1.20840178 0.97620379 0.64888093
1.29716438 1.20836723 0.97617510 0.64886099
1.29713179 1.20833607 0.97614946 0.64884226
1.29709793 1.20830400 0.97612416 0.64882416
1.29706166 1.20826983 0.97609443 0.64880369
1.29702561 1.20823573 0.97606670 0.64878362
1.29698561 1.20819783 0.97603561 0.64876133
1.29695191 1.20816580 0.97600885 0.64874208
1.29691355 1.20812972 0.97597867 0.64872044
1.29688300 1.20810061 0.97595441 0.64870279
1.29684488 1.20806491 0.97592523 0.64868159
1.29681193 1.20803315 0.97589955 0.64866268
1.29677561 1.20799888 0.97587088 0.64864248
1.29674129 1.20796642 0.97584391 0.64862329
1.29671274 1.20793931 0.97582169 0.64860715
1.29667898 1.20790728 0.97579573 0.64858793
1.29664418 1.20787441 0.97576804 0.64856903
1.29661592 1.20784726 0.97574570 0.64855287
1.29658336 1.20781632 0.97571938 0.64853494
1.29655171 1.20778653 0.97569441 0.64851706
1.29651578 1.20775262 0.97566652 0.64849660
1.29648210 1.20772071 0.97563970 0.64847767
1.29644747 1.20768796 0.97561300 0.64845793
1.29641373 1.20765626 0.97558655 0.64843959
1.29638250 1.20762607 0.97556181 0.64842163
1.29634656 1.20759206 0.97553428 0.64840176
1.29632187 1.20756848 0.97551461 0.64838781
1.29629097 1.20753931 0.97548992 0.64836921
1.29625808 1.20750819 0.97546439 0.64835092
1.29622022 1.20747245 0.97543470 0.64833022
1.29618720 1.20744145 0.97540859 0.64831188
1.29615645 1.20741239 0.97538445 0.64829387
1.29612458 1.20738207 0.97535958 0.64827614
1.29609001 1.20734922 0.97533237 0.64825673
1.29605399 1.20731531 0.97530423 0.64823662
1.29601999 1.20728278 0.97527814 0.64821804
1.29599121 1.20725569 0.97525512 0.64820205
1.29595909 1.20722527 0.97523009 0.64818326
1.29592532 1.20719332 0.97520367 0.64816489
1.29589115 1.20716088 0.97517726 0.64814624
1.29585870 1.20713017 0.97515111 0.64812804
1.29583120 1.20710444 0.97512919 0.64811210
1.29579995 1.20707464 0.97510456 0.64809481
1.29576533 1.20704201 0.97507720 0.64807539
1.29573701 1.20701491 0.97505512 0.64805916
1.29570401 1.20698372 0.97502888 0.64804090
1.29567641 1.20695752 0.97500739 0.64802494
1.29564505 1.20692795 0.97498285 0.64800787
1.29561315 1.20689781 0.97495802 0.64799019
1.29558091 1.20686727 0.97493233 0.64797170
1.29555230 1.20684040 0.97491043 0.64795598
1.29552306 1.20681228 0.97488760 0.64793952
1.29549317 1.20678419 0.97486414 0.64792308
1.29546784 1.20676018 0.97484420 0.64790854
1.29543837 1.20673232 0.97482122 0.64789237
1.29540632 1.20670177 0.97479581 0.64787398
1.29537266 1.20666957 0.97476914 0.64785578
1.29534497 1.20664340 0.97474767 0.64783990
1.29531573 1.20661580 0.97472438 0.64782353
1.29528817 1.20658954 0.97470275 0.64780854
1.29525742 1.20656068 0.97467865 0.64779038
1.29522467 1.20652998 0.97465248 0.64777185
1.29519887 1.20650568 0.97463216 0.64775669
1.29516918 1.20647773 0.97460913 0.64774002
1.29513440 1.20644454 0.97458234 0.64772205
1.29510489 1.20641663 0.97455923 0.64770549
1.29507266 1.20638607 0.97453373 0.64768723
1.29504422 1.20635879 0.97451182 0.64767147
1.29501784 1.20633365 0.97449122 0.64765638
1.29499158 1.20630868 0.97447034 0.64764219
1.29496405 1.20628296 0.97444874 0.64762666
1.29493570 1.20625575 0.97442638 0.64761026
1.29490422 1.20622621 0.97440150 0.64759209
1.29487469 1.20619804 0.97437816 0.64757569
1.29484915 1.20617392 0.97435831 0.64756110
1.29481808 1.20614466 0.97433362 0.64754429
1.29478845 1.20611628 0.97431035 0.64752728
1.29476137 1.20609079 0.97428933 0.64751179
1.29473246 1.20606380 0.97426640 0.64749584
1.29470043 1.20603343 0.97424101 0.64747880
1.29467274 1.20600727 0.97421949 0.64746282
1.29464402 1.20597948 0.97419646 0.64744616
1.29461431 1.20595126 0.97417312 0.64742984
1.29458678 1.20592509 0.97415164 0.64741464
1.29455530 1.20589542 0.97412750 0.64739757
1.29452304 1.20586486 0.97410214 0.64737929
1.29449453 1.20583793 0.97407955 0.64736318
1.29446480 1.20580944 0.97405601 0.64734647
1.29444096 1.20578710 0.97403710 0.64733280
1.29441472 1.20576204 0.97401685 0.64731849
1.29438900 1.20573786 0.97399672 0.64730429
1.29436186 1.20571217 0.97397532 0.64728895
1.29433441 1.20568600 0.97395383 0.64727354
1.29430989 1.20566290 0.97393437 0.64725972
1.29428713 1.20564136 0.97391652 0.64724682
1.29425824 1.20561434 0.97389392 0.64723105
1.29423261 1.20558954 0.97387399 0.64721663
1.29420257 1.20556108 0.97385068 0.64719962
1.29417563 1.20553561 0.97382929 0.64718405
1.29415067 1.20551161 0.97380956 0.64717043
1.29412609 1.20548821 0.97379027 0.64715629
1.29409396 1.20545803 0.97376553 0.64713881
1.29407034 1.20543576 0.97374722 0.64712515
1.29404158 1.20540879 0.97372464 0.64710933
1.29401475 1.20538323 0.97370332 0.64709425
1.29398862 1.20535821 0.97368256 0.64708015
1.29396120 1.20533224 0.97366116 0.64706467
1.29393453 1.20530701 0.97364040 0.64705032
1.29390284 1.20527708 0.97361579 0.64703276
1.29387299 1.20524884 0.97359261 0.64701625
1.29384500 1.20522242 0.97357078 0.64700086
1.29381709 1.20519619 0.97354872 0.64698569
1.29379038 1.20517073 0.97352752 0.64697088
1.29376997 1.20515109 0.97351138 0.64695841
1.29374130 1.20512368 0.97348924 0.64694248
1.29371253 1.20509674 0.97346713 0.64692701
1.29368818 1.20507355 0.97344794 0.64691379
1.29366137 1.20504797 0.97342698 0.64689939
1.29364080 1.20502860 0.97341071 0.64688668
1.29361131 1.20500068 0.97338744 0.64687006
1.29358687 1.20497766 0.97336770 0.64685622
1.29356197 1.20495370 0.97334865 0.64684249
1.29353806 1.20493125 0.97332990 0.64682945
1.29351588 1.20490999 0.97331184 0.64681645
1.29348948 1.20488508 0.97329098 0.64680161
1.29346618 1.20486307 0.97327277 0.64678827
1.29344330 1.20484123 0.97325509 0.64677563
1.29341902 1.20481828 0.97323648 0.64676211
1.29339530 1.20479581 0.97321763 0.64674886
1.29336876 1.20477070 0.97319679 0.64673345
1.29333913 1.20474254 0.97317370 0.64671690
1.29331349 1.20471840 0.97315331 0.64670209
1.29328703 1.20469329 0.97313264 0.64668747
1.29325952 1.20466718 0.97311107 0.64667238
1.29323211 1.20464128 0.97308956 0.64665713
1.29320982 1.20462034 0.97307196 0.64664464
1.29318394 1.20459593 0.97305221 0.64663009
1.29315809 1.20457145 0.97303222 0.64661627
1.29312762 1.20454253 0.97300781 0.64659966
1.29309898 1.20451549 0.97298527 0.64658397
1.29306894 1.20448709 0.97296210 0.64656784
1.29304729 1.20446650 0.97294529 0.64655469
1.29302137 1.20444208 0.97292479 0.64654073
1.29299596 1.20441824 0.97290510 0.64652628
1.29297532 1.20439821 0.97288858 0.64651443
1.29294622 1.20437081 0.97286560 0.64649843
1.29292351 1.20434927 0.97284802 0.64648543
1.29289720 1.20432414 0.97282735 0.64647051
1.29287331 1.20430197 0.97280956 0.64645769
1.29284487 1.20427487 0.97278716 0.64644196
1.29282110 1.20425232 0.97276786 0.64642797
1.29278901 1.20422201 0.97274320 0.64641044
1.29276808 1.20420242 0.97272650 0.64639883
1.29273830 1.20417427 0.97270281 0.64638177
1.29271370 1.20415095 0.97268331 0.64636885
1.29268951 1.20412803 0.97266416 0.64635491
1.29266803 1.20410753 0.97264725 0.64634345
1.29264852 1.20408918 0.97263171 0.64633221
1.29262209 1.20406390 0.97261104 0.64631780
1.29260264 1.20404548 0.97259507 0.64630702
1.29257472 1.20401920 0.97257369 0.64629206
1.29255313 1.20399867 0.97255635 0.64627938
1.29252823 1.20397539 0.97253757 0.64626551
1.29250440 1.20395270 0.97251840 0.64625183
1.29247879 1.20392825 0.97249839 0.64623788
1.29245095 1.20390215 0.97247700 0.64622250
1.29242973 1.20388222 0.97245991 0.64621059
1.29240730 1.20386110 0.97244283 0.64619871
1.29238229 1.20383712 0.97242317 0.64618426
1.29235949 1.20381575 0.97240499 0.64617133
1.29234020 1.20379752 0.97238985 0.64616012
1.29231576 1.20377445 0.97237061 0.64614661
1.29229108 1.20375093 0.97235096 0.64613304
1.29226529 1.20372645 0.97233070 0.64611828
1.29224485 1.20370725 0.97231463 0.64610684
1.29222395 1.20368704 0.97229826 0.64609506
1.29220065 1.20366516 0.97228015 0.64608184
1.29217625 1.20364200 0.97226111 0.64606781
1.29214850 1.20361585 0.97223967 0.64605256
1.29212433 1.20359300 0.97222032 0.64603943
1.29210382 1.20357400 0.97220423 0.64602794
1.29208551 1.20355635 0.97218978 0.64601683
1.29206633 1.20353814 0.97217462 0.64600598
1.29204612 1.20351872 0.97215885 0.64599472
1.29202316 1.20349699 0.97214141 0.64598280
1.29200138 1.20347642 0.97212437 0.64596999
1.29198076 1.20345709 0.97210819 0.64595826
1.29195709 1.20343433 0.97208953 0.64594472
1.29193505 1.20341342 0.97207240 0.64593246
1.29191361 1.20339319 0.97205558 0.64592046
1.29189230 1.20337294 0.97203887 0.64590908
1.29186880 1.20335071 0.97202064 0.64589576
1.29184464 1.20332780 0.97200147 0.64588278
1.29182086 1.20330566 0.97198292 0.64587005
1.29179899 1.20328508 0.97196519 0.64585802
1.29177665 1.20326366 0.97194764 0.64584571
1.29175297 1.20324147 0.97193001 0.64583293
1.29172921 1.20321889 0.97191132 0.64582003
1.29170647 1.20319733 0.97189366 0.64580688
1.29168942 1.20318114 0.97188000 0.64579716
1.29166756 1.20316043 0.97186272 0.64578476
1.29163979 1.20313449 0.97184113 0.64576960
1.29161984 1.20311528 0.97182492 0.64575887
1.29159844 1.20309503 0.97180795 0.64574628
1.29157558 1.20307324 0.97179024 0.64573377
1.29155607 1.20305468 0.97177543 0.64572291
1.29153373 1.20303364 0.97175768 0.64571020
1.29150597 1.20300753 0.97173636 0.64569523
1.29148392 1.20298666 0.97171917 0.64568253
1.29146563 1.20296930 0.97170481 0.64567142
1.29144158 1.20294629 0.97168602 0.64565790
1.29141757 1.20292407 0.97166734 0.64564432
1.29139364 1.20290099 0.97164887 0.64563145
1.29137161 1.20288033 0.97163191 0.64561951
1.29134763 1.20285785 0.97161351 0.64560616
1.29132642 1.20283748 0.97159674 0.64559469
1.29130893 1.20282096 0.97158296 0.64558481
1.29128631 1.20279945 0.97156498 0.64557195
1.29126681 1.20278110 0.97154975 0.64556116
1.29124591 1.20276138 0.97153303 0.64554953
1.29121702 1.20273397 0.97151065 0.64553449
1.29119536 1.20271333 0.97149392 0.64552274
1.29117001 1.20268942 0.97147429 0.64550886
1.29114867 1.20266912 0.97145718 0.64549652
1.29112404 1.20264568 0.97143780 0.64548244
1.29109980 1.20262308 0.97141964 0.64546937
1.29107958 1.20260412 0.97140311 0.64545851
1.29105600 1.20258190 0.97138501 0.64544544
1.29103662 1.20256342 0.97136947 0.64543483
1.29101649 1.20254421 0.97135316 0.64542288
1.29099483 1.20252349 0.97133631 0.64541053
1.29097652 1.20250629 0.97132165 0.64540034
1.29095272 1.20248398 0.97130323 0.64538759
1.29093269 1.20246472 0.97128753 0.64537708
1.29091290 1.20244597 0.97127245 0.64536648
1.29088898 1.20242350 0.97125373 0.64535308
1.29086984 1.20240554 0.97123884 0.64534189
1.29085005 1.20238657 0.97122334 0.64533117
1.29082423 1.20236238 0.97120370 0.64531688
1.29080716 1.20234607 0.97119019 0.64530731
1.29078358 1.20232387 0.97117237 0.64529396
1.29076603 1.20230747 0.97115865 0.64528404
1.29074896 1.20229119 0.97114538 0.64527393
1.29072379 1.20226743 0.97112565 0.64526060
1.29070172 1.20224640 0.97110868 0.64524858
1.29068178 1.20222767 0.97109316 0.64523677
1.29065946 1.20220670 0.97107577 0.64522505
1.29063951 1.20218760 0.97106028 0.64521390
1.29061723 1.20216662 0.97104287 0.64520198
1.29059664 1.20214718 0.97102628 0.64519027
1.29057864 1.20212993 0.97101268 0.64518002
1.29056132 1.20211344 0.97099907 0.64516947
1.29054234 1.20209531 0.97098423 0.64515857
1.29052268 1.20207673 0.97096846 0.64514729
1.29050728 1.20206235 0.97095630 0.64513802
1.29048564 1.20204193 0.97093923 0.64512598
1.29046182 1.20201951 0.97092073 0.64511290
1.29044015 1.20199924 0.97090426 0.64510137
1.29041717 1.20197736 0.97088587 0.64508941
1.29039527 1.20195667 0.97086853 0.64507679
1.29037537 1.20193750 0.97085241 0.64506531
1.29035109 1.20191436 0.97083401 0.64505206
1.29032972 1.20189426 0.97081728 0.64504012
1.29030277 1.20186896 0.97079665 0.64502506
1.29027966 1.20184717 0.97077891 0.64501258
1.29026024 1.20182898 0.97076357 0.64500201
1.29023455 1.20180451 0.97074363 0.64498841
1.29021418 1.20178519 0.97072749 0.64497688
1.29019677 1.20176846 0.97071385 0.64496681
1.29017741 1.20175051 0.97069845 0.64495567
1.29015900 1.20173261 0.97068407 0.64494490
1.29014200 1.20171672 0.97067065 0.64493559
1.29012188 1.20169757 0.97065470 0.64492490
1.29010460 1.20168137 0.97064079 0.64491459
1.29008274 1.20166093 0.97062379 0.64490310
1.29006476 1.20164395 0.97061015 0.64489300
1.29004673 1.20162691 0.97059615 0.64488253
1.29002620 1.20160771 0.97058014 0.64487146
1.29000710 1.20158944 0.97056501 0.64486084
1.28999014 1.20157315 0.97055135 0.64485140
1.28996918 1.20155332 0.97053469 0.64483973
1.28995086 1.20153595 0.97052011 0.64482997
1.28993405 1.20152005 0.97050745 0.64482059
1.28992064 1.20150730 0.97049625 0.64481234
1.28989968 1.20148760 0.97047992 0.64480093
