# Supplementary material for: A time-dependent diffusion MRI signature of axon caliber variations and beading
Source: Commun Biol. 2020 Jul 7;3:354. doi: 10.1038/s42003-020-1050-x (PMC7341838; doi:10.1038/s42003-020-1050-x)
Supplement: Supplementary file 3 — Supplementary Data [file 42003_2020_1050_MOESM3_ESM.zip › Supplementary_Data/Fig_2/Fig_2f_kurtosis.txt]

-1.08710004 -1.08704318 -1.08515847 -1.08080972
0.13901292 0.14621353 0.22035860 0.35640112
0.12899704 0.13829126 0.25375965 0.49585198
0.12709779 0.13769651 0.28153417 0.61192747
0.12939190 0.14091269 0.30544962 0.70864132
0.13414698 0.14638309 0.32681771 0.79039276
0.14042578 0.15320040 0.34621120 0.86034858
0.14767942 0.16087024 0.36407636 0.92106201
0.15547590 0.16904486 0.38071474 0.97459962
0.16357088 0.17741280 0.39621420 1.02212601
0.17178097 0.18585657 0.41077061 1.06471542
0.18023681 0.19453142 0.42473118 1.10348972
0.18858700 0.20304702 0.43790794 1.13877756
0.19689800 0.21151025 0.45052259 1.17123924
0.20502291 0.21976305 0.46246955 1.20114865
0.21314264 0.22800735 0.47400579 1.22908174
0.22100781 0.23597871 0.48502614 1.25512988
0.22863902 0.24370578 0.49551892 1.27940117
0.23599638 0.25114681 0.50549000 1.30199728
0.24310668 0.25832943 0.51501140 1.32325598
0.25018645 0.26545850 0.52434160 1.34350851
0.25699233 0.27232198 0.53322859 1.36253674
0.26340327 0.27878557 0.54155513 1.38041766
0.26966647 0.28509153 0.54962274 1.39740001
0.27581435 0.29128066 0.55747005 1.41364429
0.28180213 0.29729749 0.56507955 1.42914538
0.28750510 0.30303462 0.57226693 1.44378754
0.29296387 0.30851707 0.57916422 1.45768367
0.29833963 0.31391483 0.58589258 1.47102639
0.30341600 0.31901305 0.59225976 1.48367307
0.30837621 0.32398667 0.59843319 1.49585109
0.31324945 0.32887289 0.60448694 1.50761254
0.31797101 0.33361276 0.61030684 1.51889208
0.32259527 0.33824069 0.61599760 1.52983133
0.32693484 0.34258995 0.62133696 1.54011194
0.33115575 0.34682167 0.62653909 1.55000174
0.33530758 0.35096853 0.63161198 1.55964595
0.33925149 0.35490816 0.63646259 1.56882815
0.34305696 0.35871442 0.64112940 1.57767075
0.34677907 0.36243123 0.64565157 1.58619946
0.35044205 0.36608818 0.65009863 1.59450433
0.35392411 0.36957051 0.65433951 1.60245593
0.35726842 0.37290617 0.65840555 1.61011072
0.36047658 0.37611021 0.66233238 1.61742654
0.36355220 0.37918133 0.66606963 1.62446546
0.36657782 0.38219863 0.66973660 1.63133875
0.36946978 0.38508600 0.67327545 1.63790194
0.37226006 0.38787223 0.67665086 1.64424082
0.37499108 0.39058884 0.67995766 1.65041359
0.37775106 0.39334649 0.68329678 1.65651894
0.38035184 0.39593654 0.68647124 1.66233399
0.38288421 0.39846049 0.68953536 1.66802003
0.38536695 0.40093752 0.69254409 1.67354281
0.38769909 0.40325621 0.69536577 1.67877017
0.38993749 0.40548110 0.69807257 1.68379616
0.39216476 0.40769149 0.70076675 1.68876314
0.39426251 0.40977539 0.70329653 1.69348773
0.39637138 0.41187074 0.70584389 1.69816857
0.39828951 0.41377825 0.70820028 1.70258423
0.40018852 0.41566412 0.71048533 1.70688550
0.40214709 0.41760769 0.71284784 1.71121158
0.40392603 0.41937805 0.71501014 1.71522791
0.40562445 0.42106351 0.71708027 1.71911002
0.40733088 0.42275850 0.71914942 1.72296256
0.40900198 0.42441690 0.72117685 1.72669983
0.41060504 0.42600623 0.72313057 1.73030595
0.41216408 0.42755955 0.72503472 1.73380930
0.41364369 0.42902301 0.72684381 1.73718616
0.41505263 0.43041885 0.72856261 1.74041625
0.41644057 0.43178749 0.73024854 1.74365188
0.41780544 0.43313828 0.73191449 1.74676010
0.41911588 0.43443808 0.73350900 1.74977462
0.42040217 0.43571182 0.73508444 1.75275456
0.42169783 0.43699342 0.73666520 1.75570510
0.42287369 0.43815768 0.73810185 1.75844979
0.42409392 0.43936045 0.73960430 1.76124138
0.42513919 0.44039657 0.74089012 1.76377851
0.42623391 0.44147658 0.74221978 1.76633595
0.42725910 0.44248765 0.74349226 1.76876490
0.42832731 0.44354543 0.74479958 1.77122926
0.42931062 0.44451284 0.74600677 1.77354415
0.43024797 0.44543572 0.74716033 1.77578586
0.43117480 0.44634877 0.74830758 1.77800172
0.43205894 0.44722206 0.74939898 1.78012095
0.43296273 0.44810584 0.75051777 1.78225630
0.43381282 0.44894817 0.75158035 1.78428379
0.43463240 0.44975822 0.75257528 1.78626801
0.43540877 0.45051950 0.75355112 1.78817325
0.43615316 0.45124509 0.75448412 1.79002570
0.43689739 0.45197872 0.75541560 1.79187539
0.43756449 0.45263238 0.75625730 1.79357516
0.43820067 0.45325575 0.75707173 1.79524232
0.43882957 0.45387035 0.75787468 1.79691177
0.43944981 0.45447903 0.75866794 1.79848570
0.44006140 0.45508052 0.75944415 1.80011119
0.44062185 0.45563197 0.76016607 1.80158399
0.44121479 0.45621091 0.76091299 1.80312006
0.44174549 0.45672637 0.76160099 1.80449954
0.44238630 0.45735818 0.76239948 1.80607241
0.44293071 0.45789226 0.76308808 1.80749819
0.44346408 0.45841145 0.76377470 1.80887612
0.44388399 0.45882322 0.76432618 1.81008851
0.44435043 0.45927047 0.76492320 1.81138253
0.44478459 0.45969254 0.76548744 1.81259878
0.44516747 0.46006324 0.76599639 1.81374386
0.44563624 0.46052351 0.76659231 1.81497767
0.44601244 0.46088567 0.76708395 1.81607338
0.44641549 0.46128066 0.76760149 1.81719681
0.44677551 0.46162751 0.76807403 1.81825503
0.44709124 0.46193322 0.76850435 1.81924180
0.44742404 0.46225565 0.76895267 1.82023299
0.44777276 0.46259182 0.76941322 1.82123535
0.44804167 0.46285317 0.76978585 1.82214134
0.44830658 0.46310504 0.77016337 1.82302774
0.44862348 0.46341119 0.77059640 1.82394952
0.44894181 0.46371918 0.77102650 1.82487685
0.44923869 0.46400262 0.77142424 1.82577199
0.44952923 0.46428084 0.77180705 1.82666421
0.44975947 0.46449935 0.77214312 1.82742062
0.44997436 0.46470674 0.77245111 1.82818487
0.45021032 0.46493660 0.77277533 1.82898331
0.45040826 0.46512313 0.77305864 1.82970135
0.45057135 0.46528342 0.77331443 1.83036906
0.45077408 0.46547429 0.77360772 1.83106467
0.45092654 0.46561384 0.77385234 1.83169614
0.45113425 0.46580872 0.77414473 1.83241622
0.45131128 0.46597926 0.77440129 1.83308254
0.45146438 0.46611957 0.77464314 1.83369499
0.45162144 0.46626884 0.77488802 1.83430760
0.45174114 0.46637744 0.77509287 1.83488070
0.45189061 0.46652033 0.77532176 1.83546036
0.45199104 0.46661257 0.77548979 1.83599560
0.45210465 0.46671614 0.77567418 1.83653748
0.45220254 0.46680592 0.77584539 1.83704967
0.45229244 0.46688653 0.77600516 1.83755133
0.45236466 0.46694671 0.77614551 1.83801572
0.45242658 0.46699980 0.77628863 1.83845661
0.45254345 0.46710530 0.77647954 1.83896410
0.45263571 0.46719335 0.77663986 1.83943678
0.45266693 0.46721180 0.77673523 1.83985353
0.45270743 0.46724623 0.77684599 1.84024957
0.45277049 0.46730176 0.77696641 1.84069157
0.45282578 0.46735042 0.77708956 1.84110820
0.45288091 0.46739553 0.77720011 1.84152853
0.45296561 0.46747276 0.77734343 1.84196634
0.45301189 0.46751184 0.77745191 1.84234967
0.45302240 0.46751370 0.77752135 1.84268582
0.45302792 0.46751020 0.77757332 1.84300797
0.45307936 0.46755398 0.77768214 1.84337337
0.45309186 0.46756020 0.77774719 1.84367406
0.45310096 0.46756070 0.77780596 1.84400896
0.45309119 0.46754303 0.77784273 1.84426230
0.45310730 0.46755320 0.77791432 1.84458692
0.45312464 0.46756108 0.77798018 1.84489374
0.45312223 0.46755016 0.77802572 1.84517670
0.45314420 0.46756253 0.77809942 1.84547974
0.45311528 0.46752631 0.77813410 1.84573442
0.45312294 0.46752634 0.77818518 1.84599982
0.45309254 0.46748965 0.77819965 1.84622070
0.45308662 0.46747854 0.77824029 1.84649544
0.45305617 0.46744028 0.77826112 1.84672170
0.45299697 0.46737872 0.77824165 1.84690257
0.45299595 0.46737140 0.77828945 1.84717457
0.45291585 0.46728776 0.77826002 1.84733042
0.45283368 0.46719498 0.77821319 1.84747649
0.45280914 0.46716501 0.77824452 1.84770516
0.45276630 0.46711427 0.77824930 1.84787827
0.45266005 0.46700450 0.77817442 1.84796041
0.45261074 0.46694524 0.77816246 1.84811577
0.45257629 0.46690463 0.77815755 1.84830860
0.45250123 0.46682265 0.77812429 1.84842482
0.45239301 0.46670485 0.77804776 1.84851368
0.45229013 0.46659938 0.77797905 1.84859932
0.45221320 0.46651904 0.77793284 1.84872351
0.45211031 0.46640918 0.77787121 1.84881636
0.45203993 0.46633161 0.77783105 1.84895435
0.45198013 0.46626494 0.77780634 1.84908945
0.45189913 0.46617877 0.77775864 1.84921575
0.45182362 0.46609852 0.77770854 1.84931948
0.45170871 0.46597960 0.77762525 1.84938502
0.45162638 0.46588859 0.77757763 1.84947975
0.45151871 0.46577968 0.77750609 1.84953170
0.45140035 0.46565858 0.77742263 1.84958828
0.45131073 0.46556203 0.77736699 1.84967204
0.45123185 0.46547557 0.77731563 1.84976121
0.45113424 0.46537178 0.77724289 1.84981642
0.45104071 0.46527434 0.77717980 1.84989571
0.45094932 0.46517743 0.77711906 1.84997734
0.45081753 0.46503958 0.77702339 1.84999485
0.45065758 0.46487721 0.77688904 1.84995351
0.45052699 0.46474112 0.77679516 1.84996921
0.45037301 0.46458652 0.77665610 1.84995111
0.45027696 0.46448735 0.77660381 1.85000490
0.45018119 0.46438240 0.77654301 1.85005594
0.45008183 0.46427998 0.77646136 1.85009511
0.44992216 0.46411825 0.77631668 1.85004184
0.44980318 0.46399455 0.77622760 1.85005266
0.44965869 0.46384311 0.77610603 1.85002788
0.44951689 0.46369632 0.77598053 1.85001499
0.44936076 0.46353879 0.77584274 1.84997350
0.44920224 0.46337753 0.77570625 1.84993486
0.44904301 0.46321027 0.77556825 1.84987752
0.44891595 0.46307839 0.77546964 1.84986422
0.44881161 0.46296699 0.77539388 1.84988863
0.44866400 0.46281427 0.77526521 1.84982427
0.44854526 0.46268959 0.77517551 1.84981943
0.44840797 0.46254775 0.77505075 1.84977125
0.44826048 0.46239538 0.77492513 1.84972445
0.44811943 0.46225314 0.77480504 1.84966763
0.44799002 0.46211868 0.77470065 1.84967998
0.44787096 0.46199406 0.77459616 1.84964548
0.44770827 0.46182820 0.77444812 1.84957058
0.44760684 0.46172178 0.77437343 1.84960408
0.44740712 0.46151594 0.77419749 1.84947738
0.44723917 0.46134517 0.77405444 1.84939990
0.44703080 0.46113244 0.77386335 1.84924001
0.44684475 0.46094218 0.77368786 1.84913909
0.44668275 0.46077958 0.77353672 1.84907409
0.44653545 0.46063076 0.77340792 1.84899020
0.44634197 0.46043502 0.77322970 1.84886243
0.44617439 0.46026159 0.77307389 1.84876648
0.44604399 0.46012757 0.77296525 1.84873014
0.44587036 0.45994921 0.77280494 1.84861773
0.44569771 0.45977054 0.77265442 1.84851992
0.44557031 0.45963744 0.77254880 1.84846843
0.44539292 0.45945836 0.77237581 1.84836812
0.44525555 0.45931669 0.77224807 1.84831375
0.44507987 0.45913917 0.77209136 1.84819552
0.44488592 0.45894398 0.77190146 1.84806971
0.44470428 0.45876032 0.77173715 1.84794584
0.44455199 0.45860433 0.77159196 1.84785642
0.44437480 0.45842139 0.77142756 1.84773757
0.44415456 0.45819979 0.77120844 1.84755209
0.44394415 0.45798773 0.77099965 1.84736031
0.44374607 0.45778970 0.77081356 1.84721356
0.44358490 0.45762562 0.77065855 1.84711323
0.44339516 0.45743297 0.77048389 1.84697179
0.44320127 0.45723580 0.77030168 1.84682597
0.44304977 0.45708063 0.77016376 1.84672310
0.44286241 0.45688771 0.76999128 1.84659632
0.44266051 0.45668446 0.76979621 1.84643426
0.44245267 0.45647426 0.76959637 1.84626443
0.44224933 0.45626722 0.76939721 1.84610194
0.44205226 0.45606489 0.76920679 1.84596240
0.44187604 0.45588414 0.76903956 1.84583624
0.44168912 0.45569703 0.76886992 1.84569795
0.44150321 0.45550533 0.76869361 1.84556226
0.44128829 0.45528878 0.76848511 1.84538189
0.44113939 0.45513638 0.76835129 1.84529897
0.44096368 0.45495684 0.76818098 1.84515637
0.44079620 0.45478820 0.76801852 1.84502864
0.44061554 0.45460429 0.76785639 1.84488701
0.44042293 0.45440875 0.76767698 1.84473962
0.44026390 0.45424924 0.76753730 1.84463301
0.44005237 0.45403489 0.76733206 1.84443633
0.43983314 0.45381562 0.76711835 1.84420623
0.43966675 0.45364757 0.76696559 1.84410644
0.43947812 0.45345706 0.76678240 1.84395505
0.43929521 0.45326987 0.76660903 1.84380461
0.43912751 0.45309868 0.76645031 1.84367893
0.43895977 0.45292655 0.76629485 1.84352699
0.43877683 0.45274120 0.76611417 1.84339518
0.43858763 0.45255068 0.76592460 1.84322050
0.43846862 0.45242818 0.76581640 1.84316400
0.43831505 0.45227272 0.76567171 1.84306657
0.43818157 0.45213494 0.76554745 1.84298484
0.43801919 0.45197252 0.76540253 1.84284476
0.43782340 0.45177335 0.76521587 1.84266303
0.43762161 0.45157144 0.76502390 1.84245422
0.43744050 0.45138921 0.76485397 1.84228488
0.43726769 0.45121532 0.76469363 1.84214894
0.43705398 0.45099790 0.76447932 1.84195359
0.43684250 0.45078213 0.76428138 1.84175015
0.43666248 0.45060078 0.76409960 1.84159301
0.43646148 0.45039822 0.76390711 1.84139926
0.43627456 0.45021317 0.76372730 1.84123328
0.43610856 0.45004357 0.76357124 1.84108772
0.43591693 0.44984875 0.76338713 1.84089533
0.43575570 0.44968568 0.76322963 1.84077532
0.43557645 0.44950489 0.76305446 1.84060247
0.43535132 0.44927611 0.76282526 1.84037390
0.43512988 0.44905326 0.76260732 1.84014713
0.43494707 0.44886772 0.76242838 1.83996815
0.43477803 0.44869737 0.76227157 1.83982003
0.43458233 0.44849958 0.76208634 1.83964044
0.43437986 0.44829483 0.76188430 1.83946079
0.43420079 0.44811432 0.76170641 1.83930142
0.43402506 0.44793607 0.76153569 1.83913294
0.43382541 0.44773475 0.76133236 1.83894083
0.43362866 0.44753788 0.76114244 1.83873715
0.43342041 0.44732759 0.76093725 1.83852652
0.43322591 0.44713303 0.76074476 1.83834313
0.43302263 0.44692928 0.76054189 1.83813347
0.43284746 0.44675385 0.76037010 1.83797512
0.43264249 0.44654849 0.76016510 1.83778745
0.43245320 0.44635654 0.75997626 1.83758557
0.43227482 0.44617427 0.75980886 1.83741425
0.43208920 0.44598786 0.75962143 1.83723232
0.43190833 0.44580637 0.75944351 1.83704068
0.43172322 0.44562067 0.75926348 1.83684254
0.43149802 0.44539393 0.75904145 1.83659825
0.43130961 0.44520452 0.75885651 1.83641351
0.43114765 0.44504006 0.75870243 1.83626786
0.43098419 0.44487203 0.75854573 1.83611112
0.43079658 0.44468065 0.75835687 1.83591718
0.43064376 0.44452705 0.75820232 1.83577217
0.43048312 0.44436726 0.75804930 1.83562255
0.43030639 0.44419113 0.75787149 1.83544766
0.43011684 0.44400269 0.75769305 1.83526391
0.42994948 0.44383446 0.75753614 1.83510735
0.42977065 0.44365298 0.75736136 1.83494255
0.42958707 0.44346881 0.75717620 1.83476342
0.42939118 0.44326864 0.75698499 1.83455747
0.42922692 0.44310467 0.75683059 1.83439498
0.42901927 0.44289600 0.75661948 1.83416593
0.42881642 0.44269284 0.75641834 1.83394760
0.42864491 0.44252018 0.75624522 1.83377072
0.42846359 0.44233750 0.75606285 1.83357876
0.42826269 0.44213554 0.75586664 1.83335984
0.42807064 0.44194309 0.75567513 1.83314283
0.42791342 0.44178342 0.75552354 1.83298097
0.42770056 0.44156912 0.75530350 1.83275364
0.42751809 0.44138315 0.75512142 1.83257353
0.42736894 0.44123512 0.75497940 1.83242749
0.42722138 0.44108696 0.75483788 1.83228940
0.42704582 0.44091013 0.75466055 1.83210202
0.42688328 0.44074678 0.75449928 1.83194030
0.42672469 0.44058434 0.75434397 1.83177964
0.42654791 0.44040762 0.75417706 1.83158328
0.42639080 0.44025097 0.75402227 1.83143687
0.42623045 0.44009217 0.75386666 1.83127922
0.42607641 0.43993438 0.75371267 1.83112118
0.42587741 0.43973456 0.75352105 1.83090781
0.42568746 0.43954381 0.75332401 1.83070790
0.42550634 0.43935968 0.75313690 1.83051720
0.42531072 0.43916253 0.75293664 1.83029239
0.42516648 0.43901596 0.75279475 1.83014729
0.42496478 0.43881447 0.75259697 1.82992324
0.42481576 0.43866630 0.75245160 1.82977980
0.42462537 0.43847433 0.75226433 1.82956017
0.42450202 0.43834963 0.75214638 1.82943655
0.42430902 0.43815660 0.75195849 1.82923100
0.42412892 0.43797588 0.75177611 1.82904466
0.42397117 0.43781493 0.75161939 1.82887666
0.42381475 0.43765954 0.75146252 1.82874507
0.42362675 0.43747042 0.75127411 1.82853364
0.42350146 0.43734448 0.75114961 1.82842377
0.42336258 0.43720288 0.75101380 1.82828472
0.42317552 0.43701618 0.75082674 1.82808648
0.42300310 0.43684247 0.75065111 1.82789305
0.42282486 0.43666239 0.75047776 1.82769271
0.42263936 0.43647707 0.75029215 1.82748346
0.42248934 0.43632554 0.75014144 1.82731313
0.42231266 0.43614875 0.74996267 1.82711271
0.42212917 0.43596602 0.74978214 1.82689750
0.42196460 0.43579993 0.74961751 1.82672560
0.42179263 0.43562660 0.74944683 1.82653716
0.42159149 0.43542351 0.74924680 1.82630839
0.42142191 0.43525191 0.74908267 1.82611261
0.42128233 0.43511250 0.74895148 1.82597499
0.42109614 0.43492431 0.74876264 1.82576499
0.42093801 0.43476656 0.74860144 1.82557741
0.42072478 0.43455391 0.74838503 1.82533013
0.42055357 0.43438109 0.74821625 1.82513558
0.42035568 0.43418068 0.74801525 1.82489950
0.42017870 0.43400200 0.74783535 1.82469781
0.42003438 0.43385584 0.74769326 1.82456282
0.41987178 0.43369202 0.74752791 1.82437856
0.41972229 0.43354162 0.74737546 1.82422005
0.41955001 0.43336996 0.74719803 1.82403431
0.41938198 0.43320134 0.74702852 1.82384107
0.41920567 0.43302520 0.74684272 1.82364494
0.41905018 0.43286795 0.74668715 1.82349694
0.41887924 0.43269733 0.74651420 1.82331405
0.41869813 0.43251733 0.74633359 1.82311381
0.41852561 0.43234430 0.74616980 1.82290903
0.41835090 0.43216957 0.74598932 1.82270936
0.41819671 0.43201634 0.74583173 1.82254250
0.41805205 0.43186903 0.74569583 1.82239537
0.41788873 0.43170354 0.74552694 1.82221606
0.41775412 0.43157008 0.74539476 1.82207202
0.41763204 0.43144710 0.74527156 1.82194054
0.41746691 0.43128183 0.74510581 1.82176059
0.41730034 0.43111559 0.74493277 1.82158043
0.41710772 0.43092321 0.74473630 1.82133340
0.41695399 0.43077185 0.74458552 1.82115160
0.41678711 0.43060321 0.74441438 1.82096612
0.41663404 0.43044928 0.74426334 1.82079751
0.41647938 0.43029452 0.74411195 1.82063690
0.41634025 0.43015354 0.74397999 1.82048796
0.41619138 0.43000388 0.74383357 1.82034490
0.41603699 0.42984895 0.74368184 1.82016843
0.41586993 0.42968193 0.74350632 1.81997948
0.41569604 0.42950589 0.74333966 1.81977538
0.41553323 0.42934127 0.74317004 1.81958773
0.41538910 0.42919444 0.74302466 1.81943510
0.41520325 0.42900815 0.74283296 1.81921219
0.41505828 0.42886301 0.74268717 1.81905770
0.41487114 0.42867682 0.74249632 1.81883211
0.41468880 0.42849237 0.74231207 1.81863223
0.41452525 0.42833079 0.74215433 1.81845426
0.41438502 0.42818978 0.74201239 1.81830775
0.41423858 0.42804186 0.74186336 1.81813760
0.41407283 0.42787590 0.74169910 1.81794948
0.41393010 0.42773327 0.74155713 1.81778673
0.41376829 0.42756969 0.74139524 1.81760870
0.41362626 0.42742680 0.74125284 1.81745560
0.41350627 0.42730576 0.74114096 1.81733120
0.41333848 0.42713856 0.74096956 1.81712544
0.41318863 0.42699047 0.74081948 1.81697776
0.41300578 0.42680824 0.74063401 1.81676448
0.41285967 0.42666422 0.74048589 1.81659853
0.41270997 0.42651238 0.74033734 1.81643820
0.41254165 0.42634472 0.74016440 1.81626068
0.41237617 0.42617990 0.74000123 1.81605932
0.41222904 0.42603148 0.73985267 1.81589434
0.41208893 0.42589085 0.73971368 1.81572834
0.41194179 0.42574617 0.73956712 1.81556675
0.41176962 0.42557400 0.73939603 1.81536696
0.41164595 0.42544905 0.73927498 1.81522087
0.41148659 0.42528623 0.73910976 1.81504064
0.41135004 0.42515011 0.73897462 1.81487155
0.41120322 0.42500510 0.73883168 1.81469737
0.41105894 0.42485969 0.73868092 1.81454303
0.41090931 0.42471083 0.73853129 1.81435314
0.41079654 0.42460049 0.73842415 1.81424076
0.41065060 0.42445230 0.73827550 1.81408580
0.41047608 0.42427817 0.73810121 1.81387151
0.41033691 0.42413845 0.73796158 1.81370958
0.41020365 0.42400386 0.73782968 1.81356747
0.41006678 0.42386681 0.73768920 1.81340726
0.40989910 0.42369636 0.73752231 1.81322188
0.40978019 0.42357720 0.73740165 1.81308045
0.40962355 0.42342141 0.73724230 1.81291134
0.40946492 0.42326199 0.73707929 1.81271999
0.40931245 0.42310803 0.73692245 1.81253369
0.40914335 0.42293857 0.73674886 1.81233766
0.40899347 0.42279002 0.73659483 1.81215675
0.40886267 0.42265852 0.73646745 1.81201538
0.40870030 0.42249545 0.73630538 1.81182286
0.40858019 0.42237515 0.73619105 1.81170826
0.40848476 0.42227995 0.73609927 1.81161114
0.40835309 0.42214704 0.73596331 1.81145855
0.40821587 0.42201203 0.73582370 1.81129099
0.40806324 0.42185795 0.73566812 1.81112122
0.40791871 0.42171154 0.73552482 1.81094299
0.40779664 0.42159032 0.73540648 1.81079207
0.40767560 0.42146695 0.73528145 1.81065217
0.40755820 0.42135008 0.73516386 1.81052598
0.40739994 0.42119038 0.73500075 1.81033853
0.40725349 0.42104571 0.73485416 1.81015336
0.40712576 0.42091894 0.73472896 1.81000866
0.40700658 0.42079870 0.73460746 1.80986252
0.40684084 0.42063306 0.73444334 1.80967584
0.40672620 0.42051553 0.73433244 1.80954135
0.40660235 0.42039205 0.73421279 1.80939896
0.40646051 0.42025235 0.73406553 1.80924489
0.40631730 0.42011017 0.73392142 1.80907892
0.40617305 0.41996434 0.73377878 1.80890403
0.40605308 0.41984536 0.73365695 1.80878774
0.40595759 0.41974713 0.73356670 1.80868971
0.40580959 0.41959824 0.73341357 1.80850219
0.40568035 0.41946963 0.73327962 1.80834740
0.40553704 0.41932669 0.73312728 1.80816763
0.40536719 0.41915714 0.73295288 1.80795793
0.40520657 0.41899560 0.73279232 1.80777149
0.40507698 0.41886519 0.73265993 1.80761842
0.40497537 0.41876514 0.73255887 1.80749728
0.40483395 0.41862240 0.73241406 1.80731200
0.40469838 0.41848387 0.73228111 1.80715763
0.40456600 0.41835318 0.73214783 1.80699655
0.40441444 0.41820103 0.73199725 1.80680502
0.40428213 0.41806846 0.73186362 1.80666815
0.40413611 0.41792045 0.73171295 1.80650539
0.40398300 0.41776801 0.73155720 1.80631219
0.40385640 0.41764096 0.73143588 1.80616373
0.40370923 0.41749233 0.73128496 1.80598904
0.40358025 0.41736171 0.73116234 1.80584591
0.40344282 0.41722335 0.73102384 1.80570225
0.40330748 0.41709000 0.73088354 1.80554223
0.40314511 0.41692927 0.73071853 1.80534446
0.40301895 0.41680020 0.73059414 1.80518645
0.40289260 0.41667376 0.73046642 1.80504084
0.40275527 0.41653547 0.73032384 1.80487636
0.40263222 0.41641397 0.73020005 1.80471260
0.40250284 0.41628554 0.73007021 1.80455665
0.40234663 0.41612962 0.72990935 1.80438062
0.40221532 0.41599801 0.72977431 1.80423322
0.40207760 0.41586368 0.72963550 1.80407791
0.40195501 0.41573876 0.72950988 1.80393610
0.40181983 0.41560324 0.72937514 1.80376513
0.40168390 0.41546490 0.72923969 1.80360449
0.40153153 0.41531238 0.72907909 1.80342926
0.40142014 0.41520036 0.72896696 1.80330069
0.40128821 0.41506943 0.72883717 1.80314350
0.40114614 0.41492494 0.72869185 1.80297083
0.40099322 0.41477092 0.72853447 1.80279181
0.40085661 0.41463733 0.72839823 1.80263482
0.40073962 0.41452003 0.72828299 1.80250057
0.40061549 0.41439439 0.72815908 1.80235362
0.40049493 0.41427370 0.72803987 1.80221521
0.40036825 0.41414693 0.72791695 1.80206319
0.40026080 0.41403860 0.72781123 1.80192762
0.40013314 0.41390930 0.72768320 1.80176897
0.39999711 0.41377339 0.72754805 1.80159411
0.39988751 0.41366187 0.72744202 1.80147486
0.39976533 0.41354094 0.72732361 1.80132798
0.39961350 0.41338974 0.72716412 1.80114520
0.39949171 0.41326715 0.72703358 1.80099487
0.39937390 0.41315039 0.72691463 1.80086320
0.39923594 0.41301157 0.72677565 1.80070602
0.39908805 0.41286395 0.72662646 1.80052820
0.39897435 0.41275156 0.72651194 1.80038895
0.39884375 0.41261997 0.72637911 1.80021276
0.39873344 0.41250873 0.72627347 1.80008226
0.39862876 0.41240388 0.72617242 1.79995479
0.39851396 0.41228883 0.72605670 1.79981194
0.39837041 0.41214484 0.72591179 1.79964806
0.39826694 0.41203931 0.72580325 1.79953192
0.39814380 0.41191698 0.72568073 1.79936826
0.39802581 0.41179968 0.72556252 1.79922834
0.39793571 0.41170916 0.72547338 1.79912644
0.39781028 0.41158256 0.72534320 1.79897532
0.39768533 0.41145863 0.72521754 1.79881312
0.39756569 0.41133966 0.72509655 1.79867891
0.39741915 0.41119316 0.72494408 1.79850540
0.39730184 0.41107636 0.72482085 1.79837737
0.39719601 0.41096975 0.72471664 1.79825307
0.39704733 0.41081975 0.72456433 1.79805958
0.39695180 0.41072281 0.72446761 1.79794302
0.39682486 0.41059422 0.72434147 1.79778459
0.39671731 0.41048709 0.72423810 1.79766219
0.39660607 0.41037606 0.72412071 1.79753762
0.39645711 0.41022855 0.72397386 1.79736305
0.39632531 0.41009499 0.72383422 1.79718996
0.39622271 0.40999253 0.72372971 1.79706745
0.39610117 0.40986814 0.72360375 1.79692255
0.39599260 0.40975910 0.72349809 1.79678082
0.39586973 0.40963649 0.72336806 1.79661411
0.39576606 0.40953507 0.72326372 1.79649689
0.39565500 0.40942236 0.72315643 1.79636915
0.39554325 0.40931071 0.72304203 1.79623661
0.39541167 0.40917856 0.72290379 1.79607094
0.39528548 0.40905145 0.72277286 1.79591785
0.39513737 0.40890418 0.72262349 1.79573473
0.39501348 0.40878177 0.72249445 1.79557869
0.39489633 0.40866172 0.72237820 1.79545582
0.39475629 0.40852095 0.72223041 1.79528593
0.39466183 0.40842444 0.72213604 1.79517260
0.39453745 0.40830105 0.72200468 1.79502773
0.39439529 0.40815921 0.72185274 1.79485595
0.39427866 0.40804105 0.72172704 1.79470113
0.39416572 0.40792996 0.72161819 1.79456819
0.39403714 0.40780161 0.72148844 1.79441110
0.39391221 0.40767596 0.72135831 1.79425010
0.39378335 0.40754682 0.72122525 1.79408193
0.39366665 0.40743084 0.72110859 1.79393873
0.39355301 0.40731717 0.72099330 1.79379691
0.39343543 0.40719818 0.72087323 1.79366202
0.39333703 0.40710065 0.72077479 1.79355799
0.39320407 0.40696790 0.72063318 1.79338233
0.39307863 0.40684218 0.72050501 1.79321808
0.39297465 0.40673765 0.72040333 1.79310697
0.39288301 0.40664739 0.72031176 1.79300288
0.39275921 0.40652095 0.72017975 1.79284380
0.39264287 0.40640444 0.72005896 1.79269044
0.39252207 0.40628678 0.71993336 1.79254168
0.39240666 0.40617018 0.71981802 1.79240780
0.39228398 0.40604765 0.71969265 1.79225495
0.39217661 0.40594361 0.71958519 1.79213142
0.39207834 0.40584275 0.71949107 1.79201408
0.39192634 0.40569048 0.71933405 1.79182383
0.39182800 0.40559034 0.71923648 1.79170281
0.39169682 0.40545820 0.71909866 1.79154038
0.39158456 0.40534523 0.71897741 1.79140022
0.39143207 0.40519240 0.71881827 1.79121585
0.39134122 0.40510054 0.71872712 1.79109977
0.39123609 0.40499617 0.71861877 1.79097112
0.39112523 0.40488314 0.71850394 1.79083662
0.39098745 0.40474598 0.71836347 1.79066180
0.39088716 0.40464556 0.71826217 1.79053640
0.39076425 0.40452206 0.71814253 1.79037946
0.39063915 0.40439610 0.71801242 1.79021434
0.39053136 0.40428658 0.71790687 1.79007491
0.39039130 0.40414696 0.71775979 1.78989442
0.39029561 0.40405177 0.71767025 1.78978700
0.39020678 0.40396145 0.71757612 1.78967076
0.39008365 0.40383807 0.71744933 1.78952001
0.38992446 0.40367926 0.71727963 1.78931804
0.38981330 0.40356677 0.71716594 1.78918305
0.38968132 0.40343531 0.71703280 1.78901728
0.38954289 0.40329516 0.71688446 1.78883810
0.38943317 0.40318726 0.71677390 1.78869474
0.38933232 0.40308659 0.71667363 1.78857735
0.38920861 0.40296234 0.71654473 1.78844435
0.38909717 0.40285038 0.71643053 1.78830438
0.38901105 0.40276534 0.71634711 1.78819212
0.38889242 0.40264607 0.71622246 1.78805243
0.38877909 0.40253266 0.71610437 1.78792519
0.38866822 0.40242180 0.71599138 1.78778947
0.38857962 0.40233286 0.71590794 1.78768485
0.38847448 0.40222637 0.71580408 1.78755517
0.38836674 0.40211961 0.71568756 1.78742276
0.38826835 0.40202020 0.71558898 1.78730720
0.38813744 0.40188918 0.71545486 1.78712902
0.38802623 0.40177873 0.71533901 1.78700164
0.38793018 0.40168108 0.71524479 1.78687500
0.38781781 0.40156906 0.71513383 1.78672950
0.38771438 0.40146704 0.71503089 1.78659320
0.38758577 0.40133595 0.71489342 1.78643508
0.38748617 0.40123421 0.71479221 1.78631949
0.38738707 0.40113346 0.71469058 1.78619628
0.38727174 0.40101748 0.71456772 1.78604071
0.38716314 0.40090865 0.71445416 1.78590038
0.38704157 0.40078807 0.71432267 1.78573702
0.38692599 0.40067340 0.71420462 1.78560411
0.38679760 0.40054552 0.71406778 1.78544168
0.38667678 0.40042314 0.71394128 1.78528652
0.38658230 0.40032964 0.71384307 1.78517189
0.38647135 0.40021717 0.71373352 1.78503277
0.38636999 0.40011578 0.71362805 1.78491630
0.38625098 0.39999749 0.71350476 1.78476677
0.38616138 0.39990636 0.71341158 1.78466195
0.38607519 0.39981954 0.71332526 1.78455592
0.38597544 0.39971815 0.71322162 1.78442625
0.38584882 0.39959020 0.71309000 1.78426541
0.38574732 0.39948812 0.71298648 1.78413809
0.38563426 0.39937499 0.71286755 1.78400104
0.38553328 0.39927518 0.71276728 1.78387464
0.38542523 0.39916340 0.71266053 1.78374738
0.38533715 0.39907555 0.71256189 1.78364127
0.38524772 0.39898431 0.71246890 1.78352407
0.38518088 0.39891743 0.71240291 1.78344150
0.38507677 0.39881255 0.71229501 1.78331745
0.38497252 0.39870844 0.71218713 1.78317635
0.38483884 0.39857389 0.71204754 1.78301596
0.38471431 0.39844984 0.71191488 1.78286408
0.38462502 0.39836033 0.71182578 1.78274956
0.38453474 0.39826894 0.71173986 1.78264210
0.38442792 0.39816215 0.71162460 1.78250042
0.38431602 0.39804878 0.71150737 1.78236075
0.38422463 0.39795766 0.71141365 1.78225579
0.38413090 0.39786499 0.71131966 1.78212705
0.38402394 0.39775729 0.71120806 1.78199714
0.38393515 0.39766696 0.71111965 1.78188956
0.38381715 0.39754810 0.71100243 1.78172710
0.38370733 0.39743964 0.71088457 1.78159669
0.38360076 0.39733406 0.71077087 1.78146634
0.38349170 0.39722515 0.71066063 1.78131977
0.38339501 0.39712719 0.71056512 1.78119590
0.38329667 0.39702790 0.71046253 1.78107022
0.38316268 0.39689310 0.71032563 1.78091440
0.38307619 0.39680634 0.71023955 1.78080769
0.38297131 0.39669996 0.71012797 1.78066731
0.38289180 0.39662192 0.71004829 1.78057277
0.38278223 0.39651252 0.70993483 1.78045171
0.38267088 0.39639917 0.70981902 1.78030656
0.38256589 0.39629369 0.70971374 1.78017362
0.38245906 0.39618604 0.70960457 1.78003250
0.38233418 0.39606239 0.70947300 1.77988939
0.38224381 0.39597099 0.70937610 1.77976523
0.38213463 0.39586106 0.70926391 1.77962557
0.38201370 0.39573905 0.70913954 1.77947222
0.38189997 0.39562593 0.70902142 1.77932432
0.38181556 0.39553959 0.70893912 1.77921417
0.38172289 0.39544533 0.70884348 1.77910483
0.38162763 0.39535077 0.70874709 1.77899198
0.38152303 0.39524631 0.70863705 1.77886538
0.38140859 0.39513124 0.70852277 1.77873452
0.38129394 0.39501719 0.70840732 1.77859192
0.38118272 0.39490532 0.70829017 1.77844639
0.38110470 0.39482686 0.70821308 1.77835116
0.38101024 0.39473241 0.70811310 1.77824216
0.38089263 0.39461319 0.70799031 1.77808796
0.38078293 0.39450464 0.70787267 1.77795121
0.38068907 0.39440999 0.70777921 1.77783492
0.38058153 0.39430034 0.70766745 1.77769620
0.38047060 0.39419158 0.70754926 1.77754737
0.38036719 0.39408773 0.70743976 1.77741792
0.38028247 0.39400162 0.70735712 1.77730898
0.38018331 0.39390233 0.70725759 1.77718246
0.38008520 0.39380137 0.70716153 1.77706239
0.37998230 0.39369857 0.70705431 1.77692924
0.37987711 0.39359204 0.70694240 1.77679558
0.37977589 0.39349125 0.70683950 1.77667399
0.37967603 0.39338989 0.70673605 1.77654846
0.37959469 0.39330919 0.70665822 1.77644840
0.37948087 0.39319451 0.70653675 1.77630305
0.37938774 0.39310149 0.70643860 1.77618982
0.37928148 0.39299470 0.70633415 1.77604814
0.37917945 0.39289163 0.70622579 1.77591257
0.37908043 0.39279262 0.70612798 1.77579047
0.37899435 0.39270514 0.70603482 1.77567127
0.37889083 0.39260123 0.70592748 1.77553855
0.37878619 0.39249469 0.70582165 1.77540135
0.37867771 0.39238573 0.70570717 1.77525573
0.37857378 0.39228100 0.70560195 1.77512075
0.37848524 0.39219272 0.70551395 1.77499914
0.37838906 0.39209569 0.70541529 1.77488021
0.37829292 0.39199838 0.70532072 1.77475294
0.37819087 0.39189620 0.70521886 1.77463302
0.37810805 0.39181543 0.70513400 1.77452298
0.37800045 0.39170635 0.70502427 1.77439134
0.37789352 0.39159852 0.70491352 1.77425131
0.37778209 0.39148609 0.70479941 1.77410918
0.37767938 0.39138332 0.70469238 1.77397795
0.37759006 0.39129444 0.70459846 1.77386834
0.37746059 0.39116615 0.70446054 1.77370801
0.37734397 0.39104967 0.70434037 1.77356520
0.37724490 0.39094845 0.70424003 1.77343888
0.37711402 0.39081771 0.70409812 1.77325180
0.37699881 0.39070171 0.70397781 1.77311038
0.37690221 0.39060468 0.70387516 1.77298161
0.37677918 0.39048141 0.70374745 1.77281847
0.37668827 0.39039014 0.70365383 1.77270165
0.37659494 0.39029535 0.70355434 1.77259236
0.37650630 0.39020899 0.70346295 1.77248628
0.37641602 0.39011706 0.70336706 1.77236497
0.37631843 0.39001919 0.70326597 1.77224458
0.37623278 0.38993199 0.70317929 1.77213888
0.37613672 0.38983483 0.70307649 1.77200699
0.37602207 0.38972084 0.70295635 1.77185017
0.37593572 0.38963267 0.70286647 1.77174178
0.37584215 0.38953892 0.70276857 1.77162257
0.37574265 0.38943946 0.70266339 1.77149915
0.37563476 0.38933213 0.70255019 1.77135714
0.37554907 0.38924466 0.70245730 1.77125099
0.37542210 0.38911577 0.70232796 1.77108865
0.37532878 0.38902105 0.70223379 1.77097290
0.37522255 0.38891550 0.70212402 1.77081466
0.37514041 0.38883277 0.70204279 1.77069885
0.37504895 0.38873966 0.70195211 1.77057671
0.37493921 0.38862972 0.70182856 1.77044415
0.37482689 0.38851767 0.70171196 1.77028910
0.37473119 0.38842184 0.70160755 1.77017913
0.37465289 0.38834298 0.70152540 1.77007664
0.37456533 0.38825420 0.70143423 1.76996545
0.37444788 0.38813705 0.70131327 1.76979523
0.37435839 0.38804640 0.70122111 1.76968006
0.37426476 0.38795414 0.70112353 1.76955768
0.37415011 0.38783795 0.70100032 1.76941172
0.37405440 0.38774230 0.70090015 1.76929069
0.37394943 0.38763681 0.70078794 1.76915627
0.37383678 0.38752354 0.70066969 1.76901389
0.37374970 0.38743576 0.70058406 1.76890354
0.37366008 0.38734711 0.70048483 1.76878423
0.37357300 0.38725849 0.70039684 1.76866713
0.37349398 0.38717800 0.70031372 1.76856985
0.37338923 0.38707294 0.70020151 1.76844412
0.37329353 0.38697786 0.70010716 1.76832755
0.37319957 0.38688438 0.70000907 1.76820055
0.37311790 0.38680272 0.69993187 1.76810118
0.37300504 0.38668941 0.69981089 1.76795063
0.37291614 0.38660041 0.69971498 1.76785381
0.37282194 0.38650517 0.69961359 1.76772959
0.37272212 0.38640641 0.69950719 1.76759472
0.37264852 0.38633062 0.69943238 1.76750843
0.37252988 0.38621114 0.69930490 1.76735115
0.37242526 0.38610577 0.69919176 1.76721811
0.37234014 0.38602112 0.69910417 1.76710910
0.37224670 0.38592654 0.69900800 1.76699992
0.37215086 0.38583065 0.69890937 1.76686966
0.37206200 0.38574069 0.69881572 1.76675592
0.37197914 0.38565736 0.69873138 1.76665816
0.37188819 0.38556458 0.69863598 1.76653995
0.37179159 0.38546686 0.69853452 1.76641862
0.37167481 0.38534908 0.69841162 1.76626005
0.37156734 0.38524156 0.69830099 1.76612097
0.37147205 0.38514488 0.69820185 1.76600105
0.37138957 0.38506450 0.69811312 1.76590035
0.37128621 0.38496110 0.69800981 1.76576133
0.37118676 0.38486175 0.69790925 1.76562930
0.37109103 0.38476621 0.69781238 1.76550966
0.37100084 0.38467583 0.69771405 1.76539806
0.37090281 0.38457894 0.69760946 1.76526621
0.37081850 0.38449453 0.69752574 1.76515350
0.37073775 0.38441248 0.69744004 1.76504771
0.37061865 0.38429470 0.69731519 1.76490310
0.37052196 0.38419744 0.69721300 1.76477615
0.37042362 0.38409927 0.69711153 1.76464666
0.37032866 0.38400422 0.69700979 1.76452460
0.37022053 0.38389476 0.69689182 1.76437874
0.37013131 0.38380500 0.69680220 1.76425565
0.37002301 0.38369580 0.69668826 1.76411710
0.36993025 0.38360231 0.69659776 1.76399636
0.36982734 0.38349917 0.69649023 1.76386635
0.36976835 0.38343766 0.69643090 1.76379812
0.36966865 0.38333787 0.69632284 1.76366380
0.36958413 0.38325203 0.69623836 1.76355417
0.36948397 0.38315228 0.69612958 1.76341300
0.36938103 0.38304840 0.69602636 1.76328816
0.36927966 0.38294724 0.69591801 1.76315770
0.36919315 0.38285874 0.69583122 1.76304997
0.36912138 0.38278734 0.69575527 1.76296880
0.36903089 0.38269679 0.69566440 1.76284409
0.36893272 0.38259693 0.69556102 1.76271673
0.36883667 0.38250077 0.69545924 1.76258987
0.36874354 0.38240699 0.69535766 1.76247231
0.36865776 0.38231796 0.69527138 1.76234989
0.36854999 0.38221004 0.69515629 1.76221707
0.36845993 0.38211977 0.69506293 1.76210230
0.36836376 0.38202205 0.69496309 1.76198439
0.36829104 0.38194971 0.69489189 1.76189078
0.36818202 0.38184095 0.69477455 1.76174523
0.36807898 0.38173782 0.69466728 1.76161410
0.36801031 0.38166725 0.69460026 1.76153552
0.36790845 0.38156507 0.69449559 1.76141414
0.36781633 0.38147336 0.69439839 1.76128689
0.36772318 0.38137971 0.69429923 1.76116315
0.36763594 0.38129076 0.69421343 1.76105773
0.36755094 0.38120527 0.69412495 1.76094286
0.36746969 0.38112385 0.69404443 1.76084878
0.36738503 0.38103873 0.69395842 1.76073761
0.36730380 0.38095700 0.69387507 1.76063336
0.36720268 0.38085439 0.69377289 1.76050772
0.36711457 0.38076614 0.69367610 1.76038988
0.36703536 0.38068679 0.69359473 1.76029010
0.36694242 0.38059287 0.69350463 1.76018377
0.36683656 0.38048645 0.69339519 1.76004844
0.36675392 0.38040328 0.69331296 1.75993638
0.36666746 0.38031610 0.69322106 1.75983228
0.36657408 0.38022109 0.69312656 1.75970648
0.36648496 0.38013225 0.69303140 1.75959636
0.36639759 0.38004174 0.69293807 1.75947936
0.36629746 0.37994228 0.69283152 1.75935353
0.36621293 0.37985730 0.69274150 1.75924535
0.36612484 0.37976750 0.69264872 1.75912747
0.36605306 0.37969575 0.69257634 1.75902817
0.36595734 0.37959920 0.69247896 1.75889503
0.36586402 0.37950590 0.69238166 1.75877144
0.36579205 0.37943321 0.69230757 1.75868947
0.36570588 0.37934643 0.69221867 1.75858426
0.36561764 0.37925735 0.69212235 1.75846908
0.36552395 0.37916332 0.69202562 1.75835022
0.36545446 0.37909254 0.69195655 1.75826234
0.36536967 0.37900641 0.69186524 1.75815082
0.36528062 0.37891678 0.69177512 1.75803814
0.36519173 0.37882686 0.69167872 1.75791670
0.36510044 0.37873393 0.69158493 1.75779827
0.36501495 0.37864870 0.69149418 1.75768845
0.36491225 0.37854664 0.69138879 1.75754980
0.36480137 0.37843550 0.69127259 1.75740891
0.36469111 0.37832499 0.69115373 1.75726364
0.36460731 0.37824091 0.69106577 1.75714475
0.36451479 0.37814698 0.69097343 1.75702907
0.36443825 0.37806761 0.69088865 1.75692997
0.36435651 0.37798638 0.69080637 1.75683088
0.36426552 0.37789427 0.69071124 1.75672225
0.36417648 0.37780413 0.69062021 1.75660347
0.36409091 0.37771813 0.69053148 1.75649972
0.36399798 0.37762333 0.69043191 1.75636594
0.36389543 0.37751944 0.69032008 1.75622536
0.36380416 0.37742932 0.69022548 1.75610903
0.36372870 0.37735235 0.69014841 1.75601266
0.36363352 0.37725510 0.69004741 1.75588719
0.36353752 0.37715893 0.68994662 1.75576524
0.36346165 0.37708258 0.68986907 1.75567674
0.36336187 0.37698080 0.68976684 1.75554901
0.36328183 0.37690054 0.68968837 1.75544713
0.36319074 0.37681045 0.68959743 1.75533690
0.36309909 0.37671820 0.68950700 1.75521954
0.36302293 0.37664120 0.68942981 1.75512630
0.36292942 0.37654619 0.68933028 1.75500034
0.36283059 0.37644713 0.68922370 1.75486629
0.36272839 0.37634392 0.68911786 1.75472431
0.36263455 0.37624753 0.68901800 1.75460542
0.36253484 0.37614817 0.68891360 1.75447289
0.36245618 0.37606861 0.68882636 1.75436723
0.36236376 0.37597562 0.68873346 1.75424018
0.36225994 0.37587226 0.68861983 1.75410722
0.36215394 0.37576569 0.68850923 1.75396285
0.36207565 0.37568825 0.68842399 1.75385690
0.36199363 0.37560327 0.68833718 1.75375332
0.36190383 0.37551225 0.68824365 1.75364729
0.36181974 0.37542692 0.68815422 1.75354699
0.36172394 0.37532996 0.68804821 1.75342519
0.36164007 0.37524541 0.68796549 1.75331026
0.36156254 0.37516781 0.68788595 1.75320790
0.36146848 0.37507387 0.68778577 1.75308924
0.36138021 0.37498498 0.68769267 1.75296444
0.36128542 0.37488890 0.68759235 1.75283827
0.36120727 0.37480977 0.68751354 1.75273700
0.36112500 0.37472750 0.68742918 1.75263840
0.36103153 0.37463360 0.68732709 1.75251307
0.36094392 0.37454511 0.68723368 1.75239524
0.36085249 0.37445196 0.68713984 1.75227450
0.36075020 0.37434766 0.68703088 1.75213220
0.36065928 0.37425698 0.68693399 1.75200709
0.36056206 0.37415767 0.68683226 1.75188860
0.36047547 0.37406968 0.68673782 1.75176879
0.36037545 0.37396966 0.68663469 1.75163533
0.36028750 0.37387993 0.68653919 1.75151871
0.36020620 0.37379701 0.68645871 1.75141247
0.36013449 0.37372333 0.68638269 1.75132381
0.36003575 0.37362439 0.68628124 1.75118332
0.35996627 0.37355322 0.68620689 1.75109708
0.35988209 0.37346901 0.68612201 1.75098897
0.35977846 0.37336296 0.68601221 1.75084369
0.35970513 0.37328833 0.68593500 1.75073824
0.35962064 0.37320259 0.68584783 1.75063039
0.35953726 0.37311677 0.68576134 1.75053523
0.35944756 0.37302535 0.68566846 1.75041736
0.35936097 0.37293799 0.68557812 1.75030924
0.35926966 0.37284595 0.68548232 1.75018976
0.35916833 0.37274475 0.68537748 1.75005968
0.35909198 0.37266640 0.68529918 1.74994511
0.35902224 0.37259739 0.68523063 1.74986493
0.35894271 0.37251663 0.68514323 1.74976482
0.35884758 0.37242083 0.68503714 1.74963303
0.35875730 0.37233171 0.68494208 1.74950507
0.35867881 0.37225295 0.68485948 1.74941234
0.35857495 0.37214760 0.68475052 1.74926526
0.35848079 0.37205425 0.68465579 1.74914004
0.35840556 0.37197718 0.68458004 1.74904128
0.35829844 0.37186981 0.68446848 1.74889077
0.35822476 0.37179537 0.68439363 1.74880034
0.35813369 0.37170256 0.68429073 1.74867617
0.35806009 0.37162770 0.68421648 1.74858326
0.35796009 0.37152684 0.68411255 1.74845751
0.35785326 0.37142050 0.68399953 1.74831547
0.35777355 0.37133815 0.68391720 1.74821308
0.35770049 0.37126539 0.68384282 1.74810957
0.35759375 0.37115683 0.68372917 1.74797233
0.35749284 0.37105461 0.68362114 1.74783500
0.35740467 0.37096501 0.68353335 1.74771479
0.35733943 0.37089791 0.68346809 1.74763380
0.35726418 0.37082280 0.68339355 1.74753764
0.35720227 0.37076046 0.68333057 1.74745745
0.35711747 0.37067429 0.68324393 1.74734722
0.35703267 0.37058902 0.68315619 1.74724220
0.35695012 0.37050534 0.68307296 1.74714510
0.35686576 0.37041917 0.68298580 1.74704181
0.35679488 0.37035014 0.68290971 1.74694656
0.35673177 0.37028505 0.68284379 1.74686782
0.35665085 0.37020235 0.68276121 1.74676095
0.35656809 0.37011899 0.68267455 1.74664875
0.35648897 0.37003974 0.68259675 1.74654885
0.35640060 0.36994934 0.68250104 1.74642953
0.35631666 0.36986419 0.68241072 1.74631738
0.35621300 0.36975862 0.68229957 1.74617054
0.35613339 0.36967946 0.68221429 1.74606633
0.35604743 0.36959147 0.68212338 1.74596003
0.35597327 0.36951704 0.68204478 1.74586022
0.35589269 0.36943717 0.68196041 1.74575968
0.35580113 0.36934309 0.68186358 1.74564577
0.35571357 0.36925459 0.68177464 1.74553046
0.35563840 0.36917710 0.68169725 1.74542948
0.35553942 0.36907799 0.68159723 1.74529390
0.35545838 0.36899625 0.68150622 1.74518825
0.35536921 0.36890509 0.68141267 1.74507380
0.35528384 0.36881890 0.68132179 1.74496413
0.35519897 0.36873344 0.68123212 1.74485138
0.35509518 0.36862935 0.68112097 1.74471791
0.35500274 0.36853564 0.68102920 1.74458827
0.35490528 0.36843727 0.68092748 1.74446390
0.35483518 0.36836647 0.68085221 1.74437738
0.35474407 0.36827491 0.68074883 1.74425352
0.35465423 0.36818419 0.68065567 1.74413314
0.35458544 0.36811373 0.68058646 1.74404485
0.35451779 0.36804471 0.68052155 1.74394663
0.35444097 0.36796719 0.68044206 1.74384970
0.35435889 0.36788461 0.68035773 1.74374362
0.35427112 0.36779631 0.68026624 1.74363945
0.35418989 0.36771484 0.68018312 1.74352989
0.35410994 0.36763478 0.68009409 1.74342541
0.35403168 0.36755515 0.68001504 1.74332747
0.35394668 0.36746938 0.67992414 1.74322147
0.35386650 0.36738796 0.67983532 1.74311019
0.35376908 0.36728910 0.67973237 1.74298137
0.35368317 0.36720210 0.67964124 1.74286837
0.35359828 0.36711614 0.67955352 1.74276316
0.35349389 0.36700868 0.67944052 1.74263581
0.35341692 0.36693114 0.67935748 1.74252985
0.35334720 0.36686000 0.67928761 1.74244225
0.35326885 0.36678085 0.67920700 1.74234437
0.35322751 0.36673717 0.67916425 1.74229868
0.35313499 0.36664210 0.67906755 1.74217193
0.35304674 0.36655385 0.67897433 1.74205142
0.35295477 0.36646115 0.67887591 1.74192253
0.35287551 0.36638159 0.67878919 1.74181268
0.35279530 0.36630189 0.67870995 1.74171061
0.35270953 0.36621428 0.67862087 1.74158933
0.35261893 0.36612350 0.67852816 1.74147044
0.35253549 0.36603893 0.67843971 1.74136412
0.35244216 0.36594587 0.67834025 1.74124152
0.35235540 0.36585862 0.67824871 1.74112286
0.35228556 0.36578819 0.67817067 1.74103065
0.35220145 0.36570382 0.67808126 1.74092210
0.35213249 0.36563338 0.67801209 1.74083916
0.35205158 0.36555165 0.67792426 1.74072354
0.35195910 0.36545763 0.67782757 1.74060249
0.35186540 0.36536254 0.67773001 1.74048673
0.35177371 0.36527110 0.67763076 1.74036027
0.35171015 0.36520516 0.67756634 1.74027803
0.35164515 0.36513900 0.67749563 1.74020115
0.35154869 0.36504237 0.67739125 1.74008291
0.35146333 0.36495584 0.67730158 1.73998032
0.35137318 0.36486496 0.67721165 1.73985843
0.35129794 0.36478957 0.67713633 1.73976724
0.35122474 0.36471607 0.67705879 1.73966924
