# Supplementary material for: A time-dependent diffusion MRI signature of axon caliber variations and beading
Source: Commun Biol. 2020 Jul 7;3:354. doi: 10.1038/s42003-020-1050-x (PMC7341838; doi:10.1038/s42003-020-1050-x)
Supplement: Supplementary file 3 — Supplementary Data [file 42003_2020_1050_MOESM3_ESM.zip › Supplementary_Data/Fig_2/Fig_2g_cos2_Dinf_Dinf-corrected.txt]

1.00000000 1.24692700 1.24764993
0.33028035 0.40173400 0.40475583
0.33840031 0.40903396 0.41158290
0.33104025 0.41698642 0.41951759
0.34447078 0.42169673 0.42455729
0.34734776 0.43640249 0.43905988
0.34955924 0.42892154 0.43160168
0.35641426 0.43460213 0.43711099
0.36693177 0.44634377 0.44874546
0.36962437 0.46190597 0.46464983
0.38190301 0.47636168 0.47942624
0.38850838 0.47286291 0.47490599
0.39699997 0.49167227 0.49395632
0.40217634 0.49434968 0.49686174
0.40966786 0.50219133 0.50483883
0.41535488 0.51375000 0.51629570
0.42047565 0.53251143 0.53484677
0.42342694 0.52557446 0.52756869
0.42876438 0.53374017 0.53639795
0.43139346 0.53596202 0.53872570
0.43768449 0.54968844 0.55190713
0.44691912 0.56804068 0.57088233
0.45495445 0.56585911 0.56820417
0.46781666 0.57093226 0.57336547
0.47779019 0.58678922 0.58922240
0.49032127 0.61065649 0.61290356
0.49933272 0.61796393 0.62025139
0.51068923 0.62503330 0.62830762
0.51928978 0.65428727 0.65611727
0.52718377 0.65451183 0.65614865
0.53714778 0.66593575 0.66815463
0.54506815 0.68462726 0.68599389
0.55231445 0.69325439 0.69488729
0.56148970 0.69954820 0.70186930
0.57305739 0.70748170 0.70956737
0.58195366 0.71480466 0.71664083
0.59432044 0.73076754 0.73255620
0.60727731 0.74848762 0.75051487
0.61627204 0.77900930 0.78122771
0.62383226 0.78179348 0.78408700
0.62968507 0.78218297 0.78441827
0.63719937 0.79737017 0.79918921
0.64462910 0.81160190 0.81348848
0.65238413 0.81448155 0.81656188
0.65697565 0.82386235 0.82584152
0.66488165 0.82493358 0.82688442
0.67137961 0.83437229 0.83582467
0.68000861 0.85116575 0.85253470
0.68963797 0.85806499 0.85981720
0.69749537 0.86271066 0.86391468
0.70433187 0.87559482 0.87714213
0.71264398 0.88907250 0.89103814
0.72007541 0.89247911 0.89446574
0.72607252 0.90700734 0.90825763
0.73085331 0.90288716 0.90440433
0.73595805 0.91827955 0.92038894
0.74371603 0.92834074 0.92988680
0.74734992 0.93620795 0.93792428
0.75181603 0.94156893 0.94327566
0.75967253 0.94742674 0.94891416
0.76450815 0.95224333 0.95396610
0.77091059 0.96061690 0.96223552
0.77794023 0.97482257 0.97606644
0.78096509 0.97572175 0.97691409
0.78499791 0.97711830 0.97853804
0.78799577 0.97756509 0.97876727
0.79226832 0.99144565 0.99283966
0.79630519 0.99271592 0.99421809
0.80079536 0.99733080 0.99884981
0.80388900 1.00963888 1.01075717
0.80898269 1.00814680 1.00939906
0.81217190 1.01265679 1.01401504
0.81568056 1.01921001 1.02002284
0.81989696 1.02274415 1.02387164
0.82363121 1.02309107 1.02435647
0.82598650 1.02578118 1.02737525
0.82728361 1.03358432 1.03459568
0.83269769 1.03324690 1.03406267
0.83581836 1.03585543 1.03744969
0.83725372 1.04918493 1.05018727
0.84115755 1.04576776 1.04737064
0.84413061 1.05488397 1.05626213
0.84673856 1.05160454 1.05287874
0.84972215 1.05468362 1.05586024
0.85086148 1.06363288 1.06462901
0.85405959 1.06295647 1.06408329
0.85643937 1.06422344 1.06521081
0.85781519 1.06659840 1.06793234
0.85985443 1.06765910 1.06857886
0.86122547 1.07605392 1.07719606
0.86309345 1.07233670 1.07335474
0.86507118 1.07726716 1.07825448
0.86749586 1.08244331 1.08351136
0.86849633 1.08624809 1.08729897
0.86967038 1.08233252 1.08319023
0.87179620 1.08859405 1.08938250
0.87529556 1.09298912 1.09406127
0.87598248 1.09382232 1.09518395
0.87721472 1.09271567 1.09381374
0.87786607 1.09580244 1.09681742
0.87917610 1.09768650 1.09904889
0.88072034 1.09796556 1.09896774
0.88171915 1.09961277 1.10065005
0.88321059 1.09858865 1.10006703
0.88443842 1.10292317 1.10411221
0.88572093 1.10641403 1.10736082
0.88707958 1.10397565 1.10499422
0.88870523 1.10806517 1.10934986
0.88994507 1.10965451 1.11074955
0.89130567 1.11298299 1.11396022
0.89239243 1.11380365 1.11470570
0.90227168 1.12374142 1.12463614
0.91240117 1.13693107 1.13803822
0.92119167 1.14850839 1.14962958
0.92647474 1.15449103 1.15553232
0.93159333 1.15973413 1.16074789
0.93625733 1.16784278 1.16874709
0.94016606 1.17119964 1.17207494
0.94390718 1.17543624 1.17626225
0.94670195 1.18096236 1.18177062
0.94973065 1.18293216 1.18386744
0.95201278 1.18724205 1.18827858
0.95420262 1.18980095 1.19077058
0.95613839 1.19208957 1.19278975
0.95803829 1.19349702 1.19416166
0.95961251 1.19651710 1.19733670
0.96114810 1.19875668 1.19964147
0.96271162 1.20138420 1.20217944
0.96395982 1.20291024 1.20372373
0.96503836 1.20367457 1.20447036
0.96629550 1.20490154 1.20569240
0.96846447 1.20732638 1.20825363
0.97040340 1.21007196 1.21088859
0.97210480 1.21184393 1.21268585
0.97351733 1.21373586 1.21456210
0.97478279 1.21564642 1.21641903
0.97598993 1.21732798 1.21805370
0.97694163 1.21856374 1.21929060
0.97798197 1.21983982 1.22061299
0.97888552 1.22134788 1.22214919
0.97972352 1.22234843 1.22308144
0.98042370 1.22244700 1.22317962
0.98112623 1.22286784 1.22375062
0.98179959 1.22372347 1.22444667
0.98245159 1.22442025 1.22526684
0.98302579 1.22501201 1.22584028
0.98355908 1.22569812 1.22652777
0.98409508 1.22638894 1.22721560
0.98459693 1.22703578 1.22785962
0.98508687 1.22763288 1.22838787
0.98552960 1.22820400 1.22895766
0.98593146 1.22879753 1.22954163
0.98632041 1.22916589 1.23002049
0.98666129 1.22991649 1.23065398
0.98699500 1.23037171 1.23110936
0.98730476 1.23104198 1.23176988
0.98761435 1.23135270 1.23221421
0.98791847 1.23173477 1.23259398
0.98821216 1.23215163 1.23299464
0.98848896 1.23249823 1.23333930
0.98875234 1.23282825 1.23366744
0.98900218 1.23314408 1.23398122
0.98922687 1.23341003 1.23425372
0.98944771 1.23368385 1.23441110
0.98967214 1.23396248 1.23468951
0.98987866 1.23430106 1.23508964
