# Supplementary material for: A time-dependent diffusion MRI signature of axon caliber variations and beading
Source: Commun Biol. 2020 Jul 7;3:354. doi: 10.1038/s42003-020-1050-x (PMC7341838; doi:10.1038/s42003-020-1050-x)
Supplement: Supplementary file 3 — Supplementary Data [file 42003_2020_1050_MOESM3_ESM.zip › Supplementary_Data/Fig_2/Fig_2h_cos2_c_c-corrected.txt]

1.00000000 0.42595351 0.44327225
0.33028035 0.19228533 0.16575292
0.33840031 0.20496152 0.18347117
0.33104025 0.20484624 0.18356589
0.34447078 0.19376097 0.16856661
0.34734776 0.20570014 0.18402904
0.34955924 0.20473674 0.18145493
0.35641426 0.20244437 0.18164960
0.36693177 0.19513563 0.17915119
0.36962437 0.20782106 0.18599373
0.38190301 0.21347886 0.18751914
0.38850838 0.21572626 0.20113869
0.39699997 0.22524573 0.21004848
0.40217634 0.21966604 0.20204304
0.40966786 0.22632070 0.20611864
0.41535488 0.21848694 0.20074176
0.42047565 0.23428817 0.22034053
0.42342694 0.23095522 0.22032511
0.42876438 0.23095823 0.21161663
0.43139346 0.22196798 0.20065562
0.43768449 0.23273329 0.21807559
0.44691912 0.23483281 0.21281663
0.45495445 0.24124610 0.22814958
0.46781666 0.24716552 0.23220153
0.47779019 0.24761126 0.23281429
0.49032127 0.24815061 0.23648332
0.49933272 0.25138530 0.23694448
0.51068923 0.25689172 0.23324189
0.51928978 0.26476403 0.25857667
0.52718377 0.26621486 0.26017399
0.53714778 0.26203705 0.25033071
0.54506815 0.27015645 0.26950641
0.55231445 0.27262864 0.27140932
0.56148970 0.26956679 0.25918100
0.57305739 0.27327663 0.26522426
0.58195366 0.28418310 0.27834866
0.59432044 0.28921629 0.28462256
0.60727731 0.29326936 0.28598401
0.61627204 0.29623044 0.28869218
0.62383226 0.28901033 0.28067802
0.62968507 0.29964309 0.29058560
0.63719937 0.30870765 0.30672480
0.64462910 0.29543782 0.29257688
0.65238413 0.30950957 0.30301922
0.65697565 0.30951488 0.30383481
0.66488165 0.31434666 0.30951175
0.67137961 0.31374940 0.31616682
0.68000861 0.31834100 0.32117558
0.68963797 0.31933035 0.31784688
0.69749537 0.32320669 0.33025655
0.70433187 0.32196300 0.32289490
0.71264398 0.32511569 0.32093851
0.72007541 0.32658347 0.32283485
0.72607252 0.33993200 0.34590872
0.73085331 0.33465874 0.33742979
0.73595805 0.34200918 0.33743485
0.74371603 0.34044979 0.34253568
0.74734992 0.34296108 0.34501964
0.75181603 0.33868359 0.33968453
0.75967253 0.34697239 0.35094943
0.76450815 0.34648299 0.34779439
0.77091059 0.34602934 0.34935670
0.77794023 0.35073177 0.35914188
0.78096509 0.35275468 0.36163246
0.78499791 0.34659601 0.35241721
0.78799577 0.35628820 0.36401124
0.79226832 0.35661180 0.36124676
0.79630519 0.35420148 0.35971134
0.80079536 0.36676382 0.37147692
0.80388900 0.35898429 0.37034491
0.80898269 0.36477301 0.37244577
0.81217190 0.36327843 0.37001161
0.81568056 0.36045237 0.37346464
0.81989696 0.36573130 0.37594509
0.82363121 0.36504415 0.37380484
0.82598650 0.36621445 0.37117524
0.82728361 0.36966316 0.38020908
0.83269769 0.37020915 0.38396372
0.83581836 0.36964387 0.37349126
0.83725372 0.37089432 0.38300678
0.84115755 0.37549944 0.38025374
0.84413061 0.36852532 0.37646121
0.84673856 0.37113505 0.37990750
0.84972215 0.37617149 0.38553068
0.85086148 0.37799310 0.38817613
0.85405959 0.37559057 0.38705316
0.85643937 0.38018449 0.39304344
0.85781519 0.37774370 0.38722589
0.85985443 0.37771843 0.39130711
0.86122547 0.37842923 0.38973778
0.86309345 0.38351662 0.39421094
0.86507118 0.37949744 0.39275075
0.86749586 0.38411099 0.39463135
0.86849633 0.38304869 0.39580782
0.86967038 0.37820735 0.39306788
0.87179620 0.38559936 0.40047471
0.87529556 0.38420790 0.39524181
0.87598248 0.38272937 0.39108594
0.87721472 0.38467574 0.39633113
0.87786607 0.38270697 0.39532336
0.87917610 0.38690722 0.39603606
0.88072034 0.38004546 0.39345100
0.88171915 0.38818447 0.39999878
0.88321059 0.38749032 0.39522792
0.88443842 0.38720842 0.39854785
0.88572093 0.38584501 0.39899474
0.88707958 0.38461592 0.39774801
0.88870523 0.38980137 0.39930988
0.88994507 0.38420434 0.39701039
0.89130567 0.39067743 0.40432446
0.89239243 0.39343596 0.40594569
0.90227168 0.39312722 0.40775538
0.91240117 0.40017720 0.41181433
0.92119167 0.40344018 0.41474728
0.92647474 0.39830441 0.41090077
0.93159333 0.40371990 0.41790026
0.93625733 0.40457238 0.42001546
0.94016606 0.40546035 0.42137816
0.94390718 0.40669067 0.42358137
0.94670195 0.40684334 0.42369120
0.94973065 0.40991092 0.42557785
0.95201278 0.40949573 0.42343837
0.95420262 0.40977403 0.42517802
0.95613839 0.41195278 0.42905227
0.95803829 0.40983181 0.42800242
0.95961251 0.41218192 0.42843637
0.96114810 0.41325238 0.42863640
0.96271162 0.41200775 0.42941298
0.96395982 0.41355118 0.43095567
0.96503836 0.41423504 0.43042153
0.96629550 0.41548369 0.43070995
0.96846447 0.41536082 0.43081341
0.97040340 0.41579293 0.43350560
0.97210480 0.41916913 0.43531246
0.97351733 0.41782211 0.43355428
0.97478279 0.41787595 0.43407135
0.97598993 0.41532107 0.43304543
0.97694163 0.41714312 0.43465017
0.97798197 0.41874383 0.43600730
0.97888552 0.41737975 0.43471718
0.97972352 0.41826970 0.43613545
0.98042370 0.41847038 0.43648422
0.98112623 0.42016636 0.43639658
0.98179959 0.41909128 0.43674679
0.98245159 0.42037025 0.43660759
0.98302579 0.42079229 0.43679034
0.98355908 0.42088613 0.43686460
0.98409508 0.42105899 0.43707508
0.98459693 0.42122053 0.43727186
0.98508687 0.42200047 0.43896668
0.98552960 0.42213208 0.43911287
0.98593146 0.42020939 0.43700456
0.98632041 0.42162399 0.43737132
0.98666129 0.42172882 0.43859615
0.98699500 0.42232097 0.43949746
0.98730476 0.42101290 0.43833116
0.98761435 0.42179168 0.43777245
0.98791847 0.42189617 0.43789944
0.98821216 0.42185482 0.43806143
0.98848896 0.42195107 0.43817661
0.98875234 0.42204356 0.43828646
0.98900218 0.42210737 0.43837014
0.98922687 0.42228166 0.43844135
0.98944771 0.42242226 0.43943583
0.98967214 0.42249628 0.43951502
0.98987866 0.42206619 0.43870561
