# Supplementary material for: A time-dependent diffusion MRI signature of axon caliber variations and beading
Source: Commun Biol. 2020 Jul 7;3:354. doi: 10.1038/s42003-020-1050-x (PMC7341838; doi:10.1038/s42003-020-1050-x)
Supplement: Supplementary file 3 — Supplementary Data [file 42003_2020_1050_MOESM3_ESM.zip › Supplementary_Data/Fig_3/Fig_3_AK_Splenium.txt]

0.63454318 0.62177014 0.53530902 0.60972929 0.63024807
0.59406924 0.60321128 0.53304023 0.62316108 0.66412097
0.61787570 0.58757079 0.54033220 0.63648021 0.65285838
0.61212945 0.62061352 0.51420957 0.61895633 0.65585935
0.63395870 0.61717284 0.54289949 0.59723151 0.66649806
0.60869473 0.61458611 0.55383289 0.63484877 0.64038348
0.60484803 0.60307831 0.58987045 0.63452196 0.64565533
0.63810843 0.59373367 0.54191220 0.63411188 0.64824575
0.63381684 0.61147672 0.50111520 0.61303973 0.65227544
0.62660587 0.61810184 0.55675083 0.62558603 0.66013432
