# Supplementary material for: A time-dependent diffusion MRI signature of axon caliber variations and beading
Source: Commun Biol. 2020 Jul 7;3:354. doi: 10.1038/s42003-020-1050-x (PMC7341838; doi:10.1038/s42003-020-1050-x)
Supplement: Supplementary file 3 — Supplementary Data [file 42003_2020_1050_MOESM3_ESM.zip › Supplementary_Data/Fig_4/Fig_4_c.txt]

0.16722723 0.58082611 0.48415870 0.12416910 0.31749612
0.65287561 0.52085052 0.11947311 -0.37883561 0.13252804
0.67879963 0.90684405 1.13060107 0.85776398 0.32203518
1.47132104 2.30693925 1.24206393 0.87687253 0.32658485
1.35463043 0.86973292 0.94927316 1.53418926 0.24775152
1.64661087 0.69905498 0.32029689 2.72191725 0.31726399
1.06202738 1.23151539 0.28441418 2.19524106 0.44332951
0.89128472 1.62327153 -0.01037511 1.31207279 0.64634176
0.40669740 0.67907706 0.25208505 0.31776930 0.69598836
