# Supplementary material for: A time-dependent diffusion MRI signature of axon caliber variations and beading
Source: Commun Biol. 2020 Jul 7;3:354. doi: 10.1038/s42003-020-1050-x (PMC7341838; doi:10.1038/s42003-020-1050-x)
Supplement: Supplementary file 3 — Supplementary Data [file 42003_2020_1050_MOESM3_ESM.zip › Supplementary_Data/Fig_5/Fig_5_AD_MS_Lesion.txt]

1.53386414 1.53803110 1.28038037 1.39805424 1.46548116
1.53899395 1.52241433 1.25564337 1.39280593 1.46907675
1.53479660 1.50620759 1.27722871 1.39143753 1.46911991
1.53156769 1.51917636 1.23131299 1.35947192 1.47207105
1.52538037 1.54045093 1.25767457 1.36740100 1.46156025
