# Supplementary material for: A time-dependent diffusion MRI signature of axon caliber variations and beading
Source: Commun Biol. 2020 Jul 7;3:354. doi: 10.1038/s42003-020-1050-x (PMC7341838; doi:10.1038/s42003-020-1050-x)
Supplement: Supplementary file 3 — Supplementary Data [file 42003_2020_1050_MOESM3_ESM.zip › Supplementary_Data/Fig_5/Fig_5_AD_NAWM.txt]

1.25858021 1.26227474 1.20197642 1.21198452 1.23530400
1.25019276 1.25317228 1.19811642 1.20588720 1.23500335
1.24628103 1.24874806 1.18766487 1.19703019 1.24265230
1.24039149 1.24220037 1.17561245 1.17813373 1.22871435
1.24794245 1.25656784 1.17661393 1.17775500 1.22807837
