# Supplementary material for: A time-dependent diffusion MRI signature of axon caliber variations and beading
Source: Commun Biol. 2020 Jul 7;3:354. doi: 10.1038/s42003-020-1050-x (PMC7341838; doi:10.1038/s42003-020-1050-x)
Supplement: Supplementary file 3 — Supplementary Data [file 42003_2020_1050_MOESM3_ESM.zip › Supplementary_Data/Fig_5/Fig_5_time.txt]

21
33
55
77
110
