# Supplementary material for: A time-dependent diffusion MRI signature of axon caliber variations and beading
Source: Commun Biol. 2020 Jul 7;3:354. doi: 10.1038/s42003-020-1050-x (PMC7341838; doi:10.1038/s42003-020-1050-x)
Supplement: Supplementary file 3 — Supplementary Data [file 42003_2020_1050_MOESM3_ESM.zip › Supplementary_Data/Fig_6/Fig_6_b_diameter_volume-per-length.txt]

0.51492801 0.01061440
0.83087790 0.00184960
1.37670800 0.10339200
0.65861591 0.00650880
1.13327020 0.08436480
0.87379980 0.06016960
0.94314612 0.05657280
0.98261192 0.04853440
0.77924076 0.01249280
0.92088262 0.03196160
0.57575872 0.03635200
0.78234213 0.07202560
0.97417569 0.09161600
0.92427373 0.04358720
1.08699927 0.09757440
2.11764611 0.16299200
1.22467428 0.06144960
0.91493111 0.08613120
1.62105421 0.15554560
0.58407834 0.02359360
1.08060433 0.02555200
1.32363298 0.08885760
0.62393619 0.00509440
1.09522349 0.09104320
0.95964862 0.06556800
1.56852862 0.10603200
1.08401067 0.06332160
0.75592867 0.01239040
1.23725438 0.04267200
1.10005728 0.08411520
1.01296205 0.10712960
1.24975848 0.10608960
0.89176771 0.03117120
0.84029435 0.02141440
0.85357993 0.02251520
1.03597488 0.06726400
0.79279700 0.02560640
0.66359824 0.03283200
1.35330715 0.09542400
0.77723802 0.02341760
0.63423041 0.01603520
0.94972613 0.04396800
0.82453256 0.05740160
0.78447155 0.00495360
0.94925491 0.05069760
0.95443834 0.05705920
0.70685350 0.02371840
1.17078817 0.19261760
1.14229213 0.01668480
1.09034347 0.10587520
1.01711937 0.05747520
0.84846497 0.03101120
1.33086367 0.12083200
1.45789800 0.18936320
1.06950114 0.06898880
1.11443353 0.08999680
1.14660286 0.11395840
0.83302555 0.02011840
1.23377905 0.05376960
0.91883097 0.05612800
0.99662786 0.04642880
0.76205321 0.10240000
0.97788491 0.09399040
1.20024636 0.09397120
0.97660002 0.07349120
1.25017213 0.09517120
1.12291249 0.12115840
0.89005789 0.12288000
0.82988671 0.04840320
1.37618759 0.12891200
0.78141136 0.03818880
1.00762352 0.04939200
1.05244892 0.07081600
0.61857104 0.00803840
1.04111918 0.05725440
0.69917181 0.00000000
1.08033805 0.07715840
1.29096041 0.06584000
1.11899286 0.07220480
1.04982807 0.03899840
0.90867722 0.05241920
1.17351593 0.13786560
1.19006620 0.06746240
1.26638143 0.05841920
2.08884164 0.30038080
1.16932399 0.04280320
1.20559846 0.07143040
1.07547793 0.08841280
1.02035466 0.05181440
0.72793624 0.04875200
0.81775350 0.02996480
0.93855071 0.06438080
1.08654142 0.13508160
0.72905943 0.02106560
0.60950145 0.00310720
1.68821995 0.30767680
1.02647606 0.07538880
1.83129493 0.16995200
1.17356813 0.08293120
1.38468614 0.04467200
1.39177615 0.04310080
0.93153407 0.05591680
1.13864304 0.03463680
0.64147450 0.02392640
0.81188477 0.01005120
0.60685838 0.01369600
1.11901293 0.16618240
0.86266409 0.06322240
1.57100439 0.05856320
0.61035444 0.02558400
1.12122131 0.07052480
0.73076681 0.03567040
1.04030406 0.04640000
0.79685995 0.08051840
0.73331756 0.02381440
1.04152048 0.01680000
1.17184704 0.02746560
1.25266672 0.06391680
1.24651107 0.13219200
1.18533051 0.11703040
1.06793680 0.02359360
0.76912690 0.02751680
1.02170504 0.07905600
0.73394837 0.04520000
1.07650729 0.12966080
0.76395038 0.00344640
0.68366801 0.02471680
0.89409786 0.01867840
0.76785737 0.04185280
1.32458129 0.05342720
0.77625615 0.00888960
1.17258425 0.11939840
1.17631037 0.10127680
1.77609094 0.19088640
1.55016023 0.11048000
0.78222287 0.05717120
1.56101610 0.07850880
1.11946202 0.05597440
0.84335693 0.04149440
0.77671429 0.04288320
2.16662848 0.10165120
0.89168948 0.04846720
1.31633176 0.06751360
0.80135153 0.07249600
0.87136139 0.07771840
1.28410562 0.05743360
0.68457393 0.03459520
1.40604365 0.19593600
1.52451463 0.08576960
1.03097127 0.03880960
0.86035929 0.08609600
0.89845245 0.02651200
1.06309944 0.07622080
1.25748038 0.10032320
1.36710163 0.10955520
0.93515457 0.05180160
1.08790229 0.01835200
1.96217037 0.14087680
1.11139400 0.08276800
1.22721260 0.07584000
1.37987515 0.13659520
1.40856480 0.09878080
1.18078307 0.04559360
0.99996290 0.08854400
0.73375769 0.07320000
1.09493203 0.11609280
0.83503051 0.04716480
1.20089208 0.04228800
1.33430575 0.09540160
0.82894736 0.03819200
1.17352237 0.15554240
1.07534730 0.03360320
1.17586706 0.11367680
0.84589089 0.01781120
1.61344810 0.06807360
1.29898189 0.12090560
1.35455383 0.10273600
1.07530083 0.07542080
0.92775098 0.04730560
1.30114473 0.07313920
1.11835816 0.07550080
0.70831950 0.01095680
0.66918216 0.03997120
0.90388308 0.02242880
1.51662610 0.13597440
1.15155763 0.04720320
0.82024023 0.02362240
1.01498899 0.04398080
1.25956084 0.04379840
0.84020599 0.02398400
1.19957294 0.06402240
0.77259558 0.04168320
1.00581185 0.07321920
0.78903537 0.03990720
1.20876894 0.06223360
1.10412181 0.09050880
0.78583355 0.05105920
1.30789549 0.17472000
1.20257799 0.07788160
0.88066316 0.02689920
0.92589949 0.03444800
0.72250328 0.03955840
0.87569952 0.02026240
1.29949627 0.02152960
1.12313075 0.06715840
1.05317299 0.06439680
1.36770057 0.08833920
1.34379243 0.12472640
0.71966108 0.02681600
1.15617969 0.07827200
1.08264285 0.02225280
1.03952362 0.02793920
1.11136253 0.09885760
0.91049635 0.02488640
1.07729578 0.03823680
1.00486592 0.05563200
0.93787916 0.07247360
1.31359360 0.10545600
0.93223955 0.04189120
0.91862115 0.02144320
1.13671583 0.02570240
0.65799456 0.04981120
0.94408342 0.04886080
0.90779227 0.03710720
1.01352977 0.03528960
0.60789779 0.01564160
1.14245259 0.06545600
