# Supplementary material for: A time-dependent diffusion MRI signature of axon caliber variations and beading
Source: Commun Biol. 2020 Jul 7;3:354. doi: 10.1038/s42003-020-1050-x (PMC7341838; doi:10.1038/s42003-020-1050-x)
Supplement: Supplementary file 3 — Supplementary Data [file 42003_2020_1050_MOESM3_ESM.zip › Supplementary_Data/Fig_6/Fig_6_c_diameter_with_mitochondria.txt]

0.46749227
0.47217511
0.45958151
0.82807964
0.92234903
0.95516080
0.92829334
0.86362813
0.75536368
0.39800926
0.35824928
0.46196896
0.47527138
0.46670723
0.50154899
0.51525307
0.52929523
0.54901879
0.56352119
1.02622720
1.04499365
1.06342897
1.06170347
1.04042189
1.05962915
1.08662387
2.73813894
2.69535183
2.63953912
2.57113617
2.49322673
2.41614411
2.33275030
2.24446615
2.15000740
2.04995162
1.94381186
1.83133123
1.22045357
1.28713594
1.34563367
1.41159828
1.46713593
1.51919902
1.56602768
1.62102497
1.66983038
1.71318729
1.76484851
1.79615281
1.84051890
1.89819001
1.93700869
1.98210713
1.98801837
2.01967641
2.04026930
2.02493481
2.02348559
2.01895004
2.03378881
2.02981832
2.02801099
2.00308629
1.96519988
1.93511467
1.89915566
1.86800709
1.81241160
1.79022253
1.77665226
0.81468663
0.69255644
0.57383822
0.60373242
0.59207981
0.56156564
0.56156564
0.66113391
0.70826267
0.75730300
0.76788171
0.81558634
0.79324975
0.75633396
1.10070597
1.11855106
1.12769290
1.14831528
1.15182257
1.12964224
1.12866800
1.11461018
1.12639147
1.13579309
1.14158963
1.14767644
1.15309530
1.16825995
1.19770738
1.21744530
1.22794201
1.22734461
1.23300816
1.21774646
1.24101191
1.24573060
1.23805359
1.24484721
1.23449425
1.22225498
1.21623991
1.20137571
1.18632529
1.16511692
1.15022967
1.13837297
1.12018901
1.09569742
1.06308409
1.03795183
1.01689440
1.00016922
0.98725375
0.97379057
0.95975663
0.94706444
0.86235340
0.87165812
0.87375901
0.86617195
0.95516080
0.98502266
0.99244011
0.99502315
0.98651061
0.97190593
0.95975663
0.73068803
0.76357177
0.74411452
0.78814841
0.74951562
0.70826267
0.77501169
0.78207666
0.81198152
0.83820270
0.86447690
0.86870833
0.88584592
0.92512779
0.94899841
1.00273235
1.06549589
1.11032510
1.12541441
1.14255286
1.16731793
1.21019494
1.25189689
1.30467960
1.34753986
1.38484813
1.42298232
1.45660071
1.48970667
1.53838765
1.57117065
1.55285965
1.53528581
1.12411033
1.13385432
1.13966072
1.12508853
1.08188910
0.75000470
0.75487807
0.75293251
0.75244533
0.75098190
0.72867788
0.70981418
0.65891160
0.59885369
0.61337346
0.68242223
0.73768042
0.77216760
0.82675010
0.87291926
0.90225187
0.93655199
0.96166508
0.99170086
1.01183340
1.05163970
1.10668631
1.16637515
1.23864582
1.32004738
1.39566226
1.44674932
1.50342794
1.51823323
1.47834036
1.43376459
0.76692604
0.76357177
0.76549030
0.76212971
0.76261070
0.99870162
0.98204000
0.92710753
0.68724127
0.71496156
0.73668557
0.74362156
0.74164647
0.74951562
0.76164842
0.77972878
0.80335525
0.82363950
0.82096389
0.83820270
0.83337658
0.85466510
0.86320343
0.90143866
0.91676624
0.91235579
0.89367630
0.86405262
0.78861354
0.73419255
0.64938197
0.61754409
1.34645094
1.33852977
1.35486719
1.36672385
1.35134418
1.02372289
0.99207055
0.95975663
0.93733473
0.91396205
0.91516490
0.92234903
0.94123868
0.95400838
0.96052046
0.95975663
0.94745155
0.94240672
0.94006920
0.94318460
0.95285457
0.95899219
0.97416706
0.99022071
1.02586982
1.05163970
1.07030318
0.85894487
0.83688925
0.84256610
0.84256610
0.84647392
0.86659520
0.87081634
0.87878065
0.90792392
0.92234903
0.93498454
0.93694344
0.91235579
0.91476412
0.94551441
0.91636616
0.98315956
1.02622720
1.03724502
1.03901114
1.07577092
1.10103906
1.08696127
1.08932021
1.06583999
1.06721527
1.07611173
1.06583999
1.04429160
1.00382884
1.00016922
0.96395022
0.86870833
0.87669180
0.94084902
0.97829888
0.95439268
0.98539486
1.01508980
1.00346348
0.93889826
1.02049404
0.85851786
1.19954295
1.18786978
1.19862552
1.18074838
1.18539763
1.17389618
1.18786978
1.19740118
1.22734461
1.25072471
1.25919835
1.26848289
1.27165879
1.25277532
1.24602493
1.22584986
1.19433485
1.17670418
1.14831528
1.14575778
1.04534449
0.49714291
0.52860198
0.59701389
0.64427980
0.68080830
0.88667343
0.92908304
0.98947980
1.04814703
1.09032962
1.08864675
1.11164534
1.07747390
1.04499365
1.01255795
1.01472849
0.97379057
0.94706444
0.96622997
0.85552277
0.58835209
0.58959728
0.62050595
0.62050595
0.60190753
1.70911566
1.74184322
1.76588708
1.77665226
1.80267392
1.82169469
1.86092681
1.86289625
1.88559148
1.88091838
1.86230564
1.83892434
1.09837149
1.15848882
1.18105890
1.21684275
1.23982943
1.23923776
1.25043149
1.45559338
1.48452850
1.42066119
1.44522776
1.40456694
1.37207937
1.28142546
1.22704581
1.17857246
1.20989190
1.11658236
1.21503332
1.23746108
1.25277532
1.22674693
1.21412759
1.21654137
1.19984860
0.68937226
0.68134670
0.68403235
1.01833579
1.02658446
1.02586982
1.03476738
1.03405839
1.02443903
0.61754409
0.62697279
0.63163437
0.69255644
0.73118970
0.74804646
0.80608931
0.76644776
0.68456821
0.67973022
0.78581868
0.84169523
0.77501169
0.79324975
0.80699860
0.79923663
0.79923663
0.82719352
0.77595740
0.74362156
0.67540068
0.64598500
0.59516840
0.57191795
0.51525307
0.53890709
0.60312473
0.66002369
0.69783113
0.76357177
0.77074162
0.78207666
0.81288423
0.83425613
0.84604061
0.84906915
0.86022465
0.82984904
0.63105355
0.63453046
0.63279439
0.63626179
0.62580198
0.66940185
0.71084664
0.72716662
0.74214073
0.76212971
0.77972878
0.79555773
0.79139852
0.81693405
0.82586255
0.82230279
0.83161468
0.82763670
0.85937168
0.86955215
0.84604061
0.85809063
0.83469556
0.81827954
0.79324975
0.81738279
1.83313244
1.84549302
1.84985918
1.81402946
1.79063215
1.76734006
1.70696880
1.66565277
1.60396945
1.41341551
1.43248524
1.41159828
1.35025832
1.27626418
1.19341341
1.10303551
1.04709696
0.83425613
0.76978950
0.69992988
0.65500443
0.63913691
0.62462896
0.60857203
0.62227630
0.62638766
0.64427980
0.63741339
0.64484870
0.63510809
0.63856292
0.63395230
0.62404163
0.61813760
0.61037700
0.60796919
0.61456796
1.24130735
1.22165481
1.20867898
1.19464183
1.18415961
1.16574621
1.14735689
1.10336790
1.09335225
0.67810988
0.67810988
0.67049654
0.67376993
0.66279575
1.10070597
1.17264603
1.23894183
1.32586809
1.34645094
1.41807770
1.44674932
1.43376459
1.44522776
1.51750847
1.50415948
1.56016283
1.60693871
1.57163735
1.54076942
1.54789276
1.53719537
1.51726681
1.50756862
1.49314881
1.50902732
1.50781184
1.46663597
1.42761326
1.35676041
1.37181209
1.38458331
1.35540838
1.29111825
1.22405374
1.19984860
0.95899219
0.94201753
0.93223515
0.90873132
1.09301681
1.07338221
1.08087181
1.11461018
1.13450094
1.11855106
1.10999479
1.11822319
1.12508853
1.10966439
1.09268128
1.09636655
1.07781417
1.06239400
1.04604583
1.03121757
1.00455916
0.98204000
0.97529565
0.95707841
0.93498454
0.90994108
0.88997576
0.86617195
0.84387072
0.78348201
0.75341937
0.71905293
0.69202677
0.77216760
0.78441751
0.80106974
0.80608931
0.80563428
0.80289867
0.83249610
0.84560708
0.79324975
0.78066878
0.75244533
0.74016169
0.75049346
0.77074162
0.76405186
0.74706541
1.31224627
1.33661073
1.36779663
1.48502244
1.50781184
1.51121274
1.54623358
1.58302871
1.51678338
1.53671821
1.55191480
1.63723112
1.59893199
1.54647072
1.32199046
1.07235685
0.87836328
0.86870833
0.85894487
0.89531607
0.93262842
0.96204631
1.00674695
1.04744710
1.08527318
1.09200989
1.10734880
1.12084351
1.13093994
1.14030406
1.13417768
1.11131543
1.04849682
1.01761535
0.99943569
0.95516080
0.92552408
0.89654394
0.87501712
0.84473934
0.81107782
0.77595740
0.82230279
0.83688925
0.84213077
0.85036379
0.83029080
0.83557373
0.81558634
0.79739930
0.77690196
1.65216906
1.73572740
1.79083692
1.84330606
1.86564998
1.88967096
1.91989529
1.95284589
1.97673481
1.96799679
1.96538646
1.96855569
1.96445336
1.96575958
2.00070504
2.04062872
2.09541925
2.14197635
2.20756649
2.21833720
2.23972322
2.24152344
2.25229457
2.24577278
2.19189679
2.09209166
2.02945698
1.96071653
1.85717911
1.75359271
1.65438704
1.56953608
1.50756862
1.09200989
1.08999325
1.06583999
1.02694159
1.01328198
0.99059095
0.98576692
0.98947980
1.00163467
0.99280953
1.00382884
1.00382884
1.00674695
1.01183340
0.99502315
0.97604733
0.93184172
0.88377376
0.83205550
0.75244533
0.66610699
1.07917419
1.08493525
1.09803759
1.09200989
1.09032962
1.11625390
1.14671751
1.16228093
1.14703725
1.15848882
1.15118568
1.15563656
1.15658810
1.14991083
1.12280475
1.11658236
1.09603204
1.02943807
0.98576692
0.82452944
0.82096389
0.80972036
0.81378593
0.82363950
0.83513476
0.83469556
0.82940705
0.81468663
0.79969530
2.32661168
2.32203654
2.31000354
2.29439416
2.01312963
1.97617821
1.94381186
1.91721948
1.89102883
1.86663247
1.84251016
1.82189597
1.79533601
1.77065667
1.75672656
1.74625854
1.73783873
1.72958995
1.72236648
1.72852957
1.72831742
1.72640685
1.72704394
1.73361349
1.73319040
1.73847163
1.77024244
1.76837717
1.76775497
1.76276952
1.75233761
1.74289550
1.73973674
1.73804972
1.73361349
1.73889344
1.74877658
1.74919590
1.74877658
1.76547172
1.77127785
1.77768394
1.78036350
1.79063215
1.81160212
1.84111651
1.87094930
1.96669206
2.01676936
1.99611774
2.02927629
2.06190167
2.05941038
2.04708756
2.07307545
2.07519697
2.13133591
2.15239384
2.15409681
2.18586588
2.21337261
2.23447796
2.24266828
2.25278294
2.26689999
2.27803406
2.28301865
2.28076889
2.30253062
2.32755714
2.34012673
2.36460032
2.39081792
2.40823926
2.42220722
2.42870818
2.44885629
2.45782430
2.47240210
2.49190270
2.16496415
2.15188268
2.10937259
2.08594799
2.08717817
2.07749283
2.14915446
2.20390910
2.23365727
2.30205280
2.31887602
2.33337899
2.24577278
2.26301442
2.28173334
2.29327514
2.29679023
2.29647089
2.28863336
2.29215557
2.18183601
2.25798568
2.25034001
2.17206630
2.17981828
2.15358606
2.13064760
2.12806448
2.14642277
1.61081333
2.18502694
2.14471370
1.97877430
1.87466947
1.84966094
1.81241160
1.80937420
1.77665226
1.74709829
1.73170877
1.68621987
1.62531729
1.48650326
1.47734785
1.46212863
1.64148106
1.64259764
1.63991658
1.66499219
1.64950355
1.61808156
1.52401883
1.50440325
1.48526934
1.45660071
1.43146094
1.42812689
1.43376459
1.44243406
1.42966665
1.41159828
1.42323999
1.45886466
1.44090794
1.41003879
1.35161550
1.26413925
1.27223538
1.26703666
1.26819377
1.28884415
1.28912863
1.33111251
1.39171562
1.39802490
1.39171562
1.51315268
1.53169897
1.49314881
1.51895763
1.32586809
1.15975423
1.12606588
1.10668631
1.05755076
1.04323765
1.03653773
1.02264774
1.01364380
0.98613884
0.95054275
0.94006920
0.92908304
0.78488485
0.80244183
0.79509667
0.75195784
0.72007214
0.68080830
0.52021094
0.58647935
0.57638863
0.53343581
0.61635537
0.61157734
0.57892780
0.58835209
0.56611807
0.93694344
1.00053579
1.04464268
1.12149764
1.19678854
1.30720669
1.32890686
1.32004738
1.44421249
1.51242549
1.58973208
1.65150309
1.70997365
1.76297753
1.83393241
1.90916953
1.96314628
2.00436733
2.03432964
2.06687526
2.08454118
2.10658932
2.09856684
2.07201388
2.05976646
2.06669783
2.03270672
1.98728043
1.96202523
1.85005739
1.66763294
1.50732537
1.45004055
1.41367492
1.44472021
1.39303241
1.33715931
1.21774646
1.17139454
1.34781196
1.33386445
1.33221397
1.34536114
1.34726771
1.33358952
1.33715931
1.34781196
1.35999979
1.36645552
1.37528268
1.38987002
1.39197908
1.39092495
1.37474931
1.36967198
1.35703065
1.35025832
1.36134726
1.35513781
1.36779663
1.34753986
1.36215510
1.35351327
1.38246297
1.39487383
1.39434796
1.42014487
1.41237738
1.48798262
1.50756862
1.49682803
1.52786373
1.60511213
1.68317261
1.53528581
1.61308817
1.65903513
1.66829248
1.67421660
1.70158980
1.71083121
1.72364341
1.72428152
1.90243523
1.96127751
1.96183832
2.02674489
2.05370464
2.06314619
2.03126303
2.05905423
1.97209174
1.94324584
1.87094930
1.86013845
1.84151480
1.67859135
1.67465458
1.66719311
1.66102319
1.65194710
1.63745508
1.62802240
1.44141683
1.44801606
1.44978764
1.45508945
1.44522776
1.43248524
1.43171708
1.43836082
1.44116241
1.44039888
1.43938021
1.44039888
1.44700275
1.44826928
1.45029341
1.45609713
1.45609713
1.46012090
1.45936729
1.46463442
1.47436632
1.48255110
1.72300506
1.73699451
1.76131277
1.75735265
1.77500033
1.80754932
1.86506024
1.88734091
1.91012964
2.16733412
2.19356910
2.20823082
2.22658690
2.24919907
2.27190900
2.27271587
2.25766086
2.30873326
2.30730336
1.17545701
1.15182257
1.10403238
1.01364380
0.94590216
0.89777012
0.78581868
0.70826267
0.64427980
0.58647935
0.54094455
0.71598659
0.74065695
0.75730300
0.72968364
0.67540068
0.65835485
0.67756891
0.74016169
0.79601852
0.77925836
0.77121724
0.67213523
0.67158944
0.65051035
0.66994941
0.67702750
0.66002369
0.65051035
0.61217664
0.55697600
0.97942272
0.98091916
0.95899219
0.94201753
1.19740118
1.20045968
1.23894183
1.26094441
1.28228365
1.31224627
1.34726771
1.32531484
1.29310480
1.30888871
1.31308432
1.29367183
1.31587397
1.33111251
1.33880369
1.28456936
1.30496063
1.29650324
1.27970734
1.26094441
1.20837555
1.16259639
1.08324400
1.04288609
1.44801606
1.47013213
1.46087412
1.44370459
1.45508945
1.42272460
1.42401272
1.42220903
1.43912543
1.45256720
1.40064538
1.30944890
1.24366838
1.16038642
1.07372378
1.05303352
1.04429160
1.01941548
0.96166508
0.99096106
1.01255795
1.03086191
1.06101248
1.17014171
1.18663435
1.14607778
1.24690748
1.24130735
1.24012515
1.26123518
1.27655146
1.27194712
1.19801351
1.21412759
1.21804755
1.22883755
1.22853911
1.24160272
1.25043149
1.24307854
1.22644798
1.22913592
1.23657178
1.25189689
1.25890710
1.28628098
1.31224627
1.33880369
1.36699213
1.42220903
1.44826928
1.45256720
1.46638593
1.47784419
1.47685135
1.49731791
1.50489066
1.49682803
1.48230374
1.47287329
1.44345058
1.40769631
1.35919067
1.35811109
1.32476135
1.21955187
1.22794201
1.25013820
1.25715822
1.26703666
1.25686650
1.26355897
1.27252357
1.26992746
1.26384914
1.26645771
1.24189803
1.22853911
1.20746483
1.17670418
1.15658810
1.14351528
1.14255286
1.34753986
1.37074245
1.38775775
1.40534993
1.45559338
1.48057107
1.53265628
1.54741889
1.54836648
1.57490043
1.60122371
1.63588674
1.67574906
1.71682214
1.73868255
1.74079030
1.73297882
1.71788974
1.70847189
1.71168834
1.70868651
1.61467865
1.57233716
1.52930307
1.46187781
1.45281962
1.47759604
1.47112950
1.50999901
1.50440325
1.50829815
1.49511219
1.14799591
1.18570693
1.18725223
1.23032868
1.25336059
0.86022465
0.87039515
0.87919783
0.87669180
0.88667343
0.94123868
0.94318460
0.93341445
0.92393792
0.91676624
0.86362813
0.83117362
0.81872754
0.78207666
0.74657441
0.81603583
0.85637958
0.88667343
0.94318460
0.95822714
0.95054275
0.93184172
0.91275762
0.90711580
0.94123868
0.98762511
1.02157146
1.04358908
1.04884649
0.99943569
0.99391695
0.98762511
0.98390522
1.47883636
1.51581604
1.73551612
1.76588708
1.78468353
1.78015752
1.83672957
1.83992111
1.88772945
1.87271240
1.87075329
1.90590156
1.90551672
1.80002757
1.80957685
1.82068795
1.81968066
1.80023127
1.78612122
1.76962090
1.74079030
1.70503432
1.67312112
1.66234725
1.64304406
1.62757186
1.61035798
1.59088498
1.55073293
1.53647957
1.59042392
1.58163826
1.52498096
1.61126856
1.60053654
1.57490043
1.50171964
1.47560935
1.40613250
1.36752852
0.90387609
0.89244449
0.86277852
0.84082346
0.80836063
0.80335525
0.77453840
0.78207666
0.75147003
0.72007214
0.65444435
0.89572555
0.88169674
0.86870833
0.94899841
0.96052046
1.00674695
1.05094209
1.00200070
0.99906872
0.95092845
0.93811682
0.91195378
0.87291926
0.87165812
0.79785903
0.74164647
0.68990398
0.69572606
0.67702750
0.64768571
0.63798841
0.59516840
1.23062669
1.37288090
1.49927583
1.64125766
1.73445936
1.73170877
1.72087553
1.69857012
1.65859302
1.63521414
1.60442662
1.56415332
1.52690341
1.49265756
1.45458535
1.41393429
1.35621976
1.29961068
1.22973244
1.16164977
1.08729858
1.01617295
0.98502266
0.98910914
0.95400838
0.92710753
0.88667343
0.85423594
0.82719352
0.72565221
0.75147003
0.76405186
0.77121724
0.79693931
0.81693405
0.82896481
0.82274860
0.82185673
0.83337658
0.84863716
0.86574850
0.87207870
0.89285528
0.88543188
0.95092845
0.99833438
1.04323765
1.06515168
1.06066681
1.07098817
1.12018901
1.15118568
1.13611589
1.18230016
1.23062669
0.98613884
0.97529565
0.96660940
0.93616037
1.19464183
1.23419718
1.23746108
1.26674722
1.22405374
1.16354223
0.95746147
0.96204631
0.98576692
0.98390522
1.00382884
1.02694159
1.04042189
1.08729858
1.10370019
1.16007037
1.23181800
1.28056669
1.33880369
1.38722918
1.43376459
1.47734785
1.51121274
1.55686886
1.60716689
1.64661105
1.67026952
1.71746278
1.74289550
1.80409727
1.82872635
1.85461053
1.90012083
1.91396524
1.93283941
1.95359684
1.97339290
1.96034245
1.97339290
1.97970065
1.97413604
1.98820281
2.01731475
2.03685161
2.04475756
2.07148289
2.08506884
2.09471915
2.10937259
2.10066262
2.10919874
2.14180515
2.15545823
2.17172863
2.19874518
2.21899830
2.23923200
2.26074476
2.28012570
2.28092966
2.26560554
2.23759381
2.00930083
1.99538279
1.75610024
1.73445936
1.72279223
1.70051196
1.68077446
1.67902820
1.65372196
1.63902191
1.61240606
1.57280352
1.58603717
1.59594784
1.59824384
1.57420177
1.60351216
1.63162223
1.66124394
1.63700714
1.59249763
1.60374082
1.63790290
1.66278836
1.67880979
1.69294784
1.75087218
1.78159886
1.81867280
1.81705907
1.83012944
1.85184039
1.87369119
1.89876946
1.91339039
1.94003527
1.95415987
0.93576859
0.97001763
1.00090222
1.02729860
1.05512081
1.07985356
1.09770359
1.11756714
0.75439215
0.76164842
0.76835910
0.76692604
0.79969530
0.83073233
0.86362813
0.88956364
0.91796541
0.94240672
1.02193035
1.06927487
1.08864675
1.14703725
1.19310611
1.24278352
1.28628098
1.31224627
1.33138796
1.35594935
1.37927634
1.41600751
1.44776280
1.46162695
1.51412171
1.53480805
1.55167850
1.54575920
1.53098060
1.54219672
1.59640730
1.61467865
1.62057249
1.63094787
1.24631918
1.31196680
1.28884415
1.22435327
1.15722202
1.11887884
1.12606588
0.86490098
0.76501112
0.98688225
1.00309798
1.00016922
0.97001763
0.91436317
0.88128074
1.15182257
1.26877193
1.31503769
1.37794641
1.47162794
1.52858357
1.59157632
1.61399721
0.77878765
0.87501712
0.90428168
0.94590216
1.49682803
1.44674932
1.38855023
1.31921375
0.73469183
0.73718316
0.70306625
0.68134670
0.64427980
1.06273911
1.06342897
1.04569522
1.02551231
1.01074560
0.99723186
0.98353246
0.94706444
0.94357330
0.93341445
0.89613484
0.86107678
0.82051711
1.06239400
1.09200989
1.11625390
1.15785559
1.15690510
1.17014171
1.19740118
1.22913592
1.28085301
1.32807879
1.36080843
1.39250584
1.47187709
1.45710412
1.44014428
1.39329562
1.40378350
1.40430584
1.40299963
1.40143057
1.43708556
1.45180966
1.46963319
1.47511227
1.46012090
1.42401272
1.39434796
1.38087057
1.35270027
1.32199046
1.28713594
1.25043149
1.23181800
1.21864950
1.20229105
1.19862552
1.18694333
1.17919456
1.16857378
1.15436663
1.12606588
1.10270302
1.09670096
1.09970609
1.09703527
1.08864675
1.21985251
1.22614895
1.21080080
1.19279872
1.18136934
1.16448730
1.16007037
1.14703725
1.11461018
1.06549589
1.02157146
1.00382884
0.98465033
0.97567156
0.96660940
0.95092845
0.93302152
1.00346348
1.02228911
1.04954549
1.24278352
1.29225380
1.32780265
1.35676041
1.37901046
1.39355878
1.40221532
1.39881156
1.38881429
1.37181209
1.34889978
1.34017247
1.32835487
1.32945861
1.32614463
1.32918276
1.33578744
1.38193237
1.37688153
1.37688153
1.35865099
1.36161660
1.36296247
1.34563367
1.33523830
1.32226781
1.29593746
1.26268805
1.24690748
1.22584986
1.20381506
1.18848702
1.16196540
0.86277852
0.86405262
0.85423594
0.84038723
0.98985033
1.01653374
1.03334892
1.05094209
1.06411839
1.07577092
1.08864675
1.09502789
1.09469297
1.10801089
1.11461018
1.12639147
1.12866800
1.15150417
1.22135461
1.27626418
1.29225380
1.27769996
1.22883755
1.23627520
1.18848702
1.18756104
1.14319456
1.08729858
1.10668631
1.08358246
1.25803296
1.25540689
1.25306799
1.24778942
1.24248842
1.24690748
1.26268805
1.29508831
1.29593746
1.24042081
1.22614895
1.18879552
0.68242223
0.73018601
0.75341937
0.81152979
0.81378593
0.88625977
0.93889826
0.98502266
1.13482412
1.19740118
1.24160272
1.23716472
1.26500917
1.03759848
1.02336464
1.02622720
0.99280953
1.00528895
1.01508980
1.01508980
1.00273235
0.99502315
1.00601822
1.01400549
0.97039559
0.95208459
0.98204000
0.96280833
0.92473134
0.91195378
0.89695285
0.88086456
0.84690701
0.84038723
0.82319417
0.81333520
0.78907838
0.75293251
0.80926737
0.82274860
0.82675010
0.81152979
0.82719352
0.81872754
0.83951410
0.85079490
0.87375901
0.88128074
0.88543188
0.92512779
0.92155356
0.93616037
0.94006920
0.91956187
0.91596592
0.91114923
0.84647392
0.84604061
0.87627343
0.91074669
0.92868827
0.97115105
0.99686408
1.02943807
1.07815434
1.10834179
1.12378408
1.14030406
1.15373114
1.21864950
1.31615260
1.38749349
1.46963319
1.54219672
1.56672999
1.66741304
1.63633499
1.59686663
1.47038154
1.42401272
1.35649011
1.19893141
1.15118568
1.12704237
0.89695285
0.89899463
0.88750016
0.88335875
0.85894487
0.82541842
2.57825726
2.58507505
2.59427892
2.62155679
2.63940020
2.65974456
2.66373973
2.64993787
2.61174711
2.57555357
2.58464947
2.53884410
2.50144941
2.43910374
2.37759103
2.30380431
2.19657605
2.09366855
1.97673481
1.83912374
1.74184322
1.63229631
1.52498096
1.41600751
0.87710996
0.89449656
0.89858665
0.90103178
0.89736158
1.00893000
1.03405839
1.05268524
1.07611173
1.11164534
1.12899284
1.15022967
1.17045504
1.18384991
1.20381506
1.62034620
1.67158625
0.89449656
0.87752793
0.83249610
0.78113836
1.03582995
1.04604583
1.09469297
1.13740620
1.26036266
1.47312223
1.55922241
1.62011988
1.66609301
1.70202074
1.72513197
1.74709829
1.74793764
1.73234391
1.72768080
1.73064969
1.70503432
1.64994811
1.03157310
1.00820284
1.02515467
0.99502315
0.96013862
0.71239252
0.75147003
0.82630645
0.95400838
0.97829888
1.01617295
1.01508980
1.01074560
0.68188467
0.67594339
0.67049654
0.76020270
0.74902622
0.90428168
0.98353246
1.02694159
1.04042189
1.06618397
1.06893187
1.45408108
1.44674932
1.42864032
1.40821720
1.40221532
1.39066129
1.37474931
1.36833271
1.35025832
1.32973441
1.30045687
1.26732604
1.20594544
0.79463534
0.87207870
0.94006920
1.03724502
1.09703527
1.15277725
0.70410860
0.74902622
0.81017310
0.88418858
0.94590216
0.96622997
1.02515467
1.07304053
1.09133809
1.12964224
1.17732727
1.21382553
1.27913413
1.32337663
1.36242428
1.43453165
1.49413082
1.56509079
1.63588674
1.72066243
1.16448730
0.92829334
0.96812565
0.97190593
0.96356974
0.88915133
0.88708689
0.88086456
0.87249908
0.83732729
0.81738279
0.81198152
0.79693931
0.93850762
1.00528895
1.03582995
1.06583999
1.07543000
1.13223615
1.14639769
1.13353087
1.16322703
1.21352340
1.22943422
1.26297842
1.27108194
1.30017486
1.30608414
1.33001014
1.35621976
1.38484813
1.41781909
1.44598874
1.46563554
1.48452850
1.49878659
0.77690196
0.77169256
0.77121724
0.77074162
0.77359095
0.80061186
0.80836063
0.82984904
0.85595128
0.87249908
0.89531607
0.94357330
1.00126851
1.03653773
1.06652785
1.43938021
1.45634894
1.44826928
1.43171708
1.39566226
1.33661073
1.24484721
1.17108146
1.09368758
1.07951393
1.21201160
1.23181800
1.21140635
1.18136934
1.16668949
1.11164534
1.00856648
0.62404163
0.66665726
0.68990398
0.68884013
0.68349606
0.70410860
0.72514671
1.21804755
1.24337349
1.27281170
1.31308432
1.34181317
1.35459651
1.37261378
1.37047491
1.47361999
1.47436632
1.46162695
1.42143532
1.39329562
1.35621976
1.31559527
1.28770559
1.24101191
1.21201160
1.17763869
1.15404893
1.04323765
0.99502315
1.02372289
0.99686408
0.98910914
1.01110833
0.96963953
0.96356974
0.98054527
0.92035906
0.97979704
0.80608931
0.82051711
0.82185673
0.79093504
0.75875424
0.77216760
0.75049346
0.72867788
1.09167404
1.07440659
1.03653773
0.99059095
0.93733473
0.87123733
0.82984904
0.78954296
1.03228379
1.14735689
1.22375413
1.34263276
1.36511310
1.40795678
1.47038154
1.52088769
1.51944038
1.56016283
1.01725494
1.03476738
1.04744710
1.07781417
1.09736948
1.11953412
1.20198601
1.18601615
1.17795003
1.17108146
1.16668949
1.15182257
1.13901703
1.15817225
1.13353087
1.12671697
1.10668631
1.07474784
1.09870529
1.09603204
1.08324400
1.05059312
1.03441295
1.01797563
1.02801225
1.01977513
1.02586982
1.03795183
1.47486366
1.50025383
1.52088769
1.51895763
1.49044494
1.49633799
1.54978678
1.59387861
1.64058725
1.86269940
1.85678418
1.89529009
1.89992784
1.90532427
1.91549734
1.93908997
1.98488022
2.02003950
2.04780395
2.08436526
2.11614148
2.15017795
2.18687219
2.22296080
2.24822067
2.26220409
2.27126330
2.27448998
2.26803202
2.25327121
2.23972322
1.86368345
1.83073043
1.79411010
1.76110457
1.71211675
1.66124394
1.60762315
1.56743198
1.54172110
1.54124533
1.52858357
1.49216615
1.46288082
1.43785085
1.40561084
1.35999979
1.33798175
1.30860852
1.28542546
1.26587849
1.24837703
1.16385734
1.20015418
1.22973244
1.25218977
1.24808326
1.25803296
1.23686828
1.24543621
1.23834974
1.22165481
1.19617559
1.15214089
1.13223615
1.10237043
1.10270302
1.08155011
0.78113836
0.78019892
0.77548469
0.76453164
0.75000470
0.72362807
1.21744530
1.20045968
1.18601615
1.16606072
1.15118568
1.13029128
1.12149764
1.07338221
1.18817844
1.14351528
1.08797287
1.04674670
0.97867364
0.94318460
0.87165812
0.82497405
0.78628518
0.72968364
0.70254449
0.66224226
0.63856292
0.72058120
0.74804646
0.76020270
0.77501169
0.82630645
0.82586255
0.81648506
0.81693405
0.81513661
0.78721735
0.82408459
0.85466510
0.86828612
0.80472344
0.82807964
0.86447690
0.86828612
0.83645097
0.79509667
0.69096619
0.72918093
1.45307200
1.43427601
1.42658546
1.48378728
1.48304570
1.46137605
1.42889697
1.38802196
1.34454321
1.29452190
1.22913592
0.81783129
0.86701824
0.91876399
0.96090215
1.00638265
1.04779712
1.10070597
1.16038642
1.20320568
1.24337349
1.28171159
1.31447988
1.34372478
1.37474931
1.71852999
1.71831660
1.64527434
1.53145955
1.52088769
1.50294006
1.44978764
1.40899817
1.33303947
1.23982943
1.19279872
1.14351528
1.08121101
1.03476738
1.01038274
0.86235340
0.92195138
1.00419406
1.08898353
1.13611589
1.16448730
1.25832441
1.31865771
1.38907829
1.45357662
1.47287329
1.52858357
1.52136983
1.59893199
1.61762825
1.59640730
1.56251141
1.56415332
1.51919902
0.89531607
0.86150253
0.87794571
0.88501764
0.95554463
0.96052046
0.95246966
0.96585038
0.99317881
1.00783906
1.05581565
1.08898353
1.16007037
1.18663435
1.19064482
1.23746108
1.27626418
1.27741293
1.32060284
1.33688505
1.35486719
1.13288369
1.08864675
1.07474784
1.05685706
1.03653773
0.95707841
0.87501712
0.75972019
0.76788171
0.77359095
0.78207666
0.78348201
0.77264234
0.78207666
0.78628518
0.79417375
0.77831666
0.79000726
0.76835910
0.75439215
0.72159826
0.68080830
0.65219925
0.64484870
0.65779763
0.66002369
0.72464085
0.82007008
0.94977089
1.08019308
1.16951479
1.23271073
1.26732604
1.25803296
1.35919067
1.43734070
1.53122009
2.08893431
2.08629954
2.07201388
2.04816205
2.00015512
1.21804755
1.16448730
1.11953412
1.08358246
1.07917419
1.04077427
1.02943807
0.98873834
0.98465033
0.97717375
0.93302152
0.85509404
0.71701016
0.71084664
0.72565221
0.72565221
0.71290706
0.67810988
0.68670750
0.69888129
1.04499365
1.03759848
1.06342897
1.04183072
1.00674695
0.97829888
0.78488485
0.80881413
0.86490098
0.90711580
0.96926128
1.00236659
1.05442550
1.10635491
1.14799591
1.19064482
1.24130735
1.24455260
1.25774145
1.28855960
1.33715931
1.39408495
1.45886466
1.48674992
1.51315268
1.67246349
1.65770844
1.58210187
0.84820495
0.85894487
0.84604061
0.85165646
0.84733988
0.84517332
0.85809063
0.87039515
0.88708689
0.90509234
0.92473134
0.93380722
0.90021748
0.92868827
0.92592020
0.93223515
0.96509077
0.95860974
0.96509077
0.96204631
0.95554463
0.95631183
0.94279574
0.93889826
0.93302152
0.92354095
0.89858665
0.87375901
0.85122579
0.83776511
0.81198152
0.90062472
0.94590216
0.95323933
0.94084902
0.83293645
0.69414306
0.83073233
0.84604061
0.80517899
0.80563428
0.80608931
0.82896481
0.84387072
0.84256610
0.83249610
0.85637958
0.86913035
0.88294354
0.90468710
0.79785903
0.84560708
0.93459226
0.93850762
0.91756586
0.83293645
0.71598659
0.96850434
1.04604583
1.17420852
1.27827382
1.31726657
1.03795183
0.95208459
0.90590226
0.92354095
0.90590226
0.76740403
0.69783113
0.68830759
0.65444435
0.68134670
0.71342124
0.75633396
0.78768302
0.79693931
0.80335525
0.80244183
0.81378593
0.86955215
0.79417375
0.78954296
0.78254539
0.77026570
0.78066878
0.79417375
0.89572555
0.94318460
0.98241333
1.01869581
1.05372974
1.08864675
1.13579309
1.19586900
1.24278352
1.30158427
1.36457576
1.40665396
1.48081872
1.55569076
1.60990250
1.65327842
1.70309763
1.74793764
1.82008364
1.89703057
2.00583037
2.09978963
2.19690990
2.27594050
2.34278908
2.40183557
2.49675405
2.49263836
2.49204985
2.47640335
2.47077010
2.46229606
2.49440306
2.51664882
2.51285759
2.25099172
2.29295531
2.43940440
2.45169971
2.42976483
2.39679210
2.31190766
2.29854575
2.26431035
2.23250781
2.19540717
2.13391507
2.07855161
2.02421033
1.95096725
1.88306166
1.80002757
1.75922961
1.70309763
1.57722707
1.62892310
1.63454126
1.64616560
1.61853474
1.63341917
1.56368438
1.62757186
1.62260767
1.52954283
1.12051631
1.14703725
1.17420852
1.20716111
1.22674693
1.24690748
1.26645771
1.30748718
1.34454321
1.37608234
2.02330436
2.04655010
2.04547476
2.01476832
1.96725133
1.92771023
1.91721948
1.13514720
1.16196540
1.02515467
1.01364380
1.00090222
0.97529565
0.95822714
0.97642295
0.92908304
0.90143866
0.88418858
0.83732729
0.82452944
0.81062558
0.77878765
0.76978950
0.76212971
0.72968364
0.72968364
0.87752793
0.86997375
1.10403238
1.16543161
1.25482257
1.27712584
1.31726657
1.28685102
1.22973244
1.27626418
1.32393070
1.36323148
1.29508831
1.25948953
1.28827500
1.28770559
1.08561101
1.09803759
1.12247811
1.15658810
1.18261027
1.17295869
1.16888754
1.15054843
1.08121101
1.01761535
0.95860974
0.93144813
0.88625977
0.85766318
0.83469556
0.85937168
0.87039515
0.85466510
0.83732729
0.82096389
1.33331452
1.35594935
1.39013383
1.43887060
1.50147544
1.55616211
1.57722707
1.69121415
1.73973674
1.74079030
1.73467077
1.72831742
1.71018808
1.69770636
1.70954471
1.69338099
1.64839165
1.60122371
1.54076942
1.49019889
1.43529830
1.38617144
1.34017247
1.26848289
1.22165481
1.16543161
1.11789521
1.06858877
1.05268524
1.09301681
1.07235685
1.07304053
1.06549589
1.05824401
1.01653374
0.99539161
0.97303715
0.95899219
0.99502315
1.00053579
1.50951324
1.50025383
1.50147544
1.47610628
1.43734070
1.40404470
1.38828612
1.37768026
1.32503812
1.26992746
1.24366838
1.19923722
1.13255997
0.95400838
1.02013465
1.00929338
0.96395022
0.94861193
0.96242739
0.97303715
1.00783906
1.12574019
1.28085301
1.32365369
1.41341551
1.46112511
1.50464697
1.54860329
1.52978255
1.56039785
1.58649950
1.81826950
1.83113099
1.51750847
1.55592645
1.60716689
0.60251644
0.61635537
0.65107380
0.68242223
0.72108991
0.76692604
0.75923737
0.77642983
0.79278735
0.82141043
0.82452944
0.87710996
0.90994108
0.93772586
1.24337349
1.22165481
1.19525557
1.16480215
1.14383591
1.10834179
1.06273911
0.57956085
0.59455197
0.60615705
0.63221465
0.62872493
0.67594339
0.72767072
0.73966610
0.70981418
0.71547426
0.73319296
0.76692604
0.73319296
0.98985033
0.98873834
0.97228315
0.96013862
0.93066043
0.90509234
0.86786370
0.81017310
0.77311679
0.73319296
0.71393505
0.68937226
1.29706878
1.28941305
1.26790460
1.25306799
1.23032868
1.21201160
1.19187610
1.12964224
1.14287376
1.15595383
1.16637515
1.18415961
1.20076510
1.21473149
1.22734461
1.24337349
1.25540689
1.27827382
1.30073881
1.32945861
1.35946043
1.38855023
1.41315605
1.42401272
1.43785085
1.44978764
1.44548146
1.47560935
1.48576303
1.50489066
1.50659537
1.51339499
1.54029336
1.56063283
1.56555931
1.52882344
1.57955028
1.55781071
1.59984907
1.68621987
1.66829248
1.66917145
1.69338099
1.70029630
1.65061471
1.61240606
1.61422439
1.68665474
1.72576953
1.79554024
1.84071813
1.86898834
1.87623365
1.85322598
1.83652991
1.81099478
1.78776287
1.05268524
1.06583999
1.08696127
1.10170495
1.10536014
1.11723898
1.12018901
1.12411033
1.12313128
1.12051631
1.11756714
1.13126413
1.13320733
1.14511752
1.14767644
1.14831528
1.16574621
1.16354223
1.15214089
1.15817225
1.16448730
1.16228093
1.16228093
1.16606072
1.16070239
1.16196540
1.16322703
1.14062558
1.15373114
1.16196540
1.17795003
1.18817844
1.22794201
1.26326873
1.28685102
1.33468893
1.70524937
1.70954471
1.70202074
1.68491457
1.67990156
1.62418883
1.65017034
1.66565277
1.65726597
1.66521241
1.69662605
1.73530482
1.75526479
1.75296527
1.75505587
1.74394715
1.72852957
1.71532637
1.70632422
1.69403050
1.69034664
1.68621987
1.68708950
1.68687213
1.68708950
1.68121074
1.67990156
1.67158625
1.66939112
1.67268273
1.67355940
1.68665474
1.70567939
1.72534451
1.73488214
1.66609301
1.64572003
1.61081333
1.58673062
1.55474763
1.52088769
1.49069095
1.46563554
1.42401272
1.38722918
1.34944336
1.30776760
1.27511439
1.26007168
1.23953363
1.22015308
1.19002871
1.15722202
1.13514720
1.09368758
1.06961775
1.03334892
1.01292003
0.98688225
1.18786978
1.19156840
1.11296402
1.11395201
1.09200989
1.06377374
1.07338221
1.09569742
1.12931759
1.16417236
1.20137571
1.24307854
1.30411736
1.36672385
1.55733986
1.62192956
1.68926163
1.74226421
1.79982384
1.83433227
1.86033557
1.88714660
1.95903262
2.00857070
2.06101227
2.14129146
2.21221261
2.29806711
2.33746134
2.37774526
2.37280512
2.37820787
2.33573506
2.38267515
2.38728767
2.35978807
2.29982166
2.25131750
2.22526900
2.17611426
2.13133591
2.07713979
1.99611774
1.99923825
1.99354423
1.91779318
1.94116902
1.90936159
1.83233212
1.80002757
1.71874335
1.67377849
1.60967471
1.56157241
1.55781071
1.51581604
1.61354275
1.61649443
1.54386024
1.44649583
1.36484445
1.08898353
1.10170495
1.11164534
1.12345773
1.13579309
1.13869505
1.12834306
1.11065531
1.06790224
1.03121757
1.00126851
0.98502266
0.95669520
0.94123868
0.91155160
0.80106974
0.80654409
0.79877769
0.98539486
1.02801225
1.08188910
1.12215138
1.69640991
1.72449417
1.75839566
1.79145110
1.81867280
1.84211208
1.85342384
1.85836341
1.85381949
1.85954696
1.86525684
1.87036123
1.87642908
1.88656358
1.89529009
1.89470957
1.78262768
1.73783873
1.66477194
1.61740155
1.56274608
1.62305959
1.69446337
1.66939112
1.63969296
1.58071061
1.43580917
1.37421574
1.33523830
1.24160272
1.21473149
1.13450094
1.05859047
1.01977513
0.97190593
0.93066043
0.88915133
0.87039515
0.83337658
0.83732729
0.84343607
0.84604061
0.84950091
1.00455916
1.01869581
1.01833579
1.01941548
0.79509667
0.81738279
0.83381647
1.21804755
1.24219326
1.26123518
1.28256959
1.28941305
1.28542546
1.28884415
1.28314127
1.27367570
1.27079342
1.25919835
1.24278352
1.21985251
1.19893141
1.17389618
1.13093994
1.14062558
1.13708376
1.13579309
1.11362278
1.10336790
1.08830986
1.07781417
1.04288609
1.01581203
1.18012710
1.20290088
1.22165481
1.24012515
1.26094441
1.28171159
1.29140223
1.29508831
1.31865771
1.31782320
1.32586809
1.34126649
1.34971507
1.47386881
1.50245201
1.53456912
1.48007565
1.51992297
1.52281531
1.57606418
1.62079875
1.61513279
1.62351138
1.58349192
1.59226735
1.52594249
1.53361300
1.51484809
1.48304570
1.45357662
1.37874452
1.38166700
1.33441416
1.28855960
1.24012515
1.20503288
1.16920121
1.14126837
1.11559670
1.08493525
1.05893681
1.02872541
0.98539486
0.94162819
0.77831666
0.80152736
0.81872754
0.82141043
0.80563428
0.81333520
0.91114923
0.90468710
0.89613484
0.88750016
0.88832613
0.87878065
0.86870833
0.87249908
0.88791324
0.90468710
0.91195378
0.92789824
0.94396184
0.96850434
0.97341393
0.97529565
1.00965663
1.02228911
1.04112654
1.07338221
1.12018901
1.15880530
1.22495213
1.27970734
1.32559149
1.36806470
1.40430584
1.43938021
1.47088022
1.49854191
1.52016421
1.54504736
1.55992778
1.58765475
1.61853474
1.64304406
1.66961076
1.68339045
1.70954471
1.73699451
1.72534451
1.75212834
1.76505627
1.78283337
1.75881268
1.77830266
1.77438046
1.74289550
1.70997365
1.71895669
1.67114745
1.59525839
1.53480805
1.46538532
1.39985975
1.28656603
1.24189803
0.87375901
0.92195138
0.94006920
0.98166653
1.00273235
1.02085331
1.03228379
1.02622720
1.03192851
1.05962915
1.07064573
1.08527318
1.07577092
1.09937259
1.09435794
1.10569183
1.12378408
1.14158963
1.93871172
1.96295948
1.98654221
2.00107157
1.99685241
2.01895004
2.05227573
2.07077469
2.04690842
2.00217076
1.05512081
1.11329345
1.14607778
1.15785559
1.15182257
1.13223615
1.06377374
1.04183072
0.94977089
0.93380722
0.91114923
0.74608308
0.73519077
0.73319296
0.74312828
0.73618764
0.73169103
0.72666217
0.71496156
0.69888129
0.68295936
0.69308572
0.69572606
0.69519879
0.68510366
0.69149668
0.70358762
0.69202677
1.15753885
1.15150417
1.11658236
1.10303551
1.11197516
1.08830986
1.10137206
1.12117062
1.12508853
1.11986161
1.10635491
1.12964224
1.14319456
1.13579309
1.12574019
1.12084351
1.21231411
1.20867898
1.20807206
1.20168090
1.17701577
1.16038642
1.14863457
1.16164977
1.15848882
1.14094702
1.19740118
1.19709490
1.19709490
1.19525557
1.19156840
1.17981634
1.17732727
1.17452076
1.17857246
1.16606072
1.16417236
1.13061565
1.11986161
1.12182456
1.11855106
1.13547019
1.10536014
1.33551290
1.34998672
1.37314797
1.37954217
1.38352355
1.38484813
1.38219770
1.38458331
1.45281962
1.51048462
1.53934080
1.55120579
1.51266792
1.51194051
1.49560263
1.48057107
1.48180890
1.46012090
1.46713593
1.47013213
1.46763572
1.46763572
1.46588571
1.46988268
1.45861329
0.71752140
0.73068803
0.76931299
0.79831849
0.84387072
0.86447690
0.98762511
1.00016922
1.01364380
1.02300625
1.05372974
1.06066681
1.04394040
1.01472849
0.99686408
0.98427785
0.96547065
0.94201753
0.91155160
0.70149982
0.69783113
0.71342124
0.71496156
0.69888129
0.71342124
0.94162819
0.93262842
0.89981005
0.88956364
0.89572555
0.91195378
1.16543161
1.19156840
1.21231411
1.23092462
1.23686828
1.25131094
1.26326873
1.26934983
1.26819377
1.28799033
1.30073881
1.29168615
1.29848156
1.30017486
1.28599587
1.27050484
1.26848289
1.26616814
1.25657471
1.26529901
1.29083420
1.29367183
1.30580335
1.27798692
1.22883755
0.94706444
0.93655199
0.92155356
0.90347031
0.86405262
0.84604061
0.79047129
0.77642983
0.76020270
0.75875424
0.74115187
0.72362807
0.73917018
0.75633396
0.73966610
0.91996055
0.94861193
0.96356974
0.97754894
0.88044817
0.85122579
1.49069095
1.51847473
1.53814927
1.57652944
1.61467865
1.64482852
1.67246349
1.70696880
1.72683160
1.74772784
1.75589141
1.39592498
1.36967198
1.33441416
1.30102069
1.26152589
1.22913592
1.20928559
1.19954295
1.17857246
1.16951479
1.13158823
1.10370019
0.91796541
0.93772586
0.96547065
0.98725375
0.99943569
1.05163970
1.09970609
1.10037278
1.12280475
1.13643861
1.14319456
1.14062558
1.13158823
1.12182456
1.08898353
1.06411839
1.06273911
1.10701760
1.06961775
1.02408103
1.02049404
1.00090222
0.75390592
0.77311679
0.77642983
0.80244183
0.80926737
0.81917530
0.81198152
0.81558634
0.79555773
0.79371188
0.78861354
0.74706541
1.61377000
1.69964919
1.73276721
1.76047980
1.76318551
1.76837717
1.66697315
1.64772415
1.64883650
1.62531729
1.40404470
1.34862790
1.24867073
1.17420852
1.13579309
1.07815434
0.97491960
0.83161468
0.70981418
0.53822622
0.57702447
0.69361459
0.81738279
0.88543188
0.93850762
0.98502266
1.01869581
1.06135803
1.04253442
1.07064573
1.10203774
1.05997515
0.99980252
0.98091916
0.95707841
0.69096619
0.71033059
0.73169103
0.76357177
0.77501169
0.80608931
0.83995078
0.85894487
0.85251716
0.86913035
0.85466510
0.87417858
0.85680766
0.84993246
0.85466510
0.84343607
0.86574850
0.87669180
0.88584592
0.88667343
0.88791324
0.89531607
0.91436317
0.92829334
0.93537665
0.91836478
0.86490098
0.89736158
0.90832771
0.94512651
0.95899219
0.93850762
0.91956187
0.89940243
0.90143866
0.88584592
0.91956187
0.83645097
1.80694061
1.85085005
1.88850629
1.93113120
1.98025625
2.02837258
2.07112882
2.12306152
2.15017795
2.18200407
2.19907870
2.22872682
2.24119623
2.24511956
2.24037801
2.23857687
2.19757745
2.17003948
2.12012326
2.06136808
1.98635761
1.91319874
1.84628763
1.78509442
1.73614987
1.68730684
1.61354275
1.55569076
1.48946050
1.47461501
1.47784419
1.47237527
1.50902732
1.51412171
1.50049823
1.50586501
1.50756862
1.54670781
1.50415948
1.48279842
1.46288082
1.50878430
1.41781909
1.40665396
1.34917160
1.29763408
1.25628286
1.24661337
1.22674693
1.19923722
1.16448730
1.15595383
1.15627101
1.13643861
1.12313128
1.11197516
1.10569183
1.10536014
0.92075740
0.90792392
0.93223515
0.98353246
1.02408103
1.05268524
1.08425907
1.09335225
1.10469646
1.11658236
1.12378408
1.14223187
1.15690510
1.16448730
1.17327127
1.19187610
1.21985251
1.23982943
1.25336059
1.25744987
1.25744987
1.26384914
1.29055010
1.30804797
1.34781196
1.38617144
1.42607129
1.45357662
1.46688597
1.48007565
1.49192039
1.48428147
1.48057107
1.49927583
1.51944038
1.51194051
0.81378593
0.81783129
0.79601852
1.33633636
1.30271069
1.23360281
1.15373114
1.07951393
1.04499365
0.99980252
0.96622997
0.93341445
0.90671147
0.87501712
1.09937259
1.14319456
1.18601615
1.20746483
1.20259600
1.20928559
1.20594544
1.19586900
1.19770738
1.18354012
1.15118568
1.14575778
1.12215138
1.07679303
1.05059312
1.00528895
0.96204631
0.90751995
0.89038769
0.84863716
0.75972019
0.83820270
0.87207870
0.89981005
0.88294354
0.95285457
0.97679842
0.98091916
1.05512081
1.02157146
1.02586982
1.03971676
1.09167404
1.06755881
1.06377374
1.12769290
1.18694333
1.22075399
1.23953363
1.24984484
1.33688505
1.35892086
1.36860067
1.39671282
1.41159828
1.42375519
1.44953469
1.48970667
1.48007565
1.55875198
1.57490043
1.56813366
0.95707841
0.96888289
0.97303715
0.98091916
0.99244011
0.99539161
1.00309798
1.04042189
1.07269875
1.12736769
1.12149764
1.15341327
1.16700375
1.16101827
1.14351528
0.88915133
0.84647392
0.78814841
1.17108146
1.22674693
1.26500917
1.30720669
1.32918276
1.36107787
1.40038356
1.41678418
1.43222923
1.44116241
1.46613584
1.47933220
1.49511219
1.51726681
1.51871620
1.54362270
1.54836648
1.54931349
1.56016283
1.56602768
1.58372347
1.59732583
1.60465516
1.58927068
1.62192956
1.64861409
1.66741304
1.60716689
1.58511210
1.48921429
1.45886466
1.41081875
1.37421574
1.37127738
1.35865099
1.14126837
1.13482412
1.12736769
1.13547019
1.12051631
1.11263450
1.10203774
1.09100204
1.09469297
1.10037278
1.11559670
1.13288369
1.16259639
1.17763869
1.17888355
1.17452076
1.15753885
1.16007037
1.14863457
1.14158963
1.13093994
1.06996052
1.07849440
1.04534449
0.98762511
0.93144813
0.87878065
1.37127738
1.49462159
1.62959830
1.63386810
1.70374344
1.83133123
1.94588587
2.19022320
2.26576739
2.30348596
2.33604903
2.35667817
2.38082763
2.42870818
2.41052216
2.39434296
0.68884013
0.67158944
0.66610699
0.70254449
0.75244533
0.76931299
0.77501169
0.77359095
0.81243300
0.91074669
0.97867364
1.01038274
1.01292003
1.06824556
1.08628635
1.12215138
1.13126413
1.12345773
1.11953412
1.11986161
1.13093994
1.10436447
1.11953412
1.13611589
1.13126413
1.11395201
1.11559670
1.06032104
1.03618390
0.96736782
0.93850762
0.90428168
0.87752793
0.86870833
0.86955215
0.86955215
0.88086456
0.89817848
0.88915133
0.88750016
0.87333923
0.87752793
0.87627343
0.91235579
0.92710753
0.95477682
1.00893000
0.99870162
0.98725375
0.97792398
0.97454340
0.98873834
0.98947980
0.99244011
0.98576692
0.94201753
0.93105436
0.89817848
1.11197516
1.19770738
1.30355487
1.40247681
1.41263698
1.48007565
1.53098060
1.58117450
1.60830729
1.66939112
1.73572740
1.76713256
2.02366680
2.03901082
2.05976646
2.08207697
2.09821734
2.09944034
2.09751817
2.02529696
1.99354423
1.94908680
1.91185661
1.89219194
1.84509558
1.80165655
1.75756130
1.70911566
1.66499219
1.64148106
1.64148106
1.61966714
1.60076563
1.55875198
1.51145537
1.46613584
1.18105890
1.03050614
0.96509077
0.89858665
0.86277852
0.84169523
1.03653773
1.03512169
1.04499365
1.01689440
1.01110833
1.02157146
1.01074560
1.01977513
1.01255795
1.00163467
0.99022071
0.98836740
0.98241333
0.98427785
0.98390522
0.95246966
0.92868827
0.91114923
0.89367630
0.87919783
0.88211253
0.68134670
0.70202235
0.72817447
0.73519077
0.72817447
0.73118970
0.71084664
0.71290706
0.71496156
0.70410860
1.17701577
1.14895377
1.12704237
1.09032962
1.05372974
1.00674695
0.93144813
0.84863716
0.75195784
0.69043529
0.64994640
0.87249908
0.94240672
0.98836740
1.01038274
1.03086191
1.04358908
1.06411839
1.21834856
1.22465274
1.22225498
1.20107045
1.18725223
1.17514501
1.16133407
1.15690510
1.16731793
1.18384991
1.16668949
1.15500177
1.13353087
1.10767989
1.07338221
1.03228379
0.99465456
0.73469183
1.00747516
1.16825995
1.36591871
1.74205372
1.74982469
1.80145301
1.78303904
1.37448255
1.26152589
1.21201160
1.05059312
0.78675140
0.93026633
0.90671147
1.01545098
1.09100204
1.02836889
0.96888289
0.93772586
0.94123868
0.91716613
0.90103178
0.92035906
0.92115557
0.93026633
0.93694344
0.92393792
0.89408653
0.95516080
0.97642295
1.01328198
1.01328198
1.03936401
1.04006938
1.03724502
1.00965663
1.01436706
0.97039559
0.73568937
0.75875424
0.75341937
0.76453164
0.74951562
0.74608308
0.77737381
0.78861354
0.78581868
0.69149668
0.67648566
0.69202677
0.80106974
0.82763670
0.79371188
0.77501169
0.69361459
0.69730546
0.70722644
0.68937226
0.66775645
0.61754409
0.61813760
0.57765961
0.54701141
1.65571640
1.69099732
1.72023615
1.73064969
1.73276721
1.74688839
1.76920642
1.77065667
1.77458710
1.76443290
1.65881409
1.51992297
1.40299963
1.30664554
1.20290088
1.13482412
1.30860852
1.33743351
1.36699213
1.36645552
1.36779663
1.36940423
1.36913643
1.37314797
1.35919067
1.34971507
1.33028582
1.31028874
1.28742080
1.28485479
1.28969741
1.28085301
1.26790460
1.22704581
1.19156840
1.15563656
1.11263450
1.05094209
1.02943807
0.98129292
0.95169937
0.94162819
1.02551231
1.05163970
1.05859047
1.03015024
1.19678854
1.22824059
1.28770559
1.29168615
1.32060284
1.34235962
1.33907756
1.34372478
1.35351327
1.35513781
1.33303947
1.32004738
1.02372289
1.02908180
1.01977513
1.04323765
1.05233684
1.05962915
1.16070239
1.20928559
1.23805359
1.26326873
1.33907756
1.36538169
1.40847757
1.44700275
1.49290321
1.50610851
1.50829815
1.50318402
1.48896804
1.47610628
1.48896804
1.49511219
1.48156142
1.48081872
1.49437623
1.50951324
1.51726681
1.53576343
1.51629979
1.58673062
1.63879817
1.69208122
1.72002297
1.76006317
1.82028510
1.89470957
1.94852231
2.00290322
2.14744756
2.13460232
2.13511762
2.07537366
1.98949343
2.03990981
2.00015512
2.01076028
2.04601250
1.91932222
1.94116902
2.10275630
2.07024338
2.00272013
1.95978120
1.55427585
1.56204198
1.57699456
1.58996272
1.59525839
1.60053654
1.55898721
0.90711580
0.95554463
0.98910914
1.00236659
1.00163467
1.01110833
1.03015024
1.04323765
1.05268524
1.08087181
1.07304053
1.07951393
1.10966439
1.16857378
1.20655342
1.23627520
1.25569895
1.25365312
1.25043149
1.18663435
1.15943801
1.17514501
1.17327127
1.14255286
1.12182456
1.10070597
1.06135803
1.02694159
0.95707841
0.94628974
0.86786370
0.81603583
0.75681864
0.88418858
0.92908304
0.93537665
0.92155356
0.92234903
1.01436706
1.03476738
1.01725494
1.00053579
1.02193035
1.00638265
1.01038274
1.06515168
1.04814703
1.04709696
1.03086191
0.98017123
0.98873834
0.97491960
1.00053579
1.03299400
0.97115105
0.96166508
0.94318460
0.94512651
0.95784438
0.94084902
1.02085331
1.02658446
1.01617295
1.03971676
1.02836889
1.02372289
1.01436706
1.00528895
1.00455916
1.02551231
1.04569522
1.04709696
1.03299400
1.02729860
1.02157146
1.23419718
1.31140769
1.35405500
1.40795678
1.44978764
1.45609713
1.45458535
1.44345058
1.44192553
1.40977871
1.52570216
1.55969269
0.90062472
0.92075740
0.91836478
0.90873132
0.89817848
0.88832613
0.88294354
0.95323933
0.97867364
0.99317881
1.01869581
1.01689440
1.00309798
0.97829888
1.01617295
1.02408103
1.02872541
1.03971676
1.03547588
1.05198833
1.05859047
1.06480736
1.06411839
1.07167273
1.07645244
1.08324400
1.10569183
1.12247811
1.13288369
1.14287376
1.15975423
1.15848882
1.07781417
1.09066588
1.10270302
1.13998244
1.14863457
1.16480215
1.20746483
1.25365312
1.28770559
1.32004738
1.34617857
1.36242428
1.38722918
1.40795678
1.42349761
1.42349761
1.42992311
1.42658546
1.42169327
1.43810586
1.45231473
1.44674932
1.42529967
1.37794641
1.35270027
1.32060284
1.26761535
1.26094441
1.25540689
1.23449425
1.21291891
1.16543161
1.12182456
1.06618397
1.01472849
0.92829334
1.01545098
1.05338169
1.06549589
1.07474784
1.09636655
1.12476256
1.14767644
1.15531921
1.22824059
1.26210710
1.25453031
1.25248258
1.24248842
1.25715822
1.27769996
1.28912863
1.29225380
1.29253753
1.30299215
1.32890686
1.34536114
1.01110833
1.03015024
1.04604583
1.05616290
0.52512201
0.63047220
0.65835485
0.62521574
0.85595128
0.86192807
0.86150253
1.05859047
1.07781417
1.08932021
1.09703527
1.09703527
1.10037278
1.09569742
1.10370019
1.24955142
1.27252357
1.29168615
1.30439851
1.31615260
1.33578744
1.34290585
1.31643119
1.32752646
1.33551290
1.34781196
1.35351327
1.36403821
1.36833271
1.35540838
1.33661073
1.31531651
1.29678605
1.29678605
1.28656603
1.22614895
0.92868827
0.89981005
0.86447690
0.78160765
0.78907838
0.79923663
0.87081634
0.88418858
0.90913475
1.45911600
1.44978764
1.45004055
1.46563554
1.49682803
1.52714355
1.57745955
1.57862141
1.55427585
1.51024183
1.41471210
1.44167120
1.55616211
1.59961985
1.63767900
1.65991901
1.70352820
1.74625854
1.79001769
1.83032979
1.85619162
1.88598038
1.90609395
1.93340847
1.95715992
1.97766211
2.00418437
2.00363541
1.99409598
1.98709590
1.96445336
1.94418912
1.92656856
1.92046819
1.90108551
1.89703057
1.88442429
1.85934975
1.83113099
1.79165578
1.76214535
1.73868255
1.71468492
1.70115874
1.66917145
1.62734654
1.56438774
1.50098692
1.43861573
1.38828612
1.32890686
1.03512169
0.97303715
0.89038769
0.81603583
0.79371188
0.78441751
0.74460714
0.71444849
0.68670750
0.66610699
0.97303715
0.99796701
1.01292003
1.04006938
1.06032104
1.07474784
1.08729858
1.09837149
1.11362278
1.10270302
0.97904825
0.98091916
0.97979704
0.97754894
0.97077339
0.97416706
0.98054527
0.96850434
0.95822714
1.07951393
1.10237043
1.11953412
1.16007037
1.17202045
1.19678854
1.24219326
1.28685102
1.31084833
1.33441416
1.34835598
1.33001014
1.35107280
1.37207937
1.40378350
1.43274120
1.45231473
1.47809229
1.49192039
1.52594249
1.57280352
1.61694805
1.64572003
1.69597754
1.70825724
1.72937793
1.81423159
1.81927758
1.82631854
1.76962090
1.83433227
1.83193183
1.88559148
1.78981283
1.50025383
1.01328198
1.01255795
1.01725494
1.03653773
1.21684275
1.22555069
1.23597856
1.25599094
1.26239761
1.27626418
1.31643119
1.40247681
1.42709946
1.43120475
1.42323999
1.38299336
1.37100994
1.37847853
1.38325848
1.38960616
1.39881156
1.45029341
1.46037202
1.45660071
1.45307200
1.45886466
1.42684248
1.41781909
1.39933576
1.39118855
1.38696482
1.36779663
1.34153986
1.32060284
1.31754492
1.31336355
1.30130251
1.27626418
1.25599094
1.23657178
1.22794201
1.22614895
1.24248842
1.26877193
1.26645771
1.26210710
1.25628286
1.25218977
1.24661337
1.27568942
1.24160272
1.19984860
1.20533714
1.20837555
1.19586900
0.76068491
0.76644776
0.77026570
0.78348201
0.82807964
0.85979827
0.90347031
0.95784438
1.04744710
1.08932021
1.19893141
1.25248258
1.30158427
1.35999979
1.43734070
1.51775010
1.58857834
1.66697315
1.74898625
1.85698166
1.90493932
1.93340847
2.13047549
2.14043505
2.13769222
2.09524425
2.15681878
2.15341578
2.08577219
2.11700773
2.10153524
2.00418437
1.87036123
1.79411010
1.72108860
1.63588674
1.14959190
1.17826129
1.24425793
1.30214760
1.23300816
1.26239761
1.22045357
1.22225498
1.15595383
1.11920653
1.10635491
1.10635491
1.05859047
1.03653773
1.01617295
1.01545098
0.97077339
0.95707841
2.06172382
1.44192553
1.43197318
1.42915358
1.42941014
1.44116241
1.43402032
1.41911166
1.42452764
1.42787010
1.39802490
1.35838107
1.33331452
1.32143559
1.29989280
1.27856065
1.23686828
1.21744530
1.19648211
1.17670418
1.14255286
1.09301681
0.86150253
0.85680766
0.85380657
0.84863716
0.84863716
0.83820270
0.84993246
0.85552277
0.85851786
0.85851786
0.84473934
0.82541842
0.80654409
0.81062558
0.83117362
0.85294718
0.86107678
0.90265820
0.90103178
0.89695285
0.87249908
0.87501712
0.70774474
0.71956271
0.84820495
0.84387072
0.83907719
0.84038723
0.85380657
0.87417858
1.00747516
1.01725494
1.02013465
1.02013465
1.02479692
1.01869581
1.00053579
1.01761535
1.00929338
1.01364380
1.00638265
0.98539486
0.95860974
0.94899841
0.88667343
1.37874452
1.44674932
1.53886430
1.66763294
1.72874170
1.79635695
1.82088934
1.84767739
1.84111651
1.77892116
1.74394715
1.70761314
1.67290194
1.63431690
1.56391887
1.51048462
1.43785085
1.36993968
1.29537142
1.23953363
1.19586900
1.12866800
1.02908180
0.82051711
0.79047129
1.82752284
1.86289625
1.88811791
1.91549734
1.94343453
1.98321683
2.02239798
2.11787361
2.11683451
2.11302007
2.10310505
2.10885101
2.05120339
2.10031347
2.08295738
2.09068898
2.11700773
2.12461542
2.09454408
2.12978691
2.14402969
2.08084377
2.03523070
2.01057790
1.92847097
1.80531639
1.77024244
1.69964919
1.24130735
1.23864582
1.22853911
1.21019494
1.19002871
1.16480215
1.14126837
1.13061565
1.11920653
1.10668631
1.09032962
1.07201484
1.39276915
1.37314797
1.35811109
1.33989883
1.31643119
1.32004738
1.30972890
1.27511439
1.25101786
1.28969741
1.37954217
1.18384991
0.96356974
0.89490641
0.86913035
0.86701824
0.87249908
0.86532484
0.83864006
0.79877769
1.28142546
1.26471926
1.22525144
1.18043778
1.29735146
1.26442929
1.24042081
1.24101191
1.24425793
1.24337349
1.23508819
1.23568184
1.22614895
1.10668631
1.11953412
1.15404893
1.17981634
1.21442958
1.26007168
1.28342702
1.35513781
1.40195379
1.34427045
1.38458331
1.35703065
1.39408495
1.38696482
1.38325848
1.39487383
1.36538169
1.37341499
1.34317888
1.34153986
1.35297132
1.36726035
1.38960616
1.52377820
1.52498096
1.51436388
1.49878659
1.49878659
1.51412171
1.49780763
1.51847473
1.51557411
1.50756862
1.52161083
1.53145955
1.53791085
1.54623358
1.52882344
1.50269605
0.96736782
0.99796701
1.01689440
1.01869581
1.01689440
1.74730817
1.76692504
1.77107081
1.78653177
1.80165655
1.80977948
1.81867280
1.83672957
1.83872493
1.85263228
1.86643601
1.82772348
1.87310398
1.87075329
1.86309308
1.12671697
1.09536271
0.94706444
0.96280833
0.96698869
0.97077339
0.96736782
0.96698869
0.96280833
0.94938473
0.95592831
0.97341393
1.04218263
0.98947980
1.06342897
1.11887884
1.05163970
0.94938473
0.91315927
1.01001975
1.02908180
1.06377374
1.09937259
1.14991083
1.18786978
1.23419718
1.28713594
1.33852977
1.37074245
1.39355878
1.41911166
1.43988963
1.44345058
1.45559338
1.46713593
1.47734785
1.48748966
1.48674992
1.50196380
1.53002224
1.57396882
1.63924563
1.73297882
1.81463579
1.89180432
1.97339290
2.02909558
2.07130586
2.09646898
2.11197858
2.10415093
2.09839210
2.05923231
2.03703163
2.05191835
2.06563298
2.01476832
1.41055881
1.40378350
1.39985975
1.40012168
1.39513669
1.38907829
1.37234660
1.36242428
1.37874452
1.40404470
1.43529830
1.46388313
1.49609291
1.51581604
1.53098060
1.55167850
1.56883503
1.58488074
1.59916131
1.61399721
1.61921428
1.62554289
1.62824762
1.66433135
1.68534978
1.72449417
1.75359271
1.80287733
1.88091838
1.93075139
1.94192448
1.96071653
1.93814421
1.90282069
1.84111651
1.78056945
1.78878814
1.80043495
1.80734644
1.76360141
1.77789020
1.82852582
1.84330606
1.88656358
1.90936159
1.92466428
1.94983920
1.98099681
1.99666877
2.14488467
2.19574120
2.18687219
2.14693523
2.22098043
2.23775768
2.12513314
2.15834838
2.17493438
2.17796706
2.19791115
2.23152208
2.25066589
2.25473537
2.26301442
2.27416752
2.29934328
2.30650859
2.30364514
2.29407449
2.28911398
2.28366103
2.28703056
2.29998110
2.31301766
2.33871602
2.38529001
2.42341802
2.43504120
2.44210867
2.44900603
2.46140236
2.48394369
2.49352087
2.55152255
2.57028031
2.58762709
2.61973777
2.64703034
2.67651158
2.72700088
2.75642499
2.73317939
2.55224103
2.52653746
2.49322673
2.48231928
2.48261470
2.50993736
2.51227382
2.50876832
2.55123510
2.55396454
2.57227687
2.55238470
2.56170602
2.53146730
2.57526880
2.57683462
2.57939481
2.56785384
2.51154391
2.47344008
2.47269871
2.47965886
2.48054598
2.48276240
2.48364842
2.49146120
2.50745249
2.52130713
2.54086536
2.54216389
2.53869966
2.53132244
2.53537534
2.48320545
2.45498798
2.43594457
2.43654663
2.42704680
2.25928449
2.17341645
2.09139044
2.03973004
2.00838813
1.99372817
2.02022102
2.03847123
2.05513256
2.10711146
2.15103048
2.20407548
2.21965921
1.74415740
1.72831742
1.69640991
1.56462212
1.53385208
1.51097007
1.47212621
1.07951393
1.09536271
1.10502835
1.12541441
1.13772855
1.17233328
1.17545701
1.18323025
1.20381506
1.21804755
1.22315469
1.23746108
1.23746108
1.24248842
1.23419718
1.32614463
1.34889978
1.37368196
1.37634879
1.37368196
1.39802490
1.39959778
1.40456694
1.40899817
1.39408495
1.37394887
1.35865099
1.33358952
1.31698817
1.29197000
1.28713594
1.24925792
1.23449425
1.21080080
1.20107045
1.19218372
1.17701577
1.15500177
1.12606588
1.15975423
1.17732727
1.19095276
1.19831955
1.20381506
1.19525557
1.02228911
1.03050614
1.04183072
1.05442550
1.06721527
1.06308409
1.06308409
1.06927487
1.81685726
1.81604976
1.79615281
1.74015824
1.59180669
1.57513325
1.55427585
1.52377820
1.39355878
1.36538169
1.33578744
1.30552251
1.28799033
1.25628286
1.21473149
1.18323025
1.14223187
1.10203774
1.08459721
1.05651004
1.02836889
1.00528895
0.92433471
0.91756586
0.92115557
0.92829334
0.92789824
0.92433471
0.95631183
0.93967905
0.94006920
0.94822529
0.96090215
0.97341393
0.98353246
0.99244011
0.99943569
0.99207055
0.98204000
1.00016922
1.00820284
0.99465456
0.97491960
1.01328198
1.01761535
1.01725494
1.09200989
1.14158963
1.19095276
1.22853911
1.26239761
1.29197000
1.32254511
1.35080136
1.37608234
1.39592498
1.40456694
1.41781909
1.43504280
1.44395856
1.47709962
1.50000939
1.53576343
1.78488898
1.85144432
1.90243523
1.84688337
1.88636920
1.85203840
1.72852957
1.70481924
1.68382606
1.57955028
0.84690701
0.81333520
0.78628518
0.76501112
0.82541842
0.84082346
0.83995078
0.92314382
0.91636616
0.93889826
0.95246966
0.96052046
0.98985033
1.06101248
1.13061565
1.20837555
1.27050484
1.40743580
1.47361999
1.52257449
1.55049645
1.54528468
1.54290988
1.56555931
1.65039254
1.71852999
1.70868651
1.71447106
1.76256149
1.78036350
1.75568256
1.76047980
1.75589141
1.70417384
1.67246349
1.55451176
1.51871620
1.48699654
1.45105174
1.41185803
1.37608234
1.34263276
1.28285546
1.28628098
1.26355897
1.22375413
1.18136934
1.16794603
1.14575778
1.09970609
1.03228379
0.95362394
0.91876399
0.94357330
0.98054527
0.99943569
1.00820284
1.03618390
1.01328198
1.00382884
1.05059312
1.08256676
1.12345773
1.13643861
1.13417768
1.14191080
1.12443649
1.12018901
1.10469646
1.10834179
1.08358246
1.11526796
1.11855106
1.12182456
1.13191223
1.14158963
1.13676123
1.12606588
1.12182456
1.11986161
1.11197516
1.12313128
1.11887884
1.14062558
1.15309530
1.15054843
1.13579309
1.10237043
1.07133051
1.03370371
0.98576692
0.95975663
0.92274651
0.86065082
0.84517332
0.87165812
0.88750016
0.90062472
0.97754894
1.08662387
1.09268128
1.07338221
1.04464268
1.03370371
1.04042189
1.03759848
1.04429160
1.05893681
1.07645244
1.07951393
1.10270302
1.11493912
1.12411033
1.13126413
1.12443649
0.81603583
0.82675010
0.85979827
0.88211253
0.92195138
0.93184172
0.97679842
0.97604733
0.99943569
1.00236659
1.01653374
1.01581203
1.03086191
1.02801225
1.03441295
0.97829888
0.99207055
0.94822529
0.90509234
0.75147003
0.76692604
0.79739930
0.78581868
0.76978950
0.77311679
0.75730300
0.75972019
0.75730300
0.74312828
0.74411452
0.75972019
0.76692604
0.72413464
0.73369292
0.73867392
0.73519077
0.69043529
0.67756891
0.65668178
0.66113391
0.62168675
0.60312473
0.74460714
0.79000726
0.81962281
0.85079490
0.88460321
0.92115557
0.93616037
0.96356974
0.97867364
0.96774681
0.95169937
0.93733473
0.97491960
0.99133103
1.02586982
1.09066588
1.13385432
1.19156840
0.80745287
0.81288423
0.81827954
0.80152736
1.25919835
1.28656603
1.30130251
1.31643119
1.32863089
1.34126649
1.34699551
1.21714407
1.23062669
1.21201160
1.18570693
1.18012710
1.13998244
1.09569742
1.06032104
1.00820284
0.98054527
0.95285457
0.91074669
0.86828612
0.87291926
0.87081634
0.86870833
0.85637958
0.84038723
0.67702750
0.71444849
0.73269266
0.75487807
0.75681864
0.75000470
0.74065695
0.75000470
0.73768042
0.74362156
0.74016169
0.73519077
0.71854278
0.70929739
0.70826267
1.58187008
1.54836648
1.56509079
1.50489066
1.44065343
1.47486366
1.39197908
1.39959778
0.96204631
0.92433471
0.87752793
0.82719352
0.81107782
0.80289867
0.80608931
0.77925836
0.81288423
0.81917530
0.81917530
0.83513476
0.83161468
0.82940705
0.85122579
0.86744107
0.88169674
0.91356075
0.89285528
0.92314382
0.93184172
0.94357330
0.94861193
0.90021748
0.87501712
0.86362813
0.84820495
0.85079490
0.82675010
0.81288423
0.79785903
0.79324975
0.78441751
0.72666217
0.75875424
0.75536368
0.78207666
0.81603583
0.86192807
0.83557373
0.86405262
0.83995078
0.80836063
0.76549030
0.92234903
0.94006920
0.95592831
0.98353246
1.02622720
1.05024402
1.06824556
1.07781417
1.11756714
1.17888355
1.17950549
1.16951479
1.21080080
1.21322119
1.20898232
1.20533714
1.21382553
1.18508824
1.15627101
1.17045504
1.18384991
1.19678854
1.18879552
1.20442412
1.05755076
1.00747516
0.95323933
0.64427980
0.63279439
0.62930790
0.62872493
0.65051035
1.07133051
1.06790224
1.05024402
1.03689143
1.02658446
1.01545098
1.02013465
1.00674695
1.00565365
1.00601822
1.00236659
0.97152857
1.01508980
0.99723186
0.98985033
0.97491960
0.97642295
0.93655199
0.86997375
0.89940243
0.83425613
0.83161468
0.83820270
0.84473934
0.84300119
0.85251716
0.86617195
0.88501764
0.89285528
0.90306434
1.17639251
1.30860852
1.37474931
1.42117732
1.46713593
1.63902191
1.58996272
1.60990250
1.63207165
1.64103422
1.30017486
1.25013820
1.25453031
1.27165879
1.28314127
1.29622038
1.29622038
1.29197000
1.28256959
1.26906092
1.26703666
1.28171159
1.28969741
1.28514016
1.28314127
1.29678605
1.30944890
1.29282120
1.31028874
1.32088048
1.32004738
1.33111251
1.32088048
1.32614463
1.32393070
1.13029128
1.14351528
1.15277725
1.15436663
1.15658810
1.16480215
1.19002871
1.22345445
1.25890710
1.30186597
1.39802490
1.12834306
1.16637515
1.26877193
1.23686828
1.28142546
1.24307854
1.21533508
1.02336464
0.89981005
0.78581868
0.79047129
0.75972019
0.70826267
0.86997375
0.89408653
0.92354095
0.90630695
0.93733473
0.91034398
0.88086456
0.78301384
0.83469556
1.03441295
0.98651061
0.97867364
0.52442325
0.58585377
0.61277534
0.63337361
0.64881704
0.65163677
0.65891160
0.63856292
0.63163437
0.59946570
0.80335525
0.83951410
0.84256610
0.84950091
0.86870833
0.87669180
0.86320343
0.88956364
0.87919783
1.41859477
1.41730173
1.39959778
1.37847853
1.37181209
1.35865099
1.35567889
1.34645094
1.34372478
1.33989883
1.33633636
1.33770766
1.34808399
1.35270027
1.36242428
1.35946043
1.34971507
1.33523830
1.31503769
1.29083420
1.27281170
1.25803296
1.19064482
1.21382553
1.22644798
1.23864582
1.24396319
1.25336059
1.26558879
1.27942077
1.35161550
1.34290585
1.33743351
1.32669753
1.31224627
1.29848156
1.28371270
1.26703666
1.25101786
1.22195493
1.19556232
1.15658810
1.12899284
1.09301681
1.08019308
1.03936401
1.01364380
1.75359271
1.84231113
1.94079117
2.01840509
2.09629406
2.16682649
2.22922035
2.27674594
2.31776882
2.35590006
2.39663910
2.45618262
2.49278547
2.55783821
2.57042298
2.63814953
2.66373973
2.65795168
2.65836553
2.66992728
2.74094983
2.79500044
2.83602610
2.86356223
2.84403128
2.80639128
2.80782821
2.84596464
2.85496966
2.84377340
2.88016124
2.88079776
2.88905968
2.90854040
2.92463342
2.90235617
2.88168864
2.85740898
2.82085765
2.82864650
2.84170952
2.84635115
2.84493368
2.83175604
2.81448076
2.76691457
2.71081676
2.65836553
2.63244451
2.59060130
2.55984447
2.49455006
2.46958251
2.45020359
2.42795315
2.39740399
2.34872930
2.31491929
2.29023503
2.09068898
2.05638118
2.02674489
1.99703604
1.96221211
1.91492295
1.86898834
1.82249968
1.78283337
1.75170972
1.73319040
1.17420852
1.17327127
1.17639251
1.09268128
1.07440659
1.12117062
1.12541441
0.70358762
0.70410860
0.74263467
0.72968364
0.73817734
0.75293251
0.79509667
0.81513661
0.83820270
0.89531607
0.94318460
0.98799632
1.01038274
1.04218263
1.07985356
1.11920653
1.19095276
1.23360281
1.25978064
1.29961068
1.31726657
1.29622038
1.25774145
1.24690748
1.25072471
1.24160272
1.23449425
1.22584986
1.21019494
1.18910393
1.17514501
1.15531921
1.13643861
1.12899284
0.88335875
0.87836328
0.87794571
0.88584592
0.89203351
0.90832771
0.91996055
0.92631614
0.95246966
0.97829888
0.98465033
0.99796701
0.99502315
1.00601822
1.02443903
1.03936401
1.05129095
1.06377374
1.06411839
1.05581565
1.06996052
1.05928303
1.07951393
1.13255997
1.12899284
1.13061565
1.17919456
1.19740118
1.20989190
1.24484721
1.14639769
1.16164977
1.17545701
1.17327127
1.17452076
1.15118568
1.15150417
1.12639147
1.10933389
1.08898353
1.05407768
1.02336464
1.00783906
0.97115105
0.93066043
0.90103178
0.85766318
1.72789303
1.73614987
1.72130164
1.72257936
1.73276721
1.74688839
1.74835716
1.73509350
1.73868255
1.73783873
1.72470679
1.75964644
1.75714398
1.91588017
1.93833340
1.94701621
1.93151093
1.87818704
1.86013845
1.87721060
1.90974566
1.90686331
1.88228257
1.85658668
1.84747891
1.86388019
1.86957684
1.86761444
1.86525684
1.86486362
1.86210872
1.85816608
1.84847106
1.84946268
1.84430045
1.84628763
1.85164236
1.86151786
1.87016516
1.88111333
1.89219194
1.89625722
1.89722386
1.90262797
1.90012083
1.89819001
1.89393527
1.89857633
1.90859324
1.92237664
1.92942147
1.93587250
1.94795766
1.95903262
1.95865823
1.96314628
1.96071653
1.96594611
1.97097578
1.98118191
1.98857165
1.98783391
1.99887138
2.00052175
2.00345238
2.02040252
2.01531425
2.00984824
2.00180443
1.98986203
1.97525021
1.96295948
1.95002725
1.93927907
1.93852257
1.92542622
1.92599748
1.92790045
1.92294880
1.92085003
1.90301339
1.89548355
1.88267215
1.86643601
1.84906610
1.84529431
1.83093072
1.81382731
1.78981283
1.76089634
1.74667847
1.74541839
1.73720560
1.74079030
1.73994750
1.71618125
1.70115874
1.69251459
1.69964919
1.70460413
1.69964919
1.70481924
1.72279223
1.73064969
1.72428152
1.72555703
1.73910430
1.74205372
1.73741667
1.73889344
1.74226421
1.74688839
1.76214535
1.77830266
1.79594864
1.81726087
1.84668481
1.86328989
1.86289625
1.86506024
1.86800709
1.86151786
1.87877266
1.89393527
1.90551672
1.91970428
1.92352080
1.91358203
1.90705560
1.89548355
1.89257949
1.92046819
1.90993766
1.89296695
1.87623365
1.86191179
1.84966094
1.83393241
1.82149339
1.80998209
1.80308071
1.79574445
1.78919809
1.77665226
1.76775497
1.75943804
1.75547369
1.74184322
1.73403648
1.71639491
1.70115874
1.69359752
1.68752415
1.68513219
1.68991272
1.69900183
1.69684217
1.71297323
1.71275915
1.70653911
1.38749349
1.39355878
1.36618714
1.34071959
1.36134726
1.36430701
1.32226781
1.25013820
0.88708689
0.87752793
0.97454340
1.00016922
1.02943807
1.03724502
1.02443903
0.98166653
1.06308409
1.05859047
1.13029128
1.14511752
1.13933892
1.15975423
1.18198997
1.19494874
1.21774646
1.23834974
1.30804797
1.35351327
1.39776259
1.67574906
1.70395865
1.73762771
1.76609472
1.76837717
1.76484851
1.76318551
1.77438046
1.80063861
1.81322071
1.77850885
1.75359271
1.72661924
1.70675397
1.71104554
1.69316443
1.68774143
1.67312112
1.65327842
1.65327842
1.62779714
1.63364365
1.62057249
1.61558680
1.61217862
1.59295809
1.54789276
1.50367183
1.44243406
1.04499365
1.04569522
1.04006938
1.03512169
1.02801225
1.05059312
1.74015824
1.76027150
1.77789020
1.78940302
1.79349684
2.05316892
2.05388319
2.05388319
2.04404010
2.02565904
2.00473319
1.95697255
1.92027724
1.89567700
1.89664394
1.89761038
1.90513181
1.89335434
1.87662449
1.86033557
1.79615281
1.78077538
1.75338359
1.73170877
1.20776848
1.20685730
1.19923722
1.19033680
1.17701577
1.15022967
1.17608076
1.23032868
1.24867073
1.27338776
1.28685102
1.30664554
1.31252568
1.31308432
1.30944890
1.29678605
1.28485479
1.25803296
1.27827382
1.28713594
1.27913413
0.96356974
0.94084902
0.93223515
1.11164534
1.14927288
1.18477878
1.21322119
1.23122249
1.26471926
1.28314127
1.27482678
1.23716472
2.20390910
2.27077890
2.33243589
2.38651954
2.44675903
2.48202381
2.50964515
2.52784335
2.54360592
2.55496939
2.55324655
2.56828220
2.58266248
2.58606781
2.58408191
2.57925264
2.58408191
2.58337229
2.57427188
2.55984447
2.54086536
2.51489973
2.48202381
2.45005392
2.41052216
2.36009883
0.90225187
0.92234903
0.98166653
0.99943569
1.04147869
1.05303352
1.05859047
1.07406524
1.06377374
1.02013465
1.02193035
1.01110833
1.02336464
1.03263896
1.26181653
1.27683869
1.28656603
1.28884415
1.24101191
1.24896436
1.27108194
1.28542546
1.31893576
1.33551290
1.35080136
1.39881156
1.43120475
1.48576303
1.48921429
1.52353753
1.50415948
1.53002224
1.52930307
1.45609713
1.39039758
1.31782320
1.20168090
0.84777253
0.87961481
0.90021748
0.93498454
0.99133103
1.73931514
1.69857012
1.64415958
1.57815677
1.52088769
1.45811040
1.40064538
1.32973441
1.25218977
1.20351041
1.14735689
1.09736948
1.08155011
1.07883435
1.06066681
1.07235685
1.05546828
1.01364380
0.67431395
0.68026947
0.66720708
0.64314049
0.63163437
0.63568520
0.63510809
0.62989032
0.62814143
0.69043529
0.69149668
0.68617330
0.67865042
0.65723994
0.61277534
0.99096106
0.99539161
0.99649617
1.02085331
1.04147869
1.05651004
1.07304053
1.05789744
1.01545098
1.55804608
1.54599641
1.50196380
1.42401272
1.40821720
1.42504238
1.44217982
1.48625656
1.47112950
1.47958006
1.51460600
1.52474049
1.51266792
1.45710412
1.44039888
0.85466510
0.85165646
0.87333923
0.86913035
0.88832613
0.88584592
0.86744107
0.88997576
0.84863716
0.84300119
0.83117362
0.83293645
0.86065082
0.88086456
0.91796541
1.21140635
1.21140635
1.21382553
1.22734461
1.23092462
1.25657471
1.25657471
1.24896436
1.25043149
1.22614895
1.21774646
1.20229105
1.19923722
0.61991471
0.61695002
0.57319885
0.56482112
0.55499740
0.53274795
0.67973022
0.68990398
0.70514941
0.70149982
0.69361459
0.70826267
0.71598659
0.74706541
0.77169256
0.78019892
0.79324975
0.82007008
0.85251716
0.88625977
1.02193035
1.05024402
1.08594873
1.08256676
1.06480736
1.06549589
1.04674670
1.04604583
1.02872541
0.68884013
0.72514671
0.71701016
0.71084664
0.69783113
0.70981418
0.59269881
0.56025815
0.56934752
0.56025815
0.55301171
0.54566905
0.57191795
0.63568520
0.68830759
0.74263467
0.82319417
0.87039515
0.90630695
0.98091916
1.05268524
1.10303551
0.49120666
0.60796919
0.64085579
0.64768571
0.65835485
0.61456796
0.51809195
0.63221465
0.56611807
0.63683785
0.63568520
0.63626179
0.59701389
0.60857203
0.51024702
0.49787997
0.45071933
0.50008461
0.97416706
1.00053579
1.03689143
1.05997515
1.05997515
1.05129095
1.02836889
1.00965663
0.65668178
0.91356075
0.94279574
1.00965663
1.11789521
1.24720153
1.32365369
1.32199046
1.25043149
1.15690510
1.17170754
1.01364380
1.07133051
1.09301681
1.10237043
0.99796701
1.02408103
1.01472849
0.99391695
0.98502266
0.96318911
0.95860974
0.95554463
0.95246966
0.95554463
0.95208459
0.94899841
0.94435023
0.95092845
0.95208459
0.95746147
0.96585038
0.99244011
1.00126851
0.99796701
0.97303715
0.98725375
0.99170086
0.99796701
0.98613884
1.03512169
1.03618390
1.04358908
1.03830506
1.02622720
1.02443903
1.02228911
1.02228911
1.02836889
1.02586982
1.02228911
1.03547588
1.03370371
1.03971676
1.03795183
1.03936401
1.03865816
1.04639632
1.05059312
1.06446293
1.07781417
1.08729858
1.08527318
1.10003948
1.10137206
1.13611589
1.14447689
1.14158963
1.15468425
1.16700375
1.17264603
1.18941227
1.21382553
1.26587849
1.32115806
1.34399764
1.38113610
1.42169327
1.45961853
1.46638593
1.44090794
1.35161550
1.40613250
1.47784419
1.50123120
1.50000939
1.47112950
1.48995280
1.51194051
1.56579351
1.57955028
1.58511210
1.53409113
1.51702511
1.49265756
1.47809229
1.46137605
1.44446637
1.39276915
1.37127738
1.35405500
1.30327354
1.24661337
1.22165481
1.17420852
1.10037278
1.15785559
1.19341341
1.20594544
1.14767644
1.13933892
1.10336790
1.04253442
1.04709696
1.02765549
0.59146015
0.59393489
0.58019321
0.80972036
0.82452944
0.85979827
0.86490098
0.84950091
0.89899463
0.95937448
1.03121757
0.99022071
1.00893000
0.98688225
1.02801225
0.99612812
1.03192851
1.00455916
1.00856648
1.01869581
0.57191795
0.61813760
0.64825162
0.65835485
0.69096619
0.65219925
0.62697279
1.08053250
1.22075399
1.24455260
1.31028874
1.30972890
1.36215510
1.36134726
1.35107280
1.29111825
0.86447690
0.94318460
0.95860974
0.96622997
0.94357330
0.92868827
0.85937168
1.68534978
1.70503432
1.72023615
1.73001392
1.74184322
1.76027150
1.77438046
1.78653177
1.79390570
1.80023127
1.80775217
1.82189597
1.83333247
1.84330606
1.85480824
1.86407692
1.86564998
1.87525619
1.88831211
1.89973482
1.89645059
1.89180432
1.90166408
1.87721060
1.85045376
1.84131566
1.83613053
1.80450374
1.77706500
1.74583852
1.70825724
1.63431690
1.62464031
1.61126856
1.59847325
1.58649950
1.56672999
1.53337388
1.50562149
1.47883636
1.44345058
1.45357662
1.45609713
1.45458535
1.45180966
1.45180966
1.45710412
1.47436632
1.48699654
1.48773616
1.49216615
1.50586501
1.49829719
1.49413082
1.48822903
1.48378728
1.46963319
1.45961853
1.44953469
1.43810586
1.42941014
1.41988663
1.41263698
1.41081875
1.41730173
1.42761326
1.42040305
1.41988663
1.41081875
1.40430584
1.40352226
1.39802490
1.38643595
1.37154476
1.36806470
1.38272819
1.39092495
1.39118855
1.40012168
1.40534993
1.41807770
1.43146094
1.46212863
1.49241188
1.51750847
1.54409773
1.55781071
1.56696402
1.57070380
1.57931812
1.61126856
1.64058725
1.61399721
1.32171305
1.28941305
1.24955142
1.17950549
1.10834179
1.06927487
1.03441295
0.68884013
0.68830759
0.78814841
0.78019892
0.77548469
0.77359095
0.72867788
0.71598659
0.81468663
0.88625977
0.85851786
0.81917530
0.85294718
0.86150253
0.83557373
0.73319296
1.33001014
1.32918276
1.14639769
1.13061565
1.11362278
1.08696127
1.06377374
1.04954549
1.02872541
0.99980252
0.95860974
0.74951562
0.76357177
0.78348201
0.80608931
0.82319417
1.11461018
1.14735689
1.18632529
1.02872541
1.00419406
0.99354795
0.94899841
0.94084902
0.92789824
0.91756586
0.90751995
0.90184536
0.90590226
0.89654394
0.89121098
0.89203351
0.88708689
0.88294354
0.87081634
0.86786370
0.88335875
0.88044817
0.87627343
1.25657471
1.27165879
1.28456936
1.30242918
1.33083701
1.35811109
1.37768026
1.38722918
1.39066129
1.38881429
1.39408495
1.39171562
1.38749349
1.38060500
1.36752852
1.36511310
1.35676041
1.35973014
1.36591871
1.36134726
1.36940423
1.36053894
1.33688505
1.35730084
1.36699213
1.34317888
1.33441416
1.34672325
1.34235962
1.32226781
1.30972890
1.27021618
1.26007168
1.24631918
1.20045968
1.06549589
1.05512081
1.03971676
0.99575993
0.91996055
0.70670775
0.65388380
0.61456796
0.58397301
0.56741206
0.53205920
0.55168395
0.59885369
0.57702447
0.61635537
0.64881704
0.66113391
0.62814143
0.63798841
0.70045358
0.73817734
0.77831666
0.79555773
0.80152736
0.82452944
0.86362813
0.89285528
0.90265820
0.87165812
0.90994108
0.91114923
0.96090215
1.00200070
1.04006938
1.07133051
1.10003948
1.16920121
1.13998244
1.15817225
1.18446924
0.55697600
0.60190753
0.64142773
0.63337361
0.70722644
0.77690196
0.87165812
0.95822714
0.97416706
1.01292003
1.02765549
1.05616290
1.08459721
1.13643861
1.16417236
1.17763869
1.20503288
1.22824059
1.24189803
0.93694344
0.95592831
0.95669520
0.92868827
0.89654394
0.87291926
1.41497128
1.46663597
1.51678338
1.59617759
1.68708950
1.76047980
1.82350542
1.88831211
1.93492517
1.96295948
1.98358659
1.96052950
1.88578594
1.74100093
1.72215356
1.73149700
1.69640991
1.61195115
1.59594784
1.65150309
1.73192051
1.79982384
1.86898834
1.88675794
1.87173310
1.22525144
1.17076829
1.12476256
1.08121101
1.04534449
0.92075740
0.94201753
0.95477682
0.97115105
0.97039559
0.95323933
0.92155356
0.88997576
0.82319417
0.81243300
0.78768302
0.94084902
0.95860974
0.97077339
0.97115105
0.97642295
0.99207055
0.99465456
1.00090222
0.99870162
0.77925836
0.80472344
0.84733988
0.82984904
0.88915133
0.94899841
1.00638265
1.02049404
1.05129095
1.08932021
1.11032510
1.10635491
1.11230488
1.09903899
1.17389618
1.17888355
1.14927288
1.06961775
1.02801225
1.04919605
1.08965678
1.08392082
1.07815434
1.04394040
1.00236659
0.96280833
0.91996055
0.89981005
0.88252813
0.87333923
0.85509404
0.82363950
0.80790688
0.79969530
0.70878022
0.77737381
0.84300119
0.89367630
0.89490641
0.83995078
0.71393505
1.56883503
1.67443560
1.70696880
1.73657224
1.73741667
1.74562846
1.71682214
1.65483028
1.75254685
1.75714398
1.73889344
0.64085579
0.70670775
0.72261388
0.70618869
0.72108991
0.75827080
0.76405186
0.74559142
0.74460714
0.69361459
0.70097689
0.66830536
0.69888129
0.63279439
1.01653374
1.05024402
1.24573060
1.24720153
1.24631918
1.33468893
1.33221397
1.27137040
1.26239761
1.25277532
1.22345445
1.18508824
1.16731793
1.17608076
1.16511692
1.43988963
1.39959778
1.38431845
1.36779663
1.37794641
1.37288090
0.80745287
0.83864006
1.11953412
1.13126413
1.14735689
1.16133407
1.14767644
1.15817225
1.17701577
1.19341341
1.17795003
1.15817225
1.15912170
1.15404893
1.01581203
0.99465456
0.98651061
0.98353246
0.98017123
1.23330552
1.25365312
1.27309976
1.31392184
1.37020732
1.42452764
1.51291032
1.59594784
1.67880979
1.75630903
1.82692079
1.88792369
1.95153104
2.02384799
2.07183690
2.10798141
2.14437172
2.19874518
1.31559527
1.29593746
1.20503288
1.19218372
1.18198997
1.16448730
1.14255286
1.12476256
1.10668631
1.08493525
1.07747390
1.04604583
1.02228911
1.01653374
0.99980252
1.00346348
0.97604733
0.93889826
0.91756586
1.37288090
1.39592498
1.41445288
1.43453165
1.44750950
1.45332433
1.45130442
1.45685244
1.85737655
1.86898834
1.87290820
1.87935810
1.88714660
1.91549734
1.89606383
1.91434838
1.91588017
1.90609395
1.89838318
1.89645059
1.89954179
1.91549734
1.92542622
1.93890085
1.96127751
1.95265811
1.98210713
1.99151986
1.97190579
1.98857165
1.97988587
1.98044142
1.77789020
1.74499816
1.72023615
1.68360827
1.64972584
1.61445154
1.21684275
1.19923722
1.18972053
1.19341341
1.19525557
1.17919456
1.15118568
1.11296402
1.10070597
1.06858877
1.04884649
1.01292003
0.97679842
0.94240672
0.69783113
0.65612314
0.62930790
1.14511752
1.15943801
1.15848882
1.16700375
1.16763202
1.16007037
1.34427045
1.34317888
1.33633636
1.33056144
1.32725021
1.31810143
1.29168615
1.30355487
1.30158427
1.29282120
1.28428387
1.26819377
1.25248258
1.23894183
1.22913592
1.22255496
1.21473149
1.21473149
1.22135461
1.22943422
1.24278352
1.25774145
1.27079342
1.28171159
1.28969741
1.26036266
1.25803296
1.26094441
1.23271073
1.20351041
1.21623991
1.20045968
1.20411963
1.23449425
1.31280503
1.22943422
1.25686650
1.22555069
1.20442412
1.27942077
1.29961068
1.26152589
1.20655342
1.10767989
1.11461018
1.10668631
1.12574019
1.12671697
1.12149764
1.15563656
1.16007037
1.16354223
1.16133407
1.17327127
1.18323025
1.18786978
1.18910393
1.18725223
1.19923722
1.18477878
1.19433485
1.18694333
1.19464183
1.18910393
1.18384991
1.19678854
1.19341341
1.16888754
1.16982829
1.15753885
1.15404893
1.12149764
1.09200989
1.09167404
1.07406524
1.06549589
1.05997515
1.05962915
1.06480736
1.06204879
1.06101248
1.06858877
1.07815434
1.08324400
1.08864675
1.09603204
1.19033680
1.20411963
1.21985251
1.22943422
1.23627520
1.23657178
1.25248258
1.26645771
1.27252357
1.28256959
1.30327354
1.32559149
1.34590615
1.35919067
1.38299336
1.39355878
1.39907368
1.44801606
1.55215107
1.62802240
1.66058161
1.72704394
1.62824762
1.62712119
1.58349192
1.54836648
1.53838765
1.49780763
1.45710412
1.43094851
1.39013383
1.35730084
1.32448453
1.29338835
1.26587849
1.24573060
1.23834974
1.22704581
1.21201160
1.21080080
1.19801351
1.19617559
0.89162234
0.89038769
0.89367630
1.04989482
0.96013862
0.91636616
0.88997576
0.87669180
0.88791324
0.87878065
1.28656603
1.35134418
1.40116889
1.46938365
1.49388538
1.57652944
1.60899114
1.65394368
1.74793764
1.76692504
1.81665542
1.79554024
1.80592565
1.86289625
1.89973482
1.96930065
1.97895961
2.02221666
1.97320707
2.01331177
1.99832096
1.89277323
1.90127838
1.91012964
1.92866111
1.92313949
1.92771023
1.92256738
1.92085003
1.94286840
1.93927907
1.93738727
1.93511467
1.90993766
1.90089261
1.87779652
1.84728042
1.83173165
1.82430961
1.80491011
1.78940302
1.74226421
1.71254504
1.82812470
1.74394715
1.62373723
1.52136983
1.45307200
1.39039758
1.34071959
1.28827500
1.33496364
1.35919067
1.38511289
1.41419361
1.41756043
1.42375519
1.47560935
1.49241188
1.49167458
1.47262430
1.45408108
1.14351528
1.15531921
1.17732727
1.18323025
1.17857246
1.16543161
1.15817225
1.15595383
1.14351528
1.16920121
1.17139454
1.16480215
1.14959190
1.15943801
1.20594544
1.23746108
1.25365312
1.15118568
1.15214089
1.77892116
1.75714398
1.75003424
1.69056356
1.58603717
1.65172511
1.43427601
1.31754492
1.18848702
0.73068803
0.72159826
0.70981418
0.58271580
0.66057903
0.65500443
0.66500507
0.68510366
0.69625292
0.67756891
0.67540068
0.65779763
0.75633396
0.75827080
0.76978950
0.76549030
0.73068803
0.70981418
0.80015371
0.83381647
0.87836328
0.90428168
0.94977089
0.98278651
1.02836889
1.07917419
1.12508853
1.18074838
1.22375413
1.25744987
1.30916883
1.34753986
1.39013383
1.43299712
1.46488476
1.49903123
1.53050149
1.55875198
1.59387861
1.62351138
1.64594283
1.66521241
1.68360827
1.69900183
1.70761314
1.69943343
1.70223618
1.72598199
1.73128521
1.69662605
1.71874335
1.70202074
1.56344986
1.53169897
1.51072736
1.51799168
1.48921429
1.49707299
1.46938365
1.45256720
1.41756043
1.37127738
1.31196680
1.28199765
1.26413925
1.25540689
1.23271073
1.22674693
1.22375413
1.20472854
1.18012710
1.16291175
1.13676123
1.12345773
1.11065531
1.09670096
1.07747390
1.06549589
1.04499365
1.02586982
1.01328198
1.00893000
1.00492412
0.99943569
1.00711112
1.00711112
1.00419406
1.01472849
1.01797563
1.01400549
0.99575993
1.00601822
0.99354795
0.97303715
0.98762511
0.96622997
0.94435023
0.93459226
0.92750297
0.89326589
0.91235579
0.90792392
0.90751995
0.91315927
0.90913475
0.89695285
0.88128074
0.85637958
0.82675010
0.79831849
0.71803227
0.77831666
0.78254539
0.79232468
0.79324975
0.80335525
0.80289867
0.79969530
0.80061186
0.78394990
0.78535190
0.78861354
0.76835910
0.74460714
0.74509945
0.72362807
0.69940578
0.85380657
0.83864006
0.81962281
0.85423594
0.81648506
0.83995078
0.82675010
0.80654409
0.81558634
0.79232468
0.77595740
0.76978950
0.69992988
0.68617330
0.70878022
0.71854278
0.71854278
0.71239252
0.70410860
0.72007214
0.74312828
0.74460714
0.79877769
0.82940705
0.83820270
0.87333923
0.91516490
0.93772586
0.95439268
0.97454340
1.00965663
1.05546828
1.10469646
1.12899284
1.13288369
1.15118568
1.18292030
0.94861193
0.94201753
0.94473845
0.97604733
0.92393792
0.85723553
0.84430514
0.86107678
0.89038769
0.92671192
0.94977089
0.96433056
1.03689143
1.06135803
1.07645244
1.08087181
1.09167404
1.10635491
1.07679303
1.07235685
1.06515168
1.05824401
1.03689143
1.03936401
1.00016922
0.98651061
0.96166508
0.96090215
0.95822714
0.93733473
0.92829334
0.91676624
0.92947764
0.94512651
0.96128369
0.96318911
0.96395022
0.96471074
0.94977089
0.93811682
0.92035906
0.93026633
0.92155356
0.92552408
0.93026633
0.94279574
0.92115557
0.94473845
0.95822714
0.95631183
0.98762511
1.00455916
1.00126851
1.06135803
1.08696127
1.11658236
1.12541441
1.12964224
1.14735689
1.10668631
1.05546828
1.01147093
0.95822714
0.92868827
0.86447690
0.86022465
0.85079490
0.85509404
1.73467077
1.77500033
1.86171484
1.91721948
1.96781045
1.99538279
1.97413604
2.02602106
2.09191638
2.06882589
2.05352608
1.93663003
1.95847100
1.94400050
1.96725133
1.94192448
1.90416918
1.86564998
1.82430961
1.78139303
1.74142213
1.68600239
0.74065695
0.75923737
0.79000726
0.78907838
0.80881413
0.84038723
0.85294718
0.88501764
0.92947764
0.94357330
0.91556549
0.88750016
0.82807964
0.81152979
0.64938197
0.65276125
0.67702750
0.67973022
0.68617330
0.70462920
0.71701016
0.67702750
0.62168675
0.62404163
0.63626179
0.61516434
0.56417153
0.53549409
0.55499740
0.67865042
0.79555773
0.81558634
0.81917530
0.79785903
0.40258949
0.44167937
0.48595297
0.52232134
0.57063419
0.62227630
0.67540068
0.74706541
0.74065695
0.77925836
0.74853650
0.79232468
0.63047220
0.66279575
0.82363950
0.84560708
1.26123518
1.23864582
1.19740118
1.17826129
1.15309530
1.16007037
1.13676123
1.09469297
1.04779712
1.01833579
0.79371188
0.80608931
0.88708689
0.88791324
0.88086456
0.86659520
0.98873834
0.98204000
0.97642295
0.98353246
0.96242739
0.97454340
1.03086191
1.05512081
1.09636655
1.14255286
1.19156840
1.24189803
1.28656603
1.30524160
1.31224627
0.51809195
0.53686189
0.55763398
0.59021889
0.60917428
0.95516080
0.97792398
1.08121101
1.07781417
1.08019308
0.97115105
0.91235579
0.87165812
0.83425613
0.82274860
0.83469556
0.75827080
0.75536368
0.75923737
0.76309139
0.78019892
0.76501112
0.76596918
0.75633396
0.76261070
0.74411452
0.73718316
0.73469183
0.61337346
0.61932291
0.69467113
0.66279575
0.67702750
0.72817447
0.72767072
0.74509945
0.76068491
0.74755609
0.76501112
0.78441751
0.81062558
0.85552277
0.84777253
0.88044817
0.88543188
0.88003159
0.90265820
0.89449656
0.88543188
0.87081634
0.87123733
0.88294354
0.88335875
0.89736158
0.88832613
0.91756586
0.78160765
0.79923663
0.80335525
0.80972036
0.79785903
0.78907838
0.84820495
0.90630695
0.86532484
0.82984904
0.84950091
0.82984904
0.84690701
0.83029080
0.81827954
1.67202492
1.65638068
1.63252095
1.60579734
1.57606418
1.54931349
1.52185181
1.49314881
1.46788556
1.44826928
1.42992311
1.42169327
1.41988663
1.40508898
1.39854939
1.39854939
1.39329562
1.39776259
1.40299963
1.40352226
1.41003879
1.37608234
1.37741407
1.37047491
1.36080843
1.36511310
1.34835598
1.33386445
1.31168727
1.29537142
1.28456936
1.26384914
1.24690748
1.22345445
1.20776848
1.19893141
1.18879552
1.17919456
1.17420852
1.16385734
1.18570693
1.19648211
1.20594544
1.20989190
1.20594544
1.21080080
1.21322119
1.20320568
1.18848702
1.17888355
1.40508898
1.44192553
1.42838363
1.47038154
1.44700275
1.45458535
1.45634894
1.45105174
1.55073293
1.44573512
1.39907368
1.46012090
1.49878659
1.54409773
1.57000327
1.53552464
1.54955016
1.56298071
0.91195378
0.91556549
0.90347031
0.87081634
0.88418858
0.87669180
0.88377376
0.87291926
0.84430514
0.82940705
0.84256610
0.95246966
0.94861193
0.91956187
0.89736158
0.84125945
0.81558634
1.04709696
1.08662387
1.14030406
1.18384991
1.20351041
1.24514174
1.29055010
1.42889697
1.46663597
1.53289552
1.59939060
1.68404382
1.74247466
1.78447805
1.71596757
1.62712119
1.59180669
1.56626182
1.54100740
1.57093724
1.63139747
1.71318729
1.79860100
1.84131566
1.83872493
1.81119725
1.80348740
1.78591590
1.77376037
1.76816979
1.74751801
1.74499816
1.73488214
1.71639491
1.69813829
1.66785282
1.62011988
1.54907680
1.52401883
1.48502244
1.44877558
1.42066119
1.43197318
1.38907829
1.28855960
1.24219326
1.22135461
1.06996052
1.06790224
1.05546828
1.03795183
0.97567156
0.97190593
0.97077339
0.98017123
0.99280953
1.01001975
1.02193035
1.01977513
1.02515467
1.04112654
1.05824401
1.06755881
1.06996052
1.05962915
1.07235685
1.08493525
1.09268128
1.07781417
1.03865816
1.02228911
1.00200070
0.99317881
0.95975663
0.94977089
0.95208459
0.93419983
0.93026633
0.93576859
0.93302152
0.95054275
0.94590216
0.93498454
0.92710753
0.93811682
0.95631183
0.95015690
0.95285457
0.97529565
0.96242739
0.93066043
0.93380722
0.94240672
0.91956187
0.88128074
0.87710996
0.85251716
0.84820495
1.19156840
1.24189803
1.34399764
1.39171562
1.35351327
1.38113610
1.44497401
1.45433324
1.50586501
1.53814927
1.61490574
1.69554505
1.75150037
1.77520690
1.84031966
1.88870045
1.97543585
2.00253702
2.05334751
2.09033817
2.10937259
2.10449945
2.08946087
2.06669783
2.04439886
1.39355878
1.34998672
1.31028874
1.36511310
1.38060500
1.39145211
1.41626645
1.44598874
1.44852245
1.45986974
1.48896804
1.49829719
1.52209274
1.53981715
1.54955016
1.53433014
1.51242549
1.50294006
1.47088022
1.44725615
1.40456694
1.41730173
1.40195379
1.37421574
1.38934225
1.40378350
1.36538169
1.28969741
1.28342702
1.27856065
1.27827382
1.26442929
1.25511477
1.22824059
1.19341341
1.20198601
1.17826129
1.15500177
1.11920653
1.11592535
1.10602342
1.06824556
2.11562157
2.15358606
2.19356910
2.22031992
2.23923200
2.28189405
2.31254201
2.36227304
2.40320922
2.40458209
2.42976483
2.43759988
2.43654663
2.49572577
2.52929355
2.54360592
2.55310293
2.60316854
2.63995586
2.64993787
2.37651119
2.36087556
2.33479292
2.30905090
2.27819502
2.25115462
2.23020710
2.20590479
2.18955341
2.16919442
2.14864253
2.12237053
2.08840763
2.05120339
2.01076028
1.96631912
1.91051355
1.86761444
1.84449927
1.82651932
1.82692079
1.83153145
1.83233212
1.82390756
1.81645355
1.80592565
1.73699451
1.71575386
1.68360827
1.63655907
1.63162223
1.62599399
1.60990250
1.60122371
1.60876323
1.61058567
1.62531729
1.64192779
1.64950355
1.65704469
1.65483028
1.64259764
1.63633499
1.63184696
1.62509166
1.62170346
1.61467865
1.60351216
1.59525839
1.57908591
1.56766591
1.56321530
1.56251141
1.56696402
1.57931812
1.59961985
1.61558680
1.61672126
1.61762825
1.61717482
1.60853527
1.65792963
1.69273123
1.73128521
1.79370128
1.78817305
1.74057964
1.80896883
1.89025302
2.20706812
2.29902430
2.17307899
1.97970065
1.91932222
1.99795392
1.90359137
1.92123180
1.91453992
1.89896257
1.87935810
1.82209723
1.80612869
1.79370128
1.78550521
1.78036350
1.19218372
1.17045504
1.15817225
1.40247681
1.43683038
1.46313146
1.48007565
1.48625656
1.48477549
1.47461501
1.45483742
1.43631987
1.44268826
1.43836082
1.28742080
1.32004738
1.34808399
1.37074245
1.39118855
1.39697534
1.40795678
1.41704298
1.45105174
1.47982787
1.50927030
1.53552464
1.55215107
1.57373583
1.60122371
1.63094787
1.66653314
1.69835422
1.73001392
1.76089634
1.78878814
1.81685726
1.85757396
1.89509660
1.92046819
1.94456630
1.81705907
1.82551524
1.82531436
1.82531436
1.82189597
1.80998209
1.80023127
1.79186043
1.78201046
1.78591590
1.77727134
1.75651781
1.77314006
1.77355362
1.73382500
1.69597754
1.63319466
1.64192779
1.65327842
1.65903513
1.65947713
1.66300888
1.66939112
1.68121074
1.69878598
1.71125983
1.72300506
1.72470679
1.72598199
1.72066243
1.71168834
1.69640991
1.66389064
1.38590688
1.48896804
1.53026188
1.57000327
1.65128104
1.70417384
1.71618125
1.76297753
1.80206357
1.83133123
1.85698166
1.86388019
1.86839965
1.87232075
1.88189290
1.88850629
1.89219194
1.91396524
1.93321880
1.94833411
1.95940695
1.96052950
1.92694920
1.96445336
1.96967302
1.97914489
1.99960505
2.01767826
2.00948332
2.03541086
1.92065912
1.87388689
0.57383822
0.60676170
0.61037700
0.61157734
0.63453046
0.76740403
0.81288423
0.86955215
0.91996055
0.97039559
1.04323765
1.09870529
1.17763869
1.20107045
1.21473149
1.22764335
0.80289867
0.77264234
0.78113836
0.78768302
0.78348201
0.77548469
0.75875424
0.75584898
0.69940578
0.63971038
0.60857203
0.58460060
0.58835209
0.51382775
0.57191795
0.58710426
0.59021889
0.60736574
0.61635537
0.60736574
0.74411452
0.73917018
0.72716662
0.76020270
0.77074162
0.78861354
0.79785903
0.82274860
0.83601246
0.84820495
0.89203351
0.91596592
0.89654394
0.87919783
0.87165812
0.86107678
0.85809063
0.84387072
0.84213077
0.82630645
0.81288423
0.86150253
0.89817848
0.93655199
0.93889826
0.93811682
0.95208459
0.92314382
0.92947764
0.93341445
0.96660940
0.99244011
0.97942272
0.96166508
0.94590216
0.91676624
0.88543188
0.88997576
0.89695285
0.88252813
0.90590226
0.88335875
0.88832613
0.89531607
0.90021748
2.31761060
2.29455397
2.23710212
2.18049107
2.15375633
2.12737511
2.12513314
2.12357961
2.09471915
2.03613136
2.00143804
1.95115520
1.91588017
1.87740593
1.77396709
1.73043779
1.65881409
1.55710438
1.53981715
1.53814927
1.54741889
1.58857834
1.55757530
1.55898721
1.56766591
1.45986974
1.45710412
1.46187781
1.72236648
1.71724926
1.71147410
1.70653911
1.70094317
1.69792234
1.69943343
1.70202074
1.69532877
1.68904454
1.68600239
1.68687213
1.69208122
1.68011983
1.66939112
1.65859302
1.61172365
1.59984907
1.59226735
1.57699456
1.51266792
1.47660303
1.46212863
1.43963494
1.41937003
1.40273824
1.36430701
1.01689440
1.05477321
1.09435794
1.12476256
1.16606072
1.19984860
1.44801606
1.48995280
1.53600218
1.57583150
1.61126856
1.62667041
1.63498987
1.61467865
1.57559879
1.55144216
1.53862599
1.52666324
1.50391567
1.47287329
1.47933220
1.47560935
1.48650326
1.51799168
1.57466758
1.61172365
1.62102497
1.64058725
1.65704469
1.66609301
1.64170444
1.64237439
1.66256782
1.65549491
1.64505145
1.63633499
1.48477549
1.44750950
1.39303241
1.28113927
1.16228093
1.13837297
1.16888754
1.24042081
1.31615260
1.30214760
1.27309976
1.25978064
1.11493912
1.05198833
1.03512169
0.99833438
0.97979704
0.97717375
0.96433056
0.92155356
0.97829888
1.04218263
1.12084351
1.21473149
1.27683869
1.31865771
1.47137874
1.60168166
1.64950355
1.68208297
1.71831660
1.83293239
1.79594864
1.76588708
1.72130164
1.64750159
1.53743390
1.46413360
1.37634879
1.27683869
1.18972053
0.77737381
0.83073233
0.83688925
1.26123518
1.23271073
1.20776848
1.17452076
1.14415644
1.11526796
1.10103906
1.07064573
1.04183072
0.99723186
0.92354095
0.82984904
0.78348201
0.73219202
0.66445343
0.60129800
0.55631725
0.52651676
0.53686189
0.55499740
0.56805795
0.90184536
0.90021748
0.89203351
0.86447690
0.87081634
0.87123733
0.84863716
0.83732729
0.83117362
0.81243300
0.73519077
0.76453164
0.79000726
0.81062558
0.83732729
0.86277852
0.88335875
0.92987207
0.94318460
0.95054275
0.95208459
0.96888289
0.97039559
0.98091916
0.99391695
1.00346348
1.04604583
1.06893187
1.05477321
1.04358908
1.01941548
0.99022071
0.95669520
0.94745155
0.94318460
0.92274651
0.91716613
0.90509234
0.87836328
0.87710996
0.88377376
0.84517332
0.84993246
2.85175685
2.90664867
2.90753163
2.88232482
2.84712402
2.85072798
2.84725282
2.83097898
2.83718954
2.82202734
2.83395657
2.82903538
2.83706029
2.83576749
2.80403835
2.78843292
1.73128521
1.73043779
1.72194062
1.71297323
1.84091733
1.88033343
1.92237664
1.94983920
2.01713297
2.03017960
2.06669783
2.09594418
2.12098788
2.12909810
2.05084582
2.04672927
2.07219085
2.06154596
1.75985482
1.78365590
1.84767739
1.87016516
1.89741713
2.37697404
2.42901013
2.47566286
2.51314943
2.54490306
2.58436571
2.62141691
2.64522884
2.65905514
2.66194953
2.67486702
2.67883964
2.70594265
2.72242515
2.72053879
2.71460168
2.70295969
2.68976814
2.66910311
2.44900603
2.44990425
2.45603332
2.44000561
1.04253442
1.04006938
1.02908180
1.06687161
1.02515467
0.94590216
0.90103178
0.93616037
0.94938473
0.88584592
0.83337658
1.77623942
1.78427255
1.80673766
1.81826950
1.82732218
1.82390756
1.84807427
1.85658668
1.83593081
1.82912734
1.81564588
1.79492746
1.74310588
1.72257936
1.72406884
1.69597754
1.57652944
1.53862599
1.49535743
1.43504280
1.28028031
1.19126062
1.06446293
0.94899841
0.87375901
1.16888754
1.18354012
1.16794603
1.17295869
1.16385734
1.14639769
1.19126062
1.20259600
1.21352340
1.21955187
1.23241323
1.24484721
1.27856065
1.31364272
1.34481591
1.35621976
1.37207937
1.38855023
1.39171562
1.38564227
1.37314797
1.35919067
1.34917160
1.33825579
1.32863089
1.32890686
1.31587397
1.30467960
1.29282120
1.26529901
1.82591694
1.84926440
1.88013840
1.93795500
2.03144355
2.04672927
2.04780395
2.00966579
1.98155205
1.98284700
1.97692030
1.94041326
1.93814421
1.93719799
1.95584796
1.92866111
1.88267215
1.84926440
1.82611775
1.21533508
1.19402778
1.16480215
1.08932021
1.10003948
1.10602342
1.10270302
1.09268128
1.09536271
1.07951393
1.06239400
1.04183072
1.04077427
1.03865816
1.05477321
1.07611173
1.07098817
1.08898353
1.08932021
1.06755881
1.05024402
1.05755076
1.06273911
1.05198833
1.04954549
1.04639632
1.01905571
1.00200070
0.98576692
0.98799632
0.98651061
1.00090222
1.14607778
1.15690510
1.14575778
0.93498454
0.95285457
1.03370371
1.09536271
1.10867258
1.14767644
1.15627101
1.24071639
1.29537142
1.27999386
1.32004738
1.28827500
1.31308432
1.30720669
1.32143559
1.30552251
1.32088048
1.28228365
1.27252357
1.19525557
1.17483293
1.13837297
1.02443903
1.03795183
1.05372974
0.95860974
0.96318911
0.96204631
0.90428168
0.87207870
0.80881413
0.73618764
0.71136230
0.73917018
0.67702750
0.66279575
0.59455197
0.55631725
0.62286530
0.68349606
0.64199916
0.60373242
0.54094455
0.50952786
0.52021094
0.65779763
0.65163677
0.69572606
0.72716662
0.75390592
0.79601852
0.79139852
0.80152736
0.79601852
0.74263467
0.74164647
0.66224226
0.62521574
0.60857203
1.26413925
1.34290585
1.33276436
1.41574852
1.50196380
1.53886430
1.56953608
1.57023682
1.55663331
1.59295809
1.61876129
1.59893199
1.63498987
1.39513669
1.65438704
1.63498987
1.48674992
1.48798262
1.48724312
1.47088022
1.44902866
1.41107864
1.38405353
1.33303947
1.28085301
1.23211565
1.07406524
1.01364380
0.97567156
0.92473134
0.87081634
0.83205550
0.78348201
0.55960326
0.56156564
0.56546997
0.55894761
0.54432337
0.54768135
0.53412278
0.73419255
0.79371188
0.84517332
0.91636616
0.97491960
1.07338221
1.28969741
1.22045357
1.13676123
1.05303352
1.10635491
1.09234563
1.09032962
1.09200989
1.11032510
1.11953412
1.25043149
1.25832441
1.25715822
1.26906092
1.26761535
1.27453911
1.26471926
1.25072471
1.27453911
1.25336059
1.24396319
1.23122249
1.00419406
1.02979421
1.07815434
1.04534449
1.12018901
1.10237043
1.16543161
1.16038642
1.13805081
1.14735689
1.08898353
1.08392082
1.11197516
1.11362278
1.11986161
1.12117062
1.12736769
1.12182456
1.12149764
1.11263450
1.11098542
1.25569895
1.26906092
1.29253753
1.32503812
1.86053267
1.90069969
1.92980154
1.95772192
1.95472273
1.94663950
1.94381186
1.92008628
1.93606191
1.94569741
1.96445336
1.93075139
1.97227767
1.98414111
1.96333306
1.94211330
1.93378776
1.93340847
1.93359813
1.94135791
1.95190680
1.96015539
1.96501328
1.95996830
1.95472273
1.95209465
1.93776578
1.92732975
1.90320607
1.88364576
1.85757396
1.82370650
1.78345030
1.75818711
0.97642295
0.94861193
0.94590216
0.94240672
0.92314382
0.93144813
0.92354095
0.92314382
0.92393792
0.90590226
0.91195378
0.90428168
0.87039515
0.86362813
0.81017310
0.82541842
0.68990398
0.67104321
0.63221465
0.62050595
0.59946570
0.60007709
0.59701389
1.03263896
1.06893187
1.07713352
1.03618390
0.82896481
0.80699860
0.80836063
0.81243300
0.81107782
0.81513661
0.81827954
0.80699860
0.79278735
0.75633396
0.71084664
0.67865042
2.40976143
2.39923874
2.37218688
2.29950275
2.27497359
2.21684899
2.15528810
2.13408691
2.11873915
2.16360872
2.22823317
2.08875877
2.01385810
1.65726597
1.66587291
1.67443560
1.68164691
1.70137428
1.72406884
1.74415740
1.76089634
1.77912728
1.77892116
1.80348740
1.84231113
1.89799682
1.92980154
1.95096725
1.97004533
1.98432591
2.00930083
2.03432964
2.01785999
2.00765767
2.00455027
1.98414111
1.95603544
1.92161349
1.86033557
1.14607778
1.09502789
1.06515168
1.02300625
0.96622997
0.93223515
0.99759950
1.01797563
1.03015024
1.27856065
1.28855960
1.30045687
1.29197000
1.29565447
1.29735146
1.29537142
1.27999386
1.26934983
1.24984484
1.22913592
1.21533508
1.19740118
1.16196540
1.13255997
1.12996681
1.11164534
1.09803759
1.08561101
1.07098817
1.05372974
1.03263896
1.00309798
0.97867364
0.94667717
0.93850762
0.79647905
0.79139852
0.79093504
0.79047129
0.79186174
0.80244183
0.80517899
0.81423641
0.82807964
0.82852234
0.80015371
0.80244183
0.80836063
0.80972036
0.81783129
0.92552408
0.95323933
0.94938473
0.99575993
1.02943807
1.03441295
1.11362278
1.10436447
1.08763578
1.09870529
1.11263450
1.11756714
1.13450094
1.22943422
1.30186597
1.72534451
1.79921252
1.90570915
1.98210713
2.00345238
2.02294186
2.08823203
2.15086000
2.21171528
2.28012570
2.27803406
2.27980403
2.30014053
2.32645406
2.36940281
2.22971378
2.15902785
2.07236780
2.00473319
1.97302123
1.95284589
1.91492295
1.99409598
1.97673481
1.94833411
1.94494341
1.94400050
1.93170077
1.93018154
1.92675889
1.95547296
1.97858898
1.95697255
2.00107157
2.00290322
1.95753461
1.95153104
1.93984624
1.94286840
1.93587250
1.92199510
1.91511443
1.90916953
1.89606383
1.89238572
1.88870045
1.87545172
1.85638916
1.83792704
1.81018467
1.78139303
1.75275608
1.69489613
1.69143096
1.67334027
1.67246349
1.65947713
1.63924563
1.61513279
1.58302871
1.55663331
1.52690341
1.50269605
1.48304570
1.46688597
1.44116241
1.41367492
1.38299336
1.35188678
1.33221397
1.31000885
1.92466428
1.92085003
1.90513181
1.87290820
1.84131566
1.82511345
1.81544391
1.81261391
1.81119725
1.80998209
1.80937420
1.79594864
1.76588708
1.73804972
1.70825724
1.68730684
1.66256782
1.63767900
1.61217862
1.59042392
1.56696402
1.54029336
1.52112878
1.48798262
1.46888446
1.42761326
1.40925840
1.38590688
1.36860067
1.35676041
1.32863089
1.31252568
1.69943343
1.65460867
1.63454126
1.60671050
1.61377000
1.45281962
1.43478725
1.40899817
1.36323148
1.30860852
1.25540689
1.18384991
1.11032510
1.04604583
1.00053579
0.96395022
0.89326589
0.91596592
0.94006920
0.96433056
0.98465033
1.01255795
1.02694159
1.03370371
1.04288609
1.02872541
1.03547588
1.02336464
1.19372064
1.20045968
1.22195493
1.22255496
1.24012515
1.24337349
1.24720153
1.25453031
1.26007168
1.12215138
1.07440659
1.03157310
0.98054527
0.96166508
0.91556549
0.89121098
0.60494595
1.35486719
0.84169523
0.81513661
0.85079490
0.84733988
0.83601246
0.86701824
0.80426764
0.77311679
0.73867392
0.73219202
0.70149982
0.73068803
0.78160765
0.82185673
0.86490098
0.88211253
0.94201753
0.93850762
0.98390522
0.99980252
1.03299400
1.06101248
1.16606072
1.20045968
1.20685730
1.20928559
1.20958878
1.23982943
1.22135461
1.26934983
1.23152028
1.26065357
1.27252357
1.24896436
1.22853911
1.23953363
1.12671697
1.11362278
1.07269875
1.05893681
0.99906872
0.94899841
0.89038769
0.85979827
0.83117362
0.86405262
0.87919783
0.91676624
0.97454340
0.98576692
1.01797563
1.03121757
1.09502789
1.13676123
1.12671697
1.11395201
1.21352340
1.24248842
1.25218977
1.26152589
1.26152589
1.25306799
1.23330552
1.23003060
1.20716111
1.17483293
1.14158963
1.10103906
1.08729858
0.97604733
0.95860974
0.93223515
0.91916301
0.89654394
0.83995078
0.82319417
0.80745287
0.81198152
0.83293645
0.80563428
0.80015371
0.80198473
0.80015371
0.82141043
0.84300119
0.86617195
0.85766318
0.80061186
0.82984904
0.89038769
0.91796541
0.91476412
0.62638766
0.63568520
0.68884013
0.73068803
0.74312828
0.78675140
0.77074162
0.77737381
0.69625292
0.72159826
0.75341937
0.73469183
0.72159826
0.71598659
0.71649856
0.70929739
0.71187760
0.68456821
0.67485753
0.66500507
0.65444435
0.64881704
0.61097746
0.90509234
0.98613884
1.07440659
1.19033680
1.32752646
1.45105174
1.53433014
1.54647072
1.82209723
1.92866111
1.97988587
2.02312312
2.06900313
2.19590820
2.20656962
2.19607518
0.74706541
0.76261070
1.13579309
1.16228093
1.19893141
1.20381506
1.19187610
0.82363950
0.85851786
0.89777012
0.91074669
0.93537665
0.98278651
0.98985033
1.01472849
0.99465456
0.98241333
0.96736782
0.96395022
1.65770844
1.64192779
1.69986492
1.67531136
1.68817591
1.74667847
1.75589141
1.76796240
1.77479373
1.80775217
1.81018467
1.80876611
1.80998209
1.77355362
1.78262768
1.77355362
1.75589141
1.72534451
1.70825724
1.68817591
1.68643732
1.68382606
1.67158625
1.65039254
1.60807928
1.56555931
1.55191480
1.39355878
1.30327354
1.21412759
1.14191080
1.08087181
1.03086191
0.97679842
0.93694344
0.90509234
0.88294354
0.85337698
0.82807964
1.12378408
1.12476256
1.11329345
1.10070597
1.08999325
1.08594873
1.06066681
1.07985356
1.09937259
1.13869505
1.19617559
1.23360281
1.26877193
1.28998170
1.33166336
1.32393070
1.32945861
1.33633636
1.34889978
1.34971507
1.36053894
1.38458331
1.38060500
1.39329562
1.39329562
1.37047491
1.37608234
1.36538169
1.38193237
1.40352226
1.38484813
1.37581583
1.39592498
1.38881429
1.42607129
1.41652534
1.40743580
1.40247681
1.40873789
1.39854939
1.38166700
1.43197318
1.45986974
1.44928170
1.44649583
1.45861329
1.43810586
1.35838107
1.44319651
1.44294241
1.38299336
1.41523041
1.39750022
1.38802196
1.39854939
1.35134418
1.32337663
1.29961068
1.28998170
1.33056144
1.33606193
1.33688505
1.33441416
1.32531484
1.32642111
1.32807879
1.34481591
1.37581583
1.41055881
1.44624231
1.47486366
1.49044494
1.49511219
1.50342794
1.50781184
1.19709490
1.17919456
1.15277725
1.13288369
1.10037278
1.06858877
1.03830506
1.26848289
1.26674722
1.26616814
1.26065357
1.25072471
1.24337349
1.22883755
1.20989190
1.19372064
1.19494874
1.19709490
1.19372064
1.18972053
0.98166653
0.98910914
1.00382884
1.01653374
1.03405839
1.07815434
1.10767989
1.14030406
1.16951479
1.19770738
1.22824059
1.28371270
1.33193869
1.38193237
1.41988663
1.45735575
1.48798262
1.51726681
1.52954283
1.53361300
1.51654160
1.52474049
1.55356791
1.58580595
1.61331548
1.63924563
1.65593785
1.67421660
1.80165655
1.82932780
1.83692920
1.83812655
1.82651932
1.82772348
1.82229847
1.83812655
1.85599406
1.85757396
1.80714354
1.84071813
1.84191301
1.82471158
1.81382731
1.81382731
1.92428319
1.84985918
1.82972867
1.83453216
1.80836060
1.78283337
1.78468353
1.66961076
1.62712119
1.68273684
1.65438704
1.59433867
1.50513431
1.49780763
1.64237439
1.62283365
1.58441794
1.57862141
1.55828142
1.54148324
1.51145537
1.48921429
1.47834036
1.46413360
1.44014428
1.39697534
1.34645094
1.28799033
1.22195493
1.00419406
1.01545098
1.03370371
1.07781417
1.08763578
1.10701760
1.10137206
1.08594873
1.05962915
1.05233684
1.03157310
1.01653374
0.99686408
0.96926128
0.94045919
0.92075740
0.89408653
0.88460321
0.74362156
0.75875424
0.77453840
0.78019892
0.74312828
0.75778705
0.76644776
0.77216760
0.77878765
0.79877769
0.83293645
0.86828612
0.90994108
0.93811682
0.96888289
0.98315956
1.00273235
1.02013465
1.02408103
1.00820284
0.99059095
0.97529565
0.96356974
0.94628974
0.94628974
0.93105436
0.94084902
0.92829334
0.89695285
0.88335875
0.89285528
0.87585486
0.84125945
1.22495213
1.24543621
1.29168615
1.34290585
1.35242916
1.32890686
1.33248919
1.18910393
1.17732727
1.17701577
1.18012710
1.18292030
1.19249126
1.60259717
1.60921903
1.60830729
1.60488366
1.60259717
1.56953608
1.55733986
1.06446293
1.03263896
1.02049404
1.01905571
1.02586982
1.03936401
1.02049404
1.00711112
1.00528895
0.99502315
0.99502315
0.96166508
0.98576692
0.97341393
0.96622997
0.95592831
0.87669180
1.01074560
1.13223615
1.21291891
1.33138796
1.39224249
1.45609713
1.50318402
1.56344986
1.63476558
1.69251459
1.98506495
1.97988587
1.99721965
2.00033845
1.99832096
1.98210713
1.98192212
1.97654929
1.85559887
1.85283020
1.85856072
1.87916297
1.89703057
1.91204840
1.92294880
1.92294880
1.93037151
1.92999155
1.93075139
1.91070547
1.89876946
1.90936159
1.92085003
1.92790045
1.93492517
1.94267965
1.94607430
1.94607430
1.93587250
1.92046819
1.92085003
1.92027724
1.91970428
1.91434838
1.90282069
1.90243523
1.89180432
1.82068795
1.82752284
1.84171392
1.85441280
1.85243434
1.83593081
1.81786612
1.79288336
1.77086376
1.69792234
1.70524937
1.71746278
1.74646852
1.76734006
1.77685864
1.78242196
2.33432170
2.35278502
2.36491046
2.39219790
2.41371461
2.44300943
2.46735425
2.50130282
2.52740813
2.55252836
2.56585384
2.56499622
2.58266248
2.57783055
2.58195247
2.70621366
2.66070946
2.68102890
2.68198614
2.62267556
2.61427312
2.60457680
2.62323476
2.60598430
2.59498556
2.57013764
2.53421803
2.51839670
2.50540428
2.50071634
2.43413749
2.39005092
2.36040956
2.33855922
2.30714443
2.30730336
2.29854575
2.29950275
2.28173334
2.27400627
2.25522322
2.22938484
2.21817189
2.20690196
2.19122751
0.90994108
0.88956364
0.86490098
0.84125945
0.83601246
0.85122579
0.87081634
0.88584592
0.88625977
0.90630695
0.92354095
0.94435023
0.98054527
0.99022071
0.98278651
1.02479692
0.98725375
1.03830506
1.09335225
1.13547019
1.12476256
1.13805081
1.20168090
1.23834974
1.22075399
1.19893141
1.22465274
1.23062669
1.12117062
1.16291175
1.19249126
1.23479126
1.26877193
1.28969741
1.30467960
1.72321787
1.76027150
1.79431448
1.75922961
1.76110457
1.75922961
1.80775217
1.80592565
1.81463579
1.82330432
1.80775217
1.84608901
1.85520360
1.86230564
1.87916297
1.90166408
1.90301339
1.91185661
1.91989529
1.90493932
1.81402946
1.78303904
1.76318551
1.73826069
1.70180528
1.67290194
1.63902191
1.26500917
1.26500917
1.24925792
1.24248842
1.23716472
1.23152028
1.22345445
1.21140635
1.19770738
1.19033680
1.18136934
1.16164977
1.15690510
1.15150417
1.17639251
1.23330552
1.27194712
1.41211773
1.41885324
1.42992311
1.37448255
1.47486366
1.55474763
1.60213948
1.63655907
1.68404382
1.74015824
1.83313244
1.87388689
1.90339873
1.92847097
1.94626272
1.97636376
2.01094264
2.03595126
2.04439886
2.05013049
1.99795392
1.94135791
1.97710578
2.06758479
2.16343923
2.17880872
2.18720752
2.19106016
2.19256587
1.08594873
1.07781417
1.07747390
1.06549589
0.87291926
0.90225187
0.95015690
0.99022071
0.99612812
1.00528895
1.40299963
1.42323999
1.42761326
1.42658546
1.44192553
1.45281962
1.45911600
1.45836187
1.44928170
1.39854939
1.38722918
1.38325848
1.35052987
1.30580335
1.25803296
1.20685730
0.99980252
1.00965663
1.02049404
1.04183072
1.03334892
1.06239400
1.46613584
1.48896804
1.50513431
1.52906327
1.55073293
1.56883503
1.58117450
1.59893199
1.61944072
1.64036373
1.61377000
1.57513325
1.53934080
1.51194051
1.50708207
1.51654160
1.67531136
1.60465516
1.63924563
1.65416537
1.65660204
1.65837192
1.65261290
1.63521414
1.64905888
1.67706149
1.68491457
1.72023615
1.76692504
1.81786612
1.82651932
1.82732218
1.87075329
1.87036123
1.91319874
1.93283941
1.94098010
1.95884543
1.95847100
1.98672679
2.04583327
2.05441873
2.07130586
2.06864864
2.06510035
2.05299031
1.98635761
1.98746494
1.96464002
1.85124625
1.86898834
1.86072975
1.85302810
1.82511345
1.77974550
1.76505627
1.73043779
1.72640685
1.65615928
1.62011988
1.63902191
1.64928123
1.66675316
1.65039254
1.63274555
1.56626182
1.49952039
1.43427601
1.25160395
1.32945861
1.40143057
1.44598874
1.48995280
1.51799168
1.54599641
1.57373583
1.61467865
1.64638834
1.66939112
1.68687213
1.67880979
1.65017034
0.98465033
0.99943569
1.01941548
1.04147869
1.49314881
1.50878430
1.52666324
1.54575920
1.57373583
1.59111546
1.60534056
1.57699456
1.63655907
1.64438259
1.66036077
1.66190601
1.64460557
1.62351138
1.62328550
1.61149612
1.59456865
1.57792439
1.56368438
1.50708207
1.51072736
1.54076942
1.50756862
1.48403440
1.48428147
1.51363727
1.52305609
1.52136983
1.50610851
1.48403440
1.47759604
1.43120475
1.42529967
1.43248524
1.43887060
1.44167120
1.43017953
1.43274120
1.44217982
1.45483742
1.45760735
1.46863479
1.48650326
1.44801606
1.44472021
1.45206222
1.45256720
1.45785890
1.46613584
1.46838509
1.46363262
1.45861329
1.45079901
1.44700275
1.45961853
1.45785890
1.46863479
1.46763572
1.47137874
1.48502244
1.48354013
1.47958006
1.48403440
1.50049823
1.51823323
1.53671821
1.54647072
1.55663331
1.59019334
1.62937327
1.67246349
1.70739839
1.73699451
1.75359271
1.75547369
1.74268509
1.76692504
1.76443290
1.76962090
1.76256149
1.75003424
1.73234391
1.70008063
1.66411101
1.37501602
1.40195379
1.43734070
1.44548146
1.44978764
1.49609291
1.49682803
1.45685244
1.46763572
1.47560935
1.47262430
1.46588571
0.92592020
0.93026633
0.96166508
0.98315956
1.02085331
1.03865816
1.06308409
1.06721527
1.11131543
1.13579309
1.16606072
1.17202045
1.17202045
1.16448730
1.13482412
1.13385432
1.15118568
1.14191080
1.12182456
1.12018901
1.09569742
0.84169523
0.84993246
0.84863716
0.85294718
0.85723553
0.85552277
0.85122579
0.85036379
0.83513476
0.80836063
0.77074162
0.74263467
0.73419255
1.21804755
1.28399832
1.32254511
1.33715931
1.35486719
1.35297132
1.34590615
1.34971507
1.35297132
1.40456694
1.44268826
1.45382887
1.46663597
1.50586501
1.53671821
1.58996272
1.64972584
1.71639491
1.78159886
1.83133123
1.87192901
1.88520250
2.16445597
2.15154184
2.13700596
2.12254330
2.09279265
2.02891486
1.75839566
1.72470679
1.69403050
1.66785282
1.62982331
1.59824384
1.55922241
1.53026188
1.51750847
1.47038154
1.45584528
1.42195117
1.39776259
1.38378856
1.35513781
1.34645094
1.34235962
1.33578744
1.33468893
1.32309952
1.29508831
1.26790460
1.24012515
1.62373723
1.60099469
1.61853474
1.62283365
1.60967471
1.61762825
1.60853527
1.61876129
1.66411101
1.65239099
1.61989352
1.66080242
1.67136686
1.65704469
1.61717482
1.52666324
1.44902866
1.37901046
0.66002369
0.66610699
0.67485753
0.70149982
0.92631614
0.90873132
0.93341445
0.92671192
0.94435023
0.94240672
0.95516080
0.96356974
0.97039559
0.96433056
0.96433056
0.99280953
0.96242739
0.95592831
0.96736782
0.99059095
0.99686408
1.00783906
1.01581203
1.01617295
1.01977513
0.99539161
0.96547065
0.93772586
0.92750297
0.92552408
0.98465033
1.00893000
1.03192851
1.04954549
1.08628635
1.10237043
1.14639769
1.19525557
1.19033680
1.18756104
1.17888355
1.20137571
1.19556232
0.96471074
0.95822714
0.97190593
0.95860974
0.95784438
0.97567156
0.97679842
0.98315956
1.00638265
1.00820284
1.04604583
0.99906872
0.97454340
0.97454340
0.93459226
0.93419983
0.90994108
0.89858665
0.89079943
0.88003159
1.06170347
1.01074560
0.95208459
0.91836478
0.88294354
0.84256610
0.74804646
0.69572606
0.89244449
0.99096106
1.05997515
1.12931759
1.20776848
1.29819913
1.33770766
1.39513669
1.43069223
1.41548949
1.43912543
1.45634894
1.46738585
1.47883636
1.55002338
1.52136983
1.48304570
1.44446637
1.37074245
1.31168727
1.18012710
0.75972019
0.75730300
0.71905293
0.73519077
0.71701016
0.68026947
0.67104321
0.68777464
0.66720708
0.65668178
0.61991471
0.49344113
0.44416306
0.55499740
0.66057903
0.84300119
0.97604733
1.05338169
1.11164534
1.20411963
1.08696127
1.15373114
1.34126649
1.44141683
1.53647957
1.61921428
1.72555703
1.79737732
1.84290815
1.88967096
1.91224017
1.95996830
2.03252631
2.07183690
2.06207951
2.12219775
2.15392658
2.22395032
2.28060811
2.28927416
2.32440412
2.27336116
2.31808521
2.31190766
2.30730336
2.30952727
1.90474682
1.83113099
1.75024376
1.69467976
1.63004828
1.54623358
1.47262430
1.38537760
1.29932849
1.20594544
1.09837149
0.80745287
0.79785903
0.77642983
0.77169256
0.76692604
0.76931299
1.04288609
1.04147869
1.04989482
1.06687161
1.07679303
1.07338221
1.08999325
1.10370019
1.10370019
1.13676123
1.14575778
1.32060284
1.35351327
1.38775775
1.41678418
1.43963494
1.45408108
1.45685244
1.45458535
1.42323999
1.27079342
1.22465274
1.19648211
1.13417768
1.05824401
0.63856292
0.62638766
0.62050595
0.60190753
0.59207981
0.57575208
0.84906915
0.87627343
0.89203351
0.90913475
0.92314382
0.95246966
0.98947980
1.02694159
1.06687161
1.09870529
1.12996681
1.16511692
1.19923722
1.23062669
1.24455260
1.27194712
1.28827500
1.29706878
1.29819913
1.30073881
1.29961068
1.29282120
1.29140223
1.19187610
1.20045968
1.16574621
1.11230488
1.17295869
1.07781417
1.01472849
0.98799632
0.60433949
0.61754409
0.62638766
0.65219925
0.66720708
0.66994941
0.64768571
0.64427980
0.66500507
0.65723994
0.69308572
0.70306625
0.70358762
0.72210625
2.02891486
1.98062657
1.91339039
1.84071813
1.78139303
1.73361349
1.68033807
1.62914820
1.54907680
1.48872174
1.44598874
1.41756043
1.40769631
1.40038356
1.39618764
1.38431845
1.37154476
1.35270027
1.33661073
1.31921375
1.30467960
1.28571070
1.27309976
1.27165879
1.27597683
1.26992746
1.25978064
1.24337349
1.22794201
0.79047129
0.79831849
0.78441751
0.76978950
0.73219202
0.71905293
0.69992988
0.68349606
2.43519178
2.37295966
2.35776710
2.33918635
0.93967905
0.98502266
1.00893000
1.17795003
1.21925115
1.20807206
1.21895036
1.23062669
1.23568184
1.23152028
1.24631918
1.24455260
1.24808326
1.24778942
1.23449425
1.23419718
1.22973244
1.21714407
1.20716111
1.19617559
1.16354223
1.14607778
1.12801803
1.12280475
1.13643861
1.68426155
1.72470679
1.77933338
1.81685726
1.76318551
1.73043779
1.71340132
1.68708950
1.68447925
1.68513219
1.70911566
1.70158980
1.71233091
1.66234725
1.71168834
1.70868651
1.64794668
1.60830729
1.58372347
1.58256536
1.60282597
1.63431690
1.67640540
1.68556735
1.66521241
1.65039254
1.63835060
1.62079875
1.62011988
1.63094787
1.64994811
1.66895175
1.67815439
1.68295474
1.69273123
1.70245158
1.70589436
1.69640991
1.68055628
1.66168535
1.64527434
1.62305959
1.60053654
1.58418648
1.56579351
1.54978678
1.53981715
1.52353753
1.50659537
1.46938365
1.45760735
1.44700275
1.43887060
1.43197318
1.40352226
1.37581583
1.33166336
1.27338776
1.24720153
1.15054843
1.11131543
1.09335225
1.07167273
1.05789744
1.05163970
1.03582995
0.98613884
0.96509077
0.77784538
0.87459795
0.91716613
0.94706444
0.80472344
0.80381157
0.80289867
0.78535190
0.79831849
0.78768302
0.77121724
0.75923737
0.74362156
0.77026570
0.75584898
0.75487807
0.77878765
0.82274860
0.84343607
0.84038723
0.83601246
0.83601246
0.83688925
0.87627343
0.83688925
0.84343607
0.85809063
0.88377376
0.92393792
0.94318460
0.99428582
1.02622720
1.04989482
1.04464268
1.06273911
1.08797287
1.11230488
1.09032962
1.08493525
1.23122249
1.30439851
1.34617857
1.30017486
1.21291891
0.94473845
0.92592020
0.90265820
0.73867392
0.76501112
0.79785903
0.80699860
0.81333520
1.78714743
1.82189597
1.87408256
1.92561666
1.96985918
1.97246359
1.95209465
1.92694920
1.91473144
1.90455429
1.89780361
1.94908680
2.01513229
2.14402969
2.14009239
2.13064760
2.10972024
2.08805643
2.06047845
2.03703163
2.02963766
2.04314292
2.04923598
2.02330436
2.01640568
1.99942166
1.97562147
1.93568307
1.93151093
1.92104093
1.88675794
1.84071813
1.81927758
1.77789020
1.71297323
1.64839165
1.60671050
1.59203704
1.55285965
1.50098692
1.43197318
1.37661518
0.88169674
0.91275762
0.91556549
0.82675010
0.89695285
0.89572555
0.88956364
0.82852234
0.75778705
1.04147869
1.05129095
1.05824401
1.05997515
1.06583999
1.06687161
1.05962915
1.05546828
1.04499365
1.03759848
1.02729860
1.03015024
1.03653773
1.05755076
0.91836478
0.94396184
1.14575778
1.18261027
1.21895036
1.22165481
1.23805359
1.23716472
0.94201753
0.93066043
0.95131398
0.97529565
1.00601822
1.05651004
1.08290543
1.11230488
1.13191223
1.13611589
1.13708376
1.14351528
1.16700375
1.18972053
1.24602493
1.25013820
1.26819377
1.32171305
1.33661073
1.44294241
1.38775775
1.31336355
1.33001014
0.93772586
0.91916301
0.89899463
0.88377376
0.89858665
0.88915133
0.88335875
0.87752793
0.88377376
0.88418858
0.90711580
0.92987207
1.32669753
1.35973014
1.39959778
1.43171708
1.47337113
1.50586501
1.53193836
1.50367183
1.55922241
1.58233363
1.58626835
1.52834366
1.55922241
1.58024658
1.57093724
1.57838910
1.55569076
1.53385208
1.23271073
1.25189689
1.26123518
1.25948953
1.27999386
1.30383615
1.31559527
1.31921375
1.34536114
1.34181317
1.35513781
1.36350044
1.35621976
1.35594935
1.38193237
1.36269340
1.37661518
1.33798175
1.32863089
1.31503769
1.31028874
1.30158427
1.29168615
1.28770559
1.29395525
1.30355487
1.31726657
1.31810143
1.37047491
1.40508898
1.40482798
1.38802196
1.38828612
1.38960616
1.37341499
1.33578744
1.30524160
1.27281170
1.25715822
1.22165481
1.20198601
1.19402778
1.18910393
1.17327127
1.14735689
1.11395201
1.16511692
1.16385734
1.15468425
1.15436663
1.14223187
1.12443649
1.17857246
1.15880530
1.07064573
1.05893681
1.05163970
1.03582995
1.02408103
1.01581203
1.01183340
0.99870162
0.98836740
0.98054527
1.14863457
1.13029128
1.12084351
0.96736782
1.00419406
1.02515467
1.02658446
1.01255795
0.99354795
0.96963953
0.94590216
0.90509234
0.88667343
0.87501712
0.85637958
0.83645097
0.79601852
0.75049346
0.72968364
0.95208459
1.02908180
1.09066588
1.10569183
1.58973208
1.57536604
1.55285965
1.54076942
1.52570216
1.51266792
1.50513431
1.49731791
1.49462159
1.48921429
1.48403440
1.48674992
1.49265756
1.50098692
1.51024183
1.52161083
1.53313472
1.55333186
1.56485647
1.57350280
1.58372347
1.58649950
1.61149612
1.63229631
1.65394368
1.66455166
1.66961076
1.66961076
1.66389064
1.65837192
1.65593785
1.65305661
1.65748722
1.65128104
1.63991658
1.62802240
1.53934080
1.59180669
1.61808156
1.61830817
1.63946931
1.66322936
1.68055628
1.69467976
1.70890110
1.73804972
1.74142213
1.77706500
1.78776287
1.77458710
1.77706500
1.77396709
1.78180467
1.79594864
1.83173165
1.85540124
1.87584272
1.89857633
1.91319874
1.91339039
1.89915566
1.89083491
1.75129100
1.71018808
1.65172511
1.62869797
1.61626757
1.51145537
1.48970667
1.46788556
1.44598874
1.42607129
1.40925840
1.39854939
1.40743580
1.41962836
1.43708556
1.44472021
1.51363727
1.56532506
1.58742377
1.61377000
1.63319466
1.65239099
1.66124394
1.65792963
1.64415958
1.63745508
1.61966714
1.59961985
1.59502851
1.59456865
1.58811661
1.56789980
1.55686886
1.54955016
1.54267219
1.11428114
1.07611173
1.05129095
1.02801225
1.02551231
1.00965663
0.98947980
0.96090215
0.93772586
0.91235579
0.90062472
0.87919783
0.85423594
0.84560708
0.91596592
1.59502851
1.58349192
1.55073293
1.51750847
1.48279842
1.42709946
1.38670041
1.32945861
1.28342702
1.23982943
1.20989190
1.18136934
1.14959190
1.12704237
1.10966439
1.09603204
1.06342897
1.05962915
1.03405839
1.02157146
1.00346348
0.99686408
0.98836740
0.98241333
0.96242739
0.99796701
1.00346348
0.98725375
0.97754894
0.95707841
0.92987207
0.89817848
0.84038723
0.85466510
0.85208692
0.89162234
0.88750016
0.88501764
0.88044817
0.88750016
0.92789824
0.93262842
0.92075740
0.93223515
0.93733473
1.96183832
2.03757160
2.13580448
2.19306754
2.27158617
2.34372801
2.39127800
2.43985532
2.49337381
2.55568690
2.61889780
2.76744463
2.77894842
2.81096078
2.83925671
2.89286491
2.91206835
2.92851765
2.97781293
2.95469570
2.87774121
1.63094787
1.65903513
1.70245158
1.70395865
1.70975920
1.78015752
1.78324468
1.77561998
1.79492746
1.77768394
1.80896883
1.84549302
1.84847106
1.86466697
1.86682891
1.88169804
1.85777136
1.89412888
1.92008628
1.91913115
1.91185661
1.89973482
1.88169804
1.84747891
1.83972180
1.82451061
1.80551950
1.78960794
1.77148486
1.29140223
1.27540194
1.25774145
1.23568184
1.21654137
1.19372064
1.17981634
1.15690510
1.16038642
1.14223187
1.13191223
1.11329345
1.10569183
1.08763578
0.94512651
1.07167273
1.16700375
1.18167970
1.20928559
1.23062669
1.25919835
1.29706878
1.33358952
1.36833271
1.40038356
1.43299712
1.46037202
1.48847541
1.51654160
1.54931349
1.57373583
1.60671050
1.64594283
1.70051196
1.74793764
1.77127785
1.80023127
1.82832527
1.85717911
1.85974414
1.85895528
1.83672957
1.80145301
1.75651781
1.70567939
1.66433135
1.63633499
1.61966714
1.58765475
1.57210392
1.56391887
1.53050149
1.50683874
1.44446637
1.41159828
1.36269340
1.25569895
1.20624947
1.19064482
1.15118568
1.18477878
1.14735689
1.11559670
1.06411839
1.13029128
1.15309530
1.16354223
1.16700375
1.16164977
1.15595383
1.14223187
1.12247811
0.92035906
0.91556549
0.93811682
0.94590216
0.94084902
0.94357330
0.94512651
0.93616037
0.91596592
0.93262842
0.93498454
0.94783850
0.94745155
0.95362394
0.97604733
0.99280953
1.00528895
1.02049404
1.01905571
1.03157310
1.02264774
1.01797563
1.23003060
1.25540689
1.27165879
1.29338835
1.29989280
1.29253753
1.31168727
1.32476135
1.32669753
1.32973441
1.33248919
1.34099307
1.36591871
1.36806470
1.35784106
1.30664554
1.29593746
1.25978064
0.80015371
0.83029080
0.84517332
0.85509404
1.07985356
1.15468425
1.22555069
1.26239761
1.25569895
1.35784106
1.30411736
1.30776760
1.30214760
1.20533714
1.20137571
1.16196540
1.19984860
1.21110361
1.25423798
1.28314127
1.24278352
1.30467960
1.25453031
1.32531484
1.33496364
1.35919067
1.29480514
1.20168090
1.25336059
1.46288082
1.48403440
1.50025383
1.50999901
1.50489066
0.97942272
0.97829888
0.97416706
0.95477682
0.93576859
0.92075740
0.90225187
0.89777012
0.88667343
0.89736158
0.87710996
0.87919783
0.88997576
0.89449656
0.86574850
0.68242223
0.67213523
0.64484870
1.61172365
1.67640540
1.74310588
1.80511326
1.86643601
1.91970428
1.94588587
1.94532045
1.92333015
1.92161349
1.91721948
1.91817555
1.91817555
1.88598038
1.87701525
1.86447031
1.69446337
1.64616560
1.60762315
1.53814927
1.47013213
1.24455260
1.24248842
1.20259600
1.14799591
1.09066588
1.02694159
1.22764335
1.25365312
1.28428387
1.32807879
1.35215799
1.38617144
1.40795678
1.45206222
1.50074260
1.54409773
1.57093724
1.76713256
1.75797853
1.75024376
1.75505587
1.75421993
1.80043495
1.81826950
1.73001392
1.75943804
1.66521241
1.58163826
1.58326033
1.55828142
1.50294006
1.09636655
1.08222798
1.06480736
0.96698869
0.97416706
0.97454340
0.97792398
0.97792398
0.97867364
0.98241333
0.98576692
0.99723186
1.01219574
1.02049404
1.02336464
0.99096106
0.95860974
0.94667717
0.94279574
0.96395022
1.00528895
1.03476738
1.06755881
1.11230488
1.15150417
1.18384991
1.23122249
1.29593746
1.52257449
1.54836648
1.55639773
1.55616211
1.53504695
1.48304570
1.43427601
1.39197908
1.35134418
1.30692614
1.28827500
1.26848289
1.25101786
1.22315469
1.05477321
1.21714407
1.23746108
1.25336059
1.26645771
1.27999386
1.31475882
1.34208642
1.35838107
1.60168166
1.59525839
1.26732604
1.24778942
1.23032868
1.20716111
1.18384991
1.15054843
1.10536014
1.06721527
1.09502789
1.11920653
1.24071639
1.31280503
1.39539950
1.43299712
1.51412171
1.52594249
1.35351327
1.44750950
1.48230374
1.58534342
1.75359271
1.74982469
1.75756130
1.75651781
1.77458710
1.80917153
1.83832603
1.86191179
1.86643601
1.85934975
1.83952247
1.85263228
1.85263228
1.84509558
1.83193183
1.80612869
1.78015752
1.75003424
1.70180528
1.65881409
1.62396305
1.58024658
1.54409773
1.52642303
1.50562149
1.48131389
1.44801606
1.09569742
1.08561101
1.09335225
1.10170495
1.08459721
1.06824556
1.04954549
1.02228911
1.01147093
0.99465456
0.97604733
0.98910914
0.97152857
0.84125945
0.82452944
0.81962281
0.82096389
0.82230279
1.00638265
1.04884649
1.11493912
1.14287376
1.15468425
1.24219326
1.29537142
1.37288090
1.40977871
1.62802240
1.63521414
1.66322936
1.68665474
1.68969572
1.67048904
1.64928123
1.61331548
0.88418858
0.98836740
0.98315956
0.92155356
0.81827954
0.77972878
0.82586255
0.82230279
0.81198152
0.54835048
0.56546997
0.59269881
0.61456796
0.63856292
0.73817734
0.73269266
0.79232468
0.81917530
0.84387072
0.86362813
0.87375901
0.87417858
0.86701824
0.82896481
0.79555773
0.74362156
0.73519077
0.72058120
0.68188467
0.81062558
0.85809063
0.85079490
0.79831849
0.66940185
0.59824105
0.53205920
0.55565772
0.56611807
0.58460060
0.55894761
0.79278735
0.79324975
0.90062472
0.98873834
1.01689440
1.03689143
1.08628635
1.10900328
1.15341327
1.17981634
1.15563656
1.17295869
1.16825995
1.21834856
1.24925792
1.27626418
0.91996055
0.91996055
0.90306434
0.89695285
0.88252813
0.84993246
0.81648506
0.97529565
1.00053579
1.01905571
1.01761535
1.04288609
1.06377374
1.09569742
1.12182456
1.15086710
1.19187610
1.22495213
1.23627520
0.80426764
0.79647905
0.80699860
0.80699860
0.80426764
0.80106974
0.79278735
0.77784538
0.75390592
0.84430514
0.89531607
0.92710753
0.96547065
0.98241333
1.64816918
1.67004996
1.69164774
1.70933020
1.72852957
1.74331623
1.75651781
1.77974550
1.80165655
1.81220926
1.80612869
1.79758132
1.79370128
1.78345030
1.78427255
1.80551950
1.80896883
1.85104816
1.86328989
1.88091838
1.90378400
1.92104093
1.91779318
1.92390203
1.91989529
1.89374165
1.88384042
1.87799179
1.81423159
1.80002757
1.78262768
1.76526401
1.73445936
1.70008063
1.66719311
1.63812676
1.60899114
1.57745955
1.54243448
1.51726681
1.49241188
1.46488476
1.42220903
1.40273824
1.36940423
1.33331452
1.29848156
1.25919835
1.22555069
1.18941227
1.16385734
1.14415644
1.11625390
1.09335225
1.07543000
1.05616290
1.72066243
1.73361349
1.73678339
1.73064969
1.72279223
1.71254504
1.70825724
1.93757653
1.95772192
1.98598837
2.01840509
2.02710671
2.00930083
1.97450750
1.92847097
1.87642908
1.82129206
1.77293325
1.72491939
1.68251891
1.63386810
1.60876323
1.57233716
1.53957899
1.49388538
1.43478725
1.38934225
1.34372478
1.31364272
1.29876393
1.30692614
1.27079342
1.25861579
1.24484721
1.12801803
1.13708376
1.13740620
1.15054843
1.13643861
1.13126413
1.12769290
1.11131543
1.39013383
1.45433324
1.52690341
1.56766591
1.60511213
1.63879817
1.69424695
1.72555703
1.74310588
1.75254685
1.73445936
1.71831660
1.71083121
1.69012969
1.64460557
1.61172365
1.58834749
1.39697534
1.39329562
1.37847853
1.36618714
1.36269340
1.35351327
1.34645094
1.34563367
1.33661073
1.32890686
1.31865771
1.30299215
1.29508831
1.28884415
1.28056669
1.26877193
1.26790460
1.27194712
1.27769996
1.26268805
1.25218977
1.24337349
1.23449425
1.22225498
1.21049791
1.32669753
1.38855023
1.39250584
1.37874452
1.40977871
1.42992311
1.43350881
1.45079901
1.42581413
1.45433324
1.49682803
1.51895763
1.52136983
1.51968169
1.51919902
1.48131389
1.46137605
1.44217982
1.41807770
1.39118855
1.35459651
1.31837960
1.27453911
1.20442412
1.16543161
0.84473934
0.81513661
0.79601852
1.00309798
1.00492412
1.01364380
1.02658446
1.01797563
1.03795183
0.78861354
0.74016169
0.67810988
0.92987207
0.92710753
0.91155160
0.90021748
0.89572555
0.87459795
0.86065082
0.84256610
0.82896481
0.83073233
0.82051711
0.80699860
0.80745287
0.80426764
0.80381157
0.81378593
0.81558634
0.81693405
0.96356974
0.93928874
0.92631614
0.90306434
0.87039515
0.83381647
0.79093504
0.77359095
0.72817447
0.71084664
0.69255644
0.67268057
0.63741339
0.61456796
0.58522752
0.57191795
0.56221825
0.54768135
0.87207870
0.89449656
0.92155356
0.95015690
1.02729860
1.05789744
1.11691072
1.13547019
1.14831528
1.18354012
1.21503332
1.23271073
1.28542546
1.30524160
1.37394887
1.39039758
1.42709946
1.43963494
1.44776280
1.51654160
1.53265628
1.37634879
1.34808399
0.95054275
0.96888289
0.99575993
1.03370371
1.04989482
1.05755076
1.04604583
1.04183072
1.04849682
1.04077427
1.04429160
1.04112654
1.03263896
1.01074560
0.98353246
0.96888289
0.85809063
0.84038723
0.80608931
0.81378593
0.81423641
0.94783850
0.96471074
0.98204000
1.00309798
1.00528895
1.00492412
1.02801225
1.04183072
1.02943807
0.99575993
0.99096106
0.96547065
1.39408495
1.40404470
1.41289654
1.42478503
1.40430584
1.40352226
1.39723780
1.39355878
1.42143532
1.39513669
1.38749349
1.37261378
1.35784106
1.34808399
1.34290585
1.36053894
1.38007369
1.38590688
1.38405353
1.37234660
1.36484445
1.37954217
1.58742377
1.30888871
1.30355487
1.30073881
1.29961068
1.29706878
1.15817225
1.21080080
1.24012515
1.25248258
1.24720153
1.22674693
1.18786978
1.15214089
1.16857378
1.07679303
1.04534449
1.01292003
1.01183340
1.00638265
1.01436706
1.20351041
1.15817225
1.13933892
1.11296402
1.08392082
1.04779712
1.02658446
0.97792398
0.93616037
0.46983953
0.46670723
0.45153217
0.43245049
0.40801791
0.41070522
0.43750856
0.47139787
0.48216528
0.60494595
0.58522752
0.57829405
0.61097746
0.70929739
0.71084664
0.72007214
0.74902622
0.99759950
1.01364380
1.04814703
1.08222798
1.12574019
1.16385734
1.19525557
1.43504280
1.45760735
1.46638593
1.01110833
1.00200070
0.93811682
0.91636616
0.91155160
1.28656603
1.33083701
1.33551290
1.32835487
1.31559527
1.30692614
1.30580335
1.30916883
1.31140769
1.31949169
1.28142546
1.33688505
1.34944336
1.33578744
1.38193237
1.36752852
1.35973014
1.31837960
1.34017247
1.33551290
1.34399764
1.33907756
1.37661518
1.37847853
1.39329562
1.39197908
1.44116241
1.47063090
1.47287329
1.49167458
1.49658303
1.50513431
1.52570216
1.58834749
1.62147733
1.64549720
1.66058161
1.65837192
1.65726597
1.64638834
1.64661105
1.63184696
1.60351216
1.56906875
1.53313472
1.50635196
1.48081872
0.90428168
1.02336464
1.07747390
1.06273911
1.05163970
1.04077427
1.04919605
1.02193035
1.00346348
0.98688225
0.97454340
0.99759950
1.02157146
1.02228911
0.87459795
0.87417858
0.88708689
0.89203351
0.90509234
0.90103178
0.87585486
0.85251716
0.90103178
0.81738279
0.81872754
0.78207666
0.65946788
0.64994640
0.69096619
0.71187760
0.72159826
0.71752140
0.71905293
0.69992988
0.67648566
0.64199916
0.59269881
0.69677939
0.71547426
0.75584898
0.80061186
0.81962281
0.83601246
0.87291926
0.87627343
0.93694344
0.99980252
1.02979421
1.05024402
1.08155011
1.10237043
1.15753885
1.18756104
1.20564133
1.19341341
1.14799591
1.14255286
1.04499365
1.06996052
1.12345773
1.11329345
1.09903899
1.09066588
1.07508897
1.05442550
1.00965663
1.00565365
0.99612812
0.97529565
0.96128369
0.95169937
0.94084902
0.91796541
0.88625977
0.86786370
1.20989190
1.24130735
1.27021618
1.29282120
1.31336355
1.27108194
1.20137571
1.29989280
1.35567889
1.40977871
1.44877558
1.41341551
1.42632840
1.52257449
1.47958006
1.45382887
1.51169795
1.54599641
1.55049645
1.55474763
1.56836749
1.53624089
1.52714355
1.36538169
1.34454321
1.31364272
1.31280503
1.28742080
1.28056669
1.11230488
1.08561101
1.02228911
0.63453046
0.66500507
0.69572606
0.70306625
0.78301384
0.72464085
0.75390592
0.78066878
0.76740403
0.74263467
0.71956271
0.64825162
0.62638766
0.62755738
0.70358762
0.68990398
0.66720708
0.66390133
0.63395230
0.81827954
0.83557373
0.85809063
0.89490641
0.91836478
0.93928874
0.97642295
0.99391695
1.01219574
1.04218263
1.06824556
1.08155011
1.11197516
1.13385432
1.16385734
1.19740118
1.20351041
1.19156840
1.18012710
1.15277725
1.13061565
0.86955215
0.87459795
0.86320343
0.85979827
0.84038723
0.83117362
0.81648506
0.80152736
0.78768302
0.76883620
0.75195784
0.71547426
0.71290706
0.71239252
0.71084664
0.71752140
0.75584898
0.75293251
0.71547426
0.73469183
0.63337361
0.63971038
0.62345374
0.62755738
0.62286530
0.68563869
0.74214073
0.78301384
0.81962281
0.85809063
1.34917160
1.34099307
1.31336355
1.28314127
1.24189803
1.21201160
1.19095276
1.16700375
1.14383591
1.12149764
0.82408459
0.85294718
0.89162234
0.90184536
0.94706444
0.97266022
1.00820284
1.33358952
1.39382189
1.45029341
1.49192039
1.52305609
1.54812964
1.55451176
1.57396882
1.58047861
1.59226735
1.58950140
1.57559879
1.56039785
1.53552464
1.50342794
1.46663597
1.42915358
1.39566226
1.35730084
0.76835910
0.77972878
0.79601852
0.81288423
0.83951410
0.86955215
0.90225187
0.93733473
0.97679842
1.01328198
1.05651004
1.13417768
1.21322119
1.29055010
1.39145211
1.51605793
1.63790290
1.75108160
1.85619162
2.04439886
2.26722348
2.19423767
2.08788080
2.02674489
1.88811791
1.76006317
1.63678312
1.56532506
1.49216615
1.40090716
1.31893576
1.18725223
0.90428168
0.89449656
1.79226967
1.80511326
1.85777136
1.85104816
1.86957684
1.89548355
1.91702820
1.95659776
1.97134784
1.98506495
1.95566047
1.98857165
1.95397221
1.95002725
1.95903262
1.91894007
1.86545342
1.89470957
1.89915566
1.85836341
1.82129206
1.77458710
1.71767628
1.72683160
1.68969572
1.65903513
1.62892310
1.60716689
1.58534342
1.55804608
1.52954283
1.49069095
1.47088022
1.44598874
1.41159828
1.38590688
1.35703065
1.32476135
1.31475882
1.30158427
1.28485479
1.25394559
1.23449425
1.20107045
1.17670418
1.14126837
1.11065531
1.07406524
1.04954549
1.04464268
1.04042189
0.73419255
0.77121724
0.76692604
0.79324975
0.79693931
0.77453840
0.78019892
0.78861354
0.82051711
0.92433471
0.95323933
0.96585038
0.99575993
0.99502315
0.80654409
0.81107782
0.81378593
0.82675010
0.84256610
0.86659520
0.88543188
0.90021748
0.90994108
0.92115557
0.91556549
0.91155160
0.91195378
0.88294354
0.87375901
0.87249908
0.86997375
0.86532484
0.85251716
0.84993246
0.76596918
0.76931299
0.76978950
0.75681864
0.74902622
0.75195784
0.74509945
0.73867392
0.74164647
0.71598659
0.69677939
0.68349606
0.69202677
0.70410860
0.68617330
0.69149668
0.67322547
0.68403235
0.67919053
0.66830536
0.90751995
0.91876399
0.93066043
0.92552408
0.93144813
0.95822714
0.97942272
0.98390522
0.98278651
0.96888289
0.95439268
0.94435023
0.95362394
0.96280833
0.95015690
0.92947764
0.91876399
0.91034398
0.92274651
0.91356075
0.94861193
0.95439268
0.92829334
0.94006920
0.97529565
0.99207055
1.02300625
1.04323765
1.04253442
1.05581565
1.06618397
1.45458535
1.47486366
1.47137874
1.45836187
1.44573512
1.43861573
1.44090794
1.61172365
1.52474049
1.56532506
1.57047033
1.59502851
1.61785492
1.65792963
1.68491457
1.70632422
1.70975920
1.70309763
1.73170877
1.77830266
1.82511345
1.84430045
1.85658668
1.89548355
1.91549734
1.92752000
1.94607430
1.95865823
1.97134784
1.96687850
1.97320707
1.97432178
1.96071653
1.94626272
1.84390276
1.84906610
1.83573107
1.83113099
1.81867280
1.82672007
1.88033343
1.84370388
1.82471158
1.82048654
1.81463579
1.78015752
1.74142213
1.71083121
1.16007037
1.16543161
1.16385734
1.16417236
1.16101827
1.16354223
1.16543161
1.16857378
1.16951479
1.16825995
1.19831955
1.23657178
1.24837703
1.26934983
1.30944890
1.32586809
1.34372478
1.36645552
1.38113610
1.39039758
1.40821720
1.40587169
1.39197908
1.33111251
1.31140769
1.30664554
1.33111251
1.35594935
1.36403821
1.36779663
1.35946043
1.35215799
1.37954217
0.87291926
0.87081634
0.86532484
0.83907719
0.84777253
0.81558634
0.82675010
0.81378593
1.01400549
1.04253442
1.07167273
1.10701760
1.14062558
1.17295869
1.19893141
1.22405374
1.26442929
1.29367183
1.31587397
1.34917160
1.36296247
1.39750022
1.52281531
1.59019334
1.64081075
1.66455166
1.69056356
1.70546439
1.75651781
1.79737732
1.80348740
1.78940302
1.74436763
1.80977948
1.80957685
1.00200070
1.03689143
1.06927487
1.11197516
1.16668949
1.20564133
1.30102069
1.30860852
1.32642111
1.33578744
1.35999979
1.38617144
1.41807770
1.44674932
1.22405374
1.23538505
1.22704581
1.20837555
1.19831955
1.18786978
1.18261027
1.17452076
1.17545701
1.16951479
1.15848882
1.14158963
1.11756714
1.09703527
1.06721527
1.01400549
1.00601822
1.04989482
1.01292003
1.02765549
1.08965678
1.12182456
1.11559670
1.15912170
1.11263450
1.04709696
1.02908180
1.01400549
0.99943569
0.98762511
0.94084902
0.88708689
0.95131398
1.00053579
1.02979421
1.04218263
1.03582995
1.03547588
1.04604583
1.06961775
1.08493525
1.06824556
1.06135803
1.06790224
1.07713352
1.07372378
1.06755881
1.05338169
1.30664554
1.33880369
1.36833271
1.37047491
1.41185803
1.43580917
1.49535743
1.53337388
1.58580595
1.61149612
1.63094787
1.67618665
1.71382929
1.74121154
1.75233761
1.75254685
1.75589141
1.75693528
1.77830266
1.77933338
1.76899914
1.74793764
1.73234391
1.71682214
1.68426155
1.64349036
1.62351138
1.62509166
1.60967471
1.57466758
1.58696170
1.55875198
1.55733986
1.53361300
1.52642303
0.99796701
1.01725494
1.03759848
1.04253442
1.08256676
1.09970609
1.11526796
1.13966072
1.14895377
1.16668949
1.07133051
1.05893681
1.03121757
1.02586982
1.01653374
1.00711112
1.01001975
0.99133103
0.99096106
1.00893000
1.01797563
1.01977513
0.77737381
0.79555773
0.81243300
0.83425613
0.85466510
0.81107782
0.79278735
0.81917530
0.85251716
0.81423641
0.80289867
0.78675140
0.77406482
0.78394990
0.77878765
0.76740403
0.91836478
0.92274651
0.92631614
0.93105436
0.91916301
0.92947764
0.93262842
0.92789824
0.88873882
1.64014017
1.66917145
1.66477194
1.65283477
1.66013991
1.65305661
1.66080242
1.66939112
1.65460867
1.66961076
1.66124394
1.66013991
1.64594283
1.61944072
1.58742377
1.52834366
1.43785085
1.37154476
1.27482678
1.30073881
1.20381506
1.12541441
0.86786370
0.85165646
0.80061186
0.75681864
0.72261388
0.70306625
0.67104321
0.65946788
0.66775645
0.67158944
0.68403235
0.66610699
0.66720708
0.69677939
0.58397301
0.57765961
0.57511484
0.57319885
0.57447688
0.57956085
0.58145588
0.58460060
0.58897501
1.26297842
1.27741293
1.29197000
1.29876393
1.31782320
1.32559149
1.34017247
1.33138796
1.33606193
1.33907756
1.34536114
1.31420089
1.28685102
1.28713594
1.31308432
1.32586809
1.34917160
1.40038356
1.39881156
1.37954217
1.32863089
1.27281170
1.21382553
1.15753885
1.11065531
1.07645244
1.09032962
1.06377374
1.11887884
1.11625390
1.13611589
1.20076510
1.29338835
1.38140158
1.43683038
1.47709962
1.48106633
1.54219672
1.54528468
1.53957899
1.51944038
1.49952039
1.45961853
1.45961853
1.46288082
1.51291032
1.54290988
1.56438774
1.63588674
1.59134590
1.57978242
1.55639773
1.50635196
1.48180890
1.43197318
1.39566226
0.88832613
0.85809063
0.82230279
0.77216760
0.77169256
0.75293251
0.74509945
1.15943801
1.18292030
1.21170901
1.23092462
1.26906092
1.29168615
1.31140769
1.33606193
1.35080136
1.36053894
1.77727134
1.78899313
1.80165655
1.79063215
1.43504280
1.39513669
1.34508855
1.30411736
1.26906092
1.20503288
1.16322703
1.23479126
1.24071639
1.23390003
1.23062669
1.22644798
1.20472854
1.17139454
1.14126837
1.08053250
1.05755076
1.06032104
1.03830506
1.02551231
1.02049404
1.02300625
1.02836889
1.02228911
1.00747516
1.00200070
0.99096106
1.00273235
0.99465456
1.00346348
0.99870162
0.99612812
0.94084902
0.89162234
0.92393792
0.93459226
1.26848289
1.28371270
1.29876393
1.30636487
1.31698817
1.33935137
1.37047491
1.40116889
1.41652534
1.42761326
1.43938021
1.44928170
1.45986974
1.43785085
1.39355878
1.37474931
1.38140158
1.37901046
1.40195379
1.41678418
1.44700275
1.44978764
1.48625656
1.54694487
1.51557411
1.52112878
1.50440325
1.49413082
1.41341551
1.39329562
1.40195379
1.41003879
1.22913592
1.20290088
1.19556232
1.17108146
1.06961775
1.10569183
1.15563656
1.20685730
1.22644798
1.26152589
1.28228365
1.28884415
1.31559527
1.32060284
1.35973014
1.35052987
1.43683038
1.41055881
1.39539950
1.37608234
1.83852549
1.83892434
1.81160212
1.08121101
1.04218263
0.98762511
0.74804646
0.76692604
0.78628518
0.82319417
0.84300119
0.86870833
0.89162234
0.91676624
0.94045919
0.95899219
0.98278651
1.00309798
1.02121245
1.03086191
1.05024402
1.05997515
1.08256676
1.09937259
1.12476256
1.13901703
1.17358377
1.20776848
1.25540689
1.29338835
1.32420764
1.35025832
1.36940423
1.40352226
1.45281962
1.48995280
1.53026188
1.56579351
1.59295809
1.61604068
1.65615928
1.70804257
1.74835716
1.78283337
1.80165655
1.80754932
1.81200690
1.11395201
1.09569742
1.07951393
1.06652785
1.06480736
1.01545098
0.98613884
0.94396184
0.89285528
0.86870833
0.83907719
0.80972036
0.77925836
0.75972019
0.75049346
1.14415644
1.18601615
1.21533508
1.16888754
1.17514501
1.16888754
1.14126837
1.32890686
1.34044606
1.36993968
1.36376935
1.37847853
1.40012168
1.05198833
1.05824401
1.05094209
1.04534449
1.02801225
1.00747516
0.74853650
0.75827080
0.77831666
0.79785903
0.80563428
0.83864006
0.85380657
2.41037004
2.46586762
2.49249125
2.50364733
2.47610718
2.44885629
2.41371461
2.40381949
2.38989749
2.37342320
2.35200562
2.33479292
2.28237609
2.23775768
2.20955888
2.15732877
2.08506884
2.05477567
1.99115158
1.92828082
1.87427822
1.83792704
1.82752284
1.46388313
1.41548949
1.36618714
1.36430701
1.40561084
1.45961853
1.51291032
1.50659537
1.58024658
1.66389064
1.67377849
1.67662412
1.65460867
1.65925615
1.67902820
1.74289550
1.74835716
1.76297753
1.78755775
1.80186007
1.84489683
1.78858314
1.82471158
1.76588708
1.69424695
1.70567939
1.70094317
1.63004828
1.64794668
1.61581375
1.56368438
1.51072736
1.46613584
1.41185803
1.35838107
1.31503769
1.27367570
1.23982943
1.19740118
1.15086710
1.11756714
0.93026633
0.96509077
1.27482678
1.27482678
1.27568942
1.28713594
1.30130251
1.33193869
1.34944336
1.51194051
1.52088769
1.54243448
1.55733986
1.55969269
1.56626182
1.58349192
1.59801438
1.59686663
1.59272788
1.58349192
1.56813366
1.53838765
1.49314881
1.43402032
1.40821720
1.41626645
1.54076942
1.58557470
1.60648226
1.63297012
1.65283477
1.76671750
1.74352656
1.69012969
1.51097007
1.56227671
1.59272788
1.61490574
1.67092801
1.70825724
1.73467077
1.68969572
1.38511289
1.34835598
1.32199046
0.61217664
0.70254449
0.70410860
0.73068803
0.73867392
0.73917018
0.74411452
0.73768042
0.75049346
0.75293251
0.72767072
0.72058120
0.68563869
0.64371040
0.58334475
0.55960326
0.52161882
0.51024702
0.77878765
0.81017310
0.86913035
0.90184536
0.91876399
0.91996055
0.89326589
0.86107678
0.82940705
0.79324975
0.59516840
0.57892780
0.59146015
0.95516080
0.98353246
0.97001763
0.97679842
0.97077339
1.38193237
1.35567889
1.37100994
1.38166700
1.43810586
1.45735575
1.48995280
1.45054623
1.45307200
1.49019889
1.44852245
1.43887060
1.04358908
1.06273911
1.10070597
1.14319456
1.15690510
1.20168090
1.23122249
1.22285486
1.08864675
1.11230488
1.12508853
1.21110361
1.20685730
1.20290088
1.17108146
1.18292030
1.14383591
1.05720397
1.04253442
1.02336464
0.98539486
0.97904825
0.96963953
1.12378408
1.13126413
1.16417236
1.17295869
1.20746483
1.21563677
1.23568184
1.27540194
1.27769996
1.26934983
1.29055010
1.25453031
1.26674722
1.27856065
1.27108194
1.25686650
1.24514174
1.30186597
1.30692614
1.30073881
1.28542546
1.30776760
1.30299215
1.36134726
1.37661518
1.38325848
1.37127738
1.35946043
1.32004738
1.35025832
1.32199046
1.29452190
1.23211565
1.21473149
1.16511692
1.13547019
1.02264774
1.03405839
1.04183072
1.03724502
1.04604583
1.04779712
1.05512081
1.06652785
1.06893187
1.06204879
1.07849440
1.08155011
1.08053250
1.14735689
1.13643861
1.10834179
1.07883435
1.03086191
0.99906872
0.96774681
0.90994108
0.87333923
0.82586255
0.77548469
0.74411452
0.70670775
0.99207055
1.06308409
1.08392082
1.10767989
1.13158823
1.14223187
1.33193869
1.34153986
1.34263276
1.33633636
1.34099307
1.35297132
1.36376935
1.38166700
1.38907829
1.39985975
1.40613250
1.41289654
1.42375519
1.43043590
1.37207937
1.39092495
1.40508898
1.42220903
1.44370459
1.45609713
1.46638593
1.49462159
1.50367183
1.50927030
1.46863479
1.45130442
1.44446637
1.45206222
1.43529830
1.41704298
1.39118855
0.89162234
0.90265820
0.90225187
0.89572555
0.89613484
0.90347031
0.92947764
0.93850762
0.95477682
0.96509077
0.96926128
0.97567156
0.98502266
0.98799632
1.00126851
1.01074560
1.02372289
0.95746147
0.94667717
0.93537665
0.92829334
1.13191223
1.15086710
1.17888355
1.17919456
1.19218372
1.19494874
1.18261027
1.18972053
1.19984860
1.22225498
1.23627520
1.21985251
1.19033680
0.97567156
1.04323765
1.07713352
1.12769290
1.16606072
1.17608076
1.15182257
1.15118568
1.14927288
1.17576893
1.19954295
1.22644798
1.26268805
1.28770559
1.31196680
1.31810143
1.33743351
1.34427045
1.35838107
1.38246297
1.38193237
1.40795678
1.45155707
1.47511227
1.48699654
1.46763572
1.49976491
1.56813366
1.53050149
1.61898780
1.64750159
1.66763294
1.68382606
1.63476558
1.67355940
1.70718361
1.68208297
1.68665474
1.68273684
1.67771731
1.68055628
1.68164691
1.74415740
1.69121415
1.66587291
1.60716689
1.49314881
1.55191480
1.47933220
1.44421249
1.39197908
1.36403821
1.29055010
1.23479126
1.19525557
0.75098190
0.76261070
0.76261070
0.78113836
1.00236659
0.96812565
0.95323933
0.94279574
0.94201753
0.92789824
0.92155356
0.91516490
0.89038769
0.87543609
0.89777012
0.89285528
0.89613484
0.91556549
0.93967905
0.96888289
1.01761535
1.04744710
1.16038642
1.17826129
1.19033680
1.19862552
1.17483293
1.15214089
1.20045968
1.18941227
1.17576893
1.10569183
1.06961775
1.02908180
0.99539161
0.97529565
0.98873834
0.97942272
0.99133103
0.92868827
0.94899841
0.90994108
0.90265820
0.93616037
0.93498454
0.93341445
0.92552408
0.91756586
1.04779712
1.04849682
1.06204879
1.06824556
1.07883435
1.09066588
1.10336790
1.11098542
1.12345773
1.11789521
1.12476256
1.11197516
1.07713352
1.05581565
1.02049404
0.98129292
0.93184172
0.90062472
0.87585486
0.88044817
0.88873882
0.90103178
0.90671147
0.91956187
0.93026633
1.10436447
1.10668631
1.11756714
1.11887884
1.11920653
1.11855106
0.56417153
0.58208618
0.60494595
0.62697279
0.65500443
0.69361459
0.73668557
0.76978950
0.80745287
0.85637958
1.10403238
1.13288369
1.14511752
1.13869505
1.13772855
1.11658236
1.08053250
1.09100204
1.08188910
1.04954549
1.02372289
1.06135803
1.16668949
1.18786978
1.19923722
1.18848702
0.85466510
0.91956187
0.98204000
1.00638265
1.02765549
1.05512081
1.08561101
1.14094702
1.21019494
1.25744987
1.30496063
1.34263276
1.38219770
1.37714783
1.39039758
1.40221532
1.37448255
1.35188678
1.36993968
1.33221397
1.26790460
1.25540689
1.40169220
1.36053894
1.35324232
1.33441416
1.31168727
1.27741293
1.23032868
1.16700375
1.12117062
1.04884649
0.97454340
0.90832771
0.90711580
0.99428582
1.09335225
1.98598837
1.99923825
2.04332239
2.08031504
2.07661011
2.10066262
2.08928537
2.11284653
2.14676442
2.16259159
2.17476577
2.15936751
2.14625193
2.14488467
2.13597616
1.54718190
1.46913408
1.39145211
1.30972890
1.24690748
1.15341327
1.08358246
1.01581203
0.95400838
0.88460321
0.84038723
0.78907838
0.74608308
0.70045358
0.60190753
0.62814143
0.67104321
0.69149668
0.75681864
0.77831666
0.80015371
0.81333520
0.82630645
0.85509404
0.86532484
0.86574850
0.85680766
0.85637958
0.87543609
0.80563428
0.83337658
0.85851786
0.85552277
1.94814590
1.93454611
1.89645059
1.85895528
1.80612869
1.79165578
1.75401088
1.70890110
1.65660204
1.58233363
1.50171964
1.41263698
1.34481591
1.25774145
1.18323025
1.10137206
1.02336464
0.95323933
0.83732729
0.86107678
0.86490098
1.08527318
1.10237043
1.10270302
1.10170495
1.10734880
1.10867258
1.10900328
1.12280475
1.13869505
1.14799591
1.16164977
1.17545701
1.18663435
1.18570693
1.16794603
1.17639251
1.16982829
1.19984860
1.25043149
1.25306799
1.28056669
1.30916883
1.35134418
1.43734070
1.43580917
1.41185803
1.34889978
1.36430701
1.33907756
1.23152028
1.17358377
1.09066588
1.01797563
1.04429160
1.06101248
1.10370019
1.18384991
1.21382553
1.22315469
1.24071639
1.22943422
1.22764335
1.21140635
1.18105890
1.15214089
1.12345773
1.10469646
1.07747390
1.05685706
1.07338221
1.03689143
1.03441295
0.98241333
0.95899219
0.92829334
0.89572555
0.86786370
0.79969530
0.79278735
0.77972878
0.77501169
0.76978950
0.99207055
1.01364380
1.02085331
1.07269875
1.10070597
1.13029128
1.15627101
1.19156840
1.23390003
1.27050484
1.30411736
1.34153986
1.39092495
1.44902866
1.45584528
1.47312223
1.50245201
1.54172110
1.57862141
1.61649443
1.64014017
1.69381402
1.70051196
1.74772784
1.76380932
1.74331623
1.73826069
1.67290194
1.66168535
1.30748718
1.29622038
1.28228365
1.27281170
1.26529901
1.24661337
1.21985251
1.20015418
1.18694333
1.18074838
1.16763202
1.15880530
1.14383591
1.00016922
1.00565365
1.01436706
1.00382884
0.99870162
0.98613884
0.97341393
0.97867364
0.94045919
0.89408653
0.88044817
0.88003159
0.86913035
0.88708689
0.92592020
0.96318911
0.98166653
1.13772855
1.17608076
1.21654137
1.81402946
1.89277323
1.96464002
2.02746847
2.05334751
2.14283215
2.23201500
2.29726914
2.33447879
2.33589205
2.33620599
2.34544840
2.34857317
2.34184977
2.31586952
2.27529594
2.22889134
2.20789868
1.28056669
1.23122249
1.19218372
1.10602342
1.02622720
0.65163677
0.65163677
0.87333923
0.89121098
0.92035906
0.92631614
0.93026633
0.93733473
0.98427785
1.34071959
1.38272819
1.47162794
1.52714355
1.57745955
1.62170346
1.64839165
1.64883650
1.64393653
1.67793587
1.70438900
1.70653911
1.72257936
1.67158625
1.63723112
1.60488366
1.57117065
1.53624089
1.50415948
1.33386445
1.31056856
1.27338776
1.21563677
0.80517899
0.92631614
0.94201753
0.97228315
0.95516080
0.89449656
1.36134726
1.39145211
1.39723780
1.39933576
1.42941014
1.42658546
1.41730173
1.41859477
1.41029882
1.40482798
0.93066043
0.93302152
0.91556549
0.90021748
0.86277852
0.86955215
0.88294354
0.88003159
0.89121098
0.89817848
0.90792392
0.90630695
0.90143866
0.86828612
0.84863716
0.83732729
0.82541842
2.06811678
2.02656396
1.99336029
1.94965113
1.91760196
1.86584652
1.79962009
1.71874335
1.60602568
1.51484809
1.42091928
1.32226781
1.23241323
1.16825995
1.09837149
1.27223538
1.29537142
1.31503769
1.33441416
1.34563367
1.35567889
1.38272819
1.40925840
1.42581413
1.45660071
1.47858838
1.50147544
1.49829719
1.51024183
1.51412171
1.50781184
1.00382884
1.00309798
0.95975663
1.01833579
0.97491960
0.99502315
0.98204000
0.92671192
0.84387072
0.81648506
0.69940578
0.73118970
0.68617330
0.59083985
0.47834760
0.64314049
0.72261388
0.55035299
0.55763398
0.55101887
0.57765961
0.55829118
0.95439268
1.04814703
0.99465456
1.05233684
1.05338169
0.89981005
0.89038769
0.88584592
0.89408653
0.90913475
0.90792392
0.93223515
0.92433471
0.90184536
0.91315927
0.69835641
0.76835910
0.80335525
0.74115187
0.76068491
1.47312223
1.51436388
1.55120579
1.58557470
1.62599399
1.66939112
1.70610930
1.72364341
1.71980977
1.71682214
1.71618125
1.71468492
1.72044930
1.72172766
1.71596757
1.70825724
1.69749036
1.68665474
1.68752415
1.70331293
1.68033807
1.65925615
1.63543837
1.59801438
1.54243448
1.48279842
1.43120475
1.36645552
1.26007168
1.21322119
1.15054843
0.76740403
0.83601246
0.88956364
0.91956187
1.28941305
1.32115806
1.32199046
1.29593746
1.27223538
1.24514174
0.72565221
0.75584898
0.76788171
0.78768302
0.78581868
0.80926737
0.82319417
0.84863716
0.87165812
0.89285528
0.91476412
0.90751995
0.91275762
0.90630695
0.86532484
0.67540068
0.68670750
0.67702750
0.68670750
0.68456821
0.71649856
0.71956271
0.72565221
0.74755609
0.76453164
0.77548469
0.75244533
0.74362156
0.74608308
0.74460714
0.74065695
0.73917018
0.74312828
0.77311679
0.78861354
0.81558634
0.83776511
0.86574850
0.88956364
0.91916301
0.95592831
0.98129292
1.00382884
1.02479692
1.03228379
1.10336790
1.10170495
1.13901703
1.17170754
1.17483293
1.19954295
1.15880530
1.14319456
1.12866800
1.13611589
1.14094702
1.17420852
1.14831528
1.13998244
0.70618869
0.71803227
0.73169103
0.78066878
0.79693931
0.78768302
0.84038723
0.87585486
0.93026633
0.97979704
1.01653374
1.05616290
1.22435327
1.25013820
1.30214760
1.35513781
1.42040305
1.46863479
1.50196380
1.40639325
1.36618714
1.27712584
1.18972053
1.15468425
1.12149764
1.09167404
1.04429160
0.96433056
0.93772586
0.95092845
0.97115105
0.99096106
1.00200070
1.01545098
1.03334892
1.03441295
1.05477321
1.07098817
1.02193035
1.03901114
1.04989482
1.05268524
1.04674670
1.00747516
1.01255795
0.98836740
0.64541710
0.65835485
0.65835485
0.66390133
0.66555626
0.65107380
0.69992988
0.73917018
0.75584898
0.73519077
0.81288423
0.88128074
0.95516080
1.00309798
0.97829888
0.97904825
0.89613484
0.90873132
0.91796541
0.91836478
0.93341445
0.95323933
0.98651061
0.99796701
1.02872541
1.04989482
1.06858877
1.09368758
1.10037278
1.09670096
1.09937259
1.07781417
1.07338221
1.09234563
1.09670096
1.11230488
1.13158823
1.13288369
1.12801803
1.14351528
1.13482412
1.12215138
1.18539763
1.23953363
1.32503812
1.37768026
1.42966665
1.47958006
1.51629979
1.54931349
1.58210187
1.63364365
1.67114745
1.69186450
1.70180528
1.72279223
1.73445936
1.74562846
1.75087218
1.74163268
1.72937793
1.73931514
1.75212834
1.75066273
1.75630903
1.76089634
1.76796240
1.78098129
1.78981283
1.78981283
1.78858314
1.80531639
1.80145301
1.79431448
1.79186043
1.78673702
1.78529982
1.78755775
1.78673702
1.78077538
1.77768394
1.78015752
1.77685864
1.77396709
1.76110457
1.78632651
1.76089634
1.70675397
1.74100093
1.73488214
1.70158980
1.65239099
1.63924563
1.64393653
1.59111546
1.55945757
1.52690341
1.49118285
1.44573512
0.96509077
0.96660940
0.97379057
1.00053579
1.01001975
1.01472849
1.00273235
