# Supplementary material for: A time-dependent diffusion MRI signature of axon caliber variations and beading
Source: Commun Biol. 2020 Jul 7;3:354. doi: 10.1038/s42003-020-1050-x (PMC7341838; doi:10.1038/s42003-020-1050-x)
Supplement: Supplementary file 3 — Supplementary Data [file 42003_2020_1050_MOESM3_ESM.zip › Supplementary_Data/Fig_6/Fig_6_c_diameter_without_mitochondria.txt]

0.48971136
0.52161882
0.51382775
0.46670723
0.43750856
0.43498688
0.42215257
0.42818979
0.40801791
0.37524673
0.36130694
0.34468613
0.33824283
0.33932521
0.34040415
0.31581718
0.29789210
0.28143505
0.28787604
0.32157025
0.31113815
0.28787604
0.27617411
0.27484315
0.24820238
0.27350570
0.31348640
0.41070522
0.40981141
0.40167763
0.38489475
0.35722424
0.35309434
0.35722424
0.35927139
0.35619626
0.36534401
0.35619626
0.33387822
0.34255183
0.38106485
0.45396196
0.54364929
0.53205920
0.48216528
0.45234355
0.43666962
0.41778686
0.42647359
0.42388626
0.44250882
0.44333671
0.45153217
0.44745321
0.44827197
0.44827197
0.45315348
0.46037870
0.46749227
0.47139787
0.47758040
0.49787997
0.53067901
0.55960326
0.58397301
0.60615705
0.62404163
0.64028334
0.65219925
0.68026947
0.70306625
0.69519879
0.66994941
0.66940185
0.62697279
0.63741339
0.63741339
0.61635537
0.57447688
0.50664099
0.39523564
0.39430677
0.40076368
0.40076368
0.41953860
0.45476900
0.48745980
0.53343581
0.60857203
0.66168832
0.71752140
0.76164842
0.79139852
0.63568520
0.62050595
0.53067901
0.48140416
0.44990502
0.41602775
0.37816698
0.34362064
0.32497320
0.32834089
0.34680730
0.35413133
0.56482112
0.56287009
0.54634064
0.54432337
0.52721275
0.50736425
0.47834760
0.45637881
0.44001579
0.43329760
0.45476900
0.45234355
0.46434414
0.47139787
0.46434414
0.47372577
0.51239846
0.55565772
0.57191795
0.60190753
0.59946570
0.59639936
0.59701389
0.59207981
0.58522752
0.58959728
0.59207981
0.59331717
0.58772850
0.57765961
0.57511484
0.57127643
0.57319885
0.56676543
0.53890709
0.55301171
0.57127643
0.56091228
0.55631725
0.55499740
0.54968629
0.53480887
0.54432337
0.55433629
0.55565772
0.54162200
0.54364929
0.54229861
0.54835048
0.56221825
0.57892780
0.61337346
0.69255644
0.72159826
0.73966610
0.75584898
0.75633396
0.77359095
0.76883620
0.76357177
0.75341937
0.75730300
0.74657441
0.68563869
0.69361459
0.69096619
0.66830536
0.63626179
0.55697600
0.52998757
0.47758040
0.47295108
0.44498788
0.43245049
0.37131734
0.32834089
1.07747390
1.07985356
1.08425907
1.09234563
1.09402281
1.09736948
1.09032962
1.08324400
1.05720397
1.01653374
0.99354795
0.98502266
0.98241333
0.97152857
0.95937448
0.98241333
0.97190593
0.94899841
0.91756586
0.89162234
0.85637958
0.82630645
0.79601852
0.77501169
0.75730300
0.74657441
0.74016169
0.75098190
0.76357177
0.77878765
0.78907838
0.79739930
0.80061186
0.79969530
0.80289867
0.81017310
0.81603583
0.81333520
0.81198152
0.83073233
0.85251716
0.88791324
0.92274651
0.95592831
0.98576692
1.00747516
1.11428114
1.13611589
1.14575778
1.13320733
1.12378408
1.09335225
1.05163970
1.02013465
1.00528895
1.01941548
1.00929338
1.00309798
1.01001975
1.02300625
1.05024402
1.07611173
1.11296402
1.11428114
1.11625390
1.12018901
1.13482412
1.15880530
1.23032868
1.28485479
1.33962513
1.39145211
1.42452764
1.43017953
1.42761326
1.43120475
1.41988663
1.32365369
1.28827500
1.27137040
1.25394559
1.19954295
1.17170754
1.14223187
1.11822319
1.09133809
1.05893681
1.01761535
0.95208459
0.89654394
0.87543609
0.86490098
0.84560708
0.78394990
0.76212971
0.73718316
0.71033059
0.67104321
0.63568520
0.60373242
0.56287009
0.53136955
0.52860198
0.54229861
0.56805795
0.58208618
0.59762779
0.60433949
0.60917428
0.62168675
0.63626179
0.64598500
0.65051035
0.65163677
0.65444435
0.65388380
0.63221465
0.61873054
0.61037700
0.59946570
0.59762779
0.57765961
0.55631725
0.55234823
0.55168395
0.54499662
0.52929523
0.51382775
0.50736425
0.50154899
0.51168232
0.53754449
0.57956085
0.61754409
0.68617330
0.77359095
0.83249610
0.90062472
0.98390522
1.06135803
1.07201484
1.04464268
1.04077427
1.03192851
1.00820284
0.95439268
0.92631614
0.87919783
0.85723553
0.83205550
0.84517332
0.81062558
0.79278735
0.70410860
0.71854278
0.65219925
0.61516434
0.55499740
0.58271580
0.56352119
0.58710426
0.60433949
0.65612314
0.65612314
0.65500443
0.65163677
0.71239252
0.74065695
0.71444849
0.71084664
0.71084664
0.69730546
0.74951562
0.67322547
0.56870310
0.42561290
0.38106485
0.34147968
0.30398459
0.26256101
0.27081100
0.30398459
0.24222072
0.21151015
0.21151015
0.24522979
0.36130694
0.49195261
0.52790782
0.54026625
0.56999122
0.60857203
0.61932291
0.42733255
0.47139787
0.47681197
0.54364929
0.58460060
0.60129800
0.60796919
0.61516434
0.61932291
0.62580198
0.62050595
0.61695002
0.60068786
0.60190753
0.59578420
0.59639936
0.58835209
0.58647935
0.58647935
0.59207981
0.60555181
0.61991471
0.64938197
0.70670775
0.75341937
0.82007008
0.89777012
0.98502266
1.17358377
1.32171305
1.46488476
1.58418648
1.68317261
1.80714354
1.90224247
2.00326935
2.12150648
2.24838376
2.33133513
2.39235118
2.30029994
2.53030820
2.61889780
2.68935913
2.74963198
2.79893355
2.83473282
2.85548337
2.87161835
2.88359675
2.88652007
2.88817107
2.88944043
2.89007490
2.88944043
2.86650597
2.85278534
2.84170952
2.82371605
2.80181432
2.77591183
1.72576953
1.62937327
1.52546180
1.39461092
1.27137040
1.13998244
1.00090222
0.88915133
0.79785903
0.74065695
0.68026947
0.63510809
0.62227630
0.61217664
0.61337346
0.61397100
0.60555181
0.62227630
0.64768571
0.67158944
0.69835641
0.73269266
0.78301384
0.84300119
0.90873132
0.97529565
1.04006938
1.08999325
1.14287376
1.73614987
1.70589436
1.66477194
1.62125117
1.56976969
1.50610851
1.43580917
1.35811109
1.29819913
1.23062669
1.16228093
1.11855106
1.08662387
1.05268524
1.02228911
0.99612812
0.96774681
0.93576859
0.90225187
0.87291926
0.84777253
0.82051711
0.79877769
0.78066878
0.76692604
0.76020270
0.76883620
0.77595740
0.77359095
0.78768302
0.80335525
0.77311679
0.83601246
0.79969530
0.84950091
0.84950091
0.85552277
0.84690701
0.84473934
0.84169523
0.84906915
0.87375901
0.89981005
0.90953801
0.91516490
0.92035906
0.92234903
0.91636616
0.91195378
0.89613484
0.89817848
0.88543188
0.88418858
0.87501712
0.86065082
0.84082346
0.84169523
0.83907719
0.83337658
0.82319417
0.81423641
0.80926737
0.82274860
0.82719352
0.82141043
0.49418370
0.48595297
0.47604230
0.48064184
0.47372577
0.48216528
0.46355376
0.45153217
0.45315348
0.45637881
0.45878293
0.45718159
0.44250882
0.41690824
0.40349930
0.41426117
0.43329760
0.45396196
0.46355376
0.49418370
0.50664099
0.51525307
0.53549409
0.55301171
0.56352119
0.57956085
0.59639936
0.62404163
0.66168832
0.70462920
0.76978950
0.83161468
0.89162234
0.97303715
1.05477321
1.15436663
1.23152028
1.30299215
1.35540838
1.38960616
1.40534993
1.41937003
1.41185803
1.38564227
1.36457576
1.33248919
1.29735146
1.25599094
1.21593837
1.16228093
1.06446293
1.00638265
0.90671147
0.61337346
0.54094455
0.48595297
0.45958151
0.45396196
0.44250882
0.46037870
0.47295108
0.47295108
0.46592086
0.45878293
0.44333671
0.42733255
0.42388626
0.41866365
0.41778686
0.41953860
0.41866365
0.42475046
0.42475046
0.43582906
0.44001579
0.44581117
0.46196896
0.47217511
0.48896199
0.50227958
0.50952786
0.51596425
0.52302292
0.52512201
0.51525307
0.51667446
0.53136955
0.54634064
0.55101887
0.55499740
0.55631725
0.55101887
0.53890709
0.52998757
0.52302292
0.52021094
0.51809195
0.51809195
0.54499662
0.56025815
0.58145588
0.60068786
0.61695002
0.63856292
0.65444435
0.64994640
0.64541710
0.63683785
0.62521574
0.60796919
0.59393489
0.56221825
0.53205920
0.51809195
0.50736425
0.50227958
0.50880768
0.51525307
0.51950557
0.53067901
0.54229861
0.57319885
0.62638766
0.68777464
0.75487807
0.80472344
0.84647392
0.87878065
0.91235579
0.92274651
0.91676624
0.92908304
0.95746147
0.96850434
0.94977089
0.93616037
0.91996055
0.91396205
0.89038769
0.86574850
0.83907719
0.80426764
0.78348201
0.77501169
0.74951562
0.69255644
0.65946788
0.62930790
0.59824105
0.58959728
0.56741206
0.55697600
0.55101887
0.56156564
0.58082489
0.56287009
0.51525307
0.51096517
0.47758040
0.51738369
0.76164842
0.72716662
0.73419255
0.73817734
0.70358762
0.72058120
0.69940578
0.69888129
0.68884013
0.67865042
0.66334877
0.66279575
0.66334877
0.65219925
0.66445343
0.65444435
0.62286530
0.58145588
0.53205920
0.50808647
0.47604230
0.43834590
0.43160171
0.42561290
0.42388626
0.42215257
1.08662387
1.09469297
1.08493525
1.08087181
1.08256676
1.11493912
1.16322703
1.16574621
1.16354223
1.15500177
1.13837297
1.11592535
1.06961775
1.02729860
0.97001763
0.94435023
0.94822529
0.96395022
0.98688225
1.03050614
1.06687161
0.93655199
0.93498454
0.93066043
0.91716613
0.90184536
0.86997375
0.85552277
0.85337698
0.88460321
0.89326589
0.90873132
0.92592020
0.93694344
0.95246966
0.93694344
0.92195138
0.90832771
0.88294354
0.86405262
0.85809063
0.85079490
0.84300119
0.82807964
0.81107782
0.79647905
0.78301384
0.77311679
0.75536368
0.73867392
0.71803227
0.69730546
1.57629683
1.60785123
1.62441459
1.63700714
1.63341917
1.61966714
1.60534056
1.59341842
1.57583150
1.55686886
1.55049645
1.55592645
1.58488074
1.61535981
1.63946931
1.64259764
1.63162223
1.63162223
1.61717482
1.60396945
1.59824384
1.59824384
1.60282597
1.60305473
1.58256536
1.46888446
1.41393429
1.37688153
1.37100994
1.34645094
1.26587849
1.22734461
1.20807206
1.18136934
1.17389618
1.17202045
1.15404893
1.13093994
1.12411033
1.12834306
1.08797287
1.09870529
1.09636655
1.09167404
1.09268128
1.10900328
1.11362278
1.12280475
1.12964224
1.13288369
1.13676123
1.14639769
1.15245911
1.15690510
1.14479725
1.12215138
1.07543000
0.88252813
0.88832613
0.90103178
0.89490641
0.87794571
0.84863716
0.82630645
0.81513661
0.80198473
0.78066878
0.57892780
0.55829118
0.54432337
0.53480887
0.52790782
0.51809195
0.51168232
0.50952786
0.51809195
0.52512201
0.52232134
0.53136955
0.54162200
0.55565772
0.56934752
0.57702447
0.56482112
1.37741407
1.39276915
1.40064538
1.45483742
1.52618278
1.74898625
1.77024244
1.77644585
1.76796240
1.74709829
1.71810319
1.67026952
1.66631309
1.64727900
1.62351138
1.59847325
1.56016283
1.50269605
1.43580917
1.38007369
1.34017247
1.26500917
1.17763869
1.10900328
1.05651004
1.00309798
0.94084902
0.88956364
0.84993246
0.80289867
0.77784538
0.77359095
0.76740403
0.76788171
0.76788171
0.77264234
0.76116682
0.76596918
0.76740403
0.75633396
0.76357177
0.75098190
0.73718316
0.71290706
0.68134670
0.66057903
0.65107380
0.63221465
0.60373242
0.58271580
0.54835048
0.52232134
0.50446500
0.49269743
0.49195261
0.48595297
0.47834760
0.47449920
0.46983953
0.46749227
0.46592086
0.46827599
0.46670723
0.47911357
0.49045958
0.50591670
0.51525307
0.52091536
0.55234823
0.56611807
0.58522752
0.59578420
0.61516434
0.64257008
0.65835485
0.67322547
0.71803227
0.75584898
0.79969530
0.83205550
0.84993246
0.85894487
0.88832613
0.91596592
0.94628974
0.97679842
0.96585038
0.97529565
0.98204000
1.01219574
1.04779712
1.06480736
1.08087181
1.09368758
1.08493525
1.07338221
1.06066681
1.03263896
1.00053579
0.99539161
0.84169523
0.81468663
0.79693931
0.78066878
0.77026570
0.74853650
0.72968364
0.71854278
0.69992988
0.56352119
1.08763578
1.07883435
1.05824401
1.00965663
0.96736782
0.91756586
0.87919783
0.85466510
0.84082346
0.81152979
0.79186174
0.76788171
0.76164842
0.76596918
0.79923663
0.83513476
0.86490098
0.88044817
0.93498454
1.00638265
1.08188910
1.15309530
1.21049791
1.24896436
1.27194712
1.28285546
1.29253753
1.30186597
1.31420089
1.33248919
1.34808399
1.30608414
1.26558879
1.22285486
1.18786978
1.13450094
1.12084351
1.10767989
1.05303352
1.02872541
0.99759950
0.97867364
0.96356974
0.95092845
0.93733473
0.92829334
0.92314382
0.92671192
0.92314382
0.91836478
0.92710753
0.93144813
0.92433471
0.89777012
0.86022465
0.81017310
0.76740403
0.74411452
0.71393505
0.69835641
0.68670750
0.67485753
0.66720708
0.66224226
0.66830536
0.68295936
0.69835641
0.71649856
0.74706541
0.78814841
0.83029080
0.88169674
0.93066043
0.97152857
1.01110833
1.04884649
1.07098817
1.07064573
1.05928303
1.07747390
1.07951393
1.08053250
1.06308409
1.04674670
1.04464268
1.03370371
1.00893000
0.99207055
0.98204000
0.98091916
0.97904825
0.97379057
0.96433056
0.94745155
0.93184172
0.91235579
0.89203351
0.89203351
0.88667343
0.88625977
0.85637958
0.83293645
0.82675010
0.82852234
0.82675010
0.81917530
0.81693405
0.82274860
0.82408459
0.81827954
0.81243300
0.80426764
0.80152736
0.79278735
0.78207666
0.78348201
0.77878765
0.76116682
0.74460714
0.73668557
0.73917018
0.74460714
0.76212971
0.77737381
0.78160765
0.78628518
0.77784538
0.77690196
0.77784538
0.76644776
0.76261070
0.78768302
0.81423641
0.84343607
0.85637958
0.86405262
0.86786370
0.88625977
0.89367630
0.91756586
0.95400838
1.14223187
1.13353087
1.12574019
1.11526796
1.11428114
1.11032510
1.10469646
1.09402281
1.08493525
1.08561101
1.09469297
1.09703527
1.09200989
1.07985356
1.05129095
1.01255795
0.99612812
0.98836740
0.98017123
0.97454340
0.95169937
0.92274651
0.89654394
0.76835910
0.76501112
0.75827080
0.76453164
0.76835910
0.77074162
0.77311679
0.77074162
0.76501112
0.75390592
0.74411452
0.74016169
0.73718316
0.73568937
0.73118970
0.72261388
0.72867788
0.72716662
0.72918093
0.72867788
0.74460714
0.75487807
0.75778705
0.76501112
0.77026570
0.77026570
0.76644776
0.78348201
0.78814841
0.79601852
0.80517899
0.81107782
0.82630645
0.84256610
0.87165812
0.91476412
0.94551441
0.97077339
0.98502266
0.99244011
1.00236659
1.00419406
0.99870162
0.98241333
0.97379057
0.97228315
0.98129292
1.01328198
1.04499365
1.07030318
1.07917419
1.07713352
1.08527318
1.09032962
1.11131543
1.12443649
1.13740620
1.15277725
1.17076829
1.19617559
1.20958878
1.21442958
1.21140635
1.19831955
1.20381506
1.22075399
1.23062669
1.24543621
1.25131094
1.25657471
1.26442929
1.28113927
1.28599587
1.30972890
1.32004738
1.31643119
1.33056144
1.34699551
1.34781196
1.34917160
1.37341499
1.36806470
1.36053894
1.35107280
1.34672325
1.33441416
1.32503812
1.31921375
1.31056856
1.30355487
1.28912863
1.27194712
1.24012515
1.22225498
1.20776848
1.19525557
1.18941227
1.19831955
1.18384991
1.00528895
0.94822529
0.88211253
0.80699860
0.74115187
0.67376993
0.58082489
0.51311360
0.48368391
0.47139787
0.47372577
0.70462920
0.72159826
0.74951562
0.80198473
0.45637881
0.76357177
0.70826267
0.64371040
0.56870310
0.48896199
0.37524673
0.45071933
0.37816698
0.30995736
0.22495251
0.62872493
0.62638766
0.61277534
0.60555181
0.61397100
0.62638766
0.63913691
0.64768571
0.66334877
0.65891160
0.64598500
0.63453046
0.64825162
0.66279575
0.66720708
0.68724127
0.68403235
0.67865042
0.72615736
0.77595740
0.78721735
0.79417375
0.79877769
0.79232468
0.78581868
0.78113836
0.77311679
0.78113836
0.77972878
0.77311679
0.76020270
0.73768042
0.72312115
0.70097689
0.67213523
0.64427980
0.64484870
0.62521574
0.62050595
0.60917428
0.59701389
0.57765961
0.56741206
0.55565772
0.55168395
0.54701141
0.55301171
0.55697600
0.56025815
0.57255876
0.58334475
0.59269881
0.60373242
0.60433949
0.61516434
0.61754409
0.61813760
0.61516434
0.60068786
0.56805795
0.53067901
0.50519137
0.47295108
0.43918164
0.42041173
0.41778686
0.42128305
0.43075127
0.43582906
0.43582906
0.44908924
0.46117452
0.47217511
0.47987831
0.50227958
0.51382775
0.53067901
0.54162200
0.56287009
0.57829405
0.59146015
0.58585377
0.61217664
0.61932291
0.63163437
0.65107380
0.65107380
0.64199916
0.62872493
0.62521574
0.61932291
0.61991471
0.63798841
0.67540068
0.70202235
0.72159826
0.74115187
0.75875424
0.75730300
0.77359095
0.74804646
0.72108991
0.70358762
0.69096619
0.64314049
0.60857203
0.60857203
0.57765961
0.57702447
0.58959728
0.58772850
0.58772850
0.57447688
0.56934752
0.56156564
0.54968629
0.54364929
0.54835048
0.55631725
0.58271580
0.59762779
0.60494595
0.61813760
0.63856292
0.65779763
0.67756891
0.70618869
0.74362156
0.78019892
0.82586255
0.88252813
0.95400838
1.04218263
1.15468425
1.25365312
1.36672385
1.45079901
1.54100740
1.62260767
1.66807266
1.79900870
1.76713256
1.73931514
1.70954471
1.67487354
1.63902191
1.59778490
1.53743390
1.44598874
1.33056144
1.21170901
1.07713352
0.98465033
0.88335875
0.78301384
0.72968364
0.69149668
0.64028334
0.62286530
0.61037700
0.58647935
0.55697600
0.52721275
0.50519137
0.49120666
0.47911357
0.47758040
0.46983953
0.48064184
0.48140416
0.49640476
0.50808647
0.51879924
0.51809195
0.53822622
0.54566905
0.55763398
0.57191795
0.58772850
0.60373242
0.61337346
0.64085579
0.64598500
0.98166653
0.99133103
0.98985033
0.99906872
1.01001975
1.01977513
1.03121757
1.03405839
1.03653773
1.05962915
1.06721527
1.06961775
1.05720397
1.04147869
1.03512169
1.02408103
1.01292003
0.99317881
0.97152857
0.95169937
0.92868827
0.89449656
0.86405262
0.84300119
0.80972036
0.78721735
0.76309139
0.73118970
0.69202677
0.66720708
0.64881704
0.62872493
0.61932291
0.59455197
0.57383822
0.55301171
0.53686189
0.52651676
0.51667446
0.49492516
0.48444144
0.48670697
0.48444144
0.47834760
0.48896199
0.50008461
0.50446500
0.51525307
0.52651676
0.53822622
0.54634064
0.56025815
0.56999122
0.58959728
0.60796919
0.62521574
0.64199916
0.66390133
0.68295936
0.68510366
0.68670750
0.68990398
0.69940578
0.67268057
0.67049654
0.68670750
0.70202235
0.71393505
0.73219202
0.74065695
0.74608308
0.75439215
0.75875424
0.76453164
0.77453840
0.78535190
0.80881413
0.83688925
0.86065082
0.89121098
0.91275762
0.93772586
0.95784438
0.98947980
1.03086191
1.26819377
1.29508831
1.32918276
1.36053894
1.39697534
1.43478725
1.46313146
1.46588571
1.46012090
1.44294241
1.43887060
1.44167120
1.47585784
1.47560935
1.46488476
1.43785085
1.17639251
1.15500177
1.11493912
1.06858877
1.02979421
1.00674695
0.99133103
0.95400838
0.93419983
0.91356075
0.89038769
0.86659520
0.85595128
0.85637958
0.88169674
0.89572555
0.88294354
0.85165646
0.81558634
0.80381157
0.78954296
0.76309139
0.73718316
0.72514671
0.70097689
0.69202677
0.68990398
0.69835641
0.69414306
0.67810988
0.68026947
0.67648566
0.66610699
0.66994941
0.68563869
0.69940578
0.73319296
0.75778705
0.76835910
0.76883620
0.77642983
0.79417375
0.81152979
0.82940705
0.85208692
0.85509404
0.88543188
0.93144813
0.94938473
0.96204631
0.97567156
0.99059095
0.98762511
1.00492412
1.01653374
1.01725494
1.02943807
1.04288609
1.03618390
1.01905571
1.00492412
0.97867364
0.93341445
0.91956187
0.90306434
1.11098542
1.08188910
1.00126851
0.86955215
0.76788171
0.68830759
0.64028334
0.60190753
0.55499740
0.51024702
0.47295108
0.43918164
0.41953860
0.40891564
0.40621650
0.40258949
0.39616234
0.39800926
0.42818979
0.45798296
0.46355376
0.45557462
0.41426117
0.36834278
0.37426825
0.38679547
0.40711820
0.40440706
0.40440706
0.41070522
0.42561290
0.42733255
0.43329760
0.42561290
0.41337505
0.41690824
0.44333671
0.46905841
0.49344113
0.50373758
0.51525307
0.52442325
0.52998757
0.52860198
0.52232134
0.51382775
0.48368391
0.44908924
0.42475046
0.41953860
0.40621650
0.38962918
0.38106485
0.38106485
0.39056918
0.40891564
0.44581117
0.50736425
0.56934752
0.61695002
0.65556402
0.68510366
0.70149982
0.72312115
0.73668557
0.74460714
0.74853650
0.74559142
0.69414306
0.68080830
0.65668178
0.63510809
0.61337346
0.61576014
0.57447688
0.54566905
0.47139787
0.43834590
0.40440706
0.39984765
0.40531279
0.40531279
0.42475046
0.41866365
0.39150692
0.34362064
0.34468613
0.34362064
0.36734591
0.35413133
0.35413133
0.42041173
0.45878293
0.47139787
0.48064184
0.48821147
0.47834760
0.45234355
0.44827197
0.45234355
0.44416306
0.44990502
0.45958151
0.47681197
0.50808647
0.53067901
0.56417153
0.59393489
0.55697600
0.55367440
0.53205920
0.54297437
0.52929523
0.51596425
0.49492516
0.49045958
0.48595297
0.47527138
0.47372577
0.44333671
0.44084837
0.40349930
0.37426825
0.37032847
0.37719608
0.37719608
0.36433894
0.36534401
0.36933696
0.38868691
0.42302031
0.46355376
0.84213077
0.87039515
0.88335875
0.88086456
0.87794571
0.91315927
0.88791324
0.85251716
0.83029080
0.81693405
0.78628518
0.73668557
0.69940578
0.64938197
0.62989032
0.62462896
0.65276125
0.64598500
0.64541710
0.63568520
0.64541710
0.62345374
0.67594339
0.68884013
0.65388380
0.64881704
0.64257008
0.63856292
0.60977593
0.55697600
0.56287009
0.55301171
0.53205920
0.52442325
0.53958710
0.55697600
0.56999122
0.59639936
0.62227630
0.62755738
0.62227630
0.62930790
0.62109663
0.60555181
0.60129800
0.59207981
0.60373242
0.61037700
0.61097746
0.61456796
0.64371040
0.63683785
0.64028334
0.61397100
0.60129800
0.59578420
0.58710426
0.64028334
0.70514941
0.70097689
0.66940185
0.64541710
0.64028334
0.63510809
0.62462896
0.60007709
0.57255876
0.54566905
0.52581985
0.50154899
0.48745980
0.47681197
0.47139787
0.47217511
0.46196896
0.44990502
0.43329760
0.44084837
0.44827197
0.45958151
0.46117452
0.45234355
0.44416306
0.44498788
0.45637881
0.46434414
0.47758040
0.47604230
0.47758040
0.48896199
0.50664099
0.53274795
0.55763398
0.58835209
0.60615705
0.60977593
0.61813760
0.69202677
0.66334877
0.68080830
0.73068803
0.76116682
0.75147003
0.73519077
0.70670775
0.66279575
0.64314049
0.60555181
0.57575208
0.55631725
0.54768135
0.53890709
0.53136955
0.51596425
0.49861593
0.48064184
0.46355376
0.45071933
0.44663294
0.43750856
0.43834590
0.44827197
0.46037870
0.48595297
0.51311360
0.54364929
0.58897501
0.64085579
0.70878022
0.78628518
0.88086456
0.99539161
1.09469297
1.19156840
1.27970734
1.36026939
1.41652534
1.45180966
1.49756279
1.54053141
1.58580595
1.62689582
1.66367024
1.68839311
1.71852999
1.75003424
1.78077538
1.80734644
1.82892686
0.99022071
0.94551441
0.89449656
0.62404163
0.63626179
0.63279439
0.62580198
0.61456796
0.59083985
0.60917428
0.62697279
0.65276125
0.66885383
0.67810988
0.67865042
0.70045358
0.70722644
0.70045358
1.27367570
1.27079342
1.05824401
1.03936401
1.00309798
0.96963953
0.93576859
0.90225187
0.87710996
0.85165646
0.83907719
0.82051711
0.79555773
0.76453164
0.73469183
0.71342124
0.69414306
0.67756891
0.66334877
0.66168832
0.65891160
0.66500507
0.66830536
0.68080830
0.68990398
0.70202235
0.71393505
0.71342124
0.70410860
0.68990398
0.68134670
0.67158944
0.66445343
0.67104321
0.66390133
0.66168832
0.65388380
0.65556402
0.66390133
0.67594339
0.68510366
0.69361459
0.69043529
0.68937226
0.67810988
0.69255644
0.70358762
0.70566924
0.69572606
0.68026947
0.67049654
0.65891160
0.66445343
0.68026947
0.70097689
0.72615736
0.74016169
0.71342124
0.70149982
0.69096619
0.68777464
0.71033059
0.70670775
0.70410860
0.69835641
0.69677939
0.69677939
0.69572606
0.68080830
0.65444435
0.64938197
0.64655240
0.65163677
0.66994941
0.68510366
0.72058120
0.76501112
0.79463534
0.83337658
0.89244449
0.94512651
0.98613884
1.02729860
1.48576303
1.47411758
1.46913408
1.45105174
1.43708556
1.42117732
1.42349761
1.44065343
1.47709962
1.16291175
1.09368758
1.04323765
1.00965663
0.98129292
0.97115105
0.88791324
0.88086456
0.88832613
0.90021748
0.93772586
0.96698869
1.01977513
1.06239400
0.83117362
0.82230279
0.82541842
0.83688925
0.84387072
0.85122579
0.85637958
0.86320343
0.88169674
0.90792392
0.92631614
0.94279574
0.96812565
0.97979704
0.99980252
1.00346348
1.00747516
1.00929338
1.00163467
0.99280953
0.94706444
0.94201753
0.89079943
0.85595128
0.81558634
0.66002369
0.64484870
0.63163437
0.62345374
0.61516434
0.61217664
0.61576014
0.62638766
0.64938197
0.65388380
0.67540068
0.68830759
0.69467113
0.69835641
0.70514941
0.70774474
0.71290706
0.70826267
0.71598659
0.72767072
0.74263467
0.74902622
0.74016169
0.74312828
0.76453164
0.77548469
0.78066878
0.78394990
0.77972878
0.77453840
0.76453164
0.76261070
0.76453164
0.77548469
0.76978950
0.76549030
0.82007008
0.81693405
0.78581868
0.77216760
0.76068491
0.72615736
0.72261388
0.72159826
0.72918093
0.74065695
0.74164647
0.74214073
0.75098190
0.76549030
0.78113836
0.79000726
0.80972036
0.82630645
0.86022465
0.90306434
0.92868827
0.94279574
0.96128369
0.96850434
0.97077339
0.98315956
1.04358908
1.08763578
1.12084351
1.14991083
1.16668949
1.18817844
1.21110361
1.22584986
1.23923776
1.57583150
1.60099469
1.60830729
1.62260767
1.53050149
1.50708207
1.45458535
1.37847853
1.25890710
1.19586900
1.14191080
1.00346348
0.96660940
0.94667717
0.95169937
0.97979704
0.98910914
0.95784438
0.91716613
0.83907719
0.80972036
0.77453840
0.73768042
0.69940578
0.70045358
0.71290706
0.71905293
0.74509945
0.76116682
0.72413464
0.71905293
0.72565221
0.73469183
0.76931299
0.80517899
0.83381647
0.86786370
0.87459795
0.76931299
0.75875424
0.76644776
0.75875424
0.75390592
0.74016169
0.71290706
0.73768042
0.74559142
0.74312828
0.75000470
0.75923737
0.78535190
0.81152979
0.84777253
0.86532484
0.89408653
0.92789824
0.95246966
0.97039559
0.99170086
1.01977513
1.04709696
1.05893681
1.06032104
0.79877769
0.79232468
0.78066878
0.77548469
0.77026570
0.77264234
0.76788171
0.78907838
0.78394990
0.78019892
0.76453164
0.76357177
0.76835910
0.77216760
0.78628518
0.82452944
0.85680766
0.90062472
0.95400838
1.01581203
1.08493525
1.16982829
1.24749551
1.32531484
1.38617144
1.42864032
1.49658303
1.56485647
1.44548146
1.40639325
1.36618714
1.33413934
1.30242918
1.25043149
1.19801351
1.15785559
1.11953412
0.72514671
0.68990398
0.64825162
0.60736574
0.57638863
0.57127643
0.58835209
0.62814143
0.70514941
0.72514671
0.74115187
0.75633396
0.78441751
0.83776511
0.87333923
0.88997576
0.91195378
0.93655199
0.95822714
0.98651061
1.01328198
1.03050614
1.05546828
1.06687161
1.08965678
1.09335225
1.08662387
1.07235685
1.06755881
1.08188910
1.09636655
1.09268128
1.08087181
1.06858877
1.08662387
0.97679842
0.96926128
0.95015690
0.92710753
0.90306434
0.88625977
0.87752793
0.86701824
0.78113836
0.75972019
0.73867392
0.74115187
0.72615736
0.71187760
0.69202677
0.66830536
0.64427980
0.61456796
0.59455197
0.59516840
0.58460060
0.57575208
0.58585377
0.59824105
0.60068786
0.60373242
0.60494595
0.61157734
0.61873054
0.63163437
0.65107380
0.66610699
0.69096619
0.70566924
0.71905293
2.27319986
2.26657644
2.25814807
2.25196892
2.24168703
2.22263086
2.19807798
2.16326973
2.12547821
2.08752952
2.05263305
1.73973674
1.74541839
1.74751801
1.74919590
1.75964644
1.76899914
1.77086376
2.51008345
2.53219146
2.55224103
2.57768830
2.60260502
2.62323476
2.63272309
2.63341941
2.63202659
2.64217734
2.64910748
2.65864139
2.67280991
2.68417284
2.68963181
2.69888672
2.71081676
2.71770679
2.72821082
2.74322320
2.75203143
2.75269757
2.73827286
2.71784171
2.69956598
2.68499240
2.66580384
2.64883062
2.63926126
2.62923872
2.62407335
2.61343139
2.59653948
2.58280446
2.56413831
2.53739936
2.53030820
2.51212785
2.48630457
2.45169971
2.41432221
2.38036553
2.35122596
2.31349322
2.27400627
2.23693820
2.19791115
1.90628632
1.66939112
1.55427585
1.50171964
1.45180966
1.39513669
1.33661073
1.27683869
1.22105434
1.24484721
1.19002871
1.03830506
0.99686408
1.43683038
1.41445288
1.39118855
1.35919067
1.35052987
1.34590615
1.33496364
1.32282234
1.30804797
1.28171159
1.24514174
1.20442412
1.16291175
1.10966439
1.07985356
1.05477321
1.03865816
1.03121757
1.01436706
0.99833438
0.98873834
0.98613884
0.98166653
0.98166653
0.97904825
0.99244011
1.00565365
1.01038274
1.01219574
0.99502315
0.97190593
0.98576692
0.98390522
0.98613884
0.98054527
0.95860974
0.93144813
0.91916301
0.91195378
0.91275762
0.93419983
0.94667717
0.95746147
0.96204631
0.95592831
0.94899841
0.94240672
0.93655199
0.94084902
0.94240672
0.94590216
0.94435023
0.93537665
0.92473134
0.91796541
0.92868827
0.92908304
0.92592020
0.93616037
0.94977089
0.97567156
0.99244011
1.01977513
1.03618390
1.04569522
1.04814703
1.06411839
1.07883435
1.10602342
1.13126413
1.14991083
1.16007037
1.17045504
1.16164977
1.16920121
1.18323025
1.20594544
1.24160272
1.26732604
1.29026593
1.30271069
1.30580335
1.30102069
1.29537142
1.30271069
1.31168727
1.32807879
1.35324232
1.36403821
1.39250584
1.41497128
1.42684248
1.42401272
1.43683038
1.45180966
1.49511219
1.54457262
1.57908591
1.61149612
1.63946931
1.64861409
1.65150309
1.64192779
1.63633499
1.64058725
1.34481591
1.35784106
1.38511289
1.39828717
1.38802196
1.40090716
1.39933576
1.38643595
1.37528268
1.36726035
1.36484445
1.37127738
1.37608234
1.38670041
1.40873789
1.26326873
1.25540689
1.23746108
1.21442958
1.18725223
1.18694333
1.20320568
1.23686828
1.29197000
1.33111251
1.35107280
1.35811109
1.33331452
1.31976956
1.31168727
1.31196680
1.20533714
1.21261655
1.19893141
1.19801351
1.18910393
0.91956187
0.90509234
0.90103178
0.90143866
0.89981005
0.90509234
0.90347031
0.89531607
0.46827599
0.54364929
0.54297437
0.61516434
0.68026947
0.73169103
0.74853650
0.65276125
0.64768571
0.63971038
0.63741339
0.62580198
0.60555181
0.59393489
0.57702447
0.57956085
0.58959728
0.58835209
0.58585377
0.57511484
0.56352119
0.55565772
0.55101887
0.55168395
0.53343581
0.52651676
0.51809195
0.49714291
0.48595297
0.48064184
0.48519779
0.48971136
0.49120666
0.50008461
0.50227958
0.53822622
0.54901879
0.56091228
0.56611807
0.57638863
0.52232134
0.52721275
0.53067901
0.52581985
0.51667446
0.52021094
0.52021094
0.49787997
0.49714291
0.49787997
0.48821147
0.47604230
0.47061934
0.46905841
0.47758040
0.47295108
0.46670723
0.47911357
0.48971136
0.50008461
0.51525307
0.53890709
0.54901879
0.55035299
0.57191795
0.58522752
0.60068786
0.61754409
0.60736574
0.60190753
0.49935081
0.50300911
0.50519137
0.48444144
0.47295108
0.47449920
0.45718159
0.46905841
0.49344113
0.53412278
0.57702447
0.60433949
0.63856292
0.64881704
0.67158944
0.67104321
0.68617330
0.70826267
0.70929739
0.70097689
0.70722644
0.69361459
0.69096619
0.71239252
0.73219202
0.77690196
0.80836063
0.83732729
0.88997576
2.12703035
2.18250817
2.21237836
2.22856228
2.22114553
2.20773259
2.18334808
2.15953732
2.14334546
2.12098788
2.11475476
1.07645244
1.03121757
0.97454340
0.91436317
0.85337698
0.81917530
0.78954296
0.77690196
0.77690196
0.77406482
0.78721735
0.80881413
0.82896481
0.86490098
0.87669180
0.88086456
0.88294354
0.87585486
0.87165812
0.86447690
0.84820495
0.82230279
0.79417375
0.77925836
0.79139852
0.77074162
0.75341937
0.73018601
0.70826267
0.68617330
0.67594339
0.65612314
0.65107380
0.64257008
0.64257008
0.63395230
1.35999979
1.39145211
1.38060500
1.36672385
1.35324232
1.34753986
1.35297132
1.35621976
1.35432578
1.35730084
1.36215510
1.36672385
1.36511310
1.36511310
1.36350044
1.35865099
1.34617857
1.71382929
1.70782787
1.71361532
1.73572740
1.75170972
1.77561998
1.79063215
1.82028510
1.84091733
1.82531436
1.81564588
1.79798926
1.76775497
1.74541839
1.72937793
1.71575386
1.69511246
1.61331548
1.60191059
1.59456865
1.58024658
1.56860127
1.56251141
1.55451176
1.54100740
1.53289552
1.51678338
1.50975615
1.49216615
1.48477549
1.49069095
1.50537792
1.51363727
1.53504695
1.55096938
1.56086778
1.57606418
1.59249763
1.60602568
1.61649443
1.63049814
1.62847281
1.60511213
1.58001452
1.56251141
1.56039785
1.55427585
1.55096938
1.55427585
1.54647072
1.55002338
1.53862599
1.51895763
1.50440325
1.48551621
1.47461501
1.45961853
1.44725615
1.43988963
1.50440325
1.53217770
1.54836648
1.56485647
1.58603717
1.61263346
1.64505145
1.67290194
1.68164691
1.93113120
1.94079117
1.95921980
1.97988587
1.99041479
2.02239798
2.05566778
2.08348545
2.11631476
2.14317437
0.45153217
0.42904531
0.38962918
0.35309434
0.32945580
0.30995736
0.30156237
0.30156237
0.31231448
0.31928146
0.33056695
0.34147968
0.36734591
0.39984765
0.42904531
0.45718159
0.48064184
0.51239846
0.57255876
0.65891160
0.74164647
0.81603583
0.91315927
1.02836889
1.06377374
1.09301681
1.11887884
1.15277725
1.17857246
1.20320568
1.21291891
1.21382553
1.21714407
1.21110361
1.19064482
0.50300911
0.48368391
0.46434414
0.45071933
0.43582906
0.42041173
0.40981141
0.40711820
0.40167763
0.40981141
0.40891564
0.40349930
0.39800926
0.39244242
0.39244242
0.39800926
0.40167763
0.39800926
0.39150692
0.38106485
0.37032847
0.36634633
0.37131734
0.38489475
0.39708687
0.40801791
0.42215257
0.42904531
0.44084837
0.44990502
0.47295108
0.49195261
0.50736425
0.52998757
0.54229861
0.55367440
0.55499740
0.56417153
0.55960326
0.56417153
0.56999122
0.56934752
0.57575208
0.57511484
0.58145588
0.58710426
0.58772850
0.59885369
0.61337346
0.62521574
0.62345374
0.63105355
0.62462896
0.61873054
0.62286530
0.61217664
0.58897501
0.56482112
0.52998757
0.52232134
0.52161882
0.53274795
0.54566905
0.56611807
0.57829405
0.58271580
0.59207981
0.58897501
0.58959728
0.58271580
0.57765961
0.58710426
0.59639936
0.60129800
0.71342124
0.74263467
0.73369292
0.72464085
0.70306625
0.69677939
0.67540068
0.66224226
0.64881704
0.64314049
0.64484870
0.65219925
0.64881704
0.66500507
0.66830536
0.67376993
0.67268057
0.53480887
0.50591670
0.47681197
0.47061934
0.46749227
0.45878293
0.44250882
0.40711820
0.40981141
0.40349930
0.38202593
0.37426825
0.38010135
0.38679547
0.39244242
0.38774234
0.39056918
0.39337570
0.40258949
0.40440706
0.40531279
0.41602775
0.42904531
0.44498788
0.44333671
0.44581117
0.44990502
0.44581117
0.44581117
0.45637881
0.45798296
0.47061934
0.48971136
0.49566551
0.49640476
0.50591670
0.52232134
0.55168395
0.59269881
0.58585377
0.58522752
0.61157734
0.60796919
1.00090222
1.01364380
1.01436706
1.02336464
1.02765549
1.04288609
1.04429160
1.01869581
1.02157146
0.96318911
0.95131398
0.93811682
0.92710753
0.93262842
0.93341445
0.93811682
0.95631183
0.97001763
0.95937448
0.96660940
0.96698869
0.96622997
0.97001763
0.97303715
0.96433056
0.95477682
0.94006920
0.93026633
0.94045919
0.95631183
0.98985033
1.02586982
1.05059312
1.08053250
1.09032962
1.09970609
1.11625390
1.13708376
1.17358377
1.20989190
1.22405374
1.23360281
1.25482257
1.25774145
1.25043149
1.25248258
1.27223538
1.26210710
1.26210710
1.26906092
1.26268805
1.27079342
1.28113927
1.27396357
1.25599094
1.24248842
1.23538505
1.22525144
1.19586900
1.14767644
1.15022967
1.15785559
1.17483293
1.17608076
1.15912170
1.13772855
1.11592535
1.09032962
1.07338221
1.07235685
1.05859047
1.05198833
1.05303352
1.06066681
1.06066681
1.06687161
1.07440659
1.09100204
1.11395201
1.13514720
1.15817225
1.18694333
1.30130251
1.29650324
0.95400838
0.89408653
0.86362813
0.84038723
0.81243300
0.80152736
0.77831666
0.76978950
0.76788171
0.78535190
0.79647905
0.81783129
0.83557373
0.85894487
0.88501764
0.87878065
0.89285528
0.92868827
0.94512651
0.95323933
0.97979704
1.00747516
1.04147869
1.07440659
1.10270302
1.09200989
1.09703527
1.06996052
1.05198833
1.03618390
1.04569522
1.06342897
1.10037278
1.15373114
1.17950549
1.18725223
1.19095276
1.18012710
1.18786978
1.20168090
1.21382553
1.22285486
1.22285486
1.23568184
1.22105434
1.19556232
1.17670418
1.15118568
1.13933892
1.13320733
1.13514720
1.10635491
1.07951393
1.05268524
1.02622720
1.02979421
1.02729860
1.04639632
1.06721527
1.08222798
1.10170495
1.10336790
1.11164534
1.12736769
1.13385432
1.14062558
1.11362278
1.09736948
1.06583999
1.02193035
0.98353246
0.96204631
0.94822529
0.93223515
0.91676624
0.90711580
0.90994108
0.90387609
0.90913475
0.92750297
0.94473845
0.95669520
0.96585038
0.98576692
1.00747516
1.01364380
1.02085331
0.96812565
1.40038356
1.42812689
1.38722918
1.36511310
1.10801089
0.99428582
0.93380722
0.93576859
1.02586982
1.04499365
1.09903899
1.13611589
1.18477878
1.18136934
1.16070239
1.14831528
1.16038642
1.17295869
1.20076510
1.21654137
1.23360281
1.24042081
1.25657471
1.28171159
1.30242918
1.31056856
1.31643119
1.31196680
1.30327354
1.28113927
1.27453911
1.26877193
1.25628286
1.24808326
1.23360281
1.21170901
1.21442958
1.21382553
1.21352340
1.20137571
1.19002871
1.18105890
1.17763869
1.18354012
1.19218372
1.39066129
1.39723780
1.30467960
1.28912863
1.27079342
1.25482257
1.22824059
1.21442958
1.21291891
1.21140635
1.20503288
1.19586900
1.19617559
1.20076510
1.14703725
1.15848882
1.16825995
1.18539763
1.19984860
1.21019494
1.22315469
1.23686828
1.24778942
1.25453031
1.25861579
1.27856065
1.30355487
1.32004738
1.70202074
1.69359752
1.67990156
1.66829248
1.65527340
1.64572003
1.63543837
1.62734654
1.47784419
1.47436632
1.50562149
1.50123120
0.50736425
0.52651676
0.54094455
0.53890709
0.50519137
0.50664099
0.46434414
0.44663294
0.40711820
0.33277813
0.28402897
0.30398459
0.31581718
0.34996494
0.38394086
0.40711820
0.41426117
0.39708687
0.37328720
0.37816698
0.38584628
0.40801791
0.41426117
0.44333671
0.48595297
0.55565772
0.63683785
0.72413464
0.77690196
0.79693931
0.79693931
0.80061186
0.81107782
0.80745287
0.79601852
0.77121724
0.72464085
0.68188467
0.62462896
0.55894761
0.53205920
0.51382775
0.51024702
0.51454090
0.53412278
0.53549409
0.54499662
0.54499662
0.54229861
0.53958710
0.55234823
0.58019321
0.58897501
0.59946570
0.59885369
0.58271580
0.54026625
0.48821147
0.43750856
0.42388626
0.40440706
0.39984765
0.41070522
0.42647359
0.45071933
0.47217511
0.48821147
0.50446500
0.50736425
0.50154899
0.49195261
0.49344113
0.49492516
0.49566551
0.49935081
0.51454090
0.53549409
0.54901879
0.56287009
0.56352119
0.57765961
0.59083985
0.59885369
0.60494595
0.62286530
0.63798841
0.64371040
0.64314049
0.62462896
0.61337346
0.61097746
0.59946570
0.59021889
0.58460060
0.58460060
0.58271580
0.58019321
0.57829405
0.57255876
0.56352119
0.57127643
0.59083985
0.60251644
0.61217664
0.63047220
0.65107380
0.66885383
0.67919053
0.68510366
0.67973022
0.69308572
0.70045358
0.71084664
0.74214073
0.72464085
0.68349606
0.63047220
0.54229861
0.47295108
0.41778686
0.38679547
0.36933696
0.36634633
0.37131734
0.38298459
0.36333108
0.37230357
0.37230357
0.38679547
0.39892951
0.41778686
0.43245049
0.44745321
0.45718159
0.47758040
0.49418370
0.52860198
0.58082489
0.63047220
0.70045358
0.73319296
0.78066878
0.84863716
0.94201753
1.03512169
1.08324400
1.25540689
1.26674722
1.28628098
1.33221397
1.35567889
1.34862790
1.30776760
1.25013820
1.20898232
1.14959190
1.09032962
1.07508897
1.04464268
1.01328198
0.97529565
0.95746147
0.91916301
0.88873882
0.85637958
0.82007008
0.77831666
0.73867392
0.71033059
0.69096619
0.66610699
0.64028334
0.61277534
0.59207981
0.58772850
0.57829405
0.57063419
0.54229861
0.53822622
0.51738369
0.50952786
0.49566551
0.47217511
0.44581117
0.43075127
0.42041173
0.41337505
0.41070522
0.40981141
0.41602775
0.43329760
0.44663294
0.46117452
0.46827599
0.47139787
0.72464085
0.73419255
0.71598659
0.70358762
0.68777464
0.67431395
0.67268057
0.67756891
0.68295936
0.66334877
0.67594339
0.68884013
0.68349606
0.67540068
0.66500507
0.66057903
0.65332277
0.66113391
0.66555626
0.66885383
0.68670750
0.71136230
0.72210625
0.75195784
0.77737381
0.78441751
0.78721735
0.79785903
0.79093504
0.93694344
0.91676624
0.91796541
0.91716613
0.90428168
0.89449656
0.87417858
0.85337698
0.83864006
0.82363950
0.79739930
0.79417375
0.82230279
0.84343607
0.88086456
0.89285528
0.90062472
0.90711580
0.93655199
0.95516080
0.99096106
1.00783906
1.02479692
1.06135803
1.08290543
1.10370019
1.11953412
1.12541441
1.12215138
1.13869505
1.13482412
1.16354223
1.17826129
1.19402778
1.21291891
1.21834856
1.25218977
1.26471926
1.28028031
1.30496063
1.33111251
1.35242916
1.38431845
1.43555376
1.53504695
1.57745955
1.60944688
1.63297012
1.66322936
1.69099732
1.80226704
1.28542546
1.27712584
1.25978064
1.22405374
1.10403238
1.06687161
1.04464268
1.00638265
1.00747516
0.99943569
0.98278651
0.99539161
1.00419406
1.00601822
0.99317881
0.98465033
0.97491960
0.99539161
0.99133103
1.00200070
1.00236659
1.00638265
1.00528895
0.99170086
0.98278651
0.97567156
0.96280833
0.94084902
0.92234903
0.66830536
0.64768571
0.64768571
0.65444435
0.66057903
0.67213523
0.64938197
0.93537665
0.93223515
0.91436317
0.85637958
0.85165646
0.84387072
0.84517332
0.84256610
0.83688925
0.83601246
0.84300119
0.84733988
0.50373758
0.50808647
0.51239846
0.51738369
0.51738369
0.51879924
0.52998757
0.55697600
0.58772850
0.61695002
0.64881704
0.68563869
0.71598659
0.74755609
0.77784538
0.80015371
0.81107782
0.82007008
0.82185673
0.81962281
0.81152979
0.81107782
0.80563428
0.80061186
0.81558634
0.82007008
0.82319417
0.83907719
0.83951410
0.83820270
0.83117362
0.82807964
0.82630645
0.81962281
0.81558634
0.80745287
0.79877769
0.78348201
0.78301384
0.77121724
0.77453840
0.77074162
0.77359095
0.77548469
0.77359095
0.76549030
0.75633396
0.74115187
0.72968364
0.70981418
0.67540068
0.65668178
0.67431395
0.67810988
0.68617330
0.69940578
0.70670775
0.69888129
0.68777464
0.66500507
0.65051035
0.63395230
0.62345374
0.62521574
0.64028334
0.64825162
0.66885383
0.69308572
0.71342124
0.73568937
0.75390592
0.77972878
0.82141043
0.86997375
0.91916301
0.98390522
1.05997515
1.13385432
1.70094317
1.72746854
1.73614987
1.73572740
1.73614987
0.80472344
0.78160765
0.75681864
0.74115187
0.73817734
0.72918093
0.72312115
0.69730546
0.67268057
0.64257008
0.64371040
0.65500443
0.69467113
0.86150253
1.28028031
1.35486719
1.40899817
1.48551621
1.58372347
1.63027322
1.60693871
1.60921903
1.64594283
1.72194062
1.79819320
2.15545823
2.16919442
2.17003948
0.99870162
0.99796701
0.97679842
0.95592831
0.95707841
0.96509077
0.95937448
0.96090215
0.96812565
0.97077339
0.96395022
0.94084902
0.93144813
0.92592020
0.92473134
0.90913475
0.91074669
0.92789824
0.94318460
0.96774681
0.99391695
1.03299400
1.07917419
1.12736769
1.17170754
1.20259600
1.20624947
1.13450094
1.10999479
1.03192851
1.04639632
1.02801225
1.01905571
1.02193035
1.02336464
1.02765549
1.01147093
1.00893000
1.00492412
0.99465456
0.98651061
0.97792398
2.09051358
2.18032289
2.14163393
2.10571879
2.07590366
2.05869803
2.03937046
2.01604194
2.01385810
1.98321683
1.95772192
1.93189059
1.88267215
1.84608901
1.82471158
1.78694223
1.58857834
1.56532506
1.54076942
1.52546180
1.51750847
1.54100740
1.55380393
1.56789980
1.97599265
1.99391208
2.01331177
2.02746847
2.03198500
2.04026930
2.02963766
2.02040252
1.99538279
1.95884543
1.92333015
1.88052843
1.83652991
1.79860100
1.77747765
1.76899914
1.75359271
1.73340196
1.70696880
1.66939112
1.64192779
1.60716689
1.56953608
1.50464697
1.46513506
1.43657514
1.42298232
1.35946043
1.34099307
1.30972890
1.27942077
0.88832613
0.88750016
0.90103178
1.13450094
1.15785559
1.18230016
1.20137571
1.15785559
1.15785559
1.14158963
1.11362278
1.11756714
1.12182456
1.12996681
1.16322703
1.16857378
1.18570693
1.18756104
1.19310611
1.17483293
1.17170754
1.15943801
1.15436663
1.14639769
1.15373114
1.17389618
1.19954295
1.20411963
1.17826129
1.13353087
1.09569742
1.04814703
1.02801225
1.01797563
1.01328198
1.01219574
1.01905571
1.00346348
0.96963953
0.92947764
0.89572555
0.85937168
0.82586255
0.79693931
0.77264234
0.75972019
0.76020270
0.75827080
0.75778705
0.77690196
0.96812565
1.55474763
1.56438774
1.58279705
1.61649443
1.59295809
1.55474763
1.51339499
1.45609713
1.41315605
1.36188588
1.27597683
0.72867788
0.76357177
0.78488485
0.81243300
0.82940705
0.83469556
0.85208692
0.88584592
0.91436317
0.92908304
0.94318460
0.96433056
0.99539161
0.83073233
0.79693931
0.73369292
0.68510366
0.66390133
0.65107380
0.64825162
0.65276125
0.66057903
0.68080830
0.69783113
0.68724127
0.67104321
0.66057903
0.63913691
0.62109663
0.61873054
0.62345374
0.63741339
0.66445343
0.69835641
0.73369292
0.76740403
0.80061186
0.86786370
0.91916301
0.96395022
0.99354795
1.00273235
1.01001975
1.00419406
0.98799632
0.96888289
0.95975663
0.93772586
0.90509234
0.87627343
0.83820270
0.79555773
0.75875424
0.73269266
0.73319296
0.71136230
0.72615736
0.75536368
0.80472344
0.84950091
0.91315927
0.99575993
1.69640991
1.74919590
1.78406702
1.82551524
1.86761444
1.90647867
1.91262366
1.90955363
1.89141661
1.86820338
1.82651932
0.38106485
0.37913540
0.35927139
0.34996494
0.34680730
0.34891557
0.34786303
0.35516530
0.35101117
0.35516530
0.35309434
0.37230357
0.39244242
0.40891564
0.40711820
0.41070522
0.40891564
0.42388626
0.44745321
0.48368391
0.51879924
0.54026625
0.55433629
0.57383822
0.58522752
0.59146015
0.59824105
0.61456796
0.63568520
0.65051035
0.66057903
0.67104321
0.67594339
0.68456821
0.67104321
0.65668178
0.65163677
0.64881704
0.67104321
0.70462920
0.73618764
0.76453164
0.79232468
0.81783129
0.85979827
0.89736158
0.92473134
0.95015690
0.97115105
0.98947980
1.00965663
1.02479692
1.02765549
1.04779712
1.11986161
1.16322703
1.19831955
1.22555069
1.24071639
1.16606072
1.16480215
1.20290088
1.20685730
1.18632529
1.17327127
1.16196540
1.14543770
1.13126413
1.11131543
1.08256676
1.03547588
1.00783906
0.97001763
0.96356974
0.93655199
0.91756586
0.87878065
0.82896481
0.76692604
0.71136230
0.70462920
0.68617330
0.67756891
0.67431395
0.66168832
0.65500443
0.65276125
0.67702750
0.67973022
0.66334877
0.62755738
0.59824105
0.59639936
0.58271580
0.57638863
0.57383822
0.57575208
0.56482112
0.56221825
0.55829118
0.55433629
0.54634064
0.54499662
0.53205920
0.52929523
0.53754449
0.52860198
0.52161882
0.51168232
0.50808647
0.50736425
0.50736425
0.51024702
0.55301171
0.56934752
0.58647935
0.58019321
0.56611807
0.54566905
0.51168232
0.51454090
0.52442325
0.52790782
0.54094455
0.56805795
0.58647935
0.55433629
0.52860198
0.52442325
0.51738369
0.51879924
0.50519137
0.48670697
0.46983953
0.46670723
0.46749227
0.46827599
0.46513317
0.46037870
0.47295108
0.50808647
0.55960326
0.64711930
0.69414306
0.72108991
0.97979704
1.07543000
1.19464183
1.30271069
1.40378350
1.45886466
1.49019889
1.51484809
1.54457262
1.55898721
1.53169897
1.52810371
1.51871620
1.24778942
1.21503332
1.17514501
1.16070239
1.12378408
1.02979421
0.93811682
0.84517332
0.77642983
0.71290706
0.66390133
0.60977593
0.58959728
0.57063419
0.60068786
0.65444435
0.70462920
0.72312115
0.72413464
0.73618764
0.74657441
0.75341937
0.74902622
0.72362807
0.70202235
0.67973022
0.67213523
0.63971038
0.60736574
1.03050614
1.03370371
0.79601852
0.77548469
0.76596918
0.76261070
0.75681864
0.75875424
0.75584898
0.75390592
0.75972019
0.76357177
0.77453840
0.78301384
0.78535190
0.79232468
0.79969530
0.81062558
0.82141043
0.83776511
0.84690701
0.85595128
0.86574850
0.88501764
0.90751995
0.91436317
0.92234903
0.94201753
0.97077339
0.99022071
1.42401272
1.44522776
1.44953469
1.43350881
1.42941014
1.42040305
1.41704298
1.43376459
1.45886466
1.46813534
1.47908430
1.47908430
1.43069223
1.41445288
1.39066129
1.39539950
1.38590688
1.36886857
1.36350044
1.36376935
1.36430701
1.36350044
1.36806470
1.37394887
1.37741407
1.38749349
1.40143057
1.40508898
1.39592498
1.38855023
1.37980796
1.36618714
1.34699551
1.32780265
1.30439851
1.28770559
1.27683869
1.27194712
1.25511477
1.23449425
1.21925115
1.21593837
1.21473149
1.20076510
1.20198601
1.18756104
1.18508824
1.18167970
1.18663435
1.19494874
1.20442412
1.21322119
1.21322119
1.22195493
1.23686828
1.24925792
1.25189689
1.25890710
1.26877193
1.27856065
1.29622038
1.30580335
1.32890686
1.34617857
1.36672385
1.38113610
1.37954217
1.36886857
1.36726035
1.35405500
1.36591871
1.36403821
1.35270027
1.35567889
1.35973014
1.38113610
1.40743580
1.42684248
1.42246684
1.40977871
1.41962836
1.40430584
1.39013383
1.38670041
1.38060500
1.37448255
1.36591871
1.35676041
1.38458331
1.39854939
1.41548949
1.44243406
1.46788556
1.46688597
1.43836082
1.40456694
1.40587169
1.41133848
1.42040305
1.43120475
1.45961853
1.46288082
1.46688597
1.46363262
1.45609713
1.45559338
1.45836187
1.46112511
1.45911600
1.44826928
1.05372974
0.92592020
0.92987207
0.93694344
0.95054275
0.95131398
0.94318460
0.92671192
0.93459226
0.94822529
0.94977089
0.93616037
0.91916301
0.90428168
0.90265820
0.89654394
0.89777012
0.89449656
0.89162234
0.90387609
0.91676624
0.92234903
0.95092845
0.98017123
1.07815434
1.10834179
1.12899284
1.14895377
1.18508824
1.13353087
1.10303551
1.07235685
1.04919605
1.02013465
0.98651061
0.96166508
0.93850762
0.92671192
0.92234903
0.91114923
0.90468710
0.90143866
0.91235579
0.90913475
0.89079943
0.86786370
0.84604061
0.82719352
0.80745287
0.79324975
0.78348201
0.79093504
0.79831849
0.82096389
0.83469556
0.84820495
0.84820495
0.84038723
0.83995078
0.84560708
0.84993246
0.83995078
0.85851786
0.87543609
0.89162234
0.91315927
0.92075740
0.92671192
0.93459226
0.95784438
1.14287376
1.15785559
1.13998244
1.08358246
1.08358246
1.08290543
1.07577092
1.08864675
1.08392082
1.07645244
1.07338221
1.06755881
1.07474784
1.10003948
1.11658236
1.12931759
1.14799591
1.15848882
1.17514501
1.19525557
1.21925115
1.24514174
1.26181653
1.27683869
1.29791663
1.30832827
1.30580335
1.31000885
1.31308432
1.30916883
1.30214760
1.28142546
1.28028031
1.27540194
1.26616814
1.26210710
1.26877193
1.27856065
1.28685102
1.23864582
1.24778942
1.25511477
1.26036266
1.26065357
1.25189689
1.13450094
1.08763578
1.01725494
0.94279574
0.86532484
0.80426764
0.74164647
0.67865042
0.63279439
0.59762779
0.58271580
0.58082489
0.57956085
0.58271580
0.58019321
0.58019321
0.58334475
0.57702447
0.57702447
0.57892780
0.58897501
0.59946570
0.62050595
0.64711930
0.67594339
0.68724127
1.03263896
1.08932021
1.25218977
1.25043149
1.27540194
1.28770559
1.29650324
1.27453911
1.27482678
1.26500917
1.26210710
1.25774145
1.25013820
1.24808326
1.25482257
1.27540194
1.29791663
1.29791663
1.30102069
1.28571070
1.29083420
1.29310480
1.28628098
1.28085301
1.27453911
1.27626418
1.27540194
1.26934983
1.25628286
1.24396319
1.23092462
1.21563677
1.19893141
1.18508824
1.17014171
1.16038642
1.13740620
1.11855106
1.09435794
1.06721527
1.05651004
1.05198833
1.05233684
1.04779712
1.02336464
1.02443903
1.01725494
1.00965663
0.99980252
0.98688225
0.98613884
0.98353246
0.73817734
0.79601852
0.78535190
0.79278735
0.80608931
0.81558634
1.09167404
1.06927487
1.04464268
1.01761535
0.99870162
0.98427785
0.97228315
0.94783850
0.93066043
0.91396205
0.90711580
0.89695285
0.81827954
0.80061186
0.78581868
0.76549030
0.75875424
1.39671282
1.44217982
1.50635196
1.57838910
1.66961076
1.73593865
1.80896883
1.88033343
1.94908680
2.00875326
2.06740743
2.09594418
2.10728548
2.12116076
2.13974967
2.15579845
2.18385188
2.22806860
2.27352246
2.31523608
2.35138191
2.36878368
2.40686847
2.44600957
2.47403302
2.49998306
2.52523090
2.54965357
1.30242918
1.19770738
1.11953412
1.07883435
1.04534449
1.02228911
1.00309798
0.98502266
0.95400838
0.91716613
0.88543188
0.85595128
0.82497405
0.80152736
0.76644776
0.75341937
0.73618764
0.72817447
0.72565221
0.73118970
0.73817734
0.74460714
0.75195784
0.75633396
0.75244533
0.75293251
0.75827080
0.76692604
0.77501169
0.78488485
0.79047129
0.78814841
0.79139852
0.78394990
0.78721735
0.77548469
0.75584898
0.73618764
0.74263467
0.74559142
0.74853650
0.73668557
0.72413464
0.70514941
0.68295936
0.65835485
0.64655240
0.63913691
0.63568520
0.63395230
0.64484870
0.66940185
0.69149668
0.70878022
0.73817734
0.76261070
0.79000726
0.80015371
0.81152979
0.81288423
0.82408459
0.84213077
0.84950091
0.86744107
0.85380657
0.85552277
0.86447690
0.86617195
0.89654394
0.89940243
0.91074669
0.92354095
0.91676624
0.91396205
0.93105436
0.92075740
0.91516490
0.91796541
0.91756586
0.92035906
0.91516490
0.91676624
0.94045919
0.95131398
0.95554463
0.97604733
0.99317881
1.00053579
1.01869581
1.02658446
1.01725494
1.03405839
1.03405839
1.04077427
1.04604583
1.05338169
1.05407768
1.04394040
1.02872541
1.01941548
1.00528895
0.97867364
0.94822529
0.92075740
0.91034398
0.89981005
0.89531607
0.89079943
0.88003159
0.87207870
0.87669180
0.88252813
0.89367630
0.90671147
0.91756586
0.92195138
0.91756586
0.92035906
0.92908304
0.93733473
0.94977089
0.95707841
0.96736782
0.98688225
1.23390003
1.27079342
1.30214760
1.33825579
1.38696482
1.43222923
1.48106633
0.67268057
0.78441751
0.83732729
0.92354095
0.99354795
1.02479692
0.99575993
0.93928874
0.75147003
0.74902622
0.74263467
0.73618764
0.71496156
0.68670750
0.66885383
0.65946788
0.64142773
0.62462896
0.61037700
0.59762779
0.57063419
0.58647935
0.61456796
0.63395230
0.62755738
0.63047220
0.62109663
0.61097746
0.59455197
0.59331717
0.57575208
0.58334475
0.57829405
0.59885369
0.60736574
0.64881704
0.66224226
0.67702750
0.69992988
0.74706541
0.80608931
0.86870833
0.92075740
0.94201753
0.94822529
0.93694344
1.36538169
1.58187008
1.50708207
1.41730173
1.31364272
1.22105434
1.14671751
1.08797287
1.03050614
0.94977089
0.90751995
0.84473934
0.76357177
0.70722644
0.68295936
0.66940185
0.67049654
0.65612314
0.65556402
0.62989032
0.61397100
0.59455197
0.53343581
0.50736425
0.48971136
0.51454090
0.56352119
0.62050595
0.68724127
0.74214073
0.77595740
0.80745287
0.87207870
0.93105436
0.98166653
1.02157146
1.03618390
1.04884649
1.08188910
1.10103906
1.11197516
1.11789521
1.13676123
1.14927288
1.14351528
1.16668949
1.15245911
1.14447689
1.14223187
1.13353087
1.12769290
1.12018901
1.11131543
1.12704237
1.11428114
1.08290543
1.00419406
0.92075740
0.87627343
0.82408459
0.77026570
0.72312115
0.70097689
0.68295936
0.66775645
0.66830536
0.65723994
0.66057903
0.66224226
0.66830536
0.66885383
0.67158944
0.66720708
0.66500507
0.68510366
0.69361459
0.71033059
0.71342124
0.70514941
0.70254449
0.69992988
0.68188467
0.68990398
0.70306625
0.65891160
0.61097746
0.61813760
0.61754409
0.58835209
0.59639936
0.61516434
0.59701389
0.57892780
0.56352119
0.57575208
0.59083985
0.61037700
0.63971038
0.66168832
0.67810988
0.88625977
0.92075740
0.99391695
1.02300625
1.02979421
1.00929338
1.00236659
0.99649617
0.97266022
0.96318911
0.96622997
0.96622997
0.97567156
0.98241333
0.98762511
0.99833438
1.01255795
1.01761535
1.01653374
0.68830759
0.69572606
0.66885383
0.64711930
0.63741339
0.62989032
0.61217664
0.60190753
0.59021889
0.59701389
0.59578420
0.60555181
0.61754409
0.64655240
0.67485753
0.63279439
0.63856292
0.63913691
0.64938197
0.68510366
0.70410860
0.72464085
0.73269266
0.73419255
0.73519077
0.72464085
0.70097689
0.68295936
0.66830536
0.67049654
0.66940185
0.66940185
0.66334877
0.66168832
0.66168832
0.66885383
0.67049654
0.68295936
0.70097689
0.72817447
0.74902622
0.76212971
0.78814841
0.80972036
0.83117362
0.85809063
0.88044817
0.88915133
1.10103906
1.11592535
1.12704237
1.13191223
1.14927288
1.17264603
1.20655342
1.23746108
1.27309976
1.29678605
1.32032514
1.33798175
1.35757098
1.38696482
1.43069223
1.47312223
1.50147544
1.49927583
1.49142873
1.47585784
1.16574621
1.17202045
1.17919456
1.16480215
1.14158963
1.11131543
1.06893187
1.02586982
0.96888289
0.91155160
0.86701824
0.82852234
0.79739930
0.78535190
0.76405186
0.74755609
0.73469183
0.72007214
0.71905293
0.71956271
0.71239252
0.69940578
0.68937226
0.67973022
0.68937226
0.70045358
0.70878022
0.71393505
0.72007214
0.71444849
0.70410860
0.69043529
0.68617330
0.69888129
0.70670775
0.71393505
0.71496156
0.72514671
0.74115187
0.74706541
0.74755609
0.73966610
0.73269266
0.71905293
0.70358762
0.69043529
0.68242223
0.66885383
0.66830536
0.67756891
0.68884013
0.69043529
0.69096619
0.69519879
0.68830759
0.70358762
0.71290706
0.72615736
0.73917018
0.74559142
0.76116682
0.76644776
0.76835910
0.77548469
0.76978950
0.76883620
0.76357177
0.76164842
0.74411452
0.74460714
0.74362156
0.73668557
0.72413464
0.71854278
0.70045358
0.66665726
0.62697279
0.61037700
0.59762779
0.59762779
0.58710426
0.60312473
0.61097746
0.61754409
0.64427980
0.66720708
0.68724127
0.70618869
0.72413464
0.72817447
0.73419255
0.76405186
0.79093504
0.79647905
0.78254539
0.77169256
0.76644776
0.76212971
0.77026570
0.78628518
0.79601852
0.78768302
0.76453164
0.72716662
0.70358762
0.71342124
0.72464085
0.71444849
0.65946788
0.64199916
0.59269881
0.56676543
0.51525307
0.51454090
0.53205920
0.58082489
0.58710426
0.58522752
0.60373242
0.61277534
0.62050595
0.68242223
0.72666217
0.76596918
1.20655342
1.25453031
1.30383615
1.34590615
1.37020732
1.38564227
1.37207937
1.34536114
1.30860852
1.26761535
1.23449425
1.20989190
1.19617559
1.19310611
1.17701577
1.16070239
1.12931759
1.09703527
1.04744710
0.99833438
0.95208459
0.93262842
0.90428168
0.88086456
0.85637958
0.83117362
0.79186174
0.75972019
0.72666217
0.70462920
0.68456821
0.66830536
0.66113391
0.65668178
0.64768571
0.64199916
0.63971038
0.63971038
0.64199916
0.63856292
0.62462896
0.61277534
0.59885369
0.60433949
0.58145588
0.56999122
0.56287009
0.54968629
0.53480887
0.51382775
0.49640476
0.48519779
0.48519779
0.47449920
0.47372577
0.47372577
0.47527138
0.48368391
0.49120666
0.49861593
0.49861593
0.50373758
0.49640476
0.49195261
0.49045958
0.50154899
0.51239846
0.52998757
0.55101887
0.58208618
0.60977593
0.63856292
1.78878814
1.80917153
1.83473203
1.84906610
1.84906610
1.83712881
1.83393241
1.80957685
1.78098129
1.74247466
1.69294784
1.65216906
1.60511213
1.56227671
1.52858357
1.46338206
1.36323148
1.23003060
1.11691072
1.00346348
0.91396205
0.83601246
0.78207666
0.71598659
0.67648566
0.65388380
0.63626179
0.61991471
0.60129800
0.58271580
0.56352119
0.55168395
0.54566905
0.54432337
0.53617842
0.53686189
0.54229861
0.54768135
0.54094455
0.53067901
0.51382775
0.49344113
0.48368391
0.48368391
0.48368391
0.49195261
0.50154899
0.49344113
0.48368391
0.51950557
0.53274795
0.53754449
0.52512201
0.51809195
0.52512201
0.53205920
0.54701141
0.56025815
0.55894761
0.55697600
0.55433629
0.56741206
0.56870310
0.55433629
0.53549409
0.51168232
0.51879924
0.52790782
0.54229861
0.55168395
0.57255876
0.58835209
0.62580198
0.65723994
0.69255644
0.72716662
0.77642983
0.83469556
0.88873882
0.94861193
1.00016922
1.10801089
1.18136934
1.23390003
1.27309976
1.29197000
1.14991083
1.11658236
1.07406524
1.02336464
0.96963953
0.93498454
0.91836478
0.89654394
0.76357177
0.76405186
0.76212971
0.76883620
0.77359095
0.77501169
0.78254539
0.79509667
0.79923663
0.79186174
0.78113836
0.76596918
0.77972878
0.78861354
0.79232468
0.79601852
0.80061186
0.80015371
0.79463534
0.79093504
0.80654409
0.82497405
0.83907719
0.86192807
0.88211253
0.88708689
1.51242549
1.52474049
1.53838765
1.54860329
1.55025993
1.55120579
1.54694487
1.54481001
1.53050149
1.50951324
1.48970667
1.45634894
1.44649583
1.42427020
1.40430584
1.38458331
1.35784106
1.32835487
1.29111825
1.25715822
1.21895036
1.18323025
1.15848882
1.13385432
1.11131543
1.09569742
1.07679303
1.05824401
1.03547588
0.99723186
0.96660940
0.93967905
0.91716613
0.89038769
0.84517332
0.81378593
0.83205550
0.83513476
0.81738279
0.79463534
0.77831666
0.77169256
0.76453164
0.76692604
0.76883620
0.75875424
0.75195784
0.74706541
0.75923737
0.77642983
0.79139852
0.79647905
0.80015371
0.77831666
0.74460714
0.72716662
0.73568937
0.73867392
0.75827080
0.76549030
0.77121724
0.76835910
0.76931299
1.12378408
1.18323025
1.21925115
1.24778942
1.24808326
1.28056669
1.31503769
1.35892086
1.40795678
1.07679303
1.07679303
1.08290543
1.08729858
1.10502835
1.10801089
1.16731793
1.23152028
1.22105434
1.19586900
1.18167970
0.97829888
0.95669520
0.95439268
0.95054275
0.95323933
0.93341445
0.91235579
0.90306434
0.89121098
0.88086456
0.84213077
0.80198473
0.79186174
0.77169256
0.74706541
0.51454090
0.53958710
0.56156564
0.57892780
0.59516840
0.61516434
0.75875424
0.81243300
0.85766318
0.86659520
0.86574850
0.85294718
0.86574850
0.88584592
0.89858665
0.90265820
0.89981005
0.91756586
0.93144813
0.92631614
0.92987207
0.93105436
0.91155160
0.90590226
0.89408653
0.87039515
0.83688925
0.82096389
0.80106974
0.76453164
0.73219202
0.69783113
0.66555626
0.63856292
0.61991471
0.59207981
0.56091228
0.51879924
0.48670697
0.45878293
0.45153217
0.44084837
0.42733255
0.42302031
0.42733255
0.43414306
0.44581117
0.44001579
0.43666962
0.46276204
0.47217511
0.49566551
0.48140416
0.48670697
0.50736425
0.52998757
0.57063419
0.59083985
0.63568520
0.67973022
0.71342124
0.74706541
0.78535190
0.84082346
0.90428168
0.94279574
0.99465456
1.03759848
1.09335225
1.14062558
1.17420852
1.19064482
1.37474931
1.39933576
1.43504280
1.44192553
1.44039888
1.44345058
1.11065531
1.07849440
1.06790224
0.98315956
0.96052046
0.95477682
0.93772586
0.89326589
0.85466510
0.81603583
0.79509667
0.78488485
0.76644776
0.75147003
0.72767072
0.69940578
0.65668178
0.63626179
0.64371040
0.64655240
0.64711930
0.64938197
0.64314049
0.64142773
0.65723994
0.65835485
0.66665726
0.68349606
0.68134670
0.69361459
0.68563869
0.69625292
0.70306625
0.69519879
0.67049654
0.64768571
0.63221465
0.60129800
0.56611807
0.55367440
0.56352119
0.55763398
0.54566905
0.54499662
0.54566905
0.56482112
0.58647935
0.59516840
0.61037700
0.61873054
0.64598500
0.65668178
0.66555626
0.68295936
0.69888129
0.68242223
0.67485753
0.66279575
0.64028334
0.63568520
0.62109663
0.59824105
0.56156564
0.52929523
0.51950557
0.51809195
0.51096517
0.50880768
0.51024702
0.51454090
0.51738369
0.52232134
0.53890709
0.56091228
0.57956085
0.59885369
0.61037700
0.62814143
0.63626179
0.65388380
0.67431395
0.69308572
0.70149982
0.69888129
0.42561290
0.42989914
0.41426117
0.41514540
0.44745321
0.45798296
0.46513317
0.45798296
0.44745321
0.42302031
0.38202593
0.35413133
0.35309434
0.35309434
0.36232042
0.35309434
0.35927139
0.37131734
0.38489475
0.40531279
0.42302031
0.45234355
0.48216528
0.51311360
0.53890709
0.56091228
0.58585377
0.61217664
0.64199916
0.68563869
0.72615736
0.74362156
0.74608308
0.74214073
0.73867392
0.74263467
0.75536368
0.76931299
0.78394990
0.69940578
0.66334877
0.61754409
0.57575208
0.54634064
0.54499662
0.54229861
0.54499662
0.55697600
0.55433629
0.57319885
0.61337346
0.66002369
0.70981418
0.76116682
0.82452944
0.86362813
0.87585486
0.95362394
0.98204000
1.01941548
1.04253442
1.06755881
1.08594873
1.09569742
1.09970609
0.75195784
0.71803227
0.68349606
0.64314049
0.61217664
0.58585377
0.55631725
0.53136955
0.51950557
0.50736425
0.48896199
0.47604230
0.47987831
0.47061934
0.46905841
0.46196896
0.44416306
0.43834590
0.43160171
0.42904531
0.42215257
0.42647359
0.42475046
0.42904531
0.42388626
0.42475046
0.42475046
0.42475046
0.43075127
0.42561290
0.43414306
0.43414306
0.43666962
0.44333671
0.44167937
0.44498788
0.46037870
0.47681197
0.48971136
0.50519137
0.51879924
0.51809195
0.51454090
0.51239846
0.49714291
0.48140416
0.47217511
0.46355376
0.46196896
0.46037870
0.46117452
0.46276204
0.46670723
0.47139787
0.48064184
0.48368391
0.47681197
0.48971136
0.48444144
0.48745980
0.48140416
0.48292519
0.46117452
0.45396196
0.44827197
0.44827197
0.45234355
0.46749227
0.48140416
0.48140416
0.47987831
0.47217511
0.45315348
0.44581117
0.42989914
0.43245049
0.43750856
0.43414306
0.42388626
0.41514540
0.39892951
0.40258949
0.40531279
0.41426117
0.41070522
0.43918164
0.44745321
0.46592086
0.48368391
0.49418370
0.49492516
0.50373758
0.53412278
0.56741206
0.61873054
0.70306625
0.78394990
0.86786370
0.94006920
1.60899114
1.62869797
1.62869797
1.63946931
1.65372196
1.65283477
1.63745508
1.62102497
1.59847325
1.56204198
0.85680766
0.85809063
0.85423594
0.85680766
0.84950091
0.83995078
0.84082346
0.87333923
0.88003159
0.88377376
0.90306434
0.92987207
0.96318911
0.99059095
1.04147869
1.04779712
1.04358908
1.04989482
1.06515168
1.07064573
1.07985356
1.08965678
1.10403238
1.10734880
1.10933389
1.11559670
1.10834179
1.10767989
1.10536014
1.11263450
1.11428114
1.12671697
1.15880530
1.18508824
1.20655342
1.21533508
1.20867898
1.19648211
1.19525557
1.19187610
1.17701577
1.16951479
1.17264603
1.17701577
1.19525557
1.20958878
1.22614895
1.24955142
1.27741293
1.29961068
1.31280503
1.33056144
1.34345186
1.35892086
1.37741407
1.39250584
1.39802490
1.40482798
1.41626645
1.42941014
1.44446637
1.45861329
1.66344982
1.71874335
1.79696924
1.81625167
1.83752797
2.22147569
2.20623723
2.19005577
2.17206630
2.14573931
2.11804675
2.07449004
2.03090195
1.99519901
1.97097578
1.93719799
1.90147124
1.24602493
1.24955142
1.23627520
1.20594544
1.16920121
1.11855106
1.07508897
1.02729860
0.96736782
0.92710753
0.89367630
0.86320343
0.83161468
0.80836063
0.81017310
0.81198152
0.84343607
0.87291926
0.90428168
0.93811682
0.96888289
1.01689440
1.05755076
1.08932021
1.12508853
0.46827599
0.46592086
0.45637881
0.45153217
0.46355376
0.48670697
0.50519137
0.51454090
0.50808647
0.50227958
0.51239846
0.51809195
0.52998757
0.53890709
0.54566905
0.54768135
0.56287009
0.59824105
0.62755738
0.65444435
0.67810988
0.69940578
0.72007214
0.73568937
0.73618764
0.69992988
0.66500507
0.68724127
0.70670775
0.72918093
0.69202677
0.66057903
0.63453046
0.60857203
0.58271580
0.55960326
0.52302292
0.49640476
0.47681197
0.47139787
0.46592086
0.45798296
0.47834760
0.49492516
0.52021094
0.54229861
0.57956085
0.61695002
0.65444435
0.69783113
0.76405186
0.82807964
0.88997576
0.96698869
1.03228379
1.08188910
1.13353087
1.17950549
1.20168090
1.22704581
1.24219326
1.25453031
1.25306799
1.26210710
1.29225380
1.31056856
1.32337663
1.33496364
1.33798175
1.33551290
1.33276436
1.31782320
1.28171159
1.24042081
1.21049791
1.01689440
1.00346348
0.98278651
0.95784438
0.93026633
0.89121098
0.83951410
0.80106974
0.76020270
0.72817447
0.70097689
0.68777464
0.69625292
0.68456821
0.66940185
0.64825162
0.62872493
0.60494595
0.58460060
0.56025815
0.54701141
0.54432337
0.54297437
0.54499662
0.53549409
0.52442325
0.51024702
0.49492516
0.48595297
0.48292519
0.49714291
0.53274795
0.57575208
0.62404163
0.67104321
0.70566924
0.73369292
0.75827080
0.82630645
0.89572555
0.97228315
1.03299400
1.08290543
1.13061565
1.16574621
1.20533714
1.24219326
1.26587849
1.26848289
1.24484721
1.22704581
0.61397100
0.58145588
0.56805795
0.55367440
0.55301171
0.56025815
0.56025815
0.55499740
0.55101887
0.55499740
0.55697600
0.56546997
0.57702447
0.58019321
0.58959728
0.60190753
0.61217664
0.62580198
0.64142773
0.67431395
0.70618869
0.72464085
0.73768042
0.73668557
0.73169103
0.71956271
0.71084664
0.69467113
0.67973022
0.66830536
0.65723994
0.67431395
0.69467113
0.70929739
0.77595740
0.77359095
0.77737381
0.76931299
0.76020270
0.75827080
0.76357177
0.75875424
0.74509945
0.76453164
0.77501169
0.76020270
0.74902622
0.74608308
0.74657441
0.75778705
0.76692604
0.77642983
0.79831849
0.80836063
0.82051711
0.82586255
0.82852234
0.80152736
0.69888129
0.71701016
0.69625292
0.63337361
0.61157734
0.59269881
0.57702447
0.54432337
0.52021094
0.51311360
0.51809195
0.51667446
0.51879924
0.50952786
0.49566551
0.49045958
0.49566551
0.51239846
0.51809195
0.51454090
0.50952786
0.50808647
0.50808647
0.49861593
0.49045958
0.47527138
0.47449920
0.46983953
0.46276204
0.47372577
0.46592086
0.45958151
0.46117452
0.47372577
0.47911357
0.48821147
0.49492516
0.49714291
0.50664099
0.52512201
0.54162200
0.56091228
0.58460060
0.60615705
0.61873054
0.63913691
0.65500443
0.66390133
0.66610699
0.66279575
0.64142773
0.62755738
0.62168675
0.62345374
0.63105355
0.64314049
0.65556402
0.67268057
0.71342124
0.75147003
0.78113836
0.79923663
0.80563428
0.82319417
0.85380657
0.87836328
0.88873882
0.85979827
0.85723553
0.86744107
0.86235340
0.86828612
0.87333923
0.87039515
0.86701824
0.85723553
0.84430514
0.83820270
0.82141043
0.78535190
0.72312115
0.72007214
0.69361459
0.63163437
0.56091228
0.52091536
0.50664099
0.50008461
0.48292519
0.46276204
0.43582906
0.43075127
0.43329760
0.43498688
0.44250882
0.44416306
0.44581117
0.45637881
0.45153217
0.43414306
0.41426117
0.39800926
0.38962918
0.38489475
0.35309434
0.35824928
0.35101117
0.32722218
0.33277813
0.32609963
0.33497471
0.33167438
0.32157025
0.31113815
0.36232042
0.40258949
0.45071933
0.49861593
0.53754449
0.57575208
0.60433949
0.61991471
0.62872493
0.62814143
0.64314049
0.65556402
0.66224226
0.64199916
0.65219925
0.67268057
0.67485753
0.69940578
0.69043529
0.69361459
0.69202677
0.70722644
0.71136230
0.72565221
0.75390592
0.79000726
0.82185673
0.85680766
0.88252813
0.88377376
0.84473934
0.83425613
0.82230279
0.80152736
0.78207666
0.75439215
0.76309139
0.76405186
0.75633396
0.72867788
0.70097689
0.67268057
0.65107380
0.64314049
0.63047220
0.62697279
0.62345374
0.59455197
0.57191795
0.55631725
0.55565772
0.55101887
0.51950557
0.47987831
0.45958151
0.43329760
1.05198833
1.01074560
0.90143866
0.77359095
0.64085579
0.53343581
0.47217511
0.44333671
0.46827599
0.49861593
0.52998757
0.57319885
0.59393489
0.60494595
0.60433949
0.60129800
0.59455197
0.59021889
0.59455197
0.59701389
0.60857203
0.62227630
0.71239252
0.71290706
0.69572606
0.68777464
0.67810988
0.66994941
0.66720708
0.67376993
0.67865042
0.68188467
0.72867788
0.79139852
0.87039515
0.93655199
0.97979704
1.00565365
1.02193035
1.03653773
1.05163970
1.07985356
1.12018901
1.15912170
1.19156840
1.24248842
1.28599587
1.31754492
1.35025832
1.37714783
1.40691462
1.41393429
1.42992311
1.44598874
1.16794603
1.11197516
1.03971676
0.94977089
0.89654394
0.85680766
0.82675010
0.80015371
0.75536368
0.70774474
0.66224226
0.62521574
0.58772850
0.55565772
0.53549409
0.52651676
0.52860198
0.52651676
0.52929523
0.55763398
0.56870310
0.57956085
0.58835209
0.59639936
0.61217664
0.62227630
0.64257008
0.66224226
0.66665726
0.67104321
0.67376993
0.67049654
0.67104321
0.67485753
0.67540068
0.68617330
0.69572606
0.70670775
0.71187760
0.70981418
0.70149982
0.68830759
0.66885383
0.64257008
0.61754409
0.59207981
0.58585377
0.58208618
0.56999122
0.56417153
0.55829118
0.55168395
0.55763398
0.55631725
0.54968629
0.54768135
0.54768135
0.55631725
0.56934752
0.58585377
0.60796919
0.62050595
0.63626179
0.64541710
0.65835485
0.68134670
0.71598659
0.78113836
1.39513669
1.42014487
1.45332433
1.48007565
1.50440325
1.52906327
1.55144216
1.57280352
1.59824384
1.62102497
1.64950355
1.67443560
1.69900183
1.71724926
1.72725625
1.57838910
1.61217862
1.61217862
1.58626835
1.56274608
1.56133756
1.55545503
0.98241333
0.95860974
0.92512779
0.88460321
0.85079490
0.81917530
0.78768302
0.76692604
0.74853650
0.72867788
0.71598659
0.70878022
0.70462920
0.69625292
0.66885383
0.69202677
0.72565221
0.76931299
0.82541842
1.46963319
1.41289654
1.34017247
1.29763408
1.24307854
1.15214089
1.07304053
0.93928874
0.82763670
0.72058120
0.64598500
0.62404163
0.61873054
0.61037700
0.64199916
0.64598500
0.64314049
0.67485753
0.63856292
0.62755738
0.62989032
0.66002369
0.66113391
0.67540068
0.66445343
0.66224226
0.64711930
0.64257008
0.65779763
0.66057903
0.65444435
0.65891160
0.66279575
0.66445343
0.64994640
0.64938197
0.65276125
0.67158944
0.66830536
0.66390133
0.68830759
0.70306625
0.72918093
0.74706541
0.75390592
0.75778705
0.76357177
0.77406482
0.79693931
0.79371188
0.81603583
0.82586255
0.84473934
0.85509404
0.87919783
0.89162234
0.90387609
0.90792392
1.33496364
1.34536114
1.31084833
1.29140223
1.26268805
1.22764335
1.19954295
0.79093504
0.75390592
0.74312828
0.71752140
0.70566924
0.69888129
0.68349606
0.65388380
0.59946570
0.57383822
0.57892780
0.58334475
0.57575208
0.56934752
0.57511484
0.58082489
0.58082489
0.57319885
0.54901879
0.54768135
0.56091228
0.56025815
0.55168395
0.55960326
0.56741206
0.58208618
0.58082489
0.58208618
0.57319885
0.56934752
0.56999122
0.58082489
0.58772850
0.63856292
0.67648566
0.68349606
0.70045358
0.74263467
0.75730300
0.73568937
0.73419255
0.73519077
0.70981418
0.70462920
0.70410860
0.66885383
0.65723994
0.63163437
0.62345374
0.62814143
0.62755738
0.63279439
0.65444435
0.65612314
0.64371040
0.62462896
0.60917428
0.58959728
0.59021889
0.59083985
0.59083985
0.58082489
0.58019321
0.59946570
0.60615705
0.62521574
0.63856292
0.63568520
0.63221465
0.60129800
0.58334475
0.56025815
0.53067901
0.52512201
0.53136955
0.53890709
0.52790782
0.50373758
0.51382775
0.55960326
0.56546997
0.57447688
0.55697600
0.70149982
0.69677939
0.67431395
0.65276125
0.64028334
0.61754409
0.60251644
0.58897501
0.57575208
0.55960326
0.54968629
0.52651676
0.51950557
0.51239846
0.51596425
0.52372355
0.53274795
0.53412278
0.53890709
0.54229861
0.54229861
0.54768135
0.55894761
0.59393489
0.63626179
0.68777464
0.75439215
0.79877769
0.82230279
0.83161468
0.81962281
0.80472344
0.79324975
0.80426764
0.79785903
0.78814841
0.81378593
0.81693405
0.82896481
0.85595128
0.86320343
0.86659520
0.85979827
0.84082346
0.80881413
0.77972878
0.75584898
0.73118970
0.71187760
0.71496156
0.72817447
0.73519077
0.74263467
0.74559142
0.75730300
0.76068491
0.75730300
0.76740403
0.76501112
0.76501112
0.76405186
0.76501112
0.75341937
0.74312828
0.72514671
0.71547426
0.69255644
0.68884013
0.68403235
0.68617330
0.68295936
0.68134670
0.66224226
0.64711930
0.62989032
0.61337346
0.59516840
0.58271580
0.56611807
0.55565772
0.54229861
0.53890709
0.53958710
0.54432337
0.54566905
0.55168395
0.55565772
0.56352119
0.57956085
0.59455197
0.61397100
0.61217664
0.61337346
0.61754409
0.63568520
0.65556402
0.67268057
0.69572606
0.72362807
0.73618764
0.75341937
0.76788171
0.77026570
0.76212971
0.74559142
0.71854278
0.70410860
0.69677939
0.68134670
0.67702750
0.68134670
0.71084664
0.72817447
0.73568937
0.74065695
0.77264234
0.80381157
0.86701824
0.92829334
0.97904825
1.04077427
1.05962915
1.07064573
1.06927487
1.06377374
1.07985356
1.11658236
1.15531921
1.21110361
1.26065357
1.28113927
1.28256959
1.27568942
1.25803296
1.25453031
1.24661337
1.22973244
1.21110361
1.19556232
1.17389618
1.17327127
1.16228093
1.12280475
1.08459721
1.04954549
1.01833579
0.96280833
0.92592020
0.87249908
0.84863716
0.84560708
0.84387072
0.82586255
0.83601246
0.83161468
0.85380657
0.85809063
0.84950091
0.83425613
0.82274860
0.81333520
0.80381157
0.80745287
0.81152979
0.82497405
0.83029080
0.84256610
0.86192807
0.86617195
0.86659520
0.86913035
0.86022465
0.82452944
0.82675010
0.76883620
0.73369292
0.74214073
0.74657441
0.74657441
0.74951562
0.74657441
0.74608308
0.74853650
0.78721735
0.78628518
0.78675140
0.81107782
0.83513476
0.84125945
0.85122579
0.84517332
1.24484721
1.29932849
1.64727900
1.74625854
1.81281620
1.85461053
1.88500797
1.91702820
1.93833340
1.99519901
2.02529696
2.05727258
2.07749283
1.95959409
1.90532427
1.81524191
1.70438900
1.60282597
1.54741889
1.50342794
1.47883636
1.46513506
1.50074260
1.52185181
1.51895763
1.49363990
1.44902866
1.40430584
1.35459651
1.31531651
1.27741293
1.01038274
0.99870162
0.81513661
0.79601852
0.77784538
0.75875424
0.72413464
0.70410860
0.68777464
0.67540068
0.66113391
0.65332277
0.63163437
0.62755738
0.61991471
0.62050595
0.62345374
0.63856292
0.64711930
0.64881704
0.65612314
0.66940185
0.67213523
0.67376993
0.67268057
0.67485753
0.68080830
0.67104321
0.65668178
0.64881704
0.64711930
0.64257008
0.63971038
0.62462896
0.62462896
0.63626179
0.65163677
0.67919053
0.70514941
0.70202235
0.69992988
0.69414306
0.68295936
0.67973022
0.67376993
0.67049654
0.66720708
0.67104321
0.67268057
0.67322547
0.66500507
0.65276125
0.63510809
0.62227630
0.61695002
0.61635537
0.61932291
0.60555181
0.60007709
0.60007709
0.59207981
0.59516840
0.59146015
0.58897501
0.58145588
0.57575208
0.57702447
0.57063419
0.56870310
0.57956085
0.59269881
0.60555181
0.62050595
0.63395230
0.63568520
0.64655240
0.64825162
0.66775645
0.70566924
0.70774474
0.70202235
0.68563869
0.67158944
0.65556402
0.64938197
0.64768571
0.64314049
0.65444435
0.66224226
0.68295936
0.70254449
0.72918093
0.76931299
0.80106974
0.81962281
0.84647392
0.86107678
0.86150253
0.86955215
0.86490098
0.86828612
0.87836328
0.88750016
0.90873132
0.93537665
0.96204631
0.99059095
1.01292003
1.03015024
1.03689143
1.03724502
0.95439268
0.96090215
0.96356974
0.97228315
0.98129292
0.98204000
1.38060500
1.38299336
1.36645552
1.35946043
1.34753986
1.33633636
1.31392184
1.27453911
1.21744530
1.14703725
1.08155011
1.01833579
0.95860974
0.92035906
0.88003159
0.84993246
0.83161468
0.79923663
0.76405186
0.73966610
0.70981418
0.69625292
0.66224226
0.63510809
0.59393489
0.55763398
0.54499662
0.53890709
0.53822622
0.53890709
0.53205920
0.53890709
0.54229861
0.55499740
0.56805795
0.57447688
0.58271580
0.58334475
0.59455197
0.59946570
0.60736574
0.61337346
0.61516434
0.61991471
0.61932291
0.62050595
0.63163437
0.64768571
0.66994941
0.68724127
0.69202677
0.69202677
0.68937226
0.68188467
0.68134670
0.69677939
0.70149982
0.70774474
0.71701016
0.72413464
0.72867788
0.72918093
0.74706541
0.75875424
0.77784538
0.80335525
0.80335525
0.79371188
0.79139852
0.79093504
0.78861354
0.78907838
0.78628518
0.77737381
0.76261070
0.75584898
0.75049346
0.74509945
0.73519077
0.72261388
0.70878022
0.69940578
0.70306625
0.71854278
0.75341937
1.21593837
1.52401883
1.56110269
1.58557470
1.60396945
1.61558680
1.62824762
1.64638834
1.64326722
1.63700714
1.66477194
1.69597754
1.69229792
1.68447925
1.50025383
1.49976491
1.49927583
1.52377820
1.49142873
1.45357662
1.42143532
1.38590688
1.34263276
1.29480514
1.24955142
1.20015418
1.16259639
1.12606588
1.09469297
1.06135803
1.02408103
0.98427785
0.94084902
0.90590226
0.88997576
0.87961481
0.86150253
0.84993246
0.78441751
0.75827080
0.73917018
0.72058120
0.71701016
0.71752140
0.73269266
0.75098190
0.76453164
0.77359095
0.80654409
0.84038723
0.86532484
0.89079943
0.91074669
0.68295936
0.66610699
0.65388380
0.72666217
0.70254449
0.66500507
0.61754409
0.58082489
0.55234823
0.55168395
0.55960326
0.57765961
0.60007709
0.60373242
0.60977593
0.61576014
0.62521574
0.63337361
0.63568520
0.65556402
0.67810988
0.68990398
0.69149668
0.69519879
0.69625292
0.69940578
0.71239252
0.72514671
0.73917018
0.76453164
0.78675140
0.85165646
0.92274651
0.93772586
0.95746147
0.97942272
1.01617295
1.04464268
1.08493525
1.11559670
1.13158823
1.15341327
1.18756104
1.19678854
1.19156840
1.18043778
1.17919456
1.16038642
1.15182257
1.15182257
1.14094702
1.12117062
1.08932021
1.04674670
1.00419406
0.95131398
0.87878065
0.81648506
0.77548469
0.72918093
0.70929739
0.68510366
0.65612314
0.65500443
0.64825162
0.64938197
0.64768571
0.65556402
0.67485753
0.69940578
0.70929739
0.71598659
0.71905293
0.72968364
0.74065695
0.74164647
0.73169103
0.71701016
0.70514941
0.66940185
0.66002369
0.64142773
0.62872493
0.61695002
0.60007709
0.59331717
0.58835209
0.57191795
0.55367440
0.54162200
0.52651676
0.51024702
0.50808647
0.51525307
0.51809195
0.49640476
0.49418370
0.48670697
0.48140416
0.50081734
0.52161882
0.53412278
0.53890709
0.52721275
0.51596425
0.51239846
0.50952786
0.51239846
0.51667446
0.55101887
0.64314049
0.68563869
0.71803227
0.74214073
0.74902622
0.73519077
0.70045358
0.66168832
0.63913691
0.59393489
0.57447688
0.56156564
0.54094455
0.53754449
0.52232134
0.51950557
0.52021094
0.50446500
0.51454090
0.51950557
0.53136955
0.53686189
0.52581985
0.51809195
0.51024702
0.52442325
0.51809195
0.48896199
0.47061934
0.48216528
0.50519137
0.51311360
0.51738369
0.51382775
0.51311360
0.52161882
0.52021094
0.51596425
0.51454090
0.49344113
0.48745980
0.49861593
0.52860198
0.55301171
0.56156564
0.56546997
0.55763398
0.54634064
0.56025815
0.56870310
0.55763398
0.54162200
0.51596425
0.52442325
0.53822622
0.56676543
0.60007709
0.64541710
0.67594339
0.68510366
0.65388380
0.69992988
0.74411452
0.78113836
0.80426764
0.83117362
0.86022465
0.90265820
1.56930243
1.54528468
1.47908430
1.39907368
1.31364272
1.23062669
1.16007037
1.09502789
0.66665726
0.65276125
0.64199916
0.64085579
0.62462896
0.62168675
0.61157734
0.60857203
0.60312473
0.61695002
0.63568520
0.65051035
0.66390133
0.66665726
0.66885383
0.66665726
0.65332277
0.65163677
0.65163677
0.64314049
0.63913691
0.62697279
0.62638766
0.63105355
0.61754409
0.61157734
0.60736574
0.60373242
0.59824105
0.58835209
0.58208618
0.58585377
0.57892780
0.58019321
0.58397301
0.58334475
0.57956085
0.57765961
0.57702447
0.57511484
0.56417153
0.56156564
0.56287009
0.56352119
0.56870310
0.58082489
0.59393489
0.60676170
0.78954296
0.80244183
0.81738279
0.82408459
0.83645097
0.84906915
0.84863716
0.84213077
0.83293645
0.82274860
0.81333520
0.81062558
0.80563428
0.80654409
0.79693931
0.78488485
0.78301384
0.78488485
0.78066878
0.78301384
0.78721735
0.79601852
0.82363950
0.85079490
0.86955215
2.43489060
2.47877141
1.44750950
1.42117732
1.39013383
1.33276436
1.30552251
1.26703666
1.20442412
1.16480215
1.13255997
1.11723898
1.09670096
1.07713352
1.04358908
1.00929338
0.96204631
0.91356075
0.87669180
0.84038723
0.83381647
0.81738279
0.80608931
0.81513661
0.82051711
0.81198152
0.80244183
0.82141043
0.83469556
0.84125945
0.82051711
1.00965663
1.02121245
1.04112654
1.06583999
1.07781417
1.08797287
1.09603204
1.09335225
1.09569742
1.09536271
1.10003948
1.10137206
1.39828717
1.42812689
1.43785085
1.44700275
1.45785890
1.46788556
1.47982787
1.49142873
1.50245201
1.51266792
1.51460600
1.50562149
1.47237527
1.43453165
1.39539950
1.35052987
1.32835487
1.31392184
1.30439851
1.29253753
1.28827500
1.27999386
1.27396357
1.26239761
1.24396319
1.22345445
1.19954295
1.17483293
1.15912170
1.14030406
1.11625390
1.08999325
1.05477321
1.02013465
0.97904825
0.95131398
0.92035906
0.88128074
0.84169523
0.82719352
0.82807964
0.82675010
0.82230279
0.80972036
0.80426764
0.79232468
0.77784538
0.76020270
0.73169103
0.71803227
0.71290706
0.72058120
0.72312115
0.73369292
0.74509945
0.74312828
0.73867392
0.73867392
0.74065695
0.74263467
0.74164647
0.73867392
0.73068803
0.72362807
0.71496156
0.71187760
0.71136230
0.72312115
0.72716662
0.73369292
0.74362156
0.75584898
0.74853650
0.74115187
0.73568937
0.72867788
0.72514671
0.71393505
0.71239252
0.72108991
0.72058120
0.71547426
0.70826267
0.70306625
0.70514941
0.70566924
0.70462920
0.69992988
0.70566924
0.71239252
0.72666217
0.73867392
0.73966610
0.73369292
0.73219202
0.74853650
0.79831849
0.84430514
0.89367630
0.93066043
0.96698869
1.01364380
1.04394040
1.08493525
1.13901703
1.19862552
1.26326873
1.32614463
1.38802196
1.43222923
1.47461501
1.52690341
1.58326033
1.61966714
1.63879817
1.66851226
1.69446337
1.72576953
1.76754753
1.81180452
1.84807427
1.86859590
1.90801677
1.94607430
1.95453513
1.93946814
1.94550894
1.92656856
1.91166481
1.92885123
1.94116902
1.95734727
1.97190579
1.98506495
1.88617480
1.83253223
1.75401088
1.65283477
1.55451176
1.48403440
1.42555692
1.36161660
1.29904624
1.23716472
1.17327127
1.10436447
1.04674670
0.99244011
0.94473845
0.90062472
0.85509404
0.81062558
0.77453840
0.75633396
0.74312828
0.73917018
0.74214073
0.74214073
0.74312828
0.76116682
0.77359095
0.78675140
0.79278735
0.80198473
0.81333520
0.79969530
0.83864006
0.87836328
0.91074669
0.93262842
0.94279574
1.12149764
1.10668631
1.09837149
1.06515168
0.76116682
0.82675010
0.85552277
0.87207870
0.92195138
0.96774681
0.98613884
1.00309798
1.04183072
1.05546828
1.04499365
1.04006938
1.02943807
1.01725494
1.01617295
0.98688225
0.98873834
0.99354795
0.98985033
0.96433056
0.95323933
0.94084902
0.94435023
0.95362394
0.95131398
0.94240672
0.93302152
0.92274651
0.91396205
0.94977089
0.95439268
0.94745155
0.96052046
0.95477682
0.93928874
0.92393792
0.90509234
0.88625977
0.87710996
0.84950091
0.84300119
0.84560708
0.83249610
0.84082346
0.83513476
0.83293645
0.84169523
0.84733988
0.85680766
0.87291926
0.89038769
0.93184172
0.95899219
1.31168727
1.32863089
1.34508855
1.35215799
1.35919067
1.36376935
1.36215510
1.36752852
1.37020732
1.37847853
1.37207937
1.35134418
1.32199046
1.30552251
1.31921375
1.29225380
1.27194712
1.24248842
1.21744530
1.18910393
1.14831528
1.12247811
1.09970609
1.05442550
1.04218263
1.03086191
1.03512169
1.05233684
1.05997515
1.06273911
0.73469183
0.75244533
0.75390592
0.73519077
0.72261388
0.74411452
0.76068491
0.78441751
0.82230279
0.85595128
0.89326589
0.95899219
1.00200070
1.02908180
1.04604583
1.11131543
1.19310611
1.25686650
1.30017486
1.02228911
1.11065531
1.12149764
1.07883435
1.05024402
1.02228911
1.00016922
0.96509077
0.94240672
0.92433471
0.90832771
0.90468710
0.89038769
0.85466510
0.87081634
0.89408653
0.91436317
0.92671192
0.93772586
1.01110833
1.04884649
1.06755881
1.09368758
1.11362278
1.14383591
1.16951479
1.18725223
1.20533714
1.24101191
1.26268805
1.28342702
1.32531484
1.36323148
1.40769631
1.44243406
1.46963319
1.46888446
1.45760735
1.46813534
1.47982787
1.50489066
1.09268128
1.06549589
1.03795183
1.00965663
0.96509077
0.92552408
0.88584592
0.85723553
0.84082346
0.83951410
0.83995078
0.82630645
0.80426764
0.78675140
0.75923737
0.74362156
0.73817734
0.73419255
0.72767072
0.72867788
0.70774474
0.69308572
0.66994941
0.65891160
0.64314049
0.63971038
0.65946788
0.70149982
0.71956271
0.74115187
0.74065695
0.74460714
0.67702750
0.68510366
0.68349606
0.67104321
0.67158944
0.64541710
0.64314049
0.61277534
0.61754409
0.63798841
0.64598500
0.64768571
0.65556402
0.66610699
0.66940185
0.69255644
0.69255644
0.73369292
0.82051711
0.87039515
0.85552277
0.94899841
0.92829334
0.91436317
0.90184536
0.89038769
0.88169674
0.87585486
0.87249908
0.87459795
0.87752793
0.87039515
0.89038769
0.91195378
0.95092845
0.97829888
1.01219574
1.01977513
1.05059312
1.07611173
1.06515168
1.03192851
1.00236659
0.97904825
0.93928874
0.90062472
0.84604061
0.81558634
0.79509667
0.78207666
0.78768302
0.82096389
0.83205550
0.82630645
0.81558634
0.84387072
0.86701824
0.88335875
0.91315927
0.96052046
1.03299400
1.06927487
1.10602342
1.10900328
1.05789744
1.01219574
1.00126851
0.97266022
0.94396184
0.95439268
0.94783850
0.95822714
0.95169937
0.98576692
1.00565365
1.00382884
1.01001975
1.00053579
0.98799632
0.95822714
0.95208459
0.91235579
0.90590226
0.88169674
0.89777012
0.91436317
1.64393653
1.67136686
1.67640540
1.64326722
0.53067901
0.52512201
0.52232134
0.52091536
0.52091536
0.51525307
0.50952786
0.50008461
0.49492516
0.49566551
0.50154899
0.49566551
0.50227958
0.51596425
0.52442325
0.54364929
0.56805795
0.58647935
0.99022071
1.05477321
1.13740620
1.19954295
1.24514174
1.28770559
1.34835598
1.38431845
1.40639325
1.42169327
1.43580917
1.44370459
1.44573512
1.44522776
1.43606454
1.42915358
1.40482798
1.39382189
1.38272819
1.37394887
1.35946043
1.34208642
1.31140769
1.29819913
1.28599587
1.30271069
1.29735146
1.28599587
1.26123518
1.02228911
0.96698869
0.92155356
0.88169674
0.84213077
0.80061186
0.75195784
0.71084664
0.66940185
0.62638766
0.59331717
0.57191795
0.57191795
0.56482112
0.56417153
0.55234823
0.53822622
0.53274795
0.53274795
0.53274795
0.52581985
0.71239252
0.74312828
0.73917018
0.72108991
0.70097689
0.66940185
0.63453046
0.59701389
0.57575208
0.55829118
0.55763398
0.55234823
0.54364929
0.52302292
0.49566551
0.46827599
0.46276204
0.44990502
0.43245049
0.41953860
0.41602775
0.41602775
0.41159709
0.42041173
0.43075127
0.43918164
0.44167937
0.44990502
0.46037870
0.47758040
0.49120666
0.53067901
0.57319885
0.61157734
0.66168832
0.71598659
0.76020270
0.79047129
0.82541842
0.85208692
0.85337698
0.88128074
0.89285528
0.92393792
0.94822529
0.97379057
0.65668178
0.64484870
0.64314049
0.65107380
0.69043529
0.72817447
0.78254539
0.85294718
0.91275762
0.96660940
1.00126851
1.03299400
1.04077427
1.08594873
1.11986161
1.13869505
1.17732727
1.18694333
1.18601615
1.17045504
1.16196540
1.17014171
1.18230016
1.20015418
1.21291891
1.20928559
1.20716111
1.19341341
1.18261027
1.19249126
1.19156840
1.17857246
1.16731793
1.14191080
1.10867258
1.07917419
1.03759848
1.00309798
0.96204631
0.91836478
1.17701577
1.16101827
1.14415644
1.12378408
1.10999479
1.09536271
1.08729858
1.09670096
1.10801089
1.11756714
1.59801438
1.63252095
1.63498987
1.64304406
1.66058161
1.89219194
1.90897745
1.91434838
1.92371142
1.92790045
1.93378776
1.94060223
1.94400050
1.95753461
1.96892821
1.96370656
1.95453513
1.94249089
1.92828082
1.91836671
1.91012964
1.89703057
1.75442895
1.72066243
1.68447925
1.65061471
1.60419805
1.54195893
1.47486366
1.41393429
1.36215510
1.33111251
1.32171305
1.32697390
1.33028582
1.33962513
1.33798175
1.32586809
1.30944890
1.31503769
1.30608414
1.28428387
1.25453031
1.23508819
1.21049791
1.22045357
1.20655342
1.19218372
1.16448730
1.13061565
1.10436447
1.07951393
1.06377374
1.04499365
1.02085331
0.99943569
0.98166653
0.97001763
0.96280833
0.96736782
0.96850434
0.98353246
0.98910914
0.98836740
0.98576692
0.98465033
0.97604733
0.97266022
0.97379057
0.97904825
0.97152857
0.97491960
0.97115105
0.97303715
0.97454340
0.98166653
0.97904825
0.97867364
0.98651061
1.00419406
1.01545098
1.02408103
1.04183072
1.14094702
1.18601615
1.19095276
1.18848702
1.19678854
1.19494874
1.18817844
1.19678854
1.20411963
1.21049791
1.22225498
1.23449425
1.25365312
1.26963868
1.27999386
1.28542546
1.28228365
1.27884742
1.38617144
1.43810586
1.49339437
1.55898721
1.63297012
1.67880979
1.73572740
1.72044930
1.69770636
1.68447925
1.67859135
1.67465458
1.67443560
1.11658236
0.97341393
0.94977089
0.93537665
0.90953801
0.88294354
0.86659520
0.85595128
0.84125945
0.83557373
0.84343607
0.85337698
0.86490098
0.87207870
0.88252813
0.89899463
0.92115557
0.94667717
0.98427785
1.02408103
1.06687161
1.10801089
1.14863457
1.17295869
1.17981634
1.17670418
1.18230016
1.18910393
1.18323025
1.15118568
1.13061565
1.03263896
1.03653773
1.02943807
1.02908180
1.04006938
1.04884649
1.05024402
1.05477321
1.05651004
1.42504238
1.48502244
1.23834974
1.18384991
1.16228093
1.14575778
1.12931759
1.11263450
1.09903899
1.07985356
1.06790224
1.06135803
1.05477321
1.06687161
1.13126413
1.10569183
1.05859047
0.90103178
0.89203351
0.88086456
0.87585486
0.87459795
0.87669180
0.87585486
0.86997375
0.85809063
0.83907719
0.82675010
0.81513661
0.80881413
0.79232468
0.78721735
0.78954296
0.79047129
0.78535190
0.78768302
0.78207666
0.78160765
0.77311679
0.76549030
0.76261070
0.75633396
0.75000470
0.74755609
0.76357177
0.77453840
0.79047129
0.81333520
0.83249610
0.85036379
0.86277852
0.88294354
0.90792392
0.94045919
1.15722202
1.19064482
1.22255496
1.24425793
1.26558879
1.28969741
1.32752646
1.35892086
1.41133848
1.43988963
1.45861329
1.48057107
1.50269605
1.52882344
1.55356791
1.60351216
1.65704469
1.88675794
1.87525619
1.85065192
1.82310319
0.84993246
0.84082346
0.83117362
0.83293645
0.84906915
0.84038723
0.84690701
0.85380657
0.85337698
0.86320343
0.87836328
0.89367630
0.90953801
0.92234903
0.94318460
0.96585038
0.98910914
1.01255795
0.99723186
0.98091916
0.95631183
0.92868827
0.89572555
0.89244449
0.89531607
0.89531607
0.90387609
0.91676624
0.91876399
0.91315927
0.90630695
0.89326589
0.88294354
0.87207870
0.85595128
0.83951410
0.82007008
0.79647905
0.78394990
0.76501112
0.75049346
0.75195784
0.74164647
0.74214073
0.74902622
0.74460714
0.74657441
0.74362156
0.74657441
0.75195784
0.75049346
0.75244533
0.75827080
0.75827080
0.76212971
0.76405186
0.76644776
0.76644776
0.76931299
0.77925836
0.85937168
0.87627343
0.88750016
0.90184536
0.90792392
0.92512779
0.94396184
0.95592831
0.96356974
0.98241333
1.01110833
1.05893681
1.09803759
1.14094702
1.17045504
1.18354012
1.14030406
1.06066681
1.17888355
1.17639251
1.17358377
1.16511692
1.16354223
1.15912170
1.14831528
1.14062558
1.13611589
1.13126413
1.11131543
1.08527318
1.05789744
1.04183072
1.02121245
1.00346348
0.98241333
0.97754894
0.98539486
0.99133103
0.99391695
0.99244011
0.99022071
0.99354795
0.99465456
0.99244011
0.98947980
0.98947980
0.98985033
0.98799632
0.99280953
0.99539161
1.00163467
1.02049404
1.03653773
1.06342897
1.07917419
1.08594873
1.09133809
1.09670096
1.09837149
1.10767989
1.11263450
1.12117062
1.13482412
1.14351528
1.15500177
1.17139454
1.19372064
1.31503769
1.33221397
1.33523830
1.33661073
1.33413934
1.32199046
1.30186597
1.28199765
1.26992746
1.26703666
1.27511439
1.27970734
1.00565365
0.98502266
0.97792398
0.96433056
0.95131398
0.93616037
0.91796541
0.90549739
0.88915133
0.89079943
0.90671147
0.91516490
0.93341445
0.94551441
0.95554463
0.97792398
0.99170086
1.01689440
1.04394040
1.07064573
1.08628635
1.11559670
1.14126837
1.17076829
0.94512651
0.91315927
0.88003159
0.84993246
0.82363950
0.82675010
0.82940705
0.82452944
0.82940705
0.82363950
0.81648506
0.81648506
0.81558634
0.81648506
0.82452944
0.84038723
0.85337698
0.85851786
0.85937168
0.88211253
0.90143866
0.91155160
0.91074669
0.91596592
0.91476412
0.91796541
0.91876399
0.93616037
0.94006920
0.92987207
0.92947764
0.92789824
0.92908304
0.93459226
0.94045919
0.95131398
0.95746147
0.97979704
1.00856648
1.04499365
1.05962915
1.06515168
1.06652785
1.05824401
0.81738279
0.81288423
0.79601852
0.77311679
0.74706541
0.71290706
0.69255644
0.67158944
0.66885383
0.67213523
0.67485753
0.66940185
0.66665726
0.67049654
0.68349606
0.69730546
0.71444849
0.72565221
0.74411452
0.82363950
0.84430514
0.86744107
0.89244449
0.89858665
0.91034398
0.92393792
0.94279574
0.94435023
0.94899841
0.95899219
0.96433056
0.97792398
0.96622997
0.94745155
0.94006920
0.93576859
0.93223515
1.36752852
1.34835598
1.31865771
1.19770738
1.16543161
1.13547019
1.11065531
1.08290543
1.05407768
1.03370371
1.01617295
0.99465456
0.96395022
0.92631614
0.88956364
0.84863716
0.81288423
0.78113836
0.75341937
0.73219202
0.71905293
0.69835641
0.68617330
0.67104321
0.66445343
0.65668178
0.65612314
0.63913691
0.63510809
0.64314049
0.64427980
0.63337361
0.61516434
0.62227630
0.64371040
0.66885383
0.69361459
0.71905293
0.74164647
0.74804646
0.78254539
0.81917530
1.17139454
1.19341341
1.22973244
1.26877193
1.29282120
1.31503769
1.34944336
1.38881429
1.45660071
1.55096938
1.63946931
1.71168834
1.77789020
1.83593081
1.88792369
1.91262366
1.84430045
1.79676517
1.70610930
1.65704469
1.57490043
1.48279842
1.35405500
1.31782320
1.31754492
1.27050484
1.22045357
1.18074838
1.13385432
1.09636655
0.56221825
0.56805795
0.57255876
0.57702447
0.58460060
0.59269881
0.61456796
0.62345374
0.62872493
0.63913691
0.64938197
0.66445343
0.67158944
0.68026947
0.69414306
0.70929739
0.72159826
0.73519077
0.75244533
0.76453164
0.78348201
0.80289867
0.82274860
0.85595128
0.88667343
0.92947764
0.98427785
1.02049404
1.04779712
0.99207055
0.95899219
0.93105436
0.85723553
0.87919783
0.87919783
0.87961481
0.87710996
0.89531607
0.92314382
0.95554463
0.99833438
1.02979421
1.04779712
1.06961775
1.09268128
1.10635491
1.11329345
1.11197516
1.08392082
1.08256676
1.08696127
1.10370019
1.11098542
1.11887884
1.12606588
1.13805081
1.15086710
1.15658810
1.16070239
1.16417236
1.16574621
1.17514501
1.18292030
1.18848702
1.18848702
1.18756104
1.18446924
1.17981634
1.16888754
1.14895377
1.16038642
1.17888355
1.17108146
1.16164977
1.14799591
1.12866800
1.10203774
1.07611173
1.04077427
1.01328198
0.99649617
0.97754894
0.95477682
0.92868827
0.89777012
0.87836328
0.85423594
0.83117362
0.80881413
0.78535190
0.76501112
0.74411452
0.73469183
0.72312115
0.70981418
0.69149668
0.68777464
0.67376993
0.66168832
0.65051035
0.63683785
0.62404163
0.61516434
0.63626179
0.64028334
0.63683785
0.63913691
0.63568520
0.63453046
0.63856292
0.63105355
0.62755738
0.63395230
0.63568520
0.62814143
0.60190753
0.60068786
0.60190753
0.61397100
0.62521574
0.65107380
0.66113391
0.66830536
0.67213523
0.67756891
0.68188467
0.69519879
0.70618869
0.71956271
0.72918093
0.74657441
0.76931299
0.79232468
0.80654409
0.81107782
0.80106974
0.80836063
0.80517899
0.80106974
0.79324975
0.78160765
0.75147003
0.71752140
0.69096619
0.69096619
0.70202235
0.72007214
0.74608308
0.76164842
0.76788171
0.77784538
0.78301384
0.78768302
0.78160765
0.76453164
0.74460714
0.73867392
0.73519077
0.74164647
0.74853650
0.75293251
0.75778705
0.67376993
0.67485753
0.65946788
0.65051035
0.64938197
0.66057903
0.68617330
0.73118970
0.77169256
0.77878765
1.11493912
1.10635491
1.09736948
1.12443649
1.12736769
1.13708376
1.14030406
1.14351528
1.14671751
1.16259639
1.18663435
1.19617559
1.19740118
1.19494874
1.20898232
1.14799591
1.13676123
1.13061565
1.12018901
1.10170495
1.09837149
1.10103906
1.10834179
1.11756714
1.11986161
1.12182456
1.11131543
1.11855106
1.12801803
1.14479725
1.16291175
1.18292030
1.20472854
1.22465274
1.23597856
1.24690748
1.26790460
1.29480514
1.31392184
1.33551290
1.34699551
1.35242916
1.36752852
1.37634879
1.38299336
1.38907829
1.39985975
1.40561084
1.41600751
1.43683038
1.43785085
1.42607129
1.42323999
1.41341551
1.41185803
1.40273824
1.38987002
1.38060500
1.36672385
1.34944336
1.34044606
1.32309952
1.30383615
1.29083420
1.27769996
1.27597683
1.26963868
1.26674722
1.25540689
1.24573060
1.23805359
1.23241323
1.23032868
1.21654137
1.20411963
1.18074838
1.16354223
1.14895377
1.14415644
1.14543770
1.16164977
1.16070239
1.12247811
1.10933389
1.11822319
1.13320733
1.15404893
1.14255286
1.12443649
1.12215138
1.11822319
1.11559670
1.11461018
1.11625390
1.11098542
1.11395201
1.12018901
1.12964224
1.13837297
1.13126413
1.14287376
1.15817225
1.18012710
1.13643861
1.14447689
1.15627101
1.16700375
1.15118568
1.12247811
1.11131543
1.10469646
1.10999479
1.12639147
1.14158963
1.15468425
1.18074838
1.21201160
1.23686828
1.25657471
1.27021618
1.27137040
1.26732604
1.26355897
1.23508819
1.23449425
1.25686650
1.28713594
1.31252568
1.49069095
1.48230374
1.46538532
1.45256720
0.72058120
0.72362807
0.71547426
0.70826267
0.71290706
0.89858665
0.92750297
0.95015690
0.95860974
0.96280833
0.96547065
0.96774681
0.95323933
0.95554463
0.90953801
0.89038769
0.87794571
0.84863716
0.82051711
0.78628518
0.76931299
0.75681864
0.74559142
0.73817734
0.72716662
0.71342124
0.70358762
0.69940578
0.69572606
0.69572606
0.69835641
0.70410860
0.70981418
0.72514671
0.73269266
0.75098190
0.76549030
0.77311679
0.78535190
0.81738279
0.87836328
0.90347031
0.92354095
0.93889826
0.94473845
0.94551441
0.91596592
0.91356075
0.91396205
0.92393792
0.94279574
0.96013862
0.97717375
1.00492412
1.02694159
1.03795183
1.09100204
1.13611589
1.19831955
1.15531921
1.10999479
1.07474784
1.03971676
1.01219574
0.98836740
0.98947980
0.98427785
0.98651061
0.97001763
0.92908304
0.71956271
0.72108991
0.68884013
0.73618764
0.73219202
0.73018601
0.73269266
0.73966610
0.74706541
0.74657441
0.74460714
0.74559142
0.74460714
0.75681864
0.76835910
0.77831666
0.79463534
0.79647905
0.80972036
0.84517332
0.89079943
0.97379057
0.95784438
0.91836478
0.89736158
0.89121098
0.89531607
0.88543188
0.88791324
0.89695285
0.91275762
0.93341445
0.94279574
0.95285457
0.94861193
0.95975663
0.94938473
0.93223515
0.95208459
0.94706444
0.92155356
0.82852234
0.82719352
0.83337658
0.85122579
0.86997375
0.88252813
0.89572555
0.90792392
0.92433471
0.94822529
0.96774681
0.96774681
1.71895669
1.69986492
1.69835422
1.69943343
1.67946494
1.65638068
1.63364365
1.56368438
1.53624089
1.50220793
1.47436632
1.43963494
1.42658546
1.39329562
1.37688153
1.36886857
1.06480736
1.04639632
1.03015024
1.01219574
0.99244011
0.97266022
0.93026633
0.88873882
0.86617195
0.85251716
0.82408459
0.80836063
0.79139852
0.78861354
0.81333520
0.82896481
0.83557373
0.84863716
0.84604061
0.84213077
0.83249610
0.83293645
0.83381647
0.83601246
0.83249610
0.83820270
0.82719352
0.82051711
0.81378593
0.80152736
0.80926737
0.81243300
0.81872754
0.83557373
0.85337698
0.87291926
0.88750016
0.91114923
0.93772586
0.96052046
0.97942272
0.99059095
0.99465456
1.00601822
1.01364380
1.02193035
1.02013465
1.01219574
1.00565365
0.99022071
0.96318911
0.93380722
0.90387609
0.87501712
0.84863716
0.82408459
0.79647905
0.78254539
0.76740403
0.78301384
0.78441751
0.78675140
0.78907838
0.79831849
0.83073233
0.83907719
0.84473934
0.84473934
0.84125945
0.83732729
0.82852234
0.82096389
0.80745287
0.79739930
0.79371188
0.79555773
0.79093504
0.78348201
0.76788171
0.75827080
0.74951562
0.74263467
0.73768042
0.73269266
0.74362156
0.75390592
0.76692604
0.77406482
0.77121724
0.75972019
0.75390592
0.73568937
0.72210625
0.71136230
0.69414306
0.69835641
0.70618869
0.71854278
0.72767072
0.75341937
0.76883620
0.78954296
0.80426764
0.81872754
0.82984904
0.84604061
0.86828612
0.89367630
0.95323933
0.93655199
0.89899463
0.87291926
0.86786370
0.83601246
0.84169523
0.85380657
0.84647392
0.83205550
0.84038723
0.85680766
0.86447690
0.84343607
0.87081634
0.86574850
0.86828612
0.86786370
0.86997375
0.86913035
0.86617195
0.87919783
0.89777012
0.92433471
0.93889826
0.95054275
0.95131398
0.95054275
0.92354095
0.89531607
0.87501712
0.62227630
0.61991471
0.61516434
0.60615705
0.64085579
0.66610699
0.68777464
0.72312115
0.72716662
0.69992988
0.65779763
0.61695002
0.58271580
0.55035299
0.53480887
0.52581985
0.52721275
0.52998757
0.53617842
0.54701141
0.55367440
0.54499662
0.53617842
0.53549409
0.54566905
0.55301171
0.56741206
0.58271580
0.60494595
0.61991471
0.62872493
0.63510809
0.63568520
0.63047220
0.61932291
0.59946570
0.59331717
0.58082489
0.56482112
0.54768135
0.53754449
0.52721275
0.52091536
0.51311360
0.50808647
0.50227958
0.50227958
0.49714291
0.49344113
0.49861593
0.50952786
0.51239846
0.52372355
0.53136955
0.53890709
0.54364929
0.55367440
0.57511484
0.59762779
0.61991471
0.64484870
0.66057903
0.66445343
0.67540068
0.69414306
0.71084664
0.73269266
0.75049346
0.76788171
0.77784538
0.79417375
0.81513661
0.83601246
0.86744107
0.88460321
0.89367630
0.87794571
0.83425613
0.82852234
0.81693405
0.79000726
0.72918093
0.67594339
0.64825162
0.63221465
0.59455197
0.57575208
0.55763398
0.54566905
0.53205920
0.52442325
0.52302292
0.51738369
0.51024702
0.51454090
0.52512201
0.53343581
0.54835048
0.56156564
0.56934752
0.57765961
0.58271580
0.59083985
0.60736574
0.62930790
0.65388380
0.68617330
0.73018601
0.77264234
0.81062558
0.84647392
0.88377376
0.94045919
1.00965663
1.07167273
1.13158823
1.20716111
1.25890710
1.30299215
1.33193869
1.34998672
1.36565023
1.43043590
1.48502244
1.51145537
0.64881704
0.60433949
0.58208618
0.57319885
0.57638863
0.57447688
0.57638863
0.56156564
0.55697600
0.54229861
0.53617842
0.53274795
0.52232134
0.53136955
0.53754449
0.54026625
0.53067901
0.53412278
0.52860198
0.51667446
0.51024702
0.50736425
0.49787997
0.49195261
0.48368391
0.46196896
0.45234355
0.44167937
0.76644776
0.75244533
0.73169103
0.71136230
0.69677939
0.69308572
0.68990398
0.67594339
0.64655240
0.62109663
0.60251644
0.60373242
0.60373242
0.59207981
0.58397301
0.59331717
0.59701389
0.59269881
0.58835209
0.60857203
0.62638766
0.65051035
0.66994941
0.85251716
0.84863716
0.86320343
0.86701824
0.80244183
0.76788171
0.72716662
0.70045358
0.67104321
0.64825162
0.64199916
0.63337361
0.64655240
0.66665726
0.68026947
0.69519879
0.69940578
0.70462920
0.70254449
0.68777464
0.67865042
0.67594339
0.67104321
0.67104321
0.66279575
0.65107380
0.64994640
0.65163677
0.64994640
0.65276125
0.65891160
0.66555626
0.67485753
0.68080830
0.69255644
0.69414306
0.69783113
0.70670775
0.72464085
0.75633396
0.79371188
0.82051711
0.83425613
0.84213077
0.74755609
0.72968364
0.71187760
0.69940578
0.68349606
0.67973022
0.67540068
0.67973022
0.68724127
0.70254449
0.74164647
0.78348201
0.83645097
0.87794571
0.92512779
0.97867364
1.04253442
1.11559670
1.19709490
1.28028031
1.35215799
1.43988963
1.52185181
1.62125117
1.70158980
1.76235343
1.46763572
1.37207937
1.29593746
1.21925115
1.16101827
1.10999479
1.07064573
1.02049404
0.98910914
0.95975663
0.93341445
0.90832771
0.86701824
0.83645097
0.81107782
0.79923663
0.79324975
0.79186174
0.78721735
0.77642983
0.76116682
0.74951562
0.75147003
0.74509945
0.73966610
0.72968364
0.71239252
0.70566924
0.70306625
0.69043529
0.66940185
0.64938197
0.62580198
0.62050595
0.62462896
0.62286530
0.61576014
0.61516434
0.62168675
0.62168675
0.61397100
1.65638068
1.65593785
1.64304406
1.63319466
1.64081075
1.63252095
1.62757186
1.63319466
1.64326722
1.65460867
1.66013991
1.65305661
1.64883650
1.64883650
1.65261290
1.66521241
1.67902820
1.69705826
1.71168834
1.72066243
1.72746854
1.73361349
1.74121154
1.73952595
1.72916588
1.73276721
1.73107340
1.72343065
1.72151466
1.71083121
1.70245158
1.67946494
1.65792963
1.63476558
1.60876323
1.57908591
1.54599641
1.52064657
1.09335225
1.06996052
1.05720397
1.04814703
1.02586982
1.00419406
0.98502266
0.97115105
0.94899841
0.93419983
0.91796541
0.89899463
0.90021748
0.89449656
0.89285528
0.89408653
0.89777012
0.90873132
0.91716613
0.91996055
0.92473134
1.48354013
1.45584528
1.43427601
1.40038356
1.38193237
1.35134418
1.33001014
1.31392184
1.29763408
1.29168615
1.28285546
1.27223538
1.25453031
1.23271073
1.20564133
1.18230016
1.15658810
1.13450094
1.11296402
1.09268128
1.07985356
1.06652785
1.05094209
1.03795183
1.02228911
1.00783906
0.99170086
0.98129292
0.97039559
0.96318911
0.94977089
0.92987207
0.89817848
0.86701824
0.86107678
0.85637958
0.85680766
0.84125945
0.82940705
0.75293251
0.74016169
0.72565221
0.71342124
0.71803227
0.71290706
0.69308572
0.66720708
0.65332277
0.65107380
0.68188467
0.73568937
0.76931299
0.79232468
0.79601852
0.80426764
0.82586255
0.82319417
0.81783129
0.81333520
0.81288423
0.81603583
0.81558634
0.80654409
0.79093504
0.77690196
0.77784538
0.76501112
0.76644776
0.77074162
0.78535190
0.80335525
0.80745287
0.85680766
0.85122579
0.84993246
0.84517332
0.85979827
0.87627343
0.89736158
0.92075740
0.94938473
0.97190593
1.01074560
1.04709696
0.82319417
0.79463534
0.76405186
0.73668557
0.71444849
0.70981418
0.70878022
0.70097689
0.69414306
0.69467113
0.68670750
0.68242223
0.66775645
0.66334877
0.66279575
0.65891160
0.64938197
0.63395230
0.62872493
0.62286530
0.61337346
0.62345374
0.63741339
0.66057903
0.67919053
0.69888129
0.71905293
1.28456936
1.30130251
1.31028874
1.55215107
1.56251141
1.54575920
1.52377820
1.50683874
1.48502244
1.47709962
1.47312223
1.43120475
1.39802490
1.35080136
1.32448453
1.30214760
1.29961068
1.28171159
1.24808326
1.20137571
1.16070239
1.11756714
1.07201484
1.03299400
0.99649617
0.96547065
0.94745155
0.93694344
0.92433471
0.91796541
0.90590226
0.88873882
0.87836328
0.88086456
0.87836328
0.87710996
0.88252813
0.92354095
1.12149764
1.09032962
1.04323765
1.00528895
0.97567156
0.95707841
0.95015690
0.94123868
0.92868827
0.91516490
0.90306434
0.87710996
0.85122579
0.83864006
0.82141043
0.79324975
0.78254539
0.77831666
0.77169256
0.75147003
0.72666217
0.72312115
0.73966610
0.74115187
0.72968364
0.71136230
0.68830759
0.67648566
0.65444435
0.64314049
0.62638766
0.59578420
0.56287009
0.55035299
0.51879924
0.49045958
0.46037870
0.45718159
0.47061934
0.49195261
0.51596425
0.54499662
0.56546997
0.59331717
0.57829405
0.97679842
0.96698869
0.95285457
0.95246966
0.94706444
0.93811682
0.92354095
0.70826267
0.64938197
0.61157734
0.60190753
0.61576014
0.63913691
0.64768571
0.65612314
0.65779763
0.65500443
0.64199916
0.62521574
0.61456796
0.60676170
0.60494595
0.61217664
0.61277534
0.61813760
0.65107380
0.67919053
0.70045358
0.74263467
0.77453840
0.81333520
0.85979827
0.91676624
0.96963953
1.02013465
1.07372378
1.11756714
1.15245911
1.33276436
1.30860852
1.28456936
1.25657471
1.23894183
1.23330552
1.21442958
1.17264603
1.14319456
1.14703725
1.15468425
1.18167970
1.19556232
1.20381506
1.21019494
1.21261655
1.21080080
1.20107045
1.19310611
1.18601615
1.16825995
1.16417236
1.15627101
1.15404893
1.15277725
1.15817225
1.15563656
1.14831528
1.09636655
1.14831528
1.14639769
1.15150417
1.14959190
1.15436663
1.16038642
1.16164977
0.82274860
0.77642983
0.73618764
0.71701016
0.68937226
0.67540068
0.67648566
0.68403235
0.68456821
0.68990398
0.67973022
0.67049654
0.67158944
0.67702750
0.67322547
0.67702750
0.71136230
0.73419255
0.75293251
0.77453840
0.80517899
0.86490098
0.95516080
1.05651004
1.13966072
1.21955187
2.03649152
2.08717817
2.12823678
2.15749874
2.23086469
2.41204290
2.42493067
2.36584061
2.32503506
2.30109686
2.27771210
2.24479288
2.20057893
2.14591019
2.09191638
2.01276530
1.93037151
1.84966094
1.78345030
0.67213523
1.10403238
1.11691072
1.12639147
1.12051631
0.88418858
0.88873882
0.90143866
0.91235579
0.92433471
0.93498454
0.95477682
0.97039559
0.98985033
1.00090222
1.02694159
1.05338169
1.79247426
1.81947913
1.84728042
1.87232075
1.90705560
1.94022427
1.96389329
1.99868792
2.01804171
2.08366144
2.06847137
2.05066701
1.41471210
1.36376935
1.31000885
1.24778942
1.10635491
0.81107782
0.80972036
0.80654409
0.80381157
0.80106974
0.80563428
0.80654409
0.81288423
0.82452944
0.85294718
0.85937168
0.87501712
0.88750016
0.89777012
0.91074669
0.92035906
0.93889826
0.96128369
0.97341393
0.99280953
1.01110833
1.01581203
0.97303715
0.89367630
0.88997576
0.83907719
0.79371188
0.72817447
0.71187760
0.68777464
0.67322547
0.65723994
0.64028334
0.62755738
0.60129800
0.58835209
0.58334475
0.57191795
0.56417153
0.55565772
0.55763398
0.56221825
0.56156564
0.55697600
0.54835048
0.62521574
0.61576014
0.57702447
0.56091228
0.54566905
0.53686189
0.52929523
0.52721275
0.54432337
0.55829118
0.57829405
0.59207981
0.60555181
0.62755738
0.63971038
0.64541710
0.64768571
0.65723994
0.67485753
0.70566924
0.69783113
0.68884013
0.68777464
0.69519879
0.71084664
0.73817734
0.75778705
0.77216760
0.79093504
0.80198473
0.81198152
0.82896481
0.84517332
0.85595128
0.86022465
0.86107678
0.88169674
0.89244449
0.92195138
0.96166508
0.99428582
1.01653374
1.02801225
1.02228911
1.03121757
1.03547588
1.04744710
1.05477321
1.08188910
1.08628635
1.06961775
1.06893187
1.11197516
1.13029128
1.14831528
1.16038642
1.16511692
1.18136934
1.18230016
0.61873054
0.58835209
0.56221825
0.54835048
0.53822622
0.52929523
0.53480887
0.54566905
0.53890709
0.52512201
0.52442325
0.53067901
0.54364929
0.56091228
0.56999122
0.57702447
0.58585377
0.58897501
0.59516840
0.61217664
0.63105355
0.68403235
0.72210625
0.77453840
0.81603583
1.08358246
1.10436447
1.12345773
1.13772855
1.15468425
1.17264603
1.19770738
1.21170901
1.22345445
1.23211565
1.23330552
1.23479126
1.22644798
1.22525144
1.21925115
1.16228093
1.18012710
1.19218372
1.20685730
1.22704581
1.23834974
1.24837703
1.26094441
1.27482678
1.27453911
1.26239761
1.25306799
1.22465274
1.20411963
0.92750297
0.87417858
0.81062558
0.76116682
0.70410860
0.66445343
0.62168675
0.60312473
0.59393489
0.59578420
0.59083985
0.58959728
0.58019321
0.57575208
0.56934752
0.56287009
0.56741206
0.59331717
0.60007709
0.59516840
0.60007709
0.61157734
0.61397100
0.60977593
0.60917428
0.60007709
0.58208618
0.56546997
0.55101887
0.76835910
0.92274651
0.91676624
0.89203351
0.88128074
0.86490098
0.87375901
0.87501712
0.84690701
0.81783129
0.79324975
0.74657441
0.69361459
0.67810988
0.67376993
0.69096619
0.69835641
0.70097689
0.70045358
0.71547426
0.77121724
0.78254539
0.76596918
0.72312115
0.68080830
0.63453046
0.62697279
0.61157734
0.60312473
0.60796919
0.61516434
0.61516434
0.61157734
0.60555181
0.60251644
0.61097746
0.61754409
0.62638766
0.63798841
0.64371040
0.64994640
0.65891160
0.65946788
0.64085579
0.63856292
0.63279439
0.63047220
0.63279439
0.62404163
0.61456796
0.60068786
0.59824105
0.57829405
0.57191795
0.56091228
0.54364929
0.54701141
0.54229861
0.54162200
0.53822622
0.54968629
0.53686189
0.52929523
0.54432337
0.57511484
0.58710426
0.60433949
0.63047220
0.64994640
0.67213523
0.69730546
0.72058120
0.73319296
0.72108991
0.71239252
0.70358762
0.68777464
0.69992988
0.70149982
0.69992988
0.68830759
0.68670750
0.68242223
0.67213523
0.65946788
0.63971038
0.64028334
0.60373242
0.56676543
0.57765961
0.57127643
0.56156564
0.59393489
0.62638766
0.68080830
0.72159826
0.74853650
0.77642983
0.71136230
0.65723994
0.56156564
0.54499662
0.51879924
0.51168232
0.52442325
0.55234823
0.57702447
0.58835209
0.61516434
0.65107380
0.68242223
0.71956271
0.75972019
0.80654409
0.87501712
0.95362394
1.03830506
1.12411033
1.19984860
1.27425137
1.34017247
1.39013383
1.43402032
1.47660303
1.54623358
1.61717482
1.08696127
1.05755076
1.00820284
0.95746147
0.85423594
0.81243300
0.79463534
1.09670096
1.08932021
1.08290543
1.09402281
1.11723898
1.14799591
1.16794603
1.18261027
1.19740118
1.20958878
1.23982943
1.25832441
1.35567889
0.99686408
0.98613884
0.96622997
0.96052046
0.97303715
0.98091916
1.00965663
0.98204000
0.95937448
0.96926128
0.96585038
0.98427785
0.98390522
0.99906872
1.01183340
1.02049404
1.04288609
1.07440659
1.14094702
1.24690748
1.25131094
1.25774145
1.26065357
1.27626418
1.27482678
1.28399832
1.28912863
1.28799033
1.27712584
1.26732604
1.25803296
1.23716472
1.21442958
1.16038642
1.12508853
1.08628635
1.07064573
1.04218263
1.02729860
1.02049404
1.01219574
1.01038274
1.01255795
1.02443903
1.04744710
1.05163970
1.04884649
1.04639632
1.03476738
1.02622720
1.02049404
1.01147093
0.98278651
0.99317881
0.98427785
0.99207055
1.02157146
1.02694159
1.07406524
1.08527318
1.10270302
1.11493912
1.10103906
1.12280475
1.13772855
1.28599587
1.30439851
1.50269605
1.52112878
1.55191480
2.01949484
2.12237053
2.20374271
2.26366248
2.31254201
2.33400751
2.35574440
2.36584061
2.36413505
2.31254201
2.25294571
2.18536255
2.17611426
2.15528810
2.12858135
0.65723994
0.64427980
0.61397100
0.56999122
0.54768135
0.54835048
0.57127643
0.58460060
0.62286530
0.64825162
0.70514941
0.73118970
0.73618764
0.73867392
0.73369292
0.72918093
0.73668557
0.74804646
0.77548469
0.79047129
0.81017310
0.83469556
0.86320343
0.58959728
0.55168395
0.52790782
0.51096517
0.50227958
0.50373758
0.49566551
0.49861593
0.49714291
0.50664099
0.50373758
0.49566551
0.48670697
0.47834760
0.47295108
0.47139787
0.46983953
0.45878293
0.45798296
0.45557462
0.45315348
0.45557462
0.45234355
0.45153217
0.46037870
0.46513317
0.47604230
0.48670697
0.49566551
0.50446500
0.50952786
0.51596425
0.51879924
0.51454090
0.51382775
0.51239846
0.50300911
0.49787997
0.49714291
0.49418370
0.49195261
0.49787997
0.50664099
0.50808647
0.53343581
0.55101887
0.57383822
0.59639936
0.62872493
0.67540068
0.71547426
0.75341937
0.81243300
0.86490098
0.92552408
0.98613884
1.05024402
1.11065531
1.15722202
1.20411963
1.28969741
1.37181209
1.44522776
1.52136983
1.58140639
1.61081333
1.61081333
1.61217862
1.61581375
1.62486600
1.63319466
1.61672126
1.58834749
1.55262349
1.50610851
1.45079901
1.38617144
1.30411736
1.22525144
1.12378408
1.01183340
0.90953801
0.82408459
0.73269266
0.67049654
0.61277534
0.57892780
0.54768135
0.51096517
0.48821147
0.47681197
0.47295108
0.46749227
0.46355376
0.46983953
0.47758040
0.49344113
0.50736425
0.51809195
0.53480887
0.55433629
0.56870310
0.58334475
0.59516840
0.61037700
0.62168675
0.63163437
0.65444435
0.64598500
0.66113391
0.68830759
0.69255644
0.69677939
0.69572606
0.69043529
0.68937226
0.67702750
0.65779763
0.64825162
0.64028334
0.63163437
0.62168675
0.59824105
0.56934752
0.54364929
0.52442325
0.50880768
0.49566551
0.49269743
0.49344113
0.50664099
0.52998757
0.54229861
0.59516840
0.63741339
0.69096619
0.76164842
0.79831849
0.80654409
0.94396184
0.93928874
0.93380722
0.92155356
0.89736158
0.86405262
0.84863716
0.83864006
0.83073233
0.83425613
0.83820270
0.84343607
0.84430514
0.84343607
0.83205550
0.80061186
0.78675140
0.77121724
0.74706541
0.72007214
0.69677939
0.67485753
0.66334877
0.64994640
0.63568520
0.62580198
0.61695002
0.60615705
0.60068786
0.60251644
0.60615705
0.59578420
0.57127643
0.53822622
0.51239846
0.51667446
0.55035299
0.60796919
0.68884013
0.78814841
0.84430514
0.90590226
0.96698869
0.99796701
0.96660940
0.98427785
0.98390522
0.98353246
0.97942272
1.02551231
1.02336464
1.02085331
1.01545098
1.00016922
0.97904825
0.95477682
0.94123868
0.93498454
0.92274651
0.90630695
0.90953801
0.90873132
0.89038769
0.87794571
0.86532484
0.85036379
0.84387072
0.82319417
0.78160765
0.74312828
0.73269266
0.73817734
0.74362156
0.75633396
0.77595740
0.80015371
0.81827954
0.83381647
0.85036379
0.87501712
0.89613484
0.91396205
0.92987207
0.93537665
0.92947764
0.92868827
0.91034398
0.90590226
0.89613484
0.90225187
0.91516490
0.93928874
0.96963953
0.99759950
1.03192851
1.08188910
1.13547019
1.21231411
1.26210710
1.31140769
1.33551290
1.33441416
1.30832827
1.26065357
1.21382553
1.15975423
1.12149764
1.09368758
1.07508897
1.07338221
1.08628635
1.09803759
1.13805081
1.20076510
1.23211565
1.27856065
1.32282234
1.35161550
1.40221532
1.44497401
1.46162695
1.45130442
1.43043590
1.27252357
1.27482678
1.32393070
1.33193869
1.32752646
1.31280503
1.26355897
1.23300816
1.20594544
1.25218977
1.26645771
1.24808326
1.22495213
1.15627101
1.13611589
1.12801803
1.12313128
1.10336790
1.08459721
1.07064573
1.04954549
1.01941548
1.00965663
1.01255795
1.07645244
1.11395201
1.17045504
1.44649583
0.95323933
0.93772586
0.91476412
0.89531607
0.91516490
0.94006920
0.96660940
0.96433056
0.95631183
0.95554463
0.94396184
0.92987207
0.91796541
0.90184536
0.89162234
0.87752793
0.87207870
0.87123733
0.87794571
0.89285528
0.89572555
0.91074669
0.92393792
0.94822529
0.96128369
0.96471074
0.96585038
0.97190593
0.98613884
0.98985033
0.99354795
0.99943569
1.00601822
1.01328198
1.01869581
1.01977513
1.02228911
1.03476738
1.04253442
1.04884649
1.05651004
1.06066681
1.06996052
1.07781417
1.07781417
1.06790224
1.05616290
1.04674670
1.04077427
1.03512169
1.03228379
1.02300625
1.00820284
0.99244011
0.98613884
0.98204000
0.97717375
0.97039559
0.96128369
0.95937448
0.95822714
0.94745155
0.95092845
0.95937448
0.97266022
0.98947980
1.00126851
1.01183340
1.15022967
1.13158823
1.11131543
1.10602342
1.09770359
1.08797287
1.09335225
1.08222798
1.06755881
1.06239400
1.04989482
1.03759848
1.00856648
0.98353246
0.97792398
0.97567156
0.99170086
1.01545098
0.86065082
0.82096389
0.78301384
0.78254539
0.77831666
0.78113836
0.77972878
0.76405186
0.75195784
0.74411452
0.74559142
0.75827080
0.77690196
0.80472344
0.83381647
0.87291926
0.90347031
0.92908304
0.94667717
0.95631183
0.96318911
0.97717375
0.97379057
0.98799632
0.99575993
0.62872493
0.63913691
0.66555626
0.69835641
0.74362156
0.81243300
0.85036379
0.89654394
0.92393792
0.93850762
0.95516080
0.99244011
1.02372289
1.02551231
1.02336464
1.07440659
1.08222798
1.08019308
1.04709696
0.98651061
0.98613884
0.98502266
0.94822529
0.90225187
0.85466510
0.80335525
0.73369292
0.67431395
0.61157734
0.57511484
0.55565772
0.54026625
0.54162200
0.54432337
0.55697600
0.56482112
0.55894761
0.55168395
0.53754449
0.52442325
0.51168232
0.49935081
0.48444144
0.46905841
0.45798296
0.44990502
0.44581117
0.45476900
0.46037870
0.46983953
0.47372577
0.46905841
0.46037870
0.46434414
0.46434414
0.45798296
0.45153217
0.45718159
0.46670723
0.47061934
0.47527138
0.48368391
0.50736425
0.52998757
0.53958710
0.54701141
0.54835048
0.54499662
0.53822622
0.53136955
0.51667446
0.50880768
0.52232134
0.52372355
0.53274795
0.54094455
0.54026625
0.53890709
0.54094455
0.53958710
0.56156564
0.58710426
0.62638766
0.65891160
0.69992988
0.74706541
0.80244183
0.86490098
0.92473134
0.98054527
1.00601822
0.99906872
0.98873834
0.97303715
0.94279574
0.89203351
0.86405262
0.81827954
0.76788171
0.70981418
0.64768571
0.59701389
0.55168395
0.51809195
0.49120666
0.47372577
0.46983953
0.46670723
0.46670723
0.48292519
0.49269743
0.49640476
0.50664099
0.51879924
0.61516434
0.65891160
0.67431395
0.67919053
0.67540068
0.66334877
0.64541710
0.62345374
0.60555181
0.59639936
0.58585377
0.57319885
0.56676543
0.54768135
0.52372355
0.51596425
0.51454090
0.51879924
0.52512201
0.54901879
0.57575208
0.57956085
0.55960326
0.53686189
0.50154899
0.46037870
0.42475046
0.42128305
0.43666962
0.44333671
0.45798296
0.45958151
0.45557462
0.44663294
0.43666962
0.43918164
0.43750856
0.44250882
0.47139787
0.48444144
0.48896199
0.48821147
0.50300911
0.51168232
0.51024702
0.51596425
0.52302292
0.52581985
0.52161882
0.54094455
0.54768135
0.53754449
0.54297437
0.54364929
0.54566905
0.54229861
0.52998757
0.52860198
0.54026625
0.54634064
0.53754449
0.51596425
0.50008461
0.50808647
0.52091536
0.53822622
0.54968629
0.55168395
0.57383822
0.57956085
0.56999122
0.56546997
0.57956085
0.58397301
0.59885369
0.61516434
0.62521574
0.63047220
0.75293251
0.75681864
0.75778705
0.76883620
0.78019892
0.80106974
0.79785903
0.81333520
0.81243300
0.81107782
0.84906915
0.86107678
0.86065082
0.85423594
0.84906915
0.84038723
0.83381647
0.82586255
0.83073233
0.83601246
0.84647392
0.86447690
0.86701824
0.86447690
0.87081634
0.88252813
0.90630695
0.91836478
0.92947764
0.93694344
0.94045919
0.95285457
0.96280833
0.97341393
0.98502266
1.00090222
1.01328198
1.02622720
1.03689143
1.05059312
1.06858877
1.08019308
1.08324400
1.08256676
1.07645244
1.07985356
1.07849440
1.07474784
1.06480736
1.05893681
1.06204879
1.06618397
1.11559670
1.11855106
1.13869505
1.14543770
1.14511752
1.14094702
1.13837297
1.13417768
1.12443649
1.11263450
1.10999479
1.10801089
1.11493912
1.11329345
1.11164534
1.10303551
1.09903899
1.10070597
1.11098542
1.12866800
1.13837297
1.15054843
1.17701577
1.20320568
1.22913592
1.15753885
1.11756714
1.07030318
1.01508980
0.97679842
0.95131398
0.81962281
0.78394990
0.75730300
0.73169103
0.72464085
0.71444849
0.71033059
0.71084664
0.71290706
0.71239252
0.69940578
0.69572606
0.70358762
0.71496156
0.73169103
0.74362156
0.75147003
0.77737381
0.79278735
0.79509667
0.78535190
0.77831666
0.80106974
0.80061186
0.78907838
0.79739930
0.79877769
0.79555773
0.79877769
0.79417375
0.80472344
0.81962281
0.84906915
0.93498454
0.95592831
0.96963953
0.98353246
1.00528895
1.01797563
1.02836889
1.03441295
1.03157310
1.03299400
1.03689143
1.05720397
1.07474784
1.08662387
1.10336790
1.12182456
1.14287376
1.16825995
1.17514501
1.19954295
1.20807206
1.22824059
1.25394559
1.27425137
1.30186597
1.32669753
1.35999979
1.39907368
1.45886466
1.44649583
1.41756043
0.58710426
0.58082489
0.57319885
0.56870310
0.57063419
0.56091228
0.56482112
0.56805795
0.56870310
0.56676543
0.56546997
0.55763398
0.56156564
0.56025815
0.55367440
0.53136955
0.51950557
0.51382775
0.49861593
0.49640476
0.49787997
0.49787997
0.50081734
0.51382775
0.53067901
0.53274795
0.53067901
0.54094455
0.54432337
0.54768135
0.54364929
0.53686189
0.53549409
0.55433629
0.56805795
0.57892780
0.58959728
0.59885369
0.60857203
0.60007709
0.59885369
0.62286530
0.63337361
0.62989032
0.61991471
0.60796919
0.58772850
0.57191795
0.55697600
0.54768135
0.53686189
0.54162200
0.53686189
0.53549409
0.53274795
0.53343581
0.54162200
0.53686189
0.52721275
0.51239846
0.51096517
0.50808647
0.51096517
0.50664099
0.50952786
0.51382775
0.50227958
0.50300911
0.50880768
0.51667446
0.52721275
0.54162200
0.55631725
0.57829405
0.59578420
0.62286530
0.64199916
0.64768571
0.64371040
0.64994640
0.64598500
0.63856292
0.66500507
0.69361459
0.73469183
0.77972878
0.82586255
0.88086456
0.90428168
0.89367630
0.88211253
0.84690701
0.78254539
0.80381157
0.78301384
0.74263467
0.69940578
0.65051035
0.61932291
0.60977593
0.59455197
0.58019321
0.55960326
0.55433629
0.53958710
0.54026625
0.53343581
0.54026625
0.53412278
0.53549409
0.55367440
0.56611807
0.55763398
0.56221825
0.57191795
0.58397301
0.58082489
0.57511484
0.58647935
0.60190753
0.56221825
0.52232134
0.49344113
0.48595297
0.46827599
0.47604230
0.47987831
0.50373758
0.52091536
0.53822622
0.54094455
0.55499740
0.56025815
0.58585377
0.60917428
0.63163437
0.64768571
0.66057903
0.68563869
0.71598659
0.73917018
0.77878765
0.81783129
0.84733988
0.87501712
0.87710996
0.86490098
0.84733988
0.82719352
0.81107782
0.80654409
0.79785903
0.78954296
0.78254539
0.77878765
0.75633396
0.72867788
0.70097689
0.66665726
0.64085579
0.62345374
0.61932291
0.63453046
0.64598500
0.66334877
0.68990398
0.70306625
0.69783113
0.68937226
0.68617330
0.70774474
0.69414306
0.67594339
0.71290706
0.78954296
0.85979827
0.93184172
0.98947980
1.00747516
1.05198833
1.09569742
1.11263450
1.15785559
1.20624947
1.31056856
1.33661073
1.35080136
1.37020732
1.39066129
1.40012168
1.41081875
1.41730173
1.42220903
1.43555376
1.43376459
1.45231473
1.46363262
1.47063090
1.39750022
1.38458331
0.72108991
0.71905293
0.72108991
0.72867788
0.73419255
0.73668557
0.74312828
0.74951562
0.75147003
0.75536368
0.75730300
0.75536368
0.74657441
0.73618764
0.72007214
0.70149982
0.68884013
0.67756891
0.66940185
0.66885383
0.67431395
0.69519879
0.72362807
0.74902622
0.77784538
0.82141043
0.86574850
0.91796541
0.97604733
1.02801225
1.08898353
1.15341327
1.22225498
1.25803296
1.29537142
1.35540838
1.40169220
1.45382887
1.50537792
1.26877193
1.21714407
1.17295869
1.13547019
1.09603204
1.05789744
1.01472849
0.65835485
0.65444435
0.64085579
0.63047220
0.64142773
0.64825162
0.66830536
0.67594339
0.67756891
0.67322547
0.67756891
0.71239252
0.71905293
0.72666217
0.72817447
0.73668557
0.76116682
0.78861354
0.79371188
0.81603583
0.81872754
0.82763670
0.86574850
0.89858665
0.94551441
1.08019308
1.06308409
1.04919605
1.06308409
1.07304053
1.07338221
1.07201484
1.06790224
1.06308409
1.07030318
1.07167273
1.06858877
1.06618397
1.06377374
1.05789744
1.05163970
1.07030318
1.08155011
1.07679303
1.06927487
1.05616290
1.03689143
1.04288609
1.06170347
1.04639632
1.00711112
0.98947980
0.96509077
0.94822529
0.93889826
0.93419983
0.92512779
0.91796541
0.92274651
0.93419983
0.95631183
0.96850434
0.96888289
0.95669520
0.93380722
0.88832613
0.85552277
0.80790688
0.79509667
0.78348201
0.77216760
0.77121724
0.76978950
0.78019892
0.78394990
0.79739930
0.80426764
0.83205550
0.85122579
0.86955215
0.87836328
0.88873882
0.89038769
0.90630695
0.93144813
0.93341445
0.99207055
0.98651061
0.98465033
0.97904825
0.98390522
1.00382884
1.01364380
1.02836889
1.03830506
1.04604583
1.04288609
1.03405839
1.05303352
1.67640540
1.86250253
1.84847106
1.82611775
1.80430052
1.78919809
1.69943343
1.74499816
1.73319040
1.70954471
1.69164774
1.66300888
1.63341917
1.60351216
1.57303665
1.54172110
1.45785890
1.41962836
1.38352355
1.35649011
1.31140769
1.26210710
1.21049791
1.16070239
1.12508853
1.09200989
1.05824401
1.04358908
1.02908180
1.02551231
1.01689440
1.00382884
1.00528895
1.00126851
0.98651061
0.97867364
0.97867364
0.99391695
1.01255795
1.02408103
1.03476738
1.03263896
1.03334892
1.04429160
1.04709696
1.04218263
1.03086191
1.01761535
1.00965663
1.06239400
1.07679303
1.08763578
1.09736948
1.10999479
1.12736769
1.14767644
1.16354223
1.16354223
1.16385734
1.16511692
1.17170754
1.18879552
1.28142546
1.29225380
1.32586809
1.35784106
1.41652534
1.38643595
1.38140158
1.37847853
1.37368196
1.38564227
1.40534993
1.40977871
1.44217982
1.40899817
1.41159828
1.41962836
1.18230016
1.17670418
1.16920121
1.15595383
1.13966072
1.12378408
1.10303551
1.09335225
1.06996052
1.06618397
1.06377374
1.06446293
1.06480736
1.06273911
1.06549589
1.06308409
1.06927487
1.07304053
1.06893187
0.79969530
0.80745287
0.81827954
0.83205550
0.84647392
0.85680766
0.86362813
0.86447690
0.86022465
0.84517332
0.82719352
0.81872754
0.82763670
0.88044817
0.92473134
0.96622997
0.99059095
1.00601822
1.02622720
1.03192851
1.04112654
1.03936401
1.05685706
1.08155011
1.11625390
1.14639769
1.17483293
1.21231411
1.25453031
1.28199765
1.30271069
1.32752646
1.34345186
1.34862790
1.36242428
1.37608234
1.37847853
1.38166700
1.36672385
1.35134418
1.34399764
1.32393070
1.29706878
1.27223538
1.24012515
1.19002871
1.11887884
1.06721527
1.03936401
1.02264774
1.01038274
0.97642295
0.95554463
0.94045919
0.92671192
0.92433471
0.91676624
0.90184536
0.88791324
0.86617195
0.85552277
0.84213077
0.83732729
0.83557373
0.82984904
0.81783129
0.80836063
0.78113836
0.77595740
0.77169256
0.76020270
0.75439215
0.75875424
0.76501112
0.76405186
0.76405186
0.76212971
0.74755609
0.73618764
0.71496156
0.70981418
0.69835641
0.69202677
0.68724127
0.68295936
0.67919053
0.67756891
0.66994941
0.67865042
0.68188467
0.69149668
0.69255644
0.70878022
0.71701016
0.72514671
0.72968364
0.73618764
0.74460714
0.75244533
0.75681864
0.76164842
0.76068491
0.75923737
0.75827080
0.76788171
0.76644776
0.75923737
0.74016169
1.95340913
1.97283537
2.00455027
2.03324783
2.06136808
2.07413648
2.10188419
1.56836749
1.51387951
1.43529830
1.36350044
1.29083420
1.23923776
1.20837555
1.17483293
1.16291175
1.14863457
1.13611589
1.12117062
1.09970609
1.08493525
0.93537665
0.91676624
0.90751995
0.91034398
0.92592020
0.95054275
0.96356974
0.97077339
0.97303715
0.97001763
0.97642295
0.97416706
0.98539486
0.99096106
0.98762511
0.98017123
0.96812565
1.99905482
1.97246359
1.92428319
1.87662449
1.82491253
1.77107081
1.75818711
1.73931514
1.73255557
1.72895380
1.70395865
1.68752415
1.66873202
1.65438704
1.63072302
1.60259717
1.57606418
1.54528468
1.51097007
1.47088022
1.46838509
1.46463442
1.46037202
1.43734070
1.43171708
1.43017953
1.41807770
1.05997515
1.03405839
1.01508980
0.99428582
0.97491960
0.95784438
0.94357330
0.92393792
0.90549739
0.89121098
0.88044817
0.86490098
0.86617195
0.86107678
0.86659520
0.86786370
0.87627343
0.87291926
0.86913035
0.88625977
0.89121098
0.86405262
0.85637958
0.83513476
0.83293645
0.81603583
0.80472344
0.78861354
0.77972878
0.77264234
0.76261070
0.74509945
0.72918093
0.72362807
0.72261388
0.72514671
0.71701016
0.70254449
0.67865042
0.65500443
0.63741339
0.62872493
0.61932291
0.60857203
0.60676170
0.61037700
0.62638766
0.65219925
0.67756891
0.69888129
0.71187760
0.72716662
0.75000470
0.80015371
0.86150253
0.92671192
1.01183340
1.06927487
1.09837149
1.13837297
1.16291175
1.19310611
1.21864950
1.27108194
1.27079342
1.26210710
1.23864582
1.21955187
1.18043778
1.14094702
1.08965678
1.02765549
0.99022071
0.95554463
0.92234903
0.89079943
0.85851786
0.83557373
0.81107782
0.78066878
0.75487807
0.72968364
0.71444849
0.69940578
0.67810988
0.65500443
0.64427980
0.63337361
0.63105355
0.62697279
0.61813760
0.63337361
0.64938197
0.65276125
0.64655240
0.64371040
0.65779763
0.66334877
0.67431395
0.68510366
0.69783113
0.71803227
0.74608308
0.77784538
0.78581868
0.77642983
0.77169256
0.78066878
0.79693931
0.83073233
0.85937168
0.92234903
0.98353246
1.05512081
1.11493912
1.17608076
1.26239761
1.31364272
1.35567889
1.39303241
1.43017953
1.46112511
1.49192039
1.52209274
1.53552464
1.54386024
1.56485647
1.56602768
1.54978678
0.78348201
0.77074162
0.74164647
0.72565221
0.70566924
0.70045358
0.70149982
0.70929739
0.70981418
0.71239252
0.72464085
0.71752140
0.71393505
0.71393505
0.72058120
0.73718316
0.76068491
0.78394990
0.80790688
0.86532484
0.89777012
0.92671192
0.96242739
0.92829334
0.91275762
0.90994108
0.92195138
0.96812565
0.98278651
1.00236659
1.00783906
0.99686408
0.98315956
1.00053579
0.97829888
0.95400838
0.92473134
0.89285528
0.86490098
0.83864006
0.81738279
0.79739930
0.77169256
0.74065695
0.72210625
0.70410860
0.69467113
0.68349606
0.67648566
0.66775645
0.66002369
0.65556402
0.65891160
0.65500443
0.65835485
0.64541710
0.63279439
0.62462896
0.62521574
0.63337361
0.63221465
0.63798841
0.63971038
0.65723994
0.66885383
0.68080830
0.69467113
0.73568937
0.75147003
0.76883620
0.78628518
0.78907838
0.78301384
0.79371188
0.80972036
0.83117362
0.84256610
0.84343607
0.84300119
0.84517332
0.84169523
0.84213077
0.83951410
0.89285528
0.91356075
0.92393792
0.94706444
0.95784438
0.96547065
0.98502266
0.99723186
1.00455916
0.85423594
0.82807964
0.81152979
0.79139852
0.76788171
0.75390592
0.75923737
0.77737381
0.77737381
0.77642983
0.77453840
0.76501112
0.76644776
0.76931299
0.76212971
0.74065695
0.73419255
0.74902622
0.72615736
0.73519077
0.76116682
0.77074162
0.77878765
0.78113836
0.78768302
0.79186174
0.81198152
0.83029080
0.85337698
0.87039515
0.91676624
0.94822529
1.00528895
1.03971676
1.06790224
1.10436447
1.14927288
1.21140635
1.25423798
1.79165578
1.76256149
0.95092845
0.86701824
0.77548469
0.71905293
0.66940185
0.64711930
0.63856292
0.62872493
0.63105355
0.61456796
0.62638766
0.63105355
0.62755738
0.64199916
0.65891160
0.66994941
0.67540068
0.68080830
0.69202677
2.04941492
2.07555034
2.06776214
2.10223308
1.60328346
1.58302871
1.52209274
1.45256720
1.36350044
1.27999386
1.18601615
1.11164534
1.05059312
0.98947980
0.94551441
0.89777012
0.86574850
0.85036379
0.83029080
0.82007008
0.81378593
0.80836063
0.80563428
0.81017310
0.82007008
0.82852234
0.83688925
0.85380657
0.86617195
0.88128074
0.90062472
0.92631614
0.95323933
0.98241333
1.00674695
1.02336464
1.04884649
1.07781417
1.10801089
1.13353087
1.15880530
1.18663435
1.22015308
1.24808326
1.27137040
1.27913413
1.29253753
1.29961068
1.30860852
1.30692614
1.29932849
1.26500917
1.24514174
1.24160272
1.05303352
1.02943807
1.00528895
0.98017123
0.95054275
0.92750297
0.90671147
0.88708689
0.87501712
0.86955215
0.87710996
0.88501764
0.89490641
0.90711580
0.92750297
0.95362394
0.98799632
1.00492412
1.01689440
1.02157146
1.02479692
1.04147869
1.05268524
1.08729858
1.12899284
1.16070239
1.19402778
1.21985251
1.23657178
1.26036266
1.27884742
1.31949169
1.37688153
1.40821720
1.41678418
1.40378350
0.76883620
0.75681864
0.73817734
0.73269266
0.74362156
0.75972019
0.77831666
0.77831666
0.77453840
0.79601852
0.80926737
0.81603583
0.82274860
0.83161468
0.83820270
0.84300119
0.84169523
0.84517332
0.85466510
0.86532484
0.87501712
0.87836328
0.88584592
0.88832613
0.88956364
0.88418858
0.86913035
0.85466510
0.83820270
0.83337658
0.82763670
0.80972036
0.78207666
0.76788171
0.75778705
0.76453164
0.76596918
0.76068491
0.74016169
0.73668557
0.72817447
0.72767072
0.75147003
0.77169256
0.78628518
0.80654409
0.84038723
0.85637958
0.86786370
0.87375901
1.14735689
1.12574019
1.09736948
1.08087181
1.07338221
1.07133051
1.07474784
1.06618397
1.06101248
1.07338221
1.07883435
1.08797287
1.11230488
1.12345773
1.15531921
1.17670418
1.20564133
1.23360281
1.24573060
1.24248842
1.23508819
1.23568184
1.23152028
1.24042081
1.25890710
1.28256959
1.29848156
1.32143559
1.32780265
1.32115806
1.31140769
1.30972890
1.31643119
1.31447988
1.31447988
1.31084833
1.30692614
1.30130251
1.30073881
1.30776760
1.31420089
1.31280503
1.32752646
1.32503812
1.31810143
1.20442412
1.18354012
1.16606072
1.14094702
1.11658236
1.09066588
1.06961775
1.05859047
1.04919605
1.03618390
1.02694159
1.02157146
1.02013465
1.01581203
1.01725494
1.01689440
1.02586982
1.04077427
1.05755076
1.06824556
1.07951393
1.38007369
1.37421574
1.38617144
1.36993968
1.35405500
1.42195117
1.45735575
1.48106633
1.50513431
1.47585784
1.45483742
1.42684248
1.38511289
1.34181317
1.30299215
1.26442929
1.22285486
1.18879552
1.14799591
1.10370019
1.05859047
1.02443903
0.99317881
0.96356974
0.95323933
0.94667717
0.93772586
0.93262842
0.92354095
0.91275762
0.90913475
0.90913475
0.91396205
0.92155356
0.94123868
1.00163467
1.00053579
0.99906872
1.01725494
1.01977513
1.02300625
1.02908180
1.02908180
1.02943807
1.04147869
1.05789744
1.06961775
1.07951393
1.08256676
1.08425907
1.09970609
1.12247811
1.12801803
1.14030406
1.14351528
1.13772855
1.13320733
1.12671697
1.11723898
1.10403238
1.10569183
1.08763578
1.06411839
1.03263896
1.00528895
0.98613884
0.96471074
0.94783850
0.94318460
0.94783850
0.96013862
0.96318911
0.95937448
0.94745155
0.93066043
0.92947764
0.91556549
1.51387951
1.52786373
1.55215107
1.59364853
1.64170444
1.66873202
1.69813829
1.72151466
1.84251016
1.82370650
1.79962009
1.77314006
1.73509350
1.70266696
1.65859302
1.61445154
1.56719802
1.51944038
1.48255110
1.44345058
1.40951858
1.36860067
1.31587397
1.27540194
1.25336059
1.23003060
1.19494874
1.16417236
1.14575778
1.13966072
1.06927487
1.04604583
1.02979421
1.01581203
0.99833438
0.97792398
0.96963953
0.94899841
0.94628974
0.93616037
0.93419983
0.92473134
0.92393792
0.92035906
0.91356075
0.90953801
0.90630695
0.91114923
0.92829334
0.95131398
0.93889826
0.94123868
0.93889826
0.94045919
0.93537665
0.92947764
0.94201753
0.94512651
0.94473845
0.93694344
0.93380722
0.93302152
0.93380722
0.93967905
0.93341445
0.94123868
0.93889826
0.94279574
0.95015690
0.95054275
0.96166508
0.97867364
0.98278651
0.98091916
0.98129292
0.98091916
0.98278651
0.97979704
0.99759950
0.99539161
0.98762511
1.00126851
1.00601822
1.01183340
1.03370371
1.05442550
1.08392082
1.10834179
1.12964224
1.13514720
1.14991083
1.15880530
1.15690510
1.15436663
1.14479725
1.14223187
1.14607778
1.12182456
1.09603204
1.09234563
1.08965678
1.09837149
1.10635491
1.10966439
1.12084351
1.12671697
1.12574019
1.13676123
1.12801803
1.12736769
1.09335225
1.09803759
1.11428114
1.10900328
1.08121101
1.03050614
0.99575993
0.95631183
0.90630695
0.93026633
0.93026633
0.93498454
0.96204631
0.98353246
1.11131543
1.11131543
1.12704237
2.02076548
1.39276915
1.40665396
1.63454126
1.64192779
1.65017034
1.64972584
1.65305661
1.66763294
1.67312112
1.67990156
1.66785282
1.66036077
1.66278836
1.65881409
1.65638068
1.65327842
1.69532877
1.69792234
1.69770636
1.69878598
1.69554505
1.70309763
1.70202074
1.69900183
1.69662605
1.69619374
1.69792234
1.69511246
1.69835422
1.70331293
1.71168834
1.72300506
2.31111447
2.32865968
2.34028342
2.34137997
2.34184977
2.32393080
2.50056970
2.52043436
2.58649316
2.58904381
2.60879702
2.59569200
2.53233627
2.51329533
2.20174506
2.17998650
2.15273454
2.13150795
2.10798141
2.10867712
2.11440794
2.10432520
2.10327940
2.07272165
2.03883097
1.66013991
1.63072302
1.60374082
1.58163826
1.44294241
1.41159828
1.37341499
1.33193869
1.29537142
1.26007168
1.22105434
1.17608076
1.15086710
1.12182456
1.10635491
1.09402281
1.08763578
1.08324400
1.10403238
1.12215138
1.12215138
1.11197516
1.10370019
1.09368758
1.08053250
1.07167273
1.06824556
1.06170347
1.05928303
1.06170347
1.06066681
1.06377374
1.06790224
1.07440659
1.07304053
1.07781417
1.08425907
1.08290543
1.09569742
1.10137206
1.10668631
1.11658236
1.11723898
1.12996681
1.15054843
1.16448730
1.17139454
1.16070239
1.14383591
1.12051631
1.09903899
1.07781417
1.05581565
1.04358908
1.03476738
1.02872541
1.02408103
1.01833579
1.01797563
1.01797563
1.02264774
1.02443903
1.03263896
1.03830506
1.04779712
1.05372974
1.06170347
1.07133051
1.07747390
1.22495213
1.25189689
1.26355897
1.26819377
1.27338776
1.27856065
1.28742080
1.29168615
1.29508831
1.28770559
1.27367570
1.25919835
1.24749551
1.23657178
1.23805359
1.23923776
1.23092462
1.22943422
1.23390003
1.23953363
1.24337349
1.24248842
1.25861579
1.26963868
1.27798692
1.27540194
1.28628098
1.29876393
1.10103906
1.08222798
1.06652785
1.04429160
1.02979421
1.00053579
0.98166653
0.95669520
0.94279574
0.93694344
0.92552408
0.91074669
0.89899463
0.88832613
0.88750016
0.87752793
0.89162234
0.90509234
0.92512779
0.94861193
0.97942272
1.00492412
1.02765549
1.04534449
1.07304053
1.09970609
1.12508853
1.14543770
1.18601615
1.17045504
1.15690510
1.14479725
1.12931759
1.11461018
1.10003948
1.08493525
1.07781417
1.06377374
1.05372974
1.03689143
1.02908180
1.02049404
1.01472849
1.70180528
1.68360827
1.65991901
1.63857440
1.60442662
1.50635196
1.49019889
1.47337113
1.44192553
0.98129292
0.97039559
0.95516080
0.93262842
0.90953801
0.88625977
0.87417858
0.86617195
0.86532484
0.86235340
0.86870833
0.87878065
0.89079943
0.89654394
0.90953801
0.91716613
0.93184172
0.93811682
0.94162819
0.94977089
0.97152857
0.96471074
0.96090215
0.96090215
0.96926128
0.99059095
0.99759950
1.01400549
1.02264774
1.03228379
1.05094209
1.44902866
1.45508945
1.46112511
1.46413360
1.47013213
1.48230374
1.48452850
1.49265756
1.49118285
1.48230374
1.46037202
1.44217982
1.44217982
1.43453165
1.42195117
1.41003879
1.39118855
1.36269340
1.33001014
1.29735146
1.26442929
1.22973244
1.19372064
1.16448730
1.14062558
1.11197516
1.10070597
1.08087181
1.06858877
1.05442550
1.03476738
1.01292003
0.98985033
0.96850434
0.96395022
0.95860974
0.95631183
0.94318460
0.93772586
0.91836478
0.93419983
0.92155356
0.91034398
0.89695285
0.88873882
0.88252813
0.87375901
0.85937168
0.85165646
0.83688925
0.83864006
0.84647392
0.86277852
0.87417858
0.88708689
0.89899463
0.90468710
0.91114923
0.92035906
0.92035906
0.91756586
0.93850762
0.95362394
0.97190593
0.99354795
1.02013465
1.04358908
1.07133051
1.10203774
1.14255286
1.17639251
1.21322119
1.24837703
1.28113927
1.31670971
1.35757098
1.40064538
1.57163735
1.59939060
1.63946931
1.67880979
1.70825724
1.73022587
1.71083121
1.74667847
1.75024376
1.75212834
1.66013991
1.62509166
1.64349036
1.65726597
1.70352820
1.72130164
1.73994750
1.75024376
1.75672656
1.75547369
1.74079030
1.73952595
1.73868255
1.72428152
1.69467976
1.66322936
1.63004828
1.58811661
1.53767239
1.48156142
1.41445288
1.33331452
1.27281170
1.20381506
1.11493912
1.01255795
0.98688225
0.99759950
1.05928303
1.08222798
1.08864675
1.07815434
1.06204879
1.05338169
1.05372974
1.03830506
1.03263896
1.04112654
1.03192851
1.03228379
1.01617295
1.00674695
0.99723186
0.98836740
0.94628974
0.90549739
0.89777012
0.88169674
0.73768042
0.70514941
0.66555626
0.62697279
0.60068786
0.57127643
0.55960326
0.54968629
0.54297437
0.53549409
0.52651676
0.52998757
0.53480887
0.55697600
0.58019321
0.59639936
0.60373242
0.60373242
0.61337346
0.62989032
0.63856292
0.64994640
0.66113391
0.67594339
0.68777464
0.69730546
0.71084664
0.71854278
0.73319296
0.73966610
0.74755609
0.75293251
0.75875424
0.76549030
0.76020270
0.77453840
0.79785903
0.81198152
0.82630645
0.83293645
0.82896481
0.82230279
0.84125945
0.84213077
0.84343607
0.83995078
0.82984904
0.82185673
0.83337658
0.83249610
0.83249610
0.82896481
0.82007008
0.79186174
0.80381157
0.84430514
0.88750016
0.90225187
0.91034398
0.91356075
1.32697390
1.37661518
1.65770844
1.64103422
1.63700714
1.61717482
1.60053654
1.58302871
0.85894487
0.82185673
0.81107782
0.79278735
0.76644776
0.75875424
0.74657441
0.76788171
0.79047129
0.83425613
0.87459795
0.90671147
0.93498454
0.95592831
0.96660940
0.96888289
0.96356974
0.94667717
0.94512651
0.93576859
0.93498454
0.94084902
0.93694344
0.93889826
0.93772586
0.93026633
0.92710753
0.92393792
0.94006920
0.95746147
0.96547065
0.94977089
1.28056669
1.30242918
1.31559527
1.33413934
1.36940423
1.40378350
1.42091928
1.43376459
1.43529830
1.42195117
1.41341551
1.40430584
1.39224249
1.38934225
1.38564227
1.37634879
1.36511310
1.34481591
1.30411736
1.25803296
1.21774646
1.18632529
1.16511692
1.16417236
1.14927288
1.12574019
1.07849440
1.01617295
0.92552408
0.86574850
0.83864006
0.83293645
0.84906915
0.85122579
0.86235340
0.87333923
0.89940243
1.12411033
1.11362278
1.10966439
1.09402281
1.08121101
1.08932021
1.10436447
1.11428114
1.11756714
1.12574019
1.09703527
1.08999325
1.08864675
1.08222798
1.07508897
1.07474784
1.07098817
1.06824556
1.07304053
1.06893187
1.04674670
1.02908180
1.01255795
0.99943569
0.98353246
0.96736782
0.95208459
0.93066043
0.91034398
0.88791324
0.87669180
0.86362813
0.85423594
0.85466510
0.86277852
0.86997375
0.88667343
0.91796541
0.95323933
0.98576692
1.01905571
1.04147869
1.05789744
1.07269875
0.88832613
0.88169674
0.87417858
0.86235340
0.85680766
0.84906915
0.83469556
0.83337658
0.82408459
0.82319417
0.82452944
0.82007008
0.78721735
0.77925836
0.77311679
0.78535190
0.77169256
0.75536368
0.73768042
0.71701016
0.69783113
0.68510366
0.66665726
0.64199916
0.63510809
0.62872493
0.63337361
0.62989032
0.62755738
0.66057903
0.69308572
0.73068803
0.75730300
0.77359095
0.77925836
0.80472344
0.82408459
0.83117362
0.83249610
0.83601246
1.04744710
1.06101248
1.06893187
1.09469297
1.13223615
1.13837297
1.12801803
1.10237043
1.07030318
1.04674670
1.11625390
1.12541441
1.12182456
1.11986161
1.11920653
1.11164534
0.82807964
0.72666217
0.64028334
0.59146015
0.58082489
0.58585377
0.59021889
0.60494595
0.61277534
0.61635537
0.63510809
0.65723994
0.67322547
0.69677939
0.72615736
0.75049346
0.78066878
0.80289867
0.80472344
0.78768302
0.78066878
0.76883620
0.74559142
0.72464085
0.70254449
0.68242223
0.66720708
0.64825162
0.63221465
0.61277534
0.59393489
0.58082489
0.57063419
0.56611807
0.56999122
0.57447688
0.57702447
0.58522752
0.59021889
0.59455197
0.59269881
0.58772850
0.58585377
0.59146015
0.59639936
0.60433949
0.59946570
0.59946570
0.59578420
0.59146015
0.58208618
0.58082489
0.58019321
0.58271580
0.58835209
0.58710426
0.58897501
0.58835209
0.59331717
0.59207981
0.58271580
0.57892780
0.58145588
0.59083985
0.60977593
0.62697279
0.64257008
0.66390133
0.67431395
0.69730546
0.78721735
0.80790688
0.82630645
0.83645097
0.84256610
0.81917530
0.76978950
0.64314049
0.62638766
0.61576014
0.59393489
0.57892780
0.58334475
0.60615705
0.63856292
0.66610699
0.68884013
0.70097689
0.71752140
0.79186174
0.81468663
0.84300119
0.84387072
0.84256610
0.83381647
0.79601852
0.76740403
0.74804646
0.70929739
0.67702750
0.66224226
0.62872493
0.58522752
0.54768135
0.52091536
0.51024702
0.52651676
0.55433629
0.58082489
0.60433949
0.61932291
0.63971038
0.65276125
0.68026947
0.71701016
0.76357177
0.81648506
0.85036379
0.86065082
0.85552277
0.83820270
0.80926737
0.77595740
0.75244533
0.72464085
0.69308572
0.59021889
0.58460060
0.58208618
0.58334475
0.59701389
0.60736574
0.61754409
0.63279439
0.65051035
0.66610699
0.67973022
0.69888129
0.71649856
1.00382884
0.79877769
0.80472344
0.78768302
0.75000470
0.76453164
0.73966610
0.71598659
0.69467113
0.67213523
0.64257008
0.61397100
0.59021889
0.56870310
0.56546997
0.56546997
0.58082489
0.59393489
0.61277534
0.63047220
0.63395230
0.60190753
0.60068786
0.61157734
0.63221465
0.64142773
0.65276125
0.64655240
0.63971038
0.63913691
0.62168675
0.61991471
0.62814143
0.62814143
0.63683785
0.63913691
0.64484870
0.64028334
0.65051035
0.66775645
0.70566924
0.71649856
0.72464085
0.76788171
0.82007008
0.86405262
0.90711580
0.95477682
1.00016922
1.04358908
1.06446293
1.08324400
1.09502789
1.11887884
1.14799591
1.17888355
1.19984860
1.22644798
1.33523830
1.31949169
1.33166336
1.32060284
1.30299215
1.28256959
1.26065357
1.24130735
1.22285486
1.19862552
1.17233328
1.13611589
1.11953412
1.09402281
1.06858877
1.04253442
1.01110833
0.96926128
0.92789824
0.89244449
0.86574850
0.86277852
0.86913035
0.87585486
0.89203351
0.91356075
0.95707841
0.98539486
1.01977513
1.05024402
1.10966439
1.15690510
1.18879552
1.19709490
1.20045968
0.82363950
0.81062558
0.78768302
0.76020270
0.73219202
0.70722644
0.68830759
0.68349606
0.67810988
0.66555626
0.66885383
0.67268057
0.67322547
0.66994941
0.66940185
0.66994941
0.66390133
0.66279575
0.66775645
0.65332277
0.63568520
0.62168675
0.61516434
0.60977593
0.60068786
0.59269881
0.59269881
0.60312473
0.61813760
0.62814143
0.64199916
0.64711930
0.64994640
0.64598500
0.61813760
0.59269881
0.57191795
0.55960326
0.54297437
0.52512201
0.51311360
0.52091536
0.52512201
0.52651676
0.52161882
0.52161882
0.52161882
0.53412278
0.54634064
0.55894761
0.58082489
0.60615705
0.62521574
0.63510809
0.63626179
0.64257008
0.64655240
0.64768571
0.64199916
0.64541710
0.65891160
0.65051035
0.70202235
0.69467113
1.39355878
1.33852977
1.28314127
1.21442958
1.17732727
1.12801803
1.09736948
1.07269875
1.05962915
1.04464268
1.03299400
1.00856648
0.98613884
0.78301384
0.80198473
0.81198152
0.77831666
0.76978950
0.77878765
0.79000726
0.78301384
0.77406482
0.78721735
0.77925836
0.75049346
0.72108991
0.69940578
0.68456821
0.68456821
0.67485753
0.69467113
0.68617330
0.75098190
0.69361459
0.67594339
0.64711930
0.64085579
0.67702750
0.70514941
0.69572606
0.73419255
0.75730300
0.78207666
0.77878765
0.79186174
0.79093504
0.80563428
0.81198152
0.82230279
0.83337658
0.85208692
0.86405262
0.87543609
0.90711580
0.99539161
1.24661337
1.26877193
1.29706878
1.33248919
1.36726035
1.38749349
1.41626645
1.43453165
1.45483742
1.47137874
1.48255110
1.48551621
1.47709962
1.46263013
1.44573512
1.42401272
1.40430584
1.38643595
1.35351327
1.32282234
1.29452190
1.26674722
1.23923776
1.20442412
1.16354223
1.11428114
0.90225187
0.85509404
0.81468663
0.76788171
0.72413464
0.68830759
0.67810988
0.67104321
0.66334877
0.66113391
0.65891160
0.66002369
0.66610699
0.66555626
0.66610699
0.64768571
0.65163677
0.65219925
0.65612314
0.65779763
0.65946788
0.65891160
0.66445343
0.65332277
0.64484870
0.63856292
0.62580198
0.60736574
0.59455197
0.58772850
0.59393489
0.59824105
0.60676170
0.61397100
0.61277534
0.99649617
0.98315956
0.97642295
0.96850434
0.84820495
0.86022465
0.85337698
0.84430514
0.87207870
0.87417858
0.91476412
0.92234903
0.94123868
0.96395022
0.98799632
1.01074560
1.03689143
1.06721527
1.09032962
1.12018901
1.13611589
1.14991083
1.31559527
1.30524160
1.29508831
1.27453911
1.27252357
1.25948953
1.24396319
1.22315469
1.20472854
1.19525557
1.20381506
1.20045968
1.19372064
1.15214089
1.11526796
1.34235962
1.36053894
1.39539950
1.41003879
1.41600751
1.42838363
1.43248524
1.40951858
1.37874452
1.36376935
1.35865099
1.35838107
1.35513781
1.34372478
1.35025832
1.36269340
1.37528268
1.38617144
1.38960616
1.37847853
1.35973014
1.33468893
1.30720669
1.29168615
1.27712584
1.26123518
1.25101786
1.24837703
1.23181800
1.18694333
1.14447689
1.13837297
1.07030318
1.04394040
1.02049404
0.99133103
0.98017123
0.83513476
0.81558634
0.80972036
0.80517899
0.79555773
0.77925836
0.76501112
0.75439215
0.73369292
0.72968364
0.71956271
0.71701016
0.71752140
0.72261388
0.72817447
0.73867392
0.72918093
0.72514671
0.71598659
0.68884013
0.67485753
0.67865042
0.68617330
0.68349606
0.68456821
0.68990398
0.68188467
0.70306625
0.73018601
0.74902622
0.75390592
0.75536368
0.75147003
0.74115187
0.75681864
0.77264234
0.65219925
0.66168832
0.67702750
0.69519879
0.70670775
0.71496156
0.72464085
0.72210625
0.71956271
0.71854278
0.70306625
0.70670775
0.71290706
0.72210625
0.74214073
0.77359095
0.80426764
0.83820270
0.86235340
0.82230279
0.80972036
0.79463534
0.78394990
0.76405186
0.74755609
0.74065695
0.73369292
0.71496156
0.70202235
0.71854278
0.71393505
0.69940578
0.67376993
0.65723994
0.63105355
0.60857203
0.59455197
0.58772850
0.57702447
0.56546997
0.56156564
0.56805795
0.56741206
0.57383822
0.58647935
0.60555181
0.61873054
0.63337361
0.64314049
0.64994640
0.66168832
0.67268057
0.68349606
0.70358762
0.71649856
0.73018601
0.74312828
0.76453164
0.78348201
0.79555773
0.81288423
0.83601246
0.85251716
0.86997375
0.88791324
0.90792392
0.93733473
0.97529565
1.01001975
1.04464268
1.07338221
1.10602342
1.12931759
1.14607778
1.15500177
1.15627101
1.14799591
1.14094702
1.13255997
1.12574019
1.11789521
1.10237043
1.08425907
1.06411839
0.92592020
0.90671147
0.87165812
0.84560708
0.80836063
0.77784538
0.76020270
0.74559142
0.73917018
0.73269266
0.71701016
0.72615736
0.73768042
0.74902622
0.75875424
0.76164842
0.75730300
0.74115187
0.71136230
0.69043529
0.65835485
0.62638766
0.60251644
0.58647935
0.57191795
0.56287009
0.54901879
0.52860198
0.51024702
0.50008461
0.50373758
0.49566551
0.49418370
0.48745980
0.49195261
0.49640476
0.50154899
0.50154899
0.50300911
0.51809195
0.53549409
0.55101887
0.56805795
0.57063419
0.57127643
0.58208618
0.61217664
0.62638766
0.63105355
0.63105355
0.63337361
0.62755738
0.62345374
0.61754409
0.62345374
0.61932291
0.62168675
0.62580198
0.63856292
0.66224226
0.67648566
0.70306625
0.72058120
0.74509945
0.76068491
0.75827080
0.75972019
0.76309139
0.74411452
0.71444849
0.69255644
0.68295936
0.68026947
0.67973022
0.67322547
0.67865042
0.67158944
0.67158944
0.67268057
0.69677939
0.69835641
0.69992988
0.69730546
0.68456821
0.69467113
0.69361459
0.69519879
0.69414306
0.69202677
0.67756891
0.66279575
0.66610699
0.67431395
0.67756891
0.68026947
0.48292519
0.47987831
0.46983953
0.46983953
0.49120666
0.54094455
0.57765961
0.60068786
0.61277534
0.63971038
0.64881704
0.66445343
0.68510366
0.70306625
0.70826267
0.70462920
0.70981418
0.70514941
0.68563869
0.67104321
0.67049654
0.67104321
0.66720708
0.66500507
0.66555626
0.66500507
0.67213523
0.66830536
0.65835485
0.63971038
0.63856292
0.63568520
0.64711930
0.65556402
0.65835485
0.66665726
0.66500507
0.66279575
0.65946788
0.65723994
0.63798841
0.61695002
0.59331717
0.56025815
0.52302292
0.49714291
0.47527138
0.44908924
0.43666962
0.43834590
0.44333671
0.43666962
0.44250882
0.44001579
0.45718159
0.47681197
0.50154899
0.52442325
0.53480887
0.55433629
0.55168395
0.56091228
0.58710426
0.60312473
0.61516434
0.62286530
0.63395230
0.61037700
0.61157734
0.60494595
0.59824105
0.60676170
0.59083985
0.57319885
0.54901879
0.52860198
0.51879924
0.50880768
0.50227958
0.49935081
0.48745980
0.46513317
0.46117452
0.45396196
0.45396196
0.45718159
0.46827599
0.48368391
0.50081734
0.51096517
0.51382775
0.51024702
0.50446500
0.50373758
0.50446500
0.52161882
0.53549409
0.53890709
0.52581985
0.51879924
0.52021094
0.52790782
0.52161882
0.52581985
0.52512201
0.52232134
0.51311360
0.50081734
0.49714291
0.49344113
0.49566551
0.49861593
0.48444144
0.49045958
0.49045958
0.48821147
0.48971136
0.50446500
0.50952786
0.51454090
0.51667446
0.51096517
0.52442325
0.52021094
0.50880768
0.49045958
0.47295108
0.47911357
0.48670697
0.50591670
0.49861593
0.50952786
0.50446500
0.51525307
0.52998757
0.54297437
0.54835048
0.55499740
0.56417153
0.58145588
0.59083985
0.60312473
0.61873054
0.63510809
0.64938197
0.67810988
0.69149668
0.68724127
0.65946788
0.66279575
0.66113391
0.68456821
0.71136230
0.72716662
0.72767072
0.74164647
0.74902622
0.77216760
0.86447690
0.85637958
0.86235340
0.85595128
0.84733988
0.83557373
0.81693405
0.83073233
0.82763670
0.83249610
0.83117362
0.82719352
0.82274860
0.81827954
0.81107782
0.81288423
0.80106974
0.78675140
0.76405186
0.73319296
0.71547426
0.70618869
0.68563869
0.67702750
0.65946788
0.64085579
0.62227630
0.60068786
0.58585377
0.56611807
0.56352119
0.56156564
0.55631725
1.25540689
1.24896436
1.25131094
1.25131094
1.24720153
1.24867073
1.24071639
1.24278352
1.24012515
1.23390003
1.22555069
1.21442958
1.19862552
1.18354012
1.17108146
1.16038642
1.14447689
1.12443649
1.11329345
1.10966439
1.11032510
1.10933389
1.10137206
1.08864675
1.08121101
1.08019308
1.07577092
1.06721527
1.07747390
1.08358246
1.09803759
1.11362278
1.12866800
1.13547019
1.14030406
1.14639769
1.15722202
1.17108146
1.28342702
1.28085301
1.27999386
1.27309976
1.28256959
1.30299215
1.31949169
1.34399764
1.36080843
1.35919067
1.35351327
0.97642295
0.96166508
0.94745155
0.94162819
0.93419983
0.92829334
0.92552408
0.92908304
0.92671192
0.93262842
0.93967905
0.95092845
0.96013862
0.97491960
1.00820284
1.04709696
1.09368758
1.14959190
1.22315469
1.29593746
1.37714783
1.45936729
1.53361300
1.60076563
1.66499219
2.25424742
2.20656962
2.16784163
2.12995907
1.70975920
1.68578488
1.66917145
1.65327842
1.64036373
1.08459721
1.08830986
1.09536271
1.10469646
1.10900328
1.11658236
1.12639147
1.13320733
1.12801803
1.13320733
1.14735689
1.16133407
1.17576893
1.19156840
1.18879552
1.19002871
1.18570693
1.21261655
1.25744987
1.29622038
1.32918276
1.34536114
1.35649011
1.38246297
1.38007369
1.34508855
1.27827382
1.23152028
1.23775737
1.24749551
1.25803296
1.26442929
1.25803296
1.24160272
1.22165481
1.19494874
1.16448730
1.13061565
1.10536014
1.07611173
1.04499365
1.01255795
0.97904825
0.94084902
0.90953801
0.87710996
0.83951410
0.80244183
0.77121724
0.74657441
0.72968364
0.71803227
0.70306625
0.68724127
0.67322547
0.65835485
0.64881704
0.65051035
0.65779763
0.66885383
0.67973022
0.68295936
0.68617330
0.69467113
0.69677939
0.69677939
0.69940578
0.69572606
0.69043529
0.68242223
0.66665726
0.65500443
0.65276125
0.64938197
0.65556402
0.67431395
1.13029128
1.20229105
1.17888355
1.21864950
1.25218977
1.25744987
1.12280475
1.11197516
1.10966439
1.10801089
1.11920653
1.11887884
1.12411033
1.12606588
1.12508853
1.12117062
1.10502835
1.09970609
1.09770359
1.08864675
1.07543000
1.04429160
0.99833438
0.94667717
0.88915133
0.86913035
0.88169674
0.89038769
0.90021748
0.89940243
0.89490641
0.89449656
0.89490641
0.89285528
0.88086456
0.96395022
2.00107157
2.00473319
2.00345238
1.99611774
1.99078322
1.98857165
1.98838724
1.98838724
1.99133573
2.00070504
2.00857070
2.01422224
1.89915566
1.91147298
1.92008628
1.68011983
1.68795869
1.68926163
1.69792234
1.70975920
1.71468492
1.70309763
1.70417384
1.70051196
1.69921764
1.69640991
1.68947868
1.68360827
1.67728012
1.67355940
1.66300888
1.66058161
1.65460867
1.65372196
1.65660204
1.66212664
1.66741304
1.67004996
1.67749873
1.67706149
1.37501602
1.36296247
1.35297132
1.34835598
1.34153986
1.36376935
1.41211773
1.49314881
1.53026188
1.50440325
1.47312223
1.44953469
1.43427601
1.42607129
1.41730173
1.40116889
1.16543161
1.14319456
1.11428114
1.08392082
1.05059312
1.00856648
0.96052046
0.91756586
0.89736158
0.88625977
0.87501712
0.88169674
0.88791324
0.89285528
0.89981005
0.90021748
0.89408653
0.87081634
0.86022465
0.85165646
0.83995078
0.82940705
0.82007008
0.81962281
0.82185673
0.82719352
0.84038723
0.85766318
0.88584592
0.91636616
0.95054275
0.97416706
0.97039559
0.98725375
0.98688225
0.98651061
0.98688225
1.00126851
1.01400549
1.03299400
1.03192851
1.01292003
0.98799632
0.99354795
0.98465033
0.97491960
0.97717375
0.99723186
1.01472849
1.04042189
1.05059312
1.43938021
1.49780763
1.54765584
1.59249763
1.63498987
1.36565023
1.33413934
1.28685102
1.26500917
1.23864582
1.21925115
1.20624947
1.18167970
1.16668949
1.16825995
1.16574621
1.15341327
1.14287376
1.13611589
1.12964224
1.12018901
1.11855106
1.10734880
1.10569183
1.10900328
1.10270302
1.08729858
1.06273911
1.03618390
1.01219574
0.98054527
0.95592831
0.95246966
0.94822529
0.96509077
0.99096106
0.99465456
1.00090222
1.00163467
1.00711112
1.01725494
1.02372289
1.01833579
1.02336464
1.03228379
1.06893187
1.08425907
1.08662387
1.08121101
1.08053250
1.07679303
1.07372378
1.06411839
1.06239400
1.04954549
1.02622720
1.01255795
0.98836740
0.95439268
0.91155160
0.86913035
0.82896481
0.80881413
0.80198473
0.77925836
0.76596918
0.75923737
0.74016169
0.71547426
1.21503332
1.20958878
1.16070239
1.12541441
1.11263450
1.09268128
1.07133051
1.06549589
1.05233684
1.04183072
1.02658446
1.02372289
1.03086191
1.03830506
1.05789744
1.09469297
1.11625390
1.13901703
1.16543161
1.18539763
1.22764335
1.25218977
1.27194712
1.29819913
1.33413934
1.38617144
1.44573512
1.48946050
1.53528581
1.57606418
1.63364365
1.68687213
1.80247049
1.81402946
1.84628763
1.88422969
1.91607156
1.91894007
1.93908997
1.92123180
1.88889459
1.86525684
1.83972180
1.82048654
1.80856337
1.82350542
1.84866943
1.85717911
1.86427362
1.87642908
1.89780361
1.92485479
1.95472273
1.98173709
1.99023056
1.99593402
1.98506495
2.02728760
2.04278394
1.84688337
1.82410860
1.68621987
1.63946931
1.58603717
1.54528468
1.49560263
1.47162794
1.45458535
1.44319651
1.43274120
1.40743580
1.39434796
1.37474931
1.34808399
1.32393070
1.30271069
1.27884742
1.25511477
1.23390003
1.20472854
1.16888754
1.15722202
1.13417768
1.12899284
1.12182456
1.12313128
1.11887884
1.12769290
1.16354223
1.18663435
1.20290088
1.21140635
1.20746483
1.20564133
1.20594544
1.17919456
1.18012710
1.17919456
1.18198997
1.17264603
1.15277725
1.13772855
1.14415644
1.17076829
1.20807206
1.22405374
1.27050484
1.27252357
1.26761535
1.26239761
1.24837703
1.24130735
1.22644798
1.20958878
1.19678854
1.18354012
1.16511692
1.15150417
1.14671751
1.15054843
1.13643861
1.11756714
1.09569742
1.08019308
1.05372974
1.03653773
1.00382884
0.98613884
0.97867364
0.98465033
0.97379057
0.92631614
0.92552408
0.93811682
0.94240672
0.93811682
0.95477682
0.99059095
1.00273235
1.00346348
1.01472849
1.03050614
1.06618397
2.31206626
2.26220409
2.20241115
2.13374322
2.07183690
2.00381841
1.93397737
1.85184039
1.76713256
1.67924658
1.57583150
1.47784419
1.38537760
1.30242918
1.25189689
1.21231411
1.18384991
1.14831528
1.12051631
1.09335225
1.06858877
1.04639632
1.02336464
1.00455916
0.98204000
0.95860974
0.94045919
0.93262842
0.91195378
0.90428168
0.88584592
0.86532484
0.85165646
0.83864006
0.82763670
0.82719352
0.82541842
0.83249610
0.82896481
0.82586255
0.81648506
0.81558634
0.81513661
0.80790688
0.81152979
0.81152979
0.82319417
0.83249610
0.83907719
0.85165646
0.87627343
0.88294354
0.89244449
0.89079943
0.90225187
0.89736158
0.89449656
0.89572555
0.90347031
1.03830506
1.05129095
1.07611173
1.10037278
1.12084351
1.14895377
1.17981634
1.22943422
1.26181653
1.28056669
1.29819913
1.32365369
1.35270027
1.38643595
1.41704298
1.44902866
1.48502244
1.51436388
1.53981715
1.55945757
1.58418648
1.60511213
1.61898780
1.65172511
1.66190601
1.65549491
1.66961076
1.68447925
1.68578488
1.67706149
1.64816918
1.62667041
1.60534056
1.58071061
1.56485647
1.54100740
1.51412171
1.47784419
1.44039888
1.41807770
1.39723780
1.37020732
1.34590615
1.31810143
1.28827500
1.26848289
1.22973244
1.21895036
1.20015418
1.22913592
1.24012515
1.20076510
1.16354223
1.15150417
1.14447689
1.13093994
1.12671697
1.13450094
1.17981634
1.22465274
1.24396319
1.23864582
1.24690748
1.24543621
1.27396357
1.24160272
1.21533508
1.22075399
1.21261655
1.19709490
1.18539763
1.17919456
1.16951479
1.16354223
1.15214089
1.13837297
1.12866800
1.13353087
1.13772855
1.13579309
1.15309530
1.16196540
1.16951479
1.17170754
1.18694333
1.18941227
1.19923722
1.20594544
1.21049791
1.20685730
1.22405374
1.23122249
1.24808326
1.26181653
1.28428387
1.29848156
1.29961068
1.22165481
1.23716472
1.18601615
1.12931759
1.06515168
0.96395022
0.83864006
0.71752140
0.62989032
0.58710426
0.55631725
0.51809195
0.50300911
0.51454090
0.54566905
0.57383822
0.60676170
0.62345374
0.64085579
0.64938197
0.68617330
0.72968364
0.76692604
0.80836063
1.08830986
1.18446924
1.30608414
1.41445288
1.46112511
1.51581604
1.55002338
1.63072302
1.68273684
1.73593865
1.78776287
1.80124945
1.80165655
1.80531639
1.83313244
1.84589037
1.83373245
1.82511345
1.83652991
1.83333247
1.79124640
0.97567156
0.93694344
0.89038769
0.84213077
0.81738279
0.77737381
0.73369292
0.70462920
0.69149668
0.67485753
0.65891160
0.64994640
0.64484870
0.62989032
0.62872493
0.61635537
0.63279439
0.63741339
0.64484870
0.65276125
0.66940185
0.67213523
0.66994941
0.67049654
0.67485753
0.68242223
0.68724127
0.62930790
0.61695002
0.61277534
0.62580198
0.64142773
0.65444435
0.66720708
0.66665726
0.66940185
0.66994941
0.66830536
0.65723994
0.67049654
0.65891160
0.67213523
0.68134670
0.68456821
0.70410860
0.73169103
0.74706541
0.74164647
0.73568937
0.71752140
0.70410860
0.70566924
0.70722644
0.69677939
0.69940578
0.62755738
0.61397100
0.59578420
0.58585377
0.57255876
0.56546997
0.60736574
0.60251644
0.60312473
0.67322547
0.66610699
0.59455197
0.56805795
0.54297437
0.53958710
0.53274795
0.54026625
0.56805795
0.58334475
0.57255876
0.60676170
0.62872493
0.63510809
0.64257008
0.64938197
0.63105355
0.64028334
0.67322547
0.70826267
0.74460714
0.78488485
0.84863716
0.93772586
0.96395022
1.53337388
1.54029336
1.52329683
1.49339437
1.45534144
1.43580917
1.42735638
1.45281962
1.48699654
1.49976491
1.51291032
1.40482798
1.40273824
1.37954217
1.35052987
1.32309952
1.29961068
1.26877193
1.25336059
1.24896436
1.24337349
1.23300816
1.23449425
1.23834974
1.24071639
1.22105434
1.22794201
1.22255496
1.19617559
1.18477878
1.16070239
1.14991083
1.15404893
1.12964224
1.09234563
1.05407768
1.04429160
1.04042189
1.03299400
1.01292003
0.98613884
0.96280833
0.93694344
0.91916301
0.89613484
0.87333923
0.85036379
0.83513476
0.82319417
0.81198152
0.80015371
0.78768302
0.78814841
0.78861354
0.78721735
0.78254539
0.78861354
0.80289867
0.81738279
0.83073233
0.83776511
0.85337698
0.86617195
0.87501712
0.88501764
0.89613484
0.92075740
0.95208459
0.98017123
0.99539161
0.99943569
1.00492412
1.01364380
1.01725494
1.03015024
1.04884649
1.06583999
1.06824556
1.06515168
1.06652785
1.07098817
1.07917419
1.08459721
1.08696127
1.08797287
1.08053250
1.07064573
1.05059312
1.03405839
1.01508980
0.99133103
0.98166653
0.97942272
0.98054527
0.96812565
0.99649617
1.03015024
1.06239400
1.08561101
1.10403238
1.11526796
1.11855106
1.12801803
1.13805081
1.15182257
1.16700375
1.18756104
1.18848702
1.19187610
1.21864950
1.27050484
1.30692614
1.34536114
1.36269340
1.36886857
1.37528268
1.39592498
1.38458331
1.37714783
1.35784106
1.34590615
1.34563367
1.34508855
1.34971507
1.35188678
1.38352355
1.39303241
1.39039758
1.37100994
1.32669753
1.27626418
1.20015418
1.12378408
1.08898353
1.05616290
1.00346348
0.99059095
0.96280833
0.91716613
0.89285528
0.88044817
0.86744107
0.94240672
0.96471074
0.98054527
1.00200070
1.03441295
1.09234563
1.13061565
1.16543161
1.19279872
1.24867073
1.26761535
1.27281170
1.26355897
1.24248842
1.21623991
0.52721275
0.51096517
0.48971136
0.46037870
0.42733255
0.40531279
0.39056918
0.38010135
0.38202593
0.38489475
0.39523564
0.40711820
0.42388626
0.44498788
0.46513317
0.48216528
0.49492516
0.51239846
0.52372355
0.54162200
0.55367440
0.56741206
0.58397301
0.60251644
0.61873054
0.62872493
0.63568520
0.64028334
0.62109663
0.78160765
0.78019892
0.78348201
0.93302152
0.95631183
0.97379057
0.96128369
0.94201753
0.93026633
0.90953801
0.88708689
0.87501712
0.85466510
0.83073233
0.81333520
0.79831849
0.77925836
0.75584898
0.73768042
0.71752140
0.70878022
0.69888129
0.69677939
0.69467113
0.69096619
0.69940578
0.69202677
0.49120666
0.49418370
0.49492516
0.48368391
0.46513317
0.44663294
0.44250882
0.43245049
0.42388626
0.42818979
0.42475046
0.42561290
0.42302031
0.42215257
0.42561290
0.43582906
0.44333671
0.45718159
0.47834760
0.51382775
0.57063419
0.61456796
0.66390133
0.70878022
0.75244533
0.79463534
0.85165646
0.87165812
0.89285528
0.89858665
0.90347031
0.89408653
0.87794571
0.87919783
0.90873132
0.90265820
0.91596592
0.90225187
0.87627343
0.84993246
0.82051711
0.75681864
0.73718316
0.72615736
0.70462920
0.68777464
0.66279575
0.63913691
0.62814143
0.61277534
0.59269881
0.56611807
0.55433629
0.53686189
0.54364929
0.54701141
0.54968629
0.55234823
0.54634064
0.54968629
0.55367440
0.54566905
0.52581985
0.52581985
0.52721275
0.51096517
0.48971136
0.47527138
0.42904531
0.42733255
0.44250882
0.45234355
0.48064184
0.49861593
0.49861593
0.49195261
0.47758040
0.46513317
0.49418370
0.52372355
0.53754449
0.52721275
0.52790782
0.51024702
0.51382775
0.52929523
0.54026625
0.55433629
0.55631725
0.55234823
0.55367440
0.56741206
0.57319885
0.55301171
0.54499662
0.54566905
0.56156564
0.55631725
0.57447688
0.59083985
0.60857203
0.62989032
0.63741339
0.40258949
0.40621650
0.40258949
0.40076368
0.40440706
0.40801791
0.39800926
0.38489475
0.37032847
0.35824928
0.34680730
0.34040415
0.33606761
0.33056695
0.33277813
0.33715698
0.33824283
0.34468613
0.36029060
0.38106485
0.41159709
0.44416306
0.47061934
0.51096517
0.60068786
0.86192807
0.98129292
1.05789744
1.12215138
1.18848702
1.27223538
1.36913643
1.45130442
1.53647957
1.60465516
1.65017034
1.67880979
1.75714398
1.83732840
1.91300706
1.93094130
1.93738727
1.93075139
1.91473144
1.88889459
1.85144432
1.80084225
1.74646852
1.68687213
1.59548824
1.54694487
1.47809229
1.40561084
1.32060284
1.23953363
1.14062558
1.03086191
0.95669520
0.86107678
0.79324975
0.73419255
0.67485753
0.62930790
0.58959728
0.56221825
0.54968629
0.52790782
0.50519137
0.47758040
0.45476900
0.44250882
0.43160171
0.41514540
0.40440706
0.41602775
0.42475046
0.41953860
0.41248703
0.40801791
0.39616234
0.38489475
0.36834278
0.34786303
0.20624351
0.34468613
0.36433894
0.38106485
0.38679547
0.38774234
0.37524673
0.37816698
0.37230357
0.36232042
0.36130694
0.35516530
0.35824928
0.35927139
0.36029060
0.35927139
0.36029060
0.35927139
0.35824928
0.35101117
0.35927139
0.35101117
0.35413133
0.36634633
0.36232042
0.36734591
0.37328720
0.40167763
0.43245049
0.46196896
0.50008461
1.17108146
1.24189803
1.28028031
1.30804797
1.33331452
1.33386445
1.33166336
1.32945861
1.35351327
1.37794641
1.38934225
1.40378350
1.40795678
1.40430584
1.39434796
1.39250584
1.39276915
1.39618764
1.39382189
1.38458331
1.37234660
1.37608234
1.37608234
1.38246297
1.38881429
1.38934225
1.38193237
1.37234660
1.36967198
1.35838107
1.32918276
1.30720669
1.27827382
1.25628286
1.22973244
1.18817844
1.13093994
1.06101248
0.98539486
0.91155160
0.82940705
0.75584898
0.70981418
0.66830536
0.62872493
0.58647935
0.53890709
0.50880768
0.47758040
0.45798296
0.44663294
0.43834590
0.43329760
0.42041173
0.39708687
0.38010135
0.36933696
0.38010135
0.40258949
0.42904531
0.45396196
0.41602775
0.37913540
0.34786303
0.34468613
0.35205430
0.37913540
0.40711820
0.40891564
1.34372478
1.33111251
1.28713594
1.22165481
1.15785559
1.08864675
1.02193035
0.95246966
0.88750016
0.83688925
0.78160765
0.72968364
0.68884013
0.64314049
0.60312473
0.56091228
0.52790782
0.50664099
0.48368391
0.46037870
0.44167937
0.42818979
0.41866365
0.40981141
0.40711820
0.40711820
0.40891564
0.40349930
0.39337570
0.38394086
0.38010135
0.38868691
0.40531279
0.41778686
0.43582906
0.45476900
0.48064184
0.50300911
0.54026625
0.59639936
0.61337346
0.48140416
0.45557462
0.44001579
0.41953860
0.41070522
0.39800926
0.38489475
0.37131734
0.35309434
0.35413133
0.36634633
0.36232042
0.35927139
0.34362064
0.34786303
0.38106485
0.38394086
0.37622267
0.37524673
0.37426825
0.39244242
0.40349930
0.41248703
0.42302031
0.42904531
0.43498688
0.44167937
0.44663294
0.45315348
0.45557462
0.45637881
0.45153217
0.44745321
0.43834590
0.43329760
0.42989914
0.44250882
0.45234355
0.45234355
0.46117452
0.43075127
0.39892951
0.38962918
0.37131734
0.37328720
0.37913540
0.39056918
0.41248703
0.42733255
0.43750856
0.44581117
0.46749227
0.50736425
0.53686189
0.56870310
0.61097746
0.63221465
0.66445343
0.69677939
0.74263467
0.79093504
0.83557373
0.88335875
0.91235579
0.92234903
1.02872541
1.03192851
1.09200989
1.11789521
1.13029128
1.13061565
1.12736769
1.15500177
1.14575778
1.12769290
1.10137206
1.06618397
1.02729860
0.98873834
0.92512779
0.86490098
0.82230279
0.78301384
0.74312828
0.71547426
0.69940578
0.67810988
0.67322547
0.66665726
0.65612314
0.63568520
0.60007709
0.56999122
0.53136955
0.50008461
0.48368391
0.47372577
0.46355376
0.44745321
0.43750856
0.45315348
0.45637881
0.46905841
0.47758040
0.48670697
0.49195261
0.48745980
0.47834760
0.48821147
0.49861593
0.51024702
0.50952786
0.50154899
0.48368391
0.46513317
0.42647359
0.41778686
0.41070522
0.41426117
0.41070522
0.43075127
0.45234355
0.47681197
0.50952786
0.54094455
0.56482112
0.57191795
0.57511484
0.57956085
0.58835209
0.59701389
0.60433949
0.60917428
0.62345374
0.64028334
0.65388380
0.66830536
0.68456821
0.68670750
0.68349606
0.41778686
0.98688225
0.95784438
0.95323933
0.95054275
0.94628974
0.94240672
0.93772586
0.93811682
0.93772586
0.94861193
0.95246966
0.95937448
0.96395022
0.98539486
0.98091916
0.97604733
0.98465033
0.99612812
1.00492412
1.01617295
1.02013465
1.02408103
1.03157310
1.03512169
1.03830506
1.14191080
1.58326033
1.59019334
1.58649950
1.59410866
1.59088498
1.57769199
1.56110269
1.55025993
1.55025993
1.54907680
1.55474763
1.56298071
1.56180721
1.56180721
1.56063283
1.55851672
1.54978678
1.05581565
1.02013465
0.97754894
0.93302152
0.91436317
0.89777012
0.88003159
0.86490098
0.83381647
0.81198152
0.80244183
0.78535190
0.78019892
0.77264234
0.76692604
0.75633396
0.76212971
0.76020270
0.75681864
0.77311679
0.77784538
0.79509667
0.81693405
0.84125945
0.86913035
0.90590226
0.94240672
0.98054527
1.00163467
1.02836889
1.05268524
1.07917419
1.10003948
1.11428114
1.12411033
1.13547019
1.13611589
1.13611589
1.12899284
1.14191080
1.14287376
0.77026570
0.76068491
0.73917018
0.72767072
0.73169103
0.72312115
0.72159826
0.69888129
0.67810988
0.68134670
0.68134670
0.66002369
0.64938197
0.63163437
0.60796919
0.59146015
0.54229861
0.52091536
0.53549409
0.54026625
0.54566905
0.55829118
0.56287009
0.54499662
0.52860198
0.54566905
0.54768135
0.56352119
0.57511484
0.57319885
0.58397301
0.60373242
0.63047220
0.66775645
0.70149982
0.73169103
0.75293251
0.78113836
0.79877769
0.80517899
0.80244183
0.79831849
0.80381157
0.81648506
0.82586255
0.70981418
0.99686408
1.01038274
1.02157146
1.02979421
1.03582995
1.03512169
1.02872541
1.01761535
1.03015024
1.04989482
1.04884649
1.06583999
1.07781417
1.08696127
1.09837149
1.10170495
1.10602342
1.12769290
1.13093994
1.08628635
1.11691072
1.10834179
1.09301681
1.08425907
1.07508897
1.04989482
1.02658446
0.98353246
0.92947764
0.87291926
0.81783129
0.75244533
0.69677939
0.64938197
0.60796919
0.59146015
0.59083985
0.59946570
0.60676170
0.62168675
0.62814143
0.62814143
0.62580198
0.61813760
0.61576014
0.59824105
0.59083985
0.59516840
0.60251644
0.60190753
0.59455197
0.58959728
0.58019321
0.58522752
0.58835209
0.59083985
0.58959728
0.64028334
0.65500443
0.65276125
0.65332277
0.66775645
0.69414306
0.72413464
0.75244533
0.78160765
0.82807964
0.86997375
0.91676624
0.95860974
0.97867364
1.26239761
1.26326873
1.27655146
1.27367570
1.26152589
1.24690748
1.23508819
1.20351041
1.21442958
1.18230016
1.17452076
1.13676123
1.28199765
1.27137040
1.25774145
1.24101191
1.22255496
1.18663435
1.12704237
1.06135803
1.04464268
0.82096389
1.03121757
1.01328198
0.99428582
0.97303715
0.96318911
0.93733473
0.91796541
0.89408653
0.88460321
0.84863716
0.86405262
0.88128074
0.88584592
0.86828612
0.84169523
0.84430514
0.82141043
0.81152979
1.51145537
1.53791085
1.56227671
1.58187008
1.61898780
1.63566257
1.65128104
1.67136686
1.88986500
1.88345108
1.89509660
1.90782457
1.92390203
1.95847100
1.99648511
2.00710966
2.00747502
2.00308629
1.99207217
1.97246359
1.96109053
1.94833411
1.92352080
1.89915566
1.87955321
1.87153718
1.88247737
1.90031380
1.91607156
1.92980154
1.94173564
1.94192448
1.93700869
1.93606191
1.92523576
1.90916953
1.89780361
1.67531136
1.65638068
1.64036373
1.63027322
1.62531729
1.62192956
1.62914820
1.64304406
1.64661105
1.64616560
1.64750159
1.64304406
1.63879817
1.41988663
1.40064538
1.37394887
1.34099307
1.31921375
1.30102069
1.28228365
1.26500917
1.25072471
1.24248842
1.23834974
1.24012515
1.23419718
1.23390003
1.23271073
1.23300816
1.24219326
1.24631918
1.24749551
1.25453031
1.26210710
1.27050484
1.27281170
1.28428387
1.29197000
1.30130251
1.31810143
1.33413934
1.35215799
1.36107787
1.37581583
1.39118855
1.39461092
1.39854939
1.39697534
1.39671282
1.40378350
1.40613250
1.40743580
1.41055881
1.41445288
1.41756043
1.42992311
1.45029341
1.37074245
1.37020732
1.37207937
1.37127738
1.37847853
1.38643595
1.38193237
1.37821250
1.38378856
1.37714783
1.37901046
1.37794641
1.38272819
1.42014487
1.40665396
1.38007369
1.35242916
1.00711112
0.98539486
0.94435023
0.88335875
0.80152736
0.70774474
0.59885369
0.57511484
0.62580198
0.65779763
0.67431395
0.67702750
0.68456821
0.68188467
0.65276125
0.62638766
0.60736574
0.59207981
0.58019321
0.56611807
0.54968629
0.54432337
0.54229861
0.53343581
0.52161882
0.50880768
0.48670697
0.47295108
0.46434414
0.44827197
0.42388626
0.38962918
0.35927139
0.35722424
0.35101117
0.34574834
0.34040415
0.33606761
0.34362064
0.34680730
0.34147968
0.33606761
0.33824283
0.34468613
0.33606761
0.34147968
0.34147968
0.34996494
0.36130694
0.38298459
0.40258949
0.42561290
0.44001579
0.46196896
0.49120666
0.52998757
0.57255876
0.60373242
0.61932291
0.63741339
0.64994640
0.65612314
0.64768571
0.63510809
0.62697279
0.64598500
0.65332277
0.66665726
0.67594339
0.67540068
0.66445343
0.67376993
0.68026947
0.69149668
0.70254449
0.70306625
0.69467113
0.68617330
0.65163677
0.61754409
0.58647935
0.55697600
0.52860198
0.51454090
0.50446500
0.49418370
0.48971136
0.48368391
0.47681197
0.47681197
0.48595297
0.49269743
0.50154899
0.50808647
0.52091536
0.53822622
0.55367440
0.58334475
0.62755738
0.66994941
0.71444849
0.75049346
0.77595740
0.60615705
0.57383822
0.53549409
0.49640476
0.46117452
0.44084837
0.43918164
0.44581117
0.44663294
0.45315348
0.45071933
0.44663294
0.43666962
0.40531279
0.37719608
0.37426825
0.38298459
0.38202593
0.36734591
0.35101117
0.34255183
0.32042790
0.31813089
0.30995736
0.30638767
0.30638767
0.30758217
0.31697615
0.34147968
0.34574834
0.37230357
0.39800926
0.41514540
0.43160171
0.44827197
0.47987831
0.50373758
0.51382775
0.52302292
0.52442325
0.52929523
0.53754449
0.53890709
0.53890709
0.53754449
0.54901879
0.56999122
0.61397100
0.66940185
0.86150253
0.83469556
0.81962281
0.80198473
0.78254539
0.76835910
0.76116682
0.74509945
0.73269266
0.73219202
0.73068803
0.73618764
0.74657441
0.75341937
0.76261070
0.77642983
0.79831849
0.79831849
0.80289867
0.78348201
0.75827080
1.35621976
1.35865099
1.35324232
1.32559149
1.32780265
1.32448453
1.30860852
1.28656603
1.26413925
1.23211565
1.19709490
1.16825995
0.93341445
0.89777012
0.86192807
0.82984904
0.80289867
0.77453840
0.74853650
0.72108991
0.70618869
0.71393505
0.71956271
0.71496156
0.71803227
0.71905293
0.76405186
0.79923663
0.79139852
0.78066878
0.76501112
0.74559142
0.72261388
0.70514941
0.70097689
0.70149982
0.69361459
0.68456821
0.67919053
0.67431395
0.67810988
0.68563869
0.69361459
0.70826267
0.72817447
0.75244533
0.77972878
0.81107782
0.83469556
0.86320343
0.89981005
0.92710753
0.95169937
0.97303715
1.00053579
1.02372289
1.04849682
1.07713352
1.23062669
1.27540194
1.32420764
1.35703065
1.38378856
1.41937003
1.45710412
1.48403440
1.51823323
1.54623358
1.56883503
1.59180669
1.60053654
1.59939060
1.57559879
1.56883503
1.57280352
1.57629683
1.57117065
1.57210392
1.57140402
1.56391887
1.54386024
1.53217770
1.51895763
1.50805501
1.49535743
1.48724312
1.46237940
1.43988963
1.41393429
1.38590688
1.36107787
1.33358952
1.30467960
1.27856065
1.25803296
1.22644798
1.21170901
1.22165481
1.21985251
1.20685730
1.17233328
1.13547019
1.07679303
0.98651061
0.99207055
1.00601822
0.99465456
0.97604733
0.95937448
0.87291926
0.87165812
0.87794571
0.89408653
0.92234903
0.95092845
0.97679842
1.00856648
1.04183072
1.06308409
1.08696127
1.11887884
1.14383591
1.17576893
1.20381506
1.23271073
1.39224249
0.54634064
0.54768135
0.54162200
0.53822622
0.54634064
0.57511484
0.60917428
0.65891160
0.71803227
0.74804646
0.81062558
0.87752793
0.92115557
0.97754894
1.01689440
1.04674670
1.06170347
0.84256610
0.77453840
0.54297437
0.50808647
0.48670697
0.47217511
0.46196896
0.41690824
0.42128305
0.42904531
0.43666962
0.43918164
0.44333671
0.43834590
0.44908924
0.45071933
0.47061934
0.49861593
0.51311360
0.52860198
0.50446500
0.61277534
0.58145588
0.55829118
0.54634064
0.53412278
0.53549409
0.53412278
0.53480887
0.54297437
0.56287009
0.59393489
0.63626179
0.66830536
0.86913035
0.89654394
0.89899463
0.89285528
0.86235340
0.83249610
0.84517332
0.87375901
0.88377376
0.89162234
0.88294354
0.88584592
1.22435327
1.22195493
1.21985251
1.22015308
1.20928559
1.17045504
1.14831528
1.10203774
1.05685706
0.99649617
0.94473845
0.91636616
0.88211253
0.84906915
0.81152979
0.78160765
0.74460714
0.72362807
0.69255644
0.67213523
0.64768571
0.62580198
0.62462896
0.60615705
0.60007709
0.61932291
0.62930790
0.63741339
0.64484870
0.65723994
0.66775645
0.67540068
0.68349606
0.68456821
0.68884013
0.69572606
0.70566924
0.70618869
0.70774474
0.69625292
0.67104321
0.65219925
0.63856292
0.62227630
0.60373242
0.59639936
0.59146015
0.58082489
0.56352119
0.54094455
0.52302292
0.50227958
0.47061934
0.45637881
0.44416306
0.43582906
0.43582906
0.43414306
0.45557462
0.49344113
0.53343581
0.57638863
0.58835209
0.58959728
0.57956085
0.56999122
0.56870310
0.56546997
0.56156564
0.54835048
0.53343581
0.52512201
0.51168232
0.51667446
0.52302292
0.53274795
0.53617842
0.53274795
0.95937448
0.94822529
0.91356075
0.88667343
0.86744107
0.85851786
0.84300119
0.82940705
0.81152979
0.80289867
0.80061186
0.80517899
0.82007008
0.83029080
0.83951410
0.85122579
0.87081634
0.88460321
0.89038769
0.90590226
0.86235340
0.85208692
0.85809063
0.87752793
0.90347031
0.94318460
0.95131398
0.94357330
0.93537665
0.92592020
0.91756586
0.91034398
0.89449656
0.88625977
0.87961481
0.88750016
0.88997576
0.90671147
0.93341445
0.96547065
1.00783906
1.04604583
1.08662387
1.11920653
1.14351528
1.17514501
1.21019494
1.23419718
1.25569895
1.27281170
1.28685102
1.29480514
1.30860852
1.31420089
1.32697390
1.36511310
1.83393241
1.77768394
1.71831660
1.65438704
1.59939060
1.54362270
1.47337113
1.39854939
1.33551290
1.27942077
1.01001975
0.97642295
0.93655199
0.89121098
0.85766318
0.83820270
0.81827954
0.79278735
0.77595740
0.76405186
0.76309139
0.76835910
0.77406482
0.78721735
0.80381157
0.82586255
0.84256610
0.86490098
0.88873882
0.90549739
0.86235340
0.83645097
0.80790688
0.77972878
0.76164842
0.74115187
0.72413464
0.71598659
0.70202235
0.69730546
0.69572606
0.67973022
0.66775645
0.64199916
0.63279439
0.63279439
0.63105355
0.62697279
0.62345374
0.62227630
0.62521574
0.63568520
0.64257008
0.66057903
0.68830759
0.72362807
0.75778705
0.79093504
0.80106974
0.77359095
0.74853650
0.74065695
0.72615736
0.71649856
0.71598659
0.73018601
0.74263467
0.76261070
0.79093504
0.82675010
0.87333923
0.91996055
1.00565365
1.01761535
1.03192851
1.04884649
1.06583999
1.06927487
1.05859047
1.02586982
1.01797563
1.01653374
1.02551231
1.04744710
1.04394040
1.03512169
1.03015024
1.01508980
0.65051035
0.63741339
0.61397100
0.59824105
0.59207981
0.58959728
0.58334475
0.57511484
0.56999122
0.55829118
0.56025815
0.55894761
0.55894761
0.56805795
0.60857203
0.63856292
0.66334877
0.68670750
0.71239252
0.73469183
0.74902622
0.76931299
0.77311679
0.77311679
0.76978950
0.80654409
0.81198152
0.80472344
0.79601852
0.79000726
0.78301384
0.77642983
0.78066878
0.77453840
0.77121724
0.77595740
0.78768302
0.78907838
0.79139852
0.77972878
0.78768302
0.79417375
0.77453840
0.77264234
0.78301384
0.79601852
0.82408459
0.86405262
0.88460321
0.89817848
0.92274651
0.96052046
0.99391695
0.99906872
0.99539161
0.96166508
0.93302152
0.90509234
0.87249908
0.84950091
0.82630645
0.80106974
0.77453840
0.74706541
0.72108991
0.70358762
0.69730546
0.68937226
0.67540068
0.67158944
0.66500507
0.66610699
0.66610699
0.66002369
0.64938197
0.63913691
0.62580198
0.60007709
0.58082489
0.56156564
0.54364929
0.52372355
0.50952786
0.49566551
0.47911357
0.46355376
0.44990502
0.43834590
0.42818979
0.42647359
0.42302031
0.42733255
0.43498688
0.43750856
0.44167937
0.44416306
0.45153217
0.46037870
0.46983953
0.48519779
0.49935081
0.52091536
0.54901879
0.57765961
0.62168675
0.66002369
0.69625292
0.74164647
1.03865816
1.05059312
1.09870529
1.07951393
0.53890709
0.55035299
0.52512201
0.49045958
0.46592086
0.43666962
0.42215257
0.40711820
0.40349930
0.39800926
0.38584628
0.38962918
0.40349930
0.41514540
0.41602775
0.42215257
0.44084837
0.44581117
0.45396196
0.47295108
0.48140416
0.53549409
0.55829118
0.61157734
0.66720708
0.72312115
0.78581868
0.87249908
0.93967905
1.00382884
1.08527318
1.18198997
1.28256959
1.37368196
1.46187781
1.52136983
0.68884013
0.75778705
0.81468663
0.87961481
0.99649617
0.96318911
0.89736158
0.82185673
0.76405186
0.69308572
0.63279439
0.58647935
0.55433629
0.56091228
0.58835209
0.64142773
0.69096619
0.72312115
0.73568937
0.73618764
0.73219202
0.72413464
0.69149668
0.66775645
0.63221465
0.61873054
0.60068786
0.58959728
0.58145588
0.60796919
0.62168675
0.66002369
0.68724127
0.72565221
0.76309139
0.82319417
0.89899463
0.94435023
0.98799632
1.01255795
1.03512169
1.02013465
0.99391695
0.97152857
0.91916301
0.87836328
0.87710996
0.87165812
0.86150253
0.85294718
0.84213077
0.80972036
0.80152736
0.81558634
0.78254539
0.77737381
0.75923737
0.72666217
0.70462920
0.67810988
0.65891160
0.61932291
0.57191795
0.54768135
0.52091536
0.48519779
0.46434414
0.44084837
0.43160171
0.43075127
0.46037870
0.46905841
0.46117452
0.48670697
0.50300911
0.48140416
0.43414306
0.43160171
0.45798296
0.46355376
0.47911357
0.50446500
0.53549409
0.55301171
0.54768135
0.53205920
0.53958710
0.53754449
0.55035299
0.56482112
0.57063419
0.56546997
0.54901879
0.52021094
0.48670697
0.45718159
0.41953860
0.42041173
0.52651676
0.54297437
0.53822622
0.53412278
0.54026625
0.55697600
0.57063419
0.57892780
0.57765961
0.58334475
0.62227630
0.64541710
0.64655240
0.64938197
0.65779763
0.66057903
0.68510366
0.69467113
0.70202235
0.69625292
0.69519879
0.68777464
0.67268057
0.66445343
0.65891160
0.65500443
0.65779763
0.65219925
0.64825162
0.64257008
0.63568520
0.61157734
0.59762779
0.58897501
0.58019321
0.57383822
0.57956085
0.59393489
0.60312473
0.60068786
0.59269881
0.61635537
0.63798841
0.67702750
0.68990398
0.68295936
0.66500507
0.64314049
0.63047220
0.63856292
0.63221465
0.63163437
0.65891160
0.68777464
0.72312115
0.75778705
0.80244183
0.83907719
0.85423594
0.88003159
0.92947764
0.96280833
0.97904825
1.07167273
1.09167404
1.10569183
1.11230488
1.12215138
1.14703725
1.19033680
1.21201160
1.23241323
1.24366838
0.81107782
0.80881413
0.80106974
0.78814841
0.77121724
0.74706541
0.73068803
0.70410860
0.68295936
0.66940185
0.65276125
0.63568520
0.62462896
0.62521574
0.62814143
0.64825162
0.65946788
0.66500507
0.68349606
0.68670750
0.69361459
0.69888129
0.70566924
0.70462920
0.72666217
0.73519077
0.75049346
0.74657441
0.73966610
0.73169103
0.72817447
0.73966610
0.76692604
0.79417375
0.81783129
0.84430514
0.87081634
0.89490641
0.91596592
0.93576859
0.96395022
0.98091916
1.00601822
1.02085331
1.03795183
1.05372974
1.07269875
1.08019308
0.99170086
1.00419406
1.02658446
1.04604583
1.06101248
1.07304053
1.07201484
1.10668631
1.16038642
1.17202045
1.19402778
1.22075399
1.25013820
1.28912863
1.32143559
1.35297132
1.38060500
1.40951858
1.43197318
1.45559338
1.47386881
1.49339437
1.50440325
1.51194051
1.51968169
1.53193836
1.54076942
1.55002338
1.56063283
1.55309577
1.56344986
1.57233716
1.57629683
1.57303665
1.56438774
1.55545503
1.55215107
1.53385208
1.48477549
1.35865099
1.34617857
1.33606193
1.31865771
1.28228365
1.25189689
1.22435327
1.19341341
1.16228093
1.13029128
1.09502789
1.06687161
1.06101248
1.06135803
1.06308409
1.06204879
1.05651004
1.04323765
1.01869581
0.98873834
0.96622997
0.94435023
0.92115557
0.89817848
0.88086456
0.86277852
0.84863716
0.83732729
0.82319417
0.81648506
0.80881413
0.81378593
0.81648506
0.81827954
0.81513661
0.81288423
0.79831849
0.77595740
0.75584898
0.75049346
0.75293251
0.74559142
0.72464085
0.71393505
0.71496156
0.72159826
0.71905293
0.72514671
0.72918093
0.73817734
0.74115187
0.75341937
0.76883620
0.86235340
0.88791324
0.91916301
0.96090215
1.02372289
1.06996052
1.10003948
1.11691072
1.16291175
1.23062669
1.25599094
1.25978064
1.26181653
1.26413925
1.17950549
1.23122249
1.23597856
1.22015308
1.19862552
1.17732727
1.15404893
1.12215138
1.10469646
1.09770359
1.10203774
1.11986161
1.12182456
1.11723898
1.10403238
1.08965678
1.07645244
1.06480736
1.05303352
1.04323765
1.02836889
0.58959728
0.59762779
0.57575208
0.57765961
0.58959728
0.60129800
0.61576014
0.61932291
0.61635537
0.61097746
0.60977593
0.61157734
0.61337346
0.62814143
0.64938197
0.63798841
0.58959728
0.55433629
0.54835048
0.56934752
0.61873054
0.64711930
0.68188467
0.80289867
0.83161468
0.87249908
0.92829334
0.98129292
1.04394040
1.08188910
1.10801089
1.12574019
1.15658810
1.17389618
1.19310611
1.20746483
2.17830376
2.23906823
2.25619859
2.26269033
2.22790401
2.18787803
2.17223511
2.18099552
2.22180580
2.39679210
2.39418980
2.38544373
2.39081792
2.39679210
2.38836265
2.36862887
2.34341507
2.30793898
2.28141191
2.24642581
2.21121783
2.17071530
2.12530568
2.06403468
2.01549620
1.96258583
1.91779318
1.86839965
1.82129206
1.77334686
1.73128521
1.69338099
1.66234725
1.62125117
1.58580595
1.55025993
1.51871620
1.48970667
1.45357662
1.42298232
1.40012168
1.38166700
1.36026939
1.33331452
1.27194712
1.24984484
1.22405374
1.07064573
1.05928303
0.89121098
0.86913035
0.85337698
0.82984904
0.81288423
0.79969530
0.77784538
0.76020270
0.73867392
0.72159826
0.70826267
0.70045358
0.69255644
0.69467113
0.69677939
0.70306625
0.71290706
0.72464085
0.73018601
0.73018601
0.72464085
0.71649856
0.71905293
0.71752140
0.72007214
0.72413464
0.72767072
0.73219202
0.74312828
0.75049346
0.76164842
0.76549030
0.76931299
0.77359095
0.78066878
0.78721735
0.79047129
0.80244183
0.80289867
0.80106974
0.79877769
0.80836063
0.81917530
0.82452944
0.81738279
0.79693931
0.79509667
0.79000726
0.78254539
0.77311679
0.76740403
0.75875424
0.74065695
0.72666217
0.72413464
0.73219202
0.73618764
0.73668557
0.75681864
0.76692604
0.78394990
0.80472344
0.83029080
0.85894487
0.88750016
0.91275762
0.91956187
0.92592020
0.93341445
0.96204631
0.96888289
0.98465033
0.99096106
1.01219574
1.02157146
1.03971676
1.04534449
1.03936401
0.94201753
0.93850762
0.94240672
0.93184172
0.93302152
0.92789824
0.92908304
0.94706444
0.95899219
0.96471074
0.99244011
1.01545098
1.03157310
1.03547588
1.04394040
1.04429160
1.04919605
1.04779712
1.07781417
1.08256676
1.11131543
1.18167970
1.20381506
1.23032868
1.24896436
1.27511439
1.29650324
1.31587397
1.33083701
1.34481591
1.35242916
1.35973014
1.46012090
1.46237940
1.46938365
1.48354013
1.50781184
1.54290988
1.56766591
1.58927068
1.59663698
1.61035798
1.62509166
1.63386810
1.64014017
1.65039254
1.66631309
1.69143096
1.71554013
1.72725625
1.73192051
1.73720560
1.74226421
1.75170972
1.76027150
1.76671750
1.78262768
1.79513175
1.80612869
1.81584783
1.82932780
1.84509558
1.89934874
1.87075329
1.83792704
1.85421505
1.83273233
1.80084225
1.58834749
1.56789980
1.53528581
1.48428147
1.44319651
1.41315605
1.39171562
1.37020732
1.33743351
1.30916883
1.27597683
1.24278352
0.88377376
0.88128074
0.85894487
0.84387072
0.82763670
0.79324975
0.74460714
0.61635537
0.61037700
0.59762779
0.59207981
0.57638863
0.58710426
0.58959728
0.59455197
0.60977593
0.61695002
0.62755738
0.63856292
0.65051035
0.66002369
0.67702750
0.67865042
0.68134670
0.68724127
0.68990398
0.68724127
0.67376993
0.68080830
0.67810988
0.67702750
0.68617330
0.68349606
0.68777464
0.69202677
0.69149668
0.69677939
0.70462920
0.72413464
0.72261388
0.70618869
0.72261388
0.74164647
0.75487807
0.76261070
0.78954296
0.83557373
0.87836328
0.91836478
0.95054275
0.99133103
1.01219574
1.03015024
1.03299400
1.04744710
1.05338169
1.06618397
1.11329345
1.13482412
1.29282120
1.28998170
1.28742080
1.28884415
1.28285546
1.28314127
1.27913413
1.28028031
1.27540194
1.26934983
1.27050484
1.27338776
1.27396357
1.26123518
1.13514720
1.13611589
1.12964224
1.11986161
1.12149764
1.12345773
1.12313128
1.12411033
1.12639147
1.11789521
1.10867258
1.11164534
1.11065531
1.06755881
1.10070597
1.10070597
1.10436447
1.10933389
1.11855106
1.13255997
1.13998244
1.14831528
1.14959190
1.16700375
1.18167970
1.35134418
1.39828717
1.40038356
1.37501602
1.36403821
1.35811109
1.34998672
1.35567889
1.37528268
1.39382189
1.40925840
1.41003879
1.40299963
1.39197908
1.37314797
1.37288090
1.38907829
1.42555692
1.45609713
1.46688597
1.21654137
1.21804755
1.21503332
1.21654137
1.20898232
1.19709490
1.18601615
1.16385734
1.14319456
1.11131543
1.07133051
1.04744710
1.02372289
1.08999325
1.09335225
1.07235685
1.06446293
1.05789744
1.05685706
1.05338169
1.05303352
1.05024402
1.05303352
1.05928303
1.07098817
1.06893187
1.07304053
1.07167273
1.06755881
1.06824556
1.05372974
1.04077427
1.02551231
1.00820284
0.99022071
0.96509077
0.93026633
0.88708689
0.86405262
0.84430514
0.82497405
0.81107782
0.80654409
0.79555773
0.79093504
0.78628518
0.79969530
0.82230279
0.82675010
0.83073233
0.83688925
0.84604061
0.86362813
0.87919783
0.86701824
0.87333923
0.88418858
0.86744107
0.87627343
0.88708689
0.88956364
0.88997576
0.89121098
0.89121098
0.87794571
0.86997375
0.86362813
0.86235340
0.85595128
0.85251716
0.83293645
0.83029080
0.83513476
0.84647392
0.86997375
0.88128074
0.88667343
0.87249908
0.87291926
0.87249908
0.84820495
0.83337658
0.81062558
0.78488485
0.76692604
0.77406482
0.78441751
0.78768302
0.80381157
0.83205550
0.86320343
0.90549739
0.94357330
0.98762511
1.05233684
1.10370019
1.15785559
1.21049791
1.24896436
1.21110361
1.17639251
1.14511752
1.10867258
1.08256676
1.06996052
1.05962915
1.04989482
1.03512169
1.01833579
1.01508980
1.00419406
1.00163467
1.00053579
1.00126851
0.99502315
0.97754894
0.97567156
0.97829888
0.98873834
0.99170086
0.99870162
1.02336464
1.05859047
1.08425907
1.10303551
1.11592535
1.12834306
1.12639147
1.12541441
1.12541441
1.12247811
1.10900328
1.10137206
1.09234563
1.08290543
1.09402281
1.12476256
1.18136934
1.21684275
1.23241323
1.21261655
1.23032868
1.23152028
1.22824059
1.22135461
1.21352340
1.21654137
1.21322119
1.20107045
1.17826129
1.15404893
1.13740620
1.22913592
1.23152028
1.21985251
1.23597856
1.23982943
1.22614895
1.21322119
1.21623991
1.21533508
1.22285486
1.22883755
1.23300816
1.23419718
1.23271073
1.23032868
1.22375413
1.21925115
1.22345445
1.22794201
1.23449425
1.24690748
1.25948953
1.27942077
1.30017486
1.43120475
1.41289654
1.38405353
1.36376935
1.34862790
1.32863089
1.29452190
1.25948953
1.22734461
1.20867898
1.19893141
1.19433485
1.19064482
1.18910393
1.18694333
1.19033680
1.16857378
1.16700375
1.16322703
1.15373114
1.14575778
1.14543770
1.14255286
1.13191223
1.11822319
1.11887884
1.08965678
1.06996052
1.03936401
1.01905571
0.99502315
0.96774681
0.93772586
0.91556549
0.89654394
0.86744107
0.83469556
0.81378593
0.80381157
0.80790688
0.81783129
0.80699860
0.79463534
0.78907838
0.80061186
0.81783129
0.83249610
0.84690701
0.86362813
0.87459795
0.88997576
0.91155160
0.93576859
0.96585038
0.98725375
0.99502315
1.01797563
1.03830506
1.06411839
1.08493525
1.10103906
1.11756714
1.26529901
1.28228365
1.26239761
1.24661337
1.21955187
1.21322119
1.20594544
1.18694333
1.16354223
1.12443649
1.08493525
1.06273911
1.04323765
1.01941548
1.00528895
0.99280953
0.96774681
0.96509077
0.97001763
0.97152857
0.95860974
0.95707841
0.95131398
0.95400838
0.94822529
0.93419983
0.93616037
0.92868827
0.94977089
0.97152857
0.98502266
1.00711112
1.04147869
1.05720397
1.04954549
1.02479692
1.00455916
0.98613884
0.97829888
0.95554463
0.93066043
0.91556549
0.90549739
0.89285528
0.87123733
0.85509404
0.85680766
0.84906915
0.85380657
0.85036379
0.85122579
0.83951410
0.85036379
0.83249610
0.80790688
0.79186174
0.78535190
0.77642983
0.77501169
0.76164842
0.75730300
0.73817734
0.73917018
0.72565221
0.72666217
0.72565221
0.74214073
0.77121724
0.80426764
0.84517332
0.87961481
0.90832771
0.93184172
0.96318911
0.98947980
1.01328198
1.03370371
1.04919605
1.06239400
1.07781417
1.10003948
1.12443649
1.14351528
1.15182257
1.47660303
1.51726681
1.54457262
1.57583150
1.59893199
1.60921903
1.63633499
1.66124394
1.68360827
1.71425716
1.74394715
1.77334686
1.79982384
1.82229847
1.69813829
1.75066273
1.77251954
1.80267392
1.79492746
1.05442550
0.87207870
0.77972878
0.75147003
0.73018601
0.71136230
0.68617330
0.66113391
0.63510809
0.62168675
0.60007709
0.58897501
0.56611807
0.54297437
0.53822622
0.53549409
0.53686189
0.53480887
0.51525307
0.49787997
0.47604230
0.46983953
0.44498788
0.42215257
0.39892951
0.39244242
0.39056918
0.39800926
0.40891564
0.41426117
0.42128305
0.43075127
0.44416306
0.46355376
0.48444144
0.50081734
0.51168232
0.52512201
0.53343581
0.54026625
0.55367440
0.57191795
0.56676543
0.57383822
0.58082489
0.58460060
0.59083985
0.59946570
0.60494595
0.56805795
0.55035299
0.55367440
0.55433629
0.56221825
0.55960326
0.55565772
0.55035299
0.53136955
0.52232134
0.49714291
0.47217511
0.46355376
0.44908924
0.42302031
0.40076368
0.38202593
0.37426825
0.37816698
0.39337570
0.41337505
0.43498688
0.44827197
0.45718159
0.44827197
0.44990502
0.46749227
0.49120666
0.50446500
0.52581985
0.53549409
0.55565772
0.57829405
0.60251644
0.62697279
0.65219925
0.68026947
0.72362807
0.77831666
0.82185673
0.86192807
0.88915133
0.89858665
0.83820270
0.81513661
0.81107782
0.81827954
0.80563428
0.80472344
0.79555773
0.78301384
0.77311679
0.75923737
0.74312828
0.72968364
0.71956271
0.70670775
0.69783113
0.68777464
0.68510366
0.68617330
0.70670775
0.73867392
0.76453164
0.77595740
0.78628518
0.80972036
0.82541842
0.83073233
0.83029080
0.82319417
0.82586255
0.82852234
0.82675010
0.82230279
0.82408459
0.82896481
0.81917530
0.79139852
0.79278735
0.77264234
0.74951562
0.72058120
0.69572606
0.67485753
0.64825162
0.63337361
0.62580198
0.61873054
0.60190753
0.60007709
0.59701389
0.59516840
0.59639936
0.59824105
0.60129800
0.60433949
0.60373242
0.59516840
0.60068786
0.59824105
0.59639936
0.59824105
0.60373242
0.61097746
0.61277534
0.63221465
0.64881704
0.67049654
0.68295936
0.71701016
0.73668557
0.74460714
0.75244533
0.66830536
0.66390133
0.64655240
0.62989032
0.61635537
0.61097746
0.39430677
0.46827599
0.66775645
0.69202677
0.74460714
0.74411452
0.75875424
0.76692604
0.79186174
0.79509667
0.81017310
0.81198152
0.81333520
0.81152979
0.82274860
0.82141043
0.81603583
0.80654409
0.79139852
0.76788171
0.75827080
0.74559142
0.74312828
0.72968364
0.72615736
0.71598659
0.70462920
0.69255644
0.68080830
0.66885383
0.66940185
0.66224226
0.66224226
0.66994941
0.69519879
0.71444849
0.73219202
0.74362156
0.68617330
0.66445343
0.64655240
0.63395230
0.64314049
0.64484870
0.64028334
0.64768571
0.65612314
0.66390133
0.67376993
0.68937226
0.69888129
0.71701016
0.73219202
0.75049346
0.77690196
1.69511246
1.68360827
1.66322936
1.65105896
1.63924563
1.61626757
1.59961985
1.58326033
1.57047033
1.55851672
1.33633636
0.77878765
0.75681864
0.75000470
0.74804646
0.73917018
0.74312828
0.76020270
0.77690196
0.77548469
0.79186174
0.81738279
0.83732729
0.86362813
0.88003159
0.91516490
0.92710753
0.97679842
1.00674695
1.03015024
1.05928303
1.09234563
1.12671697
1.17420852
1.22075399
1.25744987
1.28142546
1.29197000
0.68026947
0.66002369
0.65219925
0.61932291
0.59146015
0.55101887
0.53136955
0.51596425
0.50154899
0.49640476
0.48140416
0.46749227
0.46434414
0.46905841
0.47604230
0.48368391
0.48595297
0.48444144
0.44498788
0.46196896
0.48064184
0.48216528
0.49269743
0.50952786
0.53067901
0.55301171
0.57191795
0.58959728
0.61277534
0.62930790
0.65107380
0.66994941
0.68456821
0.70045358
0.71393505
0.74951562
0.76931299
0.79047129
0.81198152
0.82586255
0.83117362
0.64028334
0.60796919
0.57892780
0.55234823
0.53822622
0.52721275
0.52021094
0.52790782
0.52442325
0.51950557
0.50880768
0.50446500
0.50446500
0.50880768
0.50880768
0.51311360
0.52021094
0.54566905
0.57319885
0.59269881
0.60796919
0.62345374
0.63913691
0.64994640
0.64314049
0.64028334
0.63510809
0.63047220
0.62697279
0.61397100
0.62050595
0.63683785
0.67049654
0.67540068
0.69096619
0.70306625
1.14895377
1.19801351
1.19218372
1.18570693
1.16951479
1.16574621
1.16763202
1.13514720
1.08932021
1.04674670
1.00309798
0.96698869
0.82896481
0.82274860
0.79785903
0.77406482
0.75390592
0.73966610
0.72514671
0.72058120
0.72312115
0.72615736
0.72565221
0.72464085
0.71598659
0.70306625
0.67919053
0.64427980
0.61277534
0.58710426
0.57191795
0.56091228
0.54566905
0.53754449
0.52372355
0.51596425
0.51096517
0.53890709
0.56741206
0.57956085
0.58019321
0.58019321
0.59455197
0.60977593
0.63568520
0.66775645
0.69677939
0.72968364
0.75730300
0.79047129
0.82185673
0.99170086
1.00711112
1.01869581
1.03370371
1.04006938
1.02049404
1.17076829
1.16133407
1.12247811
1.09837149
1.06961775
1.03865816
0.99612812
0.97754894
0.97039559
0.82497405
0.79739930
0.78066878
0.78954296
0.80472344
0.83073233
0.85937168
0.87081634
0.87417858
0.88584592
0.90347031
0.92671192
0.95631183
0.98390522
1.00565365
1.03121757
1.06893187
1.10867258
1.15245911
1.19494874
1.23092462
1.28428387
1.33825579
1.38855023
1.44624231
1.48304570
1.52498096
1.56274608
1.59318827
1.61445154
1.63588674
1.64883650
1.67728012
1.71233091
1.96781045
1.62147733
1.54481001
1.44649583
1.37768026
1.32088048
1.26558879
1.22584986
1.17919456
1.13029128
1.08188910
1.03192851
0.99723186
0.95592831
0.91716613
0.88667343
0.85552277
0.82763670
0.79969530
0.77878765
0.76453164
0.75244533
0.74608308
0.74164647
0.73519077
0.73319296
0.72817447
0.73319296
0.74460714
0.81378593
0.82896481
0.81827954
0.80106974
0.78768302
0.78535190
0.78207666
0.76978950
0.75390592
0.75390592
0.77264234
0.76596918
0.76788171
0.76116682
0.74608308
0.73068803
0.72817447
0.73068803
0.72666217
0.72007214
0.71393505
0.70149982
0.69096619
0.68884013
0.69677939
0.70514941
0.70981418
0.70826267
0.70670775
0.70514941
0.70202235
0.70462920
0.71342124
0.69940578
0.72108991
0.73018601
0.72716662
0.73817734
0.75000470
0.79463534
0.85122579
0.91074669
0.97228315
1.01833579
1.05477321
1.07304053
1.08729858
1.11065531
1.13061565
1.14991083
1.17514501
1.17732727
1.19954295
1.22734461
1.23953363
1.26181653
1.29338835
1.33303947
1.35567889
1.40064538
1.45685244
1.48551621
1.55427585
1.57140402
1.59272788
1.58973208
1.59433867
1.59502851
1.59640730
1.59548824
1.59042392
1.59318827
1.58673062
1.59088498
1.60488366
1.61058567
1.61149612
1.59226735
1.55474763
1.52425942
1.50342794
1.48081872
1.45382887
1.41445288
1.37394887
1.33056144
1.29282120
1.25511477
1.23271073
1.20198601
1.16070239
1.11789521
1.06961775
1.00273235
0.94512651
0.89531607
0.84169523
0.77595740
0.70149982
0.61576014
0.57829405
0.54968629
0.51096517
0.49566551
0.47061934
0.44416306
0.43834590
0.43160171
0.42818979
0.41953860
0.41602775
0.41514540
0.41426117
0.41337505
0.40711820
0.39892951
0.38868691
0.38679547
0.39337570
0.39244242
0.39150692
0.38489475
0.37816698
0.39056918
0.42302031
0.46276204
0.47987831
0.50154899
0.49714291
0.49418370
0.49195261
0.49418370
0.49787997
0.50519137
0.51096517
0.52302292
0.53754449
0.53958710
0.56676543
0.58897501
0.61157734
0.63105355
0.65612314
0.66994941
0.68510366
0.69835641
0.70462920
0.70929739
0.70878022
0.70826267
0.70254449
0.69625292
0.65723994
0.62345374
0.62462896
0.59393489
0.58710426
0.56934752
0.55499740
0.53549409
0.52091536
0.51738369
0.52651676
0.52581985
0.51311360
0.50519137
0.49418370
0.48595297
0.48064184
0.47372577
0.47604230
0.47987831
0.49640476
0.51454090
0.52721275
0.52302292
0.53067901
0.53412278
0.53343581
0.52721275
0.51879924
0.51525307
0.50227958
0.49640476
0.48519779
0.47061934
0.45718159
0.44416306
0.42733255
0.42388626
0.42128305
0.41690824
0.40440706
0.40621650
0.41690824
0.45396196
0.47911357
0.48745980
0.49195261
0.50227958
0.50736425
0.53617842
0.53890709
0.53067901
0.53890709
0.55499740
0.56417153
0.57127643
0.57765961
0.58271580
0.58835209
0.59083985
0.60615705
0.60796919
0.60433949
0.60190753
0.60129800
0.60373242
0.60796919
0.61217664
0.61576014
0.61456796
0.61217664
0.61157734
0.60129800
0.60007709
0.59946570
0.62345374
0.63913691
0.68724127
0.67865042
0.66610699
0.53822622
0.52442325
0.51096517
0.49861593
0.49195261
0.48444144
0.48140416
0.47372577
0.48896199
0.50880768
0.53343581
0.56025815
0.59021889
0.62168675
0.64768571
0.66830536
0.63510809
0.80790688
0.81017310
0.81648506
0.81738279
0.81333520
0.80563428
0.77501169
0.74460714
0.75584898
0.76931299
0.79139852
0.80381157
0.80881413
0.81872754
0.82051711
0.82185673
0.82007008
0.81827954
0.80926737
0.78907838
0.77501169
0.76309139
0.74755609
0.74804646
0.74509945
0.73718316
0.72867788
0.71136230
0.69202677
0.66224226
0.61813760
0.59207981
0.56611807
0.52161882
0.56805795
0.56482112
0.54835048
0.53890709
0.52929523
0.52442325
0.51454090
0.50154899
0.48292519
0.47527138
0.46434414
0.46434414
0.45798296
0.46037870
0.48064184
0.49640476
0.50808647
0.51809195
0.54094455
0.56091228
0.57255876
0.58772850
0.59885369
0.59885369
0.60007709
0.57638863
0.56156564
0.54026625
0.51738369
0.50008461
0.47834760
0.47372577
0.45637881
0.44827197
0.43750856
0.43329760
0.42388626
0.41159709
0.39708687
0.40167763
0.39056918
0.38868691
0.37719608
0.37131734
0.36433894
0.36130694
0.36634633
0.91315927
0.96395022
0.99059095
1.01977513
1.04253442
1.08188910
1.11395201
1.15785559
1.19648211
1.23657178
1.34862790
1.42298232
1.48081872
1.51847473
1.53385208
1.53002224
1.52088769
1.49413082
1.39145211
1.34536114
1.30664554
1.26094441
1.19801351
1.13611589
1.06446293
0.98688225
0.89285528
0.81513661
0.75390592
0.74755609
0.70202235
0.67919053
0.64711930
0.61277534
0.58271580
0.54835048
0.52929523
0.50736425
0.45718159
0.34574834
0.37230357
0.44084837
0.44498788
0.45315348
0.44581117
0.43750856
0.43582906
0.42647359
0.40801791
0.38774234
0.40531279
0.42561290
0.43414306
0.47834760
0.52161882
0.56741206
0.59701389
0.61037700
0.82984904
0.84517332
0.83337658
0.81017310
0.79000726
0.75439215
0.69625292
0.64199916
0.61456796
0.57063419
0.52021094
0.47834760
0.97867364
0.97115105
0.95899219
0.94783850
0.93576859
0.92631614
0.91836478
0.90306434
0.89244449
0.89940243
0.89038769
0.87543609
0.87165812
0.86107678
0.85466510
0.85423594
0.87919783
0.89244449
0.90062472
0.90792392
0.91996055
0.92592020
0.92473134
0.92195138
0.92075740
0.91114923
0.88915133
0.87459795
0.87039515
0.86022465
0.83732729
0.81962281
0.79509667
0.77264234
0.74411452
0.72666217
0.71187760
0.70254449
0.68617330
0.67648566
0.66610699
0.67376993
0.68563869
0.70254449
0.71496156
0.73917018
0.75195784
0.74902622
0.73867392
0.73319296
0.74263467
0.77642983
0.82452944
0.83293645
0.83732729
0.84387072
0.85251716
0.86150253
0.87123733
0.87878065
0.88625977
0.89858665
0.91155160
0.92354095
0.92552408
0.93928874
0.94279574
0.94318460
0.93419983
0.94084902
0.94551441
0.94512651
0.94745155
0.94628974
0.94357330
0.92710753
0.90832771
0.89203351
0.88460321
0.87501712
0.86277852
0.86235340
0.86405262
0.86955215
0.87752793
0.84777253
0.81243300
0.79000726
0.77074162
0.74657441
0.72058120
0.69835641
0.68563869
0.68242223
0.70878022
0.74657441
0.79139852
0.83557373
0.86744107
0.86490098
0.87710996
0.87417858
0.89695285
0.91876399
0.93616037
0.96242739
0.97867364
0.98539486
0.96204631
0.96166508
0.95707841
0.95592831
0.94006920
0.93616037
0.92393792
0.90994108
0.88086456
0.87207870
0.85423594
0.84125945
0.83293645
0.82541842
0.83601246
0.85079490
0.86744107
0.87710996
0.89899463
0.90994108
0.91356075
0.90792392
0.90630695
0.90549739
0.90711580
0.90225187
0.90103178
0.90549739
0.89531607
0.88086456
0.88294354
0.86701824
0.87165812
0.85337698
0.83381647
0.81333520
0.79555773
0.79324975
0.79831849
0.79969530
0.80790688
0.81198152
0.81423641
0.82007008
0.80972036
0.80608931
0.81738279
0.82007008
0.81378593
0.81152979
0.81468663
0.81603583
0.82274860
0.83337658
0.85251716
0.88169674
0.90103178
0.92631614
0.95285457
1.32282234
1.31196680
0.50446500
0.50591670
0.49714291
0.49344113
0.50227958
0.50154899
0.61576014
0.62580198
0.62930790
0.64028334
0.67104321
0.68724127
0.68990398
0.69308572
0.70826267
0.72817447
0.75341937
0.76644776
0.78814841
0.79785903
0.80335525
0.80608931
0.79877769
0.81783129
0.82984904
0.84169523
0.84430514
0.82763670
0.82096389
0.80335525
0.78160765
0.76835910
0.76596918
0.76644776
0.76644776
0.76164842
0.77406482
0.77359095
0.77264234
0.78348201
0.77925836
0.77878765
0.77169256
0.76835910
0.76357177
0.76357177
0.76068491
0.75584898
0.74706541
0.74559142
0.73966610
0.74312828
0.73018601
0.71444849
0.69940578
0.67648566
0.66555626
0.65219925
0.62286530
0.59824105
0.58585377
0.58585377
0.59331717
0.59762779
0.59021889
0.57191795
0.56221825
0.54634064
0.54432337
0.56025815
0.57383822
0.57956085
0.59207981
0.63568520
0.65500443
0.67158944
0.68830759
0.78535190
0.78488485
0.78394990
0.78394990
0.87249908
0.86022465
0.86532484
0.87878065
0.88128074
0.88044817
0.89736158
0.87585486
0.85509404
0.84517332
0.84256610
0.83337658
0.82675010
0.82051711
0.82630645
0.81017310
0.80745287
0.80608931
0.80654409
0.80061186
0.80745287
0.79785903
0.78628518
0.78488485
0.78861354
0.81603583
0.80426764
0.79324975
0.78814841
0.81783129
0.85251716
0.87543609
0.88294354
0.88708689
0.88543188
0.87333923
0.86828612
0.85380657
0.85380657
0.83645097
0.82185673
0.80790688
0.79555773
0.79186174
0.76835910
0.75972019
0.76164842
0.76357177
0.89038769
0.88791324
0.87333923
0.86955215
0.87585486
0.88915133
0.91114923
0.93302152
0.95131398
0.97115105
0.99612812
1.00346348
1.01725494
1.02908180
1.05024402
1.06721527
1.08121101
1.08594873
1.08019308
1.08425907
1.10767989
1.11362278
1.11395201
1.10602342
1.10900328
1.13320733
1.16196540
1.18043778
1.20320568
1.21684275
1.22255496
1.21654137
1.21322119
1.22075399
1.23419718
1.25453031
1.28285546
1.30186597
1.32503812
1.34645094
1.37261378
1.39881156
1.42143532
1.44421249
1.46638593
1.49192039
1.51654160
1.46913408
1.55285965
1.56672999
1.57862141
1.58834749
1.60671050
1.61604068
1.64304406
1.66234725
1.67990156
1.69208122
1.69964919
1.69012969
1.67837288
1.66631309
1.66278836
1.66939112
1.67574906
1.67880979
1.41704298
1.41341551
1.40456694
1.39881156
1.38484813
1.37634879
1.36107787
1.16101827
1.16354223
1.16668949
1.17389618
1.17139454
1.16668949
1.16133407
1.16070239
1.15182257
1.14447689
1.14062558
1.14767644
1.16794603
1.17358377
1.20837555
1.16417236
1.15943801
1.15690510
1.16920121
1.17483293
1.17701577
1.18477878
1.20320568
1.20928559
1.21352340
1.21925115
1.23062669
1.24042081
1.24749551
1.25540689
1.25861579
1.26384914
1.26848289
1.27252357
1.26963868
1.26529901
1.27540194
1.28256959
1.30017486
1.30608414
1.32254511
1.30552251
1.24219326
1.21684275
1.21140635
1.25803296
1.32365369
1.37314797
1.57513325
1.59502851
1.59686663
1.60716689
1.60876323
1.61808156
1.63229631
1.64393653
1.65327842
1.65460867
1.64772415
0.89326589
0.88997576
0.88625977
0.88418858
0.89203351
0.89899463
0.91956187
0.93694344
0.94899841
0.95669520
0.95323933
0.96547065
0.96698869
0.96547065
0.95975663
0.94899841
0.94473845
0.94938473
0.95516080
0.95937448
0.96242739
0.95975663
0.95592831
0.94357330
0.93380722
0.92075740
0.91275762
0.90590226
0.90062472
0.89449656
0.89162234
0.89408653
0.89940243
0.90265820
0.90671147
0.84430514
0.84125945
0.83864006
0.82630645
0.79831849
0.76740403
0.73068803
0.69677939
0.67865042
0.65779763
0.64484870
0.62521574
0.60917428
0.60068786
0.59701389
0.60251644
0.61397100
0.63279439
0.64655240
0.66002369
0.67594339
0.69625292
0.70618869
0.71290706
0.71649856
0.72312115
0.72312115
0.72007214
0.73018601
0.73966610
0.75439215
0.77074162
0.79093504
0.80790688
0.83161468
0.84993246
0.87249908
0.89858665
0.92710753
0.94977089
0.98278651
1.00236659
1.01436706
1.01436706
1.00638265
0.98725375
0.98091916
0.99686408
1.02443903
1.03901114
1.03901114
1.02908180
1.01725494
1.01797563
1.02622720
1.02372289
1.01545098
0.99870162
0.97001763
0.93616037
0.90590226
0.88335875
0.86786370
0.85337698
0.83337658
0.81378593
0.79831849
0.78488485
0.77972878
0.77074162
0.77548469
0.78207666
0.77878765
0.77169256
0.76549030
0.77216760
0.77216760
0.77501169
0.77453840
0.76596918
0.77216760
0.77642983
0.79139852
0.79555773
0.78394990
0.78721735
0.79139852
0.79047129
0.78768302
0.78581868
0.77878765
0.77453840
0.73668557
0.68670750
0.65835485
0.66002369
0.68134670
0.68349606
0.67756891
0.66720708
0.66113391
0.65051035
0.65107380
0.65723994
0.66445343
0.66885383
0.66279575
0.66002369
0.65163677
0.63568520
0.62462896
0.61337346
0.61576014
0.61754409
0.61037700
0.59639936
0.57702447
0.56025815
0.54835048
0.54162200
0.54768135
0.54634064
0.53754449
0.53343581
0.52512201
0.51525307
0.50952786
0.50300911
0.49935081
0.50736425
0.52232134
0.53343581
0.53890709
0.53958710
0.54835048
0.55697600
0.56482112
0.57575208
0.57319885
0.59946570
0.60615705
0.61097746
0.61217664
0.61932291
0.62521574
0.61873054
0.62580198
0.65556402
0.66994941
0.70045358
0.73018601
0.75439215
0.77595740
0.78019892
0.81738279
0.80608931
0.80836063
0.81917530
0.83557373
0.85723553
0.87794571
0.89449656
0.93498454
0.98799632
1.32254511
1.34427045
1.38140158
1.41652534
1.81826950
1.84866943
1.87212489
1.89567700
1.90397660
1.91530589
1.92752000
1.92790045
1.93795500
1.93833340
1.93511467
1.92466428
1.92008628
1.92333015
1.91951326
1.90955363
1.89199814
1.88013840
1.85203840
1.76671750
1.74478801
1.56930243
1.20472854
1.18261027
1.15690510
1.13223615
1.10436447
1.09402281
1.08324400
1.06446293
1.06342897
1.06996052
1.07201484
1.06480736
1.06893187
1.01941548
0.99833438
0.99280953
0.99096106
0.98725375
0.98204000
0.92908304
0.92592020
0.91195378
0.90306434
0.91315927
0.92115557
0.91074669
0.90021748
0.85251716
0.85208692
0.84560708
0.83864006
0.82586255
0.81558634
0.77548469
0.76116682
0.74214073
0.71033059
0.66390133
0.60129800
0.56025815
0.51525307
0.48971136
0.47681197
0.49935081
0.53136955
0.55894761
0.57255876
0.59021889
0.61337346
0.63568520
0.66168832
0.69940578
0.73219202
0.77264234
0.80061186
0.82630645
0.83776511
0.86192807
0.87627343
0.87081634
0.73718316
0.74115187
0.75439215
0.77121724
0.80152736
0.81333520
0.82541842
0.84082346
0.85165646
0.85851786
0.86022465
0.86362813
0.87710996
0.88791324
0.90590226
0.92671192
0.96204631
1.01001975
1.06480736
1.11756714
2.01258311
1.97543585
1.93549363
1.85974414
1.84767739
1.78960794
1.69857012
1.60030742
1.51387951
1.44598874
1.32393070
1.33578744
1.36726035
1.37207937
1.37394887
1.38405353
1.38299336
1.37020732
1.34726771
1.33193869
1.31559527
1.29932849
1.28199765
1.26848289
1.27655146
1.28912863
1.30972890
1.33303947
1.35134418
1.32088048
1.32115806
1.31112804
1.29961068
1.03724502
1.01364380
0.98502266
0.95592831
0.91796541
0.87627343
0.85851786
0.80106974
0.76931299
0.75633396
0.74706541
0.73817734
0.72767072
0.72007214
0.71547426
0.71393505
0.71547426
0.71701016
0.71496156
0.70670775
0.69414306
0.68403235
0.69625292
0.69255644
0.68026947
0.66775645
0.65163677
0.64711930
0.63626179
0.65051035
0.66830536
0.70045358
0.72362807
0.74902622
0.76549030
0.78628518
0.82051711
0.85766318
0.90103178
0.94240672
0.97642295
1.00126851
1.01436706
1.02013465
1.02622720
1.04394040
1.05024402
1.05163970
1.05303352
1.07098817
1.08459721
1.08696127
1.09469297
1.08561101
1.00492412
1.07064573
1.06549589
1.06135803
1.04884649
1.03299400
1.02228911
0.99870162
1.00200070
0.99354795
0.98017123
0.96698869
0.95477682
0.94045919
0.91516490
0.88791324
0.86870833
0.85637958
0.84647392
0.84517332
0.84125945
0.83205550
0.82675010
0.82230279
0.82408459
0.82141043
1.76692504
1.79165578
1.82390756
1.86348668
1.89934874
1.93454611
1.95528543
1.98617300
2.01495032
2.04834108
2.08295738
2.65505292
2.65753776
2.66263821
2.67020195
2.67555238
2.67349579
2.66539115
2.65988243
2.66126068
2.65933093
2.65353326
2.62909925
2.59088438
2.55339017
2.50657489
2.46542146
2.43970502
2.40336180
1.79186043
1.78468353
1.77334686
1.76297753
1.75233761
1.74982469
1.65969808
1.64638834
1.63767900
1.76837717
1.74142213
1.70158980
1.64393653
1.58603717
1.52449997
1.46688597
1.41107864
1.35973014
1.32032514
1.29338835
1.28142546
1.28056669
1.27137040
1.25277532
1.23062669
1.20716111
1.18012710
1.15404893
1.13320733
1.11756714
1.09368758
1.05059312
1.04639632
1.03405839
1.03192851
1.04147869
1.04218263
1.03689143
1.03582995
1.03582995
1.02121245
0.99096106
0.99870162
0.99280953
0.98539486
0.97529565
0.96547065
0.96242739
0.95899219
0.96166508
0.95899219
0.98091916
1.00929338
1.03689143
1.06961775
1.10436447
1.13255997
1.15595383
1.18663435
1.22285486
1.25657471
1.30073881
1.35378416
1.38855023
1.41678418
1.42220903
1.20564133
1.21382553
1.20045968
1.19064482
1.15309530
1.14383591
1.15658810
1.19402778
1.23746108
1.27050484
1.29225380
1.30720669
1.32309952
1.34699551
1.36457576
1.42838363
1.41107864
1.37821250
1.35703065
1.33496364
1.32420764
1.30804797
1.28542546
1.27223538
1.25131094
1.23538505
1.22315469
1.22135461
1.23627520
1.24631918
1.24925792
1.27223538
1.98691135
1.99703604
1.99721965
1.98451070
1.97357871
1.94871049
1.92771023
1.91319874
1.90339873
1.89625722
1.87740593
1.86309308
1.85005739
1.84449927
1.84031966
1.83453216
1.83153145
1.82310319
1.82430961
1.82088934
1.62712119
1.58047861
1.52738364
1.48354013
1.44548146
1.40456694
1.35784106
1.31643119
1.29452190
1.26732604
1.24808326
1.24101191
1.22883755
1.22225498
1.20928559
1.20351041
1.20411963
1.19586900
1.19156840
1.18725223
1.18477878
1.18632529
1.18694333
1.18663435
1.18074838
1.17763869
1.17763869
1.17950549
1.17295869
1.15627101
1.15658810
1.15245911
1.14863457
1.14735689
1.15563656
1.16322703
1.18043778
1.20442412
1.23300816
1.26963868
1.29253753
1.32004738
1.72321787
1.21231411
1.21804755
1.19954295
1.20594544
1.20259600
1.18043778
1.15943801
1.11329345
1.06961775
1.02300625
0.96850434
0.90509234
0.86022465
0.80654409
0.74951562
0.67594339
0.59578420
0.68295936
0.70462920
0.69467113
0.65163677
0.61516434
0.57956085
0.56611807
0.56482112
0.58897501
0.62050595
0.65556402
0.69043529
0.71547426
0.73817734
0.74804646
0.77690196
0.80699860
0.79324975
0.46983953
0.47911357
0.46905841
0.46276204
0.46434414
0.46196896
0.46513317
0.46355376
0.45958151
0.46905841
0.48064184
0.50154899
0.52021094
0.53480887
0.53890709
0.54297437
0.57892780
0.56611807
0.55301171
0.56025815
0.54229861
0.58145588
0.57447688
0.56999122
0.59701389
0.61217664
0.65500443
0.68617330
0.71444849
0.73768042
0.75390592
0.75923737
0.75972019
0.76068491
0.75778705
0.83645097
0.85466510
0.86107678
0.85979827
0.85680766
0.86277852
0.86405262
0.86235340
0.84993246
0.84213077
0.84082346
0.83073233
0.80517899
0.79693931
0.83995078
0.83688925
0.84387072
0.85509404
0.86362813
0.87165812
0.87165812
0.88211253
0.86235340
0.83557373
0.82274860
0.83776511
0.86320343
0.87669180
0.88128074
0.88625977
0.86574850
0.83337658
0.78160765
0.73319296
0.66168832
0.64768571
0.65835485
0.67485753
0.69835641
0.72058120
0.73519077
0.73817734
0.74411452
0.76068491
0.78066878
0.79324975
0.80289867
0.80381157
0.80244183
0.80836063
0.81872754
0.81872754
0.80654409
0.80745287
0.80563428
0.81872754
0.82807964
0.84125945
0.84733988
0.84560708
0.81693405
0.80745287
0.79278735
0.78954296
0.82541842
0.89613484
1.04709696
1.18446924
1.29678605
1.42889697
1.58001452
1.70266696
1.80551950
1.90897745
1.99813745
2.07095176
2.14710602
2.20307703
2.24332222
2.26964823
2.29151557
2.30905090
2.31966655
2.32440412
2.32408858
2.32865968
1.58094257
1.56860127
1.58140639
1.61354275
1.63812676
1.66058161
1.67968326
1.68708950
1.69467976
1.70352820
1.70825724
1.70954471
1.69792234
1.68621987
1.67202492
1.66234725
1.64750159
1.62734654
1.59893199
1.57210392
1.53814927
1.52136983
1.52425942
1.53838765
1.55969269
1.59732583
1.64549720
1.67553022
1.62914820
1.68882742
1.68295474
1.67026952
1.65017034
1.63004828
1.62147733
1.60168166
1.59479860
1.58001452
1.56133756
1.54670781
1.54528468
1.54457262
1.54100740
1.53671821
1.51533214
1.49192039
1.46738585
1.44801606
1.44192553
1.43759580
1.43810586
1.43478725
1.42915358
1.43094851
1.43861573
1.45206222
1.45936729
1.46688597
1.46938365
1.46187781
1.46012090
1.47511227
1.48748966
1.48255110
1.47809229
1.46938365
1.46288082
1.47560935
1.48896804
1.51750847
1.54599641
1.57163735
1.59065446
1.61604068
1.64527434
1.67092801
1.68991272
1.70632422
1.71275915
1.70825724
1.72598199
1.73319040
1.73382500
1.73424793
1.72895380
1.32420764
1.28142546
1.25365312
1.23805359
1.22315469
1.22853911
1.23003060
1.24278352
1.26036266
1.27942077
1.29282120
1.29848156
1.30383615
1.30524160
1.31392184
1.32863089
1.34372478
1.36053894
1.37528268
1.38722918
1.38987002
1.38643595
1.37874452
1.06411839
1.05059312
1.00783906
0.94899841
0.89038769
0.82675010
0.79693931
0.76644776
0.73867392
0.71752140
0.70202235
0.68724127
0.67158944
0.66390133
0.66720708
0.68134670
0.68349606
0.69467113
0.72413464
0.74214073
0.77074162
0.79186174
0.79139852
0.79139852
0.79093504
0.77121724
0.77311679
0.75536368
0.75584898
0.74902622
0.73519077
0.72464085
0.70514941
0.68134670
0.64768571
0.65163677
0.65332277
0.63913691
0.62930790
0.61873054
0.61456796
0.60796919
0.60796919
0.60190753
0.60068786
0.60494595
0.60433949
0.60251644
0.60494595
0.60736574
0.60433949
0.60555181
0.60736574
0.61097746
0.61635537
0.62580198
0.63683785
0.63279439
0.62404163
0.61037700
0.59269881
0.59824105
0.60494595
0.61991471
0.66224226
0.66830536
0.65163677
0.64257008
0.65163677
0.65668178
0.64881704
0.65388380
0.65276125
0.65723994
0.66610699
0.68295936
0.69992988
0.72413464
0.74263467
0.77311679
0.79555773
0.81423641
0.83205550
0.84777253
0.87710996
0.90468710
0.94279574
1.22584986
1.24484721
1.26529901
1.28713594
1.31420089
1.35080136
1.38855023
1.40925840
1.62914820
1.61898780
1.61989352
1.61694805
1.61331548
1.61058567
1.61490574
1.61626757
1.61876129
1.61830817
1.60259717
1.57931812
1.54931349
1.51145537
1.50318402
1.51242549
1.55144216
1.60351216
1.62802240
1.63409251
1.64616560
1.65216906
1.65150309
1.66675316
1.68382606
1.68121074
1.67290194
1.62576845
1.59778490
1.60739504
1.59732583
1.58580595
1.58557470
1.57862141
1.56672999
1.54409773
1.51581604
1.28028031
1.30102069
1.31112804
1.31921375
1.28056669
1.27482678
1.25803296
1.24248842
1.20655342
1.17732727
1.15975423
1.14575778
0.72108991
0.72615736
0.71854278
0.71084664
0.70981418
0.71803227
0.71701016
0.71084664
0.69677939
0.68456821
0.66390133
0.65779763
0.64825162
0.64314049
0.62755738
0.60857203
0.60555181
0.60312473
0.59701389
0.59516840
0.55763398
0.51879924
0.50808647
0.49787997
0.48519779
0.48896199
0.48670697
0.48821147
0.47834760
0.48064184
0.47372577
0.46117452
0.44908924
0.43582906
0.42041173
0.41159709
0.40621650
0.40258949
0.40531279
0.40258949
0.40167763
0.40349930
0.39892951
0.41866365
0.43750856
0.46037870
0.48292519
0.53205920
0.57956085
0.61754409
0.66279575
0.71444849
0.77311679
0.84256610
0.87501712
1.75359271
1.79370128
1.83393241
1.86072975
1.88520250
1.90416918
1.93359813
1.95040331
1.95847100
1.95659776
1.95453513
1.94532045
1.92618786
1.89199814
1.03901114
0.93850762
0.83951410
0.74362156
0.65835485
0.60007709
0.57575208
0.55433629
0.54297437
0.53136955
0.53136955
0.53890709
0.54499662
0.54364929
0.54835048
0.56025815
0.58522752
0.59578420
0.58835209
0.58334475
0.58897501
0.60857203
0.62168675
0.63683785
0.63971038
0.63971038
0.64768571
0.65444435
0.66334877
0.66002369
0.65107380
0.63221465
0.60615705
0.58145588
0.54701141
0.52372355
0.49566551
0.47834760
0.46276204
0.45315348
0.43329760
0.43414306
0.44167937
0.46434414
0.50591670
0.55035299
0.60129800
0.66994941
0.74608308
0.82051711
0.87919783
0.93262842
0.98315956
1.04147869
1.10502835
1.14607778
1.17670418
1.20685730
1.24984484
1.27482678
1.28969741
1.30214760
1.30242918
1.30102069
1.27683869
1.24955142
1.21201160
1.17202045
1.13353087
1.01653374
0.92354095
0.87375901
0.83645097
0.79601852
0.75730300
0.71444849
0.70045358
0.72362807
0.73917018
0.72968364
0.70202235
0.65891160
0.63856292
0.61873054
0.59885369
0.56934752
0.56091228
0.55367440
0.54229861
0.53617842
0.53480887
0.53274795
0.54901879
0.56156564
0.57127643
0.57956085
0.58772850
0.60736574
0.61873054
0.62697279
0.64711930
0.66555626
0.66224226
0.66885383
0.68990398
0.72210625
0.81693405
1.54860329
1.52594249
1.47436632
1.40508898
1.34345186
1.29989280
1.27626418
1.27540194
1.27655146
0.50664099
0.49566551
0.49045958
0.49120666
0.48595297
0.49195261
0.49714291
0.50664099
0.57702447
0.58522752
0.58710426
0.58959728
0.59578420
0.59946570
0.64314049
0.66555626
0.69202677
0.70514941
0.71444849
0.70929739
0.69043529
0.66057903
0.62286530
0.59393489
0.58019321
0.59824105
0.61217664
0.62872493
0.65946788
0.69096619
0.71752140
0.73917018
0.75923737
0.77264234
0.79739930
0.82586255
0.84343607
0.85466510
0.86997375
0.88377376
0.89203351
0.89613484
0.90265820
0.75487807
0.77359095
0.77925836
0.76883620
0.75633396
0.74951562
0.73867392
0.72514671
0.71342124
0.70358762
0.69940578
0.68777464
0.67702750
0.66002369
0.63971038
0.61217664
0.58271580
0.56805795
0.55565772
0.55894761
0.55763398
0.54094455
0.53343581
0.53343581
0.53136955
0.51738369
0.51667446
0.52021094
0.52721275
0.53958710
0.55499740
0.56999122
0.59455197
0.61037700
0.61037700
0.60190753
0.60977593
0.62345374
0.62580198
0.63626179
0.64881704
0.66224226
0.68510366
0.70202235
0.70981418
0.71136230
0.72007214
0.73319296
0.73668557
0.73668557
0.73867392
0.75293251
0.76357177
0.77169256
0.76835910
0.74312828
1.06480736
1.03795183
1.02586982
1.02979421
0.85380657
0.84993246
0.83117362
0.79647905
0.73519077
0.67158944
0.64314049
0.62638766
0.62168675
0.60917428
0.59946570
0.59455197
0.60251644
0.59762779
0.59762779
0.60190753
0.61217664
0.60917428
0.58897501
0.57191795
0.57447688
0.59021889
0.61337346
0.61932291
2.75376306
2.70662013
2.66236276
2.61020224
2.57612300
2.54288501
2.51621167
2.48379606
2.46304056
2.44210867
2.41705455
2.39602701
2.38667318
2.37496770
2.31681937
2.28173334
2.27126330
2.25229457
2.22922035
2.20124536
2.15715879
2.11302007
2.08489297
2.06083434
2.03252631
2.00966579
1.99372817
1.98377145
1.96818310
1.94400050
1.92885123
1.91415682
1.89432246
1.88559148
1.87623365
1.86820338
1.86348668
1.85025559
1.83293239
1.82310319
1.81160212
1.80084225
1.77933338
1.75985482
1.73826069
1.72831742
1.72768080
1.69813829
1.69273123
1.68904454
1.69012969
1.68121074
1.66565277
1.64928123
1.64259764
1.63274555
1.62531729
1.62260767
1.63521414
1.64215110
1.65638068
1.66565277
1.67771731
1.68991272
1.69576131
1.69446337
1.69251459
1.69467976
1.70374344
1.70158980
1.70868651
1.71275915
1.71980977
1.72002297
1.72087553
1.72916588
1.74079030
1.77272641
1.79635695
2.02022102
2.02493481
2.01021311
1.98801837
1.95828376
1.93587250
1.91147298
1.88539700
1.86092681
1.82912734
1.80592565
1.77995152
1.76505627
1.74730817
1.73509350
1.73382500
1.74730817
1.75275608
1.74268509
1.73234391
1.73593865
1.81927758
1.91243193
1.94927493
1.98728043
2.02783016
2.06847137
2.11527489
2.16564155
2.21353828
2.25782327
2.30173419
2.66552872
2.65574339
2.64162215
2.62630827
2.61230866
2.59286507
2.58876053
2.57911047
2.56571092
2.53248107
2.50686746
2.48128501
2.46690836
2.46408249
2.46393367
2.46765147
2.46646238
2.46735425
2.46675971
2.46616502
2.43323345
2.46080638
2.46095538
2.46675971
2.46452889
2.46675971
2.46006120
0.68670750
0.68349606
0.66720708
0.65107380
0.63741339
0.62930790
0.61397100
0.60615705
0.59701389
0.60129800
0.61037700
0.61337346
0.61516434
0.62345374
0.63683785
0.64881704
0.66057903
0.66113391
0.66610699
0.67104321
0.68134670
0.69308572
0.71598659
0.73169103
0.75195784
0.76883620
0.79093504
0.79785903
0.82408459
0.86659520
0.92115557
0.98836740
1.04358908
1.09603204
1.13708376
1.17452076
1.19279872
1.21049791
1.20958878
1.20837555
1.19372064
1.18012710
1.15563656
1.12736769
1.10037278
0.72058120
0.74312828
0.72159826
0.68670750
0.66445343
0.65163677
0.62697279
0.60676170
0.59331717
0.58208618
0.56870310
0.57383822
0.57829405
0.61217664
0.66224226
0.71496156
0.77737381
0.83864006
0.88128074
0.91556549
0.96471074
1.02622720
1.08188910
1.14319456
1.20076510
1.25686650
1.30130251
1.33468893
1.36484445
1.40430584
1.45660071
1.51218302
1.55592645
1.58626835
1.60853527
1.61717482
1.62102497
1.61626757
1.62011988
1.64081075
1.67048904
1.68969572
1.72534451
1.74835716
1.36672385
0.80335525
0.74164647
0.67213523
0.60251644
0.53067901
0.48444144
0.46434414
0.46434414
0.48670697
0.50736425
0.51454090
0.51382775
0.51809195
0.52651676
0.53412278
0.55433629
0.57383822
0.58585377
0.60373242
0.61932291
0.64314049
0.66885383
0.68830759
0.70618869
0.71803227
0.74263467
0.76116682
0.76309139
0.77925836
0.78066878
0.75098190
0.73419255
0.73768042
0.71444849
0.67158944
0.63913691
0.59083985
0.55367440
0.51454090
0.45798296
0.43750856
0.42041173
0.41248703
0.40258949
0.39056918
0.37328720
0.33715698
0.35205430
0.35516530
0.35101117
0.37816698
0.40891564
0.42041173
0.42989914
0.43918164
0.45071933
0.44990502
0.45071933
0.46434414
0.47217511
0.49492516
0.51168232
0.52091536
0.52790782
0.53412278
0.53822622
0.53480887
0.53480887
0.53067901
0.52998757
0.51239846
0.50808647
0.50664099
0.49861593
1.18384991
1.20989190
1.19740118
1.18446924
1.13191223
1.12443649
1.10767989
1.10502835
1.11658236
1.14479725
1.16322703
1.17763869
1.18292030
1.17919456
1.16920121
1.14895377
1.14223187
1.14351528
1.14863457
1.16070239
1.16606072
1.17233328
1.23032868
1.19648211
1.16731793
1.13966072
1.12834306
1.11461018
1.11131543
1.10900328
1.11428114
1.12736769
1.15817225
1.19126062
1.23894183
1.26877193
1.30017486
1.33441416
1.37421574
1.40925840
1.43274120
1.45458535
1.46988268
1.49511219
1.52161083
1.53814927
1.56110269
1.54765584
1.56906875
1.60259717
1.61876129
1.62599399
1.63655907
1.64326722
1.65239099
1.66433135
1.68621987
1.71767628
1.74142213
1.76609472
1.78571057
1.77127785
1.76110457
1.74457783
1.71382929
1.67553022
1.64170444
1.60351216
1.55992778
1.51726681
1.47287329
1.43094851
1.40038356
1.37421574
1.34808399
1.31837960
1.30186597
1.28456936
1.26963868
1.25540689
1.24012515
1.13320733
1.12704237
1.11920653
1.10834179
1.10137206
1.09335225
1.08965678
1.08662387
1.02694159
1.04253442
1.06893187
1.08594873
1.11362278
1.11428114
1.11953412
1.09167404
1.09032962
1.09970609
1.12639147
1.13708376
1.12378408
1.14351528
1.17202045
1.17483293
1.19218372
1.20837555
1.21593837
1.20898232
1.19801351
1.19494874
1.20290088
1.21623991
1.21714407
1.21412759
1.17264603
0.56741206
0.56482112
0.55697600
0.55565772
0.55433629
0.54364929
0.53822622
0.54297437
0.57956085
0.61157734
0.65219925
0.69202677
0.72615736
0.77264234
0.80198473
0.80699860
1.07985356
1.08729858
1.06858877
1.04323765
1.03121757
1.01508980
0.99980252
0.96774681
0.95015690
0.91756586
0.88997576
0.85723553
0.82719352
0.80061186
0.78160765
0.76501112
0.75049346
0.74263467
0.72514671
0.70722644
0.69677939
0.68134670
0.66057903
0.64655240
0.63568520
0.63568520
0.63683785
0.63279439
0.62345374
0.62109663
0.62345374
0.61456796
0.61695002
0.61277534
0.60615705
0.59516840
0.58647935
0.58145588
0.57255876
0.57702447
0.56999122
0.56611807
0.55894761
0.57127643
0.57702447
0.57765961
0.57956085
0.57319885
0.58397301
0.59946570
0.61397100
0.61695002
0.61991471
0.61516434
0.62227630
0.62989032
0.63163437
0.64028334
0.64938197
0.65779763
0.66994941
0.68242223
0.69783113
0.70826267
0.72058120
0.73568937
0.74065695
0.75049346
0.75681864
0.76978950
0.79139852
0.80198473
0.80790688
0.80472344
0.79463534
0.78861354
0.79324975
0.79093504
0.80198473
0.80472344
0.80745287
0.81333520
0.82007008
0.81917530
0.82763670
0.83205550
0.83469556
0.83601246
0.84300119
0.84906915
0.83557373
0.83337658
0.82896481
0.82896481
0.83820270
0.84169523
0.83425613
0.84169523
0.85337698
0.85851786
0.86362813
0.87585486
0.88667343
0.90387609
0.92512779
0.95400838
0.98465033
1.00856648
1.06032104
1.07985356
1.10303551
1.13158823
1.14831528
1.15245911
1.15468425
1.14895377
1.14415644
1.10469646
1.08729858
1.04954549
0.51738369
0.53412278
0.54229861
0.54634064
0.55433629
0.56287009
0.56805795
0.56352119
0.56805795
0.57319885
0.58585377
0.59269881
0.60555181
0.61337346
0.62638766
0.63626179
0.64655240
0.65835485
0.66057903
0.61991471
0.63971038
0.63337361
0.62638766
0.62755738
0.64371040
0.63279439
0.59578420
0.59824105
0.61037700
0.61695002
0.61932291
0.60796919
0.59331717
0.58145588
0.57447688
0.57127643
0.56741206
0.57063419
0.56741206
0.56352119
0.56156564
0.56546997
0.57191795
0.58208618
0.60615705
0.62580198
0.64314049
0.54968629
0.53754449
0.51950557
0.49935081
0.48745980
0.47987831
0.48745980
0.49344113
0.49787997
0.49787997
0.49640476
0.49120666
0.48821147
0.48670697
0.49120666
0.50008461
0.50952786
0.52442325
0.53480887
0.55894761
0.59146015
0.64427980
0.69572606
0.76116682
0.84038723
0.90306434
0.95362394
0.99723186
1.04919605
1.10801089
1.18632529
1.61966714
1.59111546
1.56789980
1.54314752
1.50878430
1.50294006
1.48230374
1.14767644
1.11559670
0.74312828
0.69202677
0.65444435
0.62521574
0.60251644
0.58334475
0.56870310
0.55168395
0.53274795
0.51809195
0.51239846
0.51525307
0.52091536
0.53205920
0.54768135
0.56287009
0.59946570
0.61516434
0.64142773
0.66720708
0.69677939
1.02121245
1.11789521
1.16164977
1.19709490
1.21473149
1.24012515
1.25890710
1.26963868
1.27741293
1.27194712
1.27425137
1.28314127
1.28599587
1.29111825
1.31420089
1.35459651
1.40064538
1.38537760
1.36538169
1.34699551
1.34726771
1.33496364
0.93694344
0.90671147
0.86617195
0.80517899
0.72716662
0.66390133
0.61277534
0.57956085
0.56482112
0.55829118
0.54701141
0.53822622
0.54026625
0.54297437
0.54364929
0.54094455
0.53205920
0.51667446
0.50736425
0.49861593
0.51096517
0.55168395
0.57765961
0.59083985
0.57383822
1.10502835
1.10569183
1.10469646
1.10668631
1.11098542
1.09670096
1.08459721
1.07440659
1.07951393
1.09469297
1.10966439
1.11098542
1.10834179
1.11098542
1.11362278
1.10834179
1.10801089
1.08729858
1.05372974
1.01833579
0.98278651
0.95669520
0.92829334
0.92552408
0.92195138
0.92552408
0.91636616
0.87291926
0.90671147
0.89899463
0.89695285
0.89367630
0.90751995
0.93144813
0.95975663
0.98947980
1.02622720
1.05129095
1.06961775
1.09066588
1.12443649
1.15912170
1.19095276
1.20503288
1.22165481
1.22943422
1.23834974
1.24455260
1.24101191
1.23746108
1.24012515
1.24573060
1.24867073
1.25628286
1.25569895
1.26587849
1.28142546
1.29565447
1.29395525
1.28799033
1.28342702
1.21895036
1.20320568
1.19525557
1.18136934
0.93459226
1.16322703
1.15118568
1.16259639
1.17045504
1.16637515
1.15722202
1.14959190
1.13320733
1.11723898
1.10037278
1.07543000
1.06549589
1.05616290
1.04429160
1.04499365
1.03157310
1.01869581
1.01617295
1.01292003
1.00273235
0.98315956
0.97904825
0.97792398
0.97754894
0.97567156
0.97379057
0.97454340
0.97303715
0.96471074
0.95975663
1.11329345
1.11329345
1.11920653
1.12541441
1.13450094
1.14351528
1.15341327
1.16982829
1.17826129
1.18074838
1.19064482
1.20898232
1.22913592
1.24455260
1.35999979
1.39276915
1.43299712
1.47635467
1.51533214
1.55804608
1.60007826
1.63924563
1.67902820
1.72683160
1.75902116
1.77747765
1.80734644
1.03050614
1.02979421
1.02264774
1.01147093
1.00236659
0.84733988
0.83425613
0.81243300
0.78628518
0.75487807
0.73018601
0.70981418
0.58145588
0.57956085
0.56870310
0.56287009
0.55234823
0.55499740
0.55894761
0.56287009
0.56676543
0.56611807
0.56546997
0.56741206
0.56287009
0.55829118
0.56025815
0.55697600
0.55367440
0.53549409
0.50736425
0.48670697
0.47449920
0.45476900
0.43834590
0.43750856
0.43245049
0.42302031
0.43075127
0.44827197
0.45315348
0.44333671
0.42215257
0.41159709
0.39892951
0.39430677
0.40440706
0.42904531
0.44333671
0.45071933
0.45071933
0.45878293
0.45476900
0.46276204
0.45798296
0.44498788
0.43666962
0.42647359
0.42647359
0.43666962
0.46037870
0.47217511
0.48216528
0.48064184
0.48896199
0.49344113
0.52091536
0.58145588
0.64427980
0.70774474
0.76020270
0.78907838
0.80926737
0.82230279
0.82896481
0.83029080
0.83425613
0.84169523
0.85036379
0.85552277
0.85552277
0.84950091
0.84517332
0.84733988
0.82363950
0.80972036
0.80426764
0.80790688
0.79509667
0.70514941
0.69255644
0.69677939
0.70670775
0.69361459
0.66224226
0.64484870
0.64371040
0.65668178
0.66775645
0.68563869
0.71187760
0.76644776
0.81062558
0.83469556
0.86362813
0.88211253
0.88750016
0.87375901
0.83864006
0.83645097
0.86659520
0.88252813
0.92552408
0.99096106
1.00601822
0.98651061
0.95554463
0.94123868
0.90953801
0.86913035
0.66057903
0.65835485
0.65332277
0.64427980
0.64825162
0.63510809
0.61217664
0.59885369
0.59207981
0.57829405
0.55763398
0.53343581
0.50664099
0.49714291
0.50373758
0.53274795
0.54768135
0.54566905
0.53205920
0.50591670
0.49344113
0.49045958
0.49344113
0.49344113
0.50008461
0.51879924
0.53958710
0.54499662
0.56417153
0.57191795
0.57956085
0.58585377
0.59578420
0.63163437
0.66113391
0.67431395
0.70462920
0.72867788
0.76549030
0.80472344
0.81107782
2.39127800
1.77768394
1.75317444
1.73488214
1.70761314
1.68251891
1.67224422
1.65770844
1.78406702
1.71040249
1.63723112
1.54409773
1.45685244
1.38511289
1.31336355
1.23746108
1.18012710
0.89817848
0.89572555
0.90021748
0.90428168
0.90711580
0.91556549
0.92631614
0.93576859
0.94435023
0.95784438
0.98129292
1.04779712
1.06790224
1.09603204
1.12280475
1.15086710
1.17763869
1.21201160
1.23657178
1.25919835
0.90913475
0.88997576
0.87543609
0.85851786
0.84169523
0.83029080
0.80790688
0.80563428
0.80381157
0.82051711
0.82230279
0.80472344
0.81872754
0.84213077
0.84387072
0.83073233
0.83117362
0.83951410
0.85122579
0.86490098
0.87459795
0.88791324
1.03759848
1.04077427
1.06377374
1.09837149
1.14479725
1.18012710
1.39618764
1.45508945
1.51363727
1.58973208
1.65815079
2.36382482
2.35574440
2.31016228
2.26220409
1.91702820
1.91894007
1.91683691
1.91377365
1.90551672
1.90609395
1.91185661
1.91798438
1.91970428
1.28371270
1.26239761
1.23894183
1.20807206
1.15943801
1.11625390
1.08932021
1.06858877
1.05372974
1.04183072
1.03157310
1.02479692
1.02157146
1.03653773
1.05824401
1.10037278
1.12769290
1.13320733
1.12671697
1.11461018
1.10867258
1.10536014
1.09736948
1.09636655
1.09167404
1.09368758
1.10336790
1.11230488
1.11822319
1.11953412
1.11329345
1.11461018
1.11592535
1.11625390
1.11329345
1.11855106
1.12508853
1.12541441
1.13158823
1.13998244
1.15214089
1.16196540
1.17420852
1.18477878
1.19740118
1.20867898
1.21955187
1.23122249
1.24425793
1.25482257
1.26152589
1.26587849
1.24101191
1.28113927
1.29282120
1.31420089
1.34017247
1.35513781
1.37074245
1.40847757
1.45534144
1.48798262
1.52209274
1.55569076
1.57955028
1.59571806
1.61853474
1.64393653
1.68230095
1.70868651
1.73297882
1.74856688
1.75818711
1.77768394
1.79941632
1.82471158
1.85283020
1.87525619
1.89102883
1.90204969
1.91664560
1.92294880
1.29763408
1.30073881
1.29111825
1.27942077
1.29055010
1.29367183
1.29819913
1.30214760
1.31000885
1.31893576
1.33551290
1.35351327
1.36215510
1.36026939
1.37341499
1.40456694
1.44674932
1.48502244
1.52016421
1.55333186
1.58534342
1.61966714
1.65815079
1.70245158
1.74079030
1.76567941
1.78776287
1.79226967
1.65527340
1.66499219
1.65394368
1.63521414
1.61331548
1.56368438
1.56368438
1.56789980
1.54718190
1.52425942
1.49976491
1.47536083
0.93655199
0.92433471
0.91235579
0.89367630
0.89940243
0.89490641
0.88543188
0.87710996
0.88044817
0.88501764
0.88501764
0.88791324
0.89531607
0.90468710
0.90994108
1.04288609
1.04499365
1.02336464
1.00711112
0.99723186
0.99317881
1.01110833
1.02443903
1.02801225
1.02836889
1.04919605
1.07030318
1.10237043
1.11723898
1.12182456
1.14030406
1.15817225
1.17076829
1.23300816
1.24366838
1.24984484
1.28485479
1.29989280
1.30944890
1.32586809
1.33221397
1.32559149
1.31252568
1.29253753
1.28770559
1.28113927
1.26355897
1.24071639
1.22465274
1.20685730
1.18786978
1.17202045
1.14959190
0.87081634
0.85509404
0.85036379
0.84733988
0.83469556
0.83645097
0.83293645
0.82185673
0.80745287
0.79739930
0.77121724
0.76261070
0.75487807
0.74509945
0.73319296
0.72261388
0.71187760
0.70929739
0.71956271
0.72565221
0.72514671
0.72108991
0.70981418
0.71187760
0.71342124
0.71033059
0.71854278
0.69992988
0.70097689
0.69625292
0.67865042
0.67268057
0.66168832
0.64655240
0.63395230
0.63279439
0.61217664
0.60676170
0.60007709
0.59824105
0.60007709
0.61695002
0.61337346
0.61097746
0.61097746
0.60977593
0.63163437
0.64881704
0.66500507
0.69149668
0.71701016
0.74559142
0.76931299
0.78394990
0.78907838
0.80790688
0.82051711
0.84125945
0.86362813
0.88044817
0.88915133
0.89736158
0.90103178
0.90265820
0.90468710
0.91756586
0.93223515
0.96166508
0.97942272
0.99980252
1.01977513
1.03582995
1.05581565
1.08188910
1.10070597
1.13191223
1.16731793
1.19002871
1.20259600
1.21503332
1.23538505
1.25013820
1.28228365
1.30888871
1.32004738
1.33386445
1.34481591
1.34590615
1.35567889
0.68724127
0.69255644
0.69255644
0.70514941
0.70826267
0.70826267
0.70358762
0.70878022
0.73568937
0.75584898
0.77453840
0.78861354
0.78113836
0.79417375
0.77453840
0.78535190
0.71290706
0.71084664
0.69467113
0.67648566
0.65668178
0.64142773
0.63163437
0.62697279
0.62521574
0.62521574
0.62521574
0.62872493
0.62930790
0.63453046
0.62872493
0.62580198
0.63105355
0.63395230
0.63163437
0.62462896
0.62462896
0.62930790
0.63626179
0.63395230
0.63163437
0.62814143
0.61754409
0.61932291
0.61813760
0.61932291
0.61277534
0.61516434
0.61932291
0.62462896
0.63510809
0.64371040
0.64994640
0.66279575
0.68188467
0.71701016
0.73219202
0.73269266
0.73369292
0.73319296
0.74853650
0.76068491
1.04077427
1.08628635
1.10834179
1.11296402
1.12769290
1.12182456
1.22315469
1.19002871
0.82096389
0.79831849
0.77026570
0.75000470
0.72210625
0.69940578
0.69043529
0.67865042
0.67648566
0.66334877
0.64598500
0.63510809
0.63279439
0.63163437
0.64257008
0.64541710
0.64199916
0.62697279
0.64314049
0.67049654
0.70202235
0.69992988
0.68990398
0.70306625
0.73718316
0.77972878
0.82452944
1.06961775
1.05616290
1.05198833
1.05268524
1.04849682
1.04218263
1.03263896
1.01400549
0.87543609
0.85165646
0.86405262
0.85079490
0.84387072
0.85979827
0.86955215
0.85294718
0.82363950
0.84038723
0.82230279
0.82141043
0.81872754
0.83029080
0.86192807
0.84820495
0.83601246
0.82452944
0.79739930
0.76835910
0.73419255
0.73618764
0.73018601
0.71496156
0.70149982
0.71084664
0.73668557
0.77074162
0.78814841
0.79371188
0.91235579
0.88956364
0.85595128
0.83029080
0.78861354
0.71496156
0.64257008
0.59455197
0.54901879
0.52651676
0.51950557
0.52929523
0.53480887
0.55433629
0.58271580
0.62109663
0.64994640
0.66885383
0.68670750
0.71649856
0.73169103
0.73169103
0.71956271
0.66994941
0.59701389
0.58647935
0.58019321
0.55565772
0.52790782
0.49935081
0.49566551
0.51311360
0.53205920
0.56352119
0.59455197
0.61037700
0.56934752
0.57319885
0.56999122
0.55894761
0.55829118
0.57319885
0.59269881
0.61813760
0.64484870
0.67049654
0.70670775
0.73867392
0.78348201
0.82940705
0.87249908
2.09279265
2.10048805
2.11336712
2.13786375
2.16598017
2.18569812
2.17594574
2.14094894
2.09506923
2.04852009
2.00162124
1.95040331
1.88695228
1.78283337
1.70029630
1.63946931
1.58326033
1.53145955
1.47536083
1.36752852
1.24160272
1.13288369
1.03971676
0.94938473
0.88252813
0.81827954
0.75681864
0.70097689
0.66002369
0.61516434
0.57575208
0.54701141
0.52860198
0.53686189
0.55499740
0.55499740
0.57063419
0.59331717
0.59885369
0.62050595
0.63626179
0.64028334
0.64484870
0.66665726
0.68349606
0.69625292
0.70045358
0.70878022
0.72210625
0.72767072
0.72918093
0.73519077
0.77972878
0.80426764
0.79371188
0.79278735
0.78441751
0.76596918
0.73618764
0.70566924
0.67865042
0.65723994
0.65163677
0.65946788
0.66057903
0.65276125
0.65891160
0.66390133
0.66113391
0.66830536
0.66168832
0.66113391
0.66113391
0.65946788
0.65835485
0.66057903
0.67158944
0.68026947
0.70202235
0.71342124
0.71290706
0.84777253
0.86150253
0.85937168
0.87333923
0.91114923
0.92789824
0.94473845
0.96509077
0.96547065
0.97679842
0.97604733
0.96963953
0.98204000
0.98465033
0.98427785
0.96736782
0.96128369
0.95937448
0.97077339
0.98129292
0.97039559
0.96052046
0.96698869
0.98241333
1.00528895
1.04218263
1.06927487
1.11428114
1.19064482
1.17139454
1.17608076
1.18539763
1.21322119
1.22943422
1.20746483
1.20259600
1.19433485
1.19586900
1.20867898
1.19372064
1.19095276
1.16982829
1.13255997
1.11559670
1.08493525
1.05546828
1.02908180
0.99759950
0.97115105
0.95285457
0.94006920
0.91596592
0.88584592
0.84863716
0.80608931
0.75778705
0.75827080
0.75923737
0.71854278
0.75000470
0.78207666
0.98129292
0.98725375
0.98688225
0.95669520
0.95707841
0.95746147
0.94899841
0.95554463
0.94899841
0.95131398
0.94706444
0.96242739
0.96774681
0.97266022
0.96698869
0.96547065
0.96622997
0.95362394
0.94162819
0.91876399
0.88543188
0.84993246
0.81062558
0.74706541
0.69414306
0.64598500
0.64028334
0.64427980
0.63337361
0.63913691
0.64142773
0.64825162
0.66334877
0.68080830
0.69677939
0.69888129
0.69888129
0.69992988
0.69467113
0.70358762
0.71342124
0.71547426
0.72817447
0.75439215
0.78628518
0.81783129
0.86192807
0.90590226
0.95477682
1.04569522
1.12541441
1.20107045
1.25948953
1.31837960
1.37181209
1.43069223
1.47386881
1.51121274
1.55521926
1.57583150
1.59410866
1.62079875
1.64349036
1.52064657
1.51750847
1.48131389
0.80654409
0.78954296
0.77169256
0.75875424
0.75341937
0.74755609
0.72464085
0.69519879
0.65500443
0.60796919
0.56611807
0.53480887
0.49566551
0.48519779
0.49714291
0.51382775
0.51596425
1.38484813
1.38140158
1.37634879
1.36645552
1.33962513
1.37714783
1.36940423
1.37741407
1.38670041
1.39092495
1.39933576
1.39461092
1.39382189
1.39539950
1.40143057
1.40899817
1.42915358
1.44192553
1.44801606
1.45105174
1.44877558
1.44573512
1.44243406
1.43248524
1.42838363
1.40795678
1.41003879
1.41133848
1.40769631
1.28085301
1.27309976
1.26268805
1.25715822
1.25218977
1.22525144
1.21985251
1.21895036
1.22195493
1.21684275
1.21473149
1.22105434
1.22255496
1.22943422
1.23746108
1.23953363
1.24720153
1.25306799
1.26065357
1.26819377
1.27309976
1.26963868
1.27540194
1.28113927
1.29452190
1.30552251
1.31810143
1.32476135
1.49167458
1.46162695
1.44116241
1.45029341
1.47112950
1.47287329
1.46513506
1.44978764
1.43785085
1.42529967
1.41341551
1.39985975
1.38590688
1.36269340
1.33303947
1.29225380
1.24219326
1.21442958
1.00492412
0.97904825
0.95054275
0.93655199
0.92868827
0.91436317
0.91315927
0.89817848
0.88211253
0.88543188
0.88915133
0.89940243
0.90671147
0.91796541
0.91836478
0.93223515
0.94899841
0.97039559
1.01183340
1.02586982
1.04394040
1.05338169
1.05233684
1.04989482
1.05546828
1.07304053
1.08425907
1.08696127
1.08628635
1.07645244
1.06135803
1.02336464
0.97867364
0.93889826
0.93655199
0.94396184
0.95400838
0.95285457
0.94938473
0.92750297
0.91476412
0.89858665
0.88211253
1.26500917
1.18012710
1.17420852
1.16637515
1.15468425
1.13320733
1.11691072
1.11065531
1.10900328
1.10701760
1.10303551
1.09502789
1.08527318
1.08493525
1.07917419
1.07849440
1.07201484
1.06239400
1.04709696
1.03618390
1.01689440
1.00856648
0.99207055
0.97754894
0.96850434
0.97341393
1.05163970
1.70589436
1.74772784
1.74184322
1.72321787
1.70911566
1.68991272
1.66697315
1.64148106
1.61490574
1.59272788
1.57676202
1.57373583
1.56883503
1.56649592
1.55191480
1.54575920
1.52281531
1.49682803
1.46738585
1.43836082
1.40743580
1.37901046
1.34536114
1.29452190
1.25569895
1.21654137
1.18539763
1.16070239
1.13514720
1.11428114
1.08763578
1.07372378
1.04709696
1.01905571
0.99906872
0.98799632
0.97454340
0.96812565
0.95975663
0.95323933
0.94899841
0.96774681
0.99649617
1.00455916
1.02049404
1.03901114
1.06858877
1.10569183
1.14062558
1.17888355
1.22913592
1.26587849
1.31028874
1.35919067
1.40404470
1.44826928
1.48180890
1.51702511
1.54765584
1.60030742
1.64839165
1.69619374
1.73530482
1.76630234
1.79329237
1.49290321
1.52930307
1.55922241
1.58279705
1.60693871
1.62373723
1.63476558
1.64772415
1.65305661
1.65416537
1.14158963
1.10003948
1.07235685
1.03547588
0.98762511
0.94201753
0.90468710
0.85380657
0.79509667
0.76835910
0.75439215
0.74559142
0.77074162
0.76405186
0.75049346
0.74312828
0.74164647
0.74706541
0.74263467
0.73319296
0.73118970
0.73118970
0.72767072
0.72159826
0.73018601
0.73169103
0.72817447
0.74460714
0.74853650
0.74657441
0.74411452
0.73519077
0.72058120
0.72058120
0.72312115
0.72413464
0.72867788
0.72918093
0.72210625
0.72058120
0.71701016
0.70826267
0.72918093
0.74755609
0.77501169
0.80926737
0.82763670
0.84733988
0.87207870
0.89449656
0.91836478
0.94435023
0.96812565
0.98204000
0.98688225
0.84777253
0.87207870
0.87249908
0.85937168
0.82984904
0.82096389
0.80563428
0.79601852
0.78160765
0.76453164
0.76835910
0.76261070
0.75536368
0.75098190
0.74509945
0.73219202
0.71444849
0.71598659
0.70981418
0.70670775
0.69835641
0.69783113
0.68990398
0.68724127
0.69625292
0.69940578
0.70462920
0.71547426
0.72666217
0.73419255
0.78768302
0.78721735
0.79186174
0.79093504
0.78441751
0.78628518
0.78441751
0.77972878
0.76357177
0.74362156
0.74312828
0.73519077
0.73917018
0.83513476
0.82452944
0.80699860
0.78907838
0.77359095
0.76116682
0.74706541
0.74804646
0.76453164
0.78907838
0.81648506
0.84473934
0.86107678
0.89817848
0.91476412
0.92354095
0.91596592
0.96166508
1.00856648
1.03582995
1.05372974
1.33798175
1.37501602
1.40143057
1.42169327
1.45735575
1.46338206
1.46463442
1.44167120
1.43069223
1.43734070
1.43478725
1.43785085
1.44649583
1.47312223
1.50489066
1.49535743
1.46663597
1.40925840
1.37794641
1.36645552
1.33166336
1.29876393
1.26587849
1.23360281
1.23419718
1.21473149
1.18972053
1.16480215
1.14927288
1.13320733
1.12736769
1.11164534
1.08932021
1.07167273
1.04674670
0.79831849
0.80015371
0.77972878
0.75778705
0.73668557
0.72867788
0.71701016
0.70618869
0.69096619
0.67322547
0.66224226
0.66002369
0.65163677
0.66334877
0.68456821
0.71187760
0.73219202
0.73018601
0.71854278
0.71547426
0.70566924
0.70722644
0.70410860
0.71187760
0.71649856
0.73169103
0.74706541
0.76116682
0.78301384
0.80654409
0.83995078
0.87207870
0.90590226
0.92115557
0.93694344
0.95092845
0.97228315
0.99059095
1.01472849
1.02049404
1.04218263
1.07235685
1.10203774
1.10900328
1.12411033
1.13126413
1.12931759
1.14767644
1.14799591
1.14094702
1.12866800
1.11953412
1.12018901
1.12639147
1.09536271
1.04569522
1.09703527
1.10801089
1.08729858
1.05685706
1.07133051
1.08087181
1.08898353
1.09970609
1.10701760
1.10966439
1.12117062
1.14927288
1.20351041
1.21231411
1.20928559
1.20107045
1.19648211
1.20442412
1.21563677
1.23360281
1.26384914
1.28314127
1.29819913
1.31280503
1.33441416
1.35297132
1.37847853
1.39723780
1.41756043
1.44014428
1.47038154
1.52594249
1.56509079
1.58973208
1.61853474
1.64705638
1.65792963
1.65194710
1.65350020
1.64438259
1.62644496
1.61717482
1.61535981
1.61354275
1.60602568
1.55498346
1.55521926
1.54314752
1.51726681
1.48724312
1.46112511
1.45180966
1.43017953
1.40899817
1.37768026
1.34235962
1.31559527
1.30045687
1.28969741
1.26384914
1.24160272
1.22405374
1.20685730
1.18570693
1.17670418
1.15912170
1.15214089
1.14767644
1.14863457
1.15341327
1.15022967
1.13869505
1.12411033
1.11691072
1.10668631
1.10436447
1.09636655
1.09536271
1.08797287
1.07781417
0.94279574
0.92512779
0.90225187
0.88625977
0.88294354
0.88086456
0.87627343
0.87417858
0.88211253
0.88625977
0.87501712
0.86022465
0.85208692
0.84906915
0.84430514
0.82807964
0.81648506
0.80517899
0.79923663
0.79555773
0.80335525
0.80152736
0.80608931
0.80881413
0.81288423
0.82051711
0.80335525
0.79278735
0.79278735
0.83117362
0.85723553
0.87878065
0.88294354
0.88708689
0.88460321
0.27350570
0.49195261
0.61932291
0.75778705
1.75610024
1.80572259
1.88403507
1.92142265
1.94550894
1.97134784
1.95921980
1.95697255
1.95397221
1.95528543
1.95077929
1.92961152
1.90936159
1.88908871
1.87251658
1.84051890
1.83453216
1.84489683
1.85203840
1.85243434
1.85480824
1.85579647
1.85737655
1.90204969
1.87427822
1.85184039
1.83892434
1.82471158
1.81625167
1.80531639
1.79288336
1.78221622
1.77933338
1.76505627
1.75714398
1.75359271
1.75881268
1.76256149
1.76879184
1.77892116
1.78324468
1.78632651
1.78776287
1.79349684
1.80876611
1.81907601
1.82370650
1.82992906
1.82932780
1.82028510
1.76339347
1.75589141
1.73868255
1.72151466
1.71318729
1.77561998
1.76879184
1.77334686
1.77747765
1.77789020
1.76526401
1.75985482
1.77169184
1.79267882
1.82571610
1.90763236
1.97840364
2.01895004
2.05638118
2.07661011
2.10153524
2.12737511
2.15273454
2.18838078
2.23201500
2.26463422
2.29503335
2.31982463
2.16242202
2.14522656
2.13271185
2.10937259
2.07890442
2.03901082
1.99758682
1.95434751
1.90993766
1.04604583
1.04674670
1.03901114
1.03228379
1.02515467
1.02121245
1.01725494
1.01689440
1.01001975
0.99870162
0.99022071
0.98688225
0.97867364
0.97416706
0.96774681
0.96433056
0.95439268
0.94435023
0.93419983
0.92592020
0.79785903
0.79139852
0.77216760
0.76740403
0.77264234
0.78628518
0.78721735
0.79324975
0.77074162
0.76501112
0.76020270
0.76309139
0.76020270
0.77026570
0.77121724
0.77595740
0.76212971
0.76261070
0.76068491
0.77026570
0.77690196
0.78628518
0.80198473
0.82096389
1.21352340
1.20655342
1.20807206
1.19525557
1.16794603
1.15341327
1.13223615
1.11756714
1.11855106
1.11065531
1.08830986
1.07406524
1.06273911
1.04989482
1.03015024
1.00856648
1.00419406
0.98985033
0.98576692
0.98241333
0.97829888
0.98688225
0.99354795
0.98873834
0.98017123
0.96433056
0.94240672
0.91676624
0.89531607
0.88543188
0.88294354
0.88128074
0.88294354
0.88044817
0.87794571
0.87081634
0.86490098
0.86022465
0.86192807
0.86532484
0.87585486
0.88252813
0.90021748
0.90671147
0.89736158
0.90387609
0.92868827
0.93537665
0.93889826
0.94006920
0.93144813
0.90994108
0.89899463
0.89654394
0.89162234
0.91756586
0.93302152
0.96471074
0.96585038
0.95592831
0.94745155
0.93419983
0.92393792
0.90590226
0.89572555
0.87710996
0.85979827
0.84604061
0.84169523
0.83425613
0.84125945
0.85251716
0.87165812
0.89203351
0.91756586
0.93811682
0.97115105
1.00419406
1.04709696
1.08459721
1.32032514
1.34536114
1.37608234
1.40717523
1.43555376
1.45584528
1.46963319
1.45836187
1.46888446
1.51097007
1.58927068
1.66212664
1.88169804
1.84648623
1.14191080
1.13837297
1.14094702
1.12736769
1.11230488
1.10037278
1.09167404
1.07815434
1.07304053
1.06135803
1.05024402
1.04814703
1.04394040
1.04077427
1.03547588
1.02694159
1.01508980
1.02049404
1.02228911
1.02836889
1.03299400
1.03441295
1.03263896
1.01581203
0.98725375
0.92947764
0.89121098
0.86997375
0.85165646
0.84169523
0.83601246
0.83513476
0.83073233
0.83513476
0.83732729
0.83557373
0.83732729
0.83907719
0.84169523
0.84647392
0.86022465
0.88501764
0.89244449
0.88625977
0.87417858
0.85894487
0.84777253
0.84473934
0.82541842
0.83513476
0.83557373
0.84733988
0.86955215
0.90953801
0.94201753
0.97152857
0.93026633
1.04744710
1.09670096
1.11986161
2.18687219
2.17998650
2.15392658
2.13717755
2.13305570
2.12771982
2.12685794
2.11925830
2.10432520
2.08401338
2.04421948
2.00143804
1.94739284
1.90686331
1.85856072
1.80977948
1.77809644
1.74583852
1.70675397
1.67421660
1.63274555
1.59801438
1.55144216
1.50975615
1.46838509
1.43094851
1.38696482
1.33413934
1.29055010
1.24278352
1.20898232
1.17981634
1.15690510
1.14895377
1.13966072
1.11887884
1.09736948
1.07883435
1.06996052
1.07304053
1.08561101
1.09268128
1.09100204
1.08932021
1.08696127
1.06790224
1.05962915
1.05372974
1.04604583
1.04534449
1.03582995
1.01653374
0.98539486
0.94240672
0.90873132
0.86870833
0.84256610
0.82452944
0.81107782
0.80699860
0.79785903
0.77784538
0.77784538
0.77690196
0.77121724
0.76212971
0.74902622
0.72817447
0.70566924
0.69940578
0.70306625
0.70618869
0.72007214
0.72514671
0.73018601
0.73768042
0.74608308
0.75390592
0.75972019
0.77595740
0.79417375
0.80563428
0.83688925
0.85937168
1.32143559
1.32309952
1.32032514
1.32420764
1.34889978
1.37714783
1.17014171
1.13676123
1.08965678
1.06066681
1.04464268
1.03086191
1.02228911
1.01761535
1.01183340
1.00820284
1.00820284
1.00601822
0.99207055
0.98427785
0.97266022
0.96926128
0.97039559
0.97190593
0.97491960
0.97001763
0.96660940
0.96090215
0.96166508
0.96736782
0.97379057
0.97867364
0.98054527
0.98836740
1.07611173
1.09368758
1.10003948
1.10569183
1.12899284
1.15022967
1.17452076
1.19923722
1.22704581
1.23657178
1.24778942
1.25394559
1.26558879
1.27252357
1.27827382
1.29055010
1.29876393
1.31726657
1.34126649
1.36860067
1.39171562
1.41962836
1.44573512
1.93568307
1.90955363
1.88384042
1.73213222
1.72406884
1.39802490
1.35161550
1.30102069
1.24602493
1.17826129
1.11065531
1.05824401
1.02264774
0.99207055
0.96963953
0.94667717
0.93811682
0.93302152
0.92354095
0.91836478
0.91476412
0.91636616
0.91356075
0.90832771
0.89899463
0.88915133
0.88791324
0.89572555
0.88791324
0.88584592
0.88128074
0.88667343
0.91396205
0.93694344
0.96926128
0.99575993
1.01797563
1.04639632
1.10070597
1.07269875
1.05755076
1.02801225
1.00236659
0.98129292
0.97529565
0.96963953
0.95860974
0.95285457
0.95669520
0.95631183
0.97115105
0.97679842
0.97979704
0.97904825
0.96850434
0.95860974
0.95246966
0.93498454
0.92710753
0.91916301
0.90306434
0.88915133
0.88584592
0.89038769
0.89858665
0.91956187
0.93537665
0.94628974
0.95323933
0.96547065
0.97379057
1.06549589
1.08932021
1.12378408
1.14191080
1.15182257
1.17202045
1.19279872
1.20442412
1.22794201
1.24867073
1.27568942
1.29282120
1.31670971
1.33496364
1.35730084
1.37288090
1.40743580
1.43248524
1.45079901
1.46863479
1.66697315
1.67202492
1.67815439
1.67859135
1.66807266
1.66609301
1.66609301
1.67180560
1.67377849
1.55945757
1.55710438
1.55733986
1.43350881
1.44116241
1.44750950
1.43580917
1.43478725
1.43708556
1.44624231
1.44826928
1.45180966
1.41885324
1.43810586
1.76630234
1.77623942
1.77974550
1.78509442
1.79042735
1.78324468
1.77231265
1.62554289
1.61354275
1.58094257
1.54457262
1.49437623
1.46988268
1.43708556
1.40587169
1.37980796
1.35405500
1.33880369
1.33441416
1.34862790
1.35946043
1.46438403
1.46888446
1.47511227
1.47162794
0.91836478
0.90387609
0.87836328
0.85637958
0.83601246
0.83117362
0.83337658
0.84820495
0.86490098
0.88625977
0.89695285
0.89572555
0.90103178
0.90347031
0.90994108
1.08290543
1.05651004
1.02586982
1.01977513
1.01436706
1.01400549
1.01219574
1.00711112
0.99502315
0.98091916
0.96318911
0.93341445
0.91114923
0.88294354
0.85595128
0.83161468
0.80289867
0.76549030
0.74214073
0.72968364
0.73519077
0.74362156
0.75633396
0.77406482
0.79093504
0.81558634
0.83029080
0.71547426
0.69043529
0.70097689
0.69467113
0.70149982
0.69414306
0.70097689
0.70462920
0.72159826
0.72968364
0.73618764
0.73269266
0.73668557
0.72817447
0.70410860
0.70045358
0.70097689
0.71033059
0.70826267
0.70462920
0.69677939
0.68456821
0.66610699
0.66720708
0.67158944
0.67431395
0.67648566
0.67485753
0.67810988
0.68456821
0.69202677
0.71854278
0.74115187
0.76931299
0.80472344
0.83381647
0.88460321
0.94435023
0.98985033
1.04709696
1.10037278
1.15722202
1.94532045
1.96631912
2.07024338
2.14556841
2.16919442
2.17611426
2.05762904
2.04116774
2.03595126
2.04995162
2.04995162
2.03559101
2.02112837
1.99721965
1.95659776
1.92371142
1.89509660
1.87564723
1.86604304
1.84509558
1.80572259
1.49903123
1.49265756
1.48205634
1.20290088
1.18539763
1.16164977
1.12051631
1.09670096
1.08729858
1.07474784
1.31810143
1.27137040
1.23152028
1.19923722
1.15880530
1.11329345
1.08324400
1.04849682
1.00309798
0.95746147
0.93026633
0.91396205
0.87961481
0.85466510
0.84169523
0.82541842
0.81513661
0.80198473
0.79232468
0.78535190
0.76453164
0.74214073
0.72716662
0.71496156
0.69992988
0.69677939
0.68990398
0.68670750
0.68403235
0.67973022
0.66885383
0.64541710
0.63337361
0.61337346
0.61337346
0.61217664
0.62168675
0.62404163
0.63163437
0.64199916
0.64427980
0.70722644
0.70722644
0.70929739
0.71444849
0.72007214
0.74460714
0.76740403
0.78113836
0.78066878
0.78160765
0.78066878
0.79232468
0.81693405
0.84256610
0.86701824
0.88501764
0.89449656
0.90265820
0.88997576
0.87459795
0.85294718
0.82230279
0.79093504
0.73668557
0.73568937
0.79093504
0.84560708
0.93616037
0.94590216
0.94667717
0.91676624
0.91996055
0.91756586
0.91396205
0.90994108
0.90549739
0.90306434
0.90994108
0.93341445
0.94201753
0.94899841
0.95631183
0.96888289
0.97642295
0.97115105
1.16606072
1.17045504
1.16951479
1.17639251
1.17888355
1.19893141
1.22045357
1.24012515
1.25861579
1.26732604
1.27511439
1.28342702
1.27482678
1.24101191
1.21895036
1.18415961
1.17826129
1.16731793
1.15468425
1.15245911
1.16291175
1.14607778
1.12834306
1.09569742
1.06273911
1.03936401
1.02979421
1.01653374
1.00016922
0.97001763
0.87752793
0.86405262
0.84300119
0.46905841
0.47758040
0.47295108
0.47372577
0.48140416
0.49418370
0.50446500
0.52581985
0.53754449
0.54566905
0.55168395
0.55631725
0.56611807
0.57383822
0.58460060
0.59393489
0.59639936
0.59639936
0.59885369
0.61576014
0.62755738
0.64314049
0.68026947
0.70878022
0.73319296
0.76357177
0.81423641
0.87249908
0.92829334
0.98204000
1.02372289
1.04954549
1.07338221
1.09803759
1.11428114
1.12899284
1.14062558
1.15277725
1.16259639
1.17202045
1.17389618
1.18261027
1.19064482
1.20624947
1.21684275
1.23449425
1.24160272
1.23181800
1.22075399
1.21834856
1.20898232
1.19586900
1.17639251
1.15086710
1.11131543
0.61337346
0.59269881
0.56417153
0.52929523
0.50081734
0.48670697
0.47911357
0.47061934
0.46196896
0.44990502
0.42733255
0.41070522
0.40167763
0.40711820
0.41248703
0.41778686
0.42215257
0.41602775
0.41602775
0.40891564
0.39616234
0.39056918
0.38106485
0.37719608
0.38679547
0.39337570
0.39523564
0.38962918
0.37816698
0.37524673
0.37131734
0.36634633
0.37032847
0.37816698
0.39430677
0.41602775
0.45557462
0.48292519
0.49418370
0.50519137
0.51879924
0.53136955
0.54566905
0.54768135
0.54364929
0.52721275
0.52721275
0.52232134
0.51667446
0.50736425
0.49344113
0.48064184
0.48216528
0.47527138
0.47604230
0.47527138
0.47372577
0.46749227
0.45718159
0.45315348
0.44167937
0.43075127
0.43834590
0.45234355
0.46037870
0.45958151
0.46196896
0.45798296
0.44990502
0.43750856
0.40891564
0.38774234
0.39430677
0.42818979
0.45637881
0.49787997
0.54432337
0.61037700
1.13417768
1.09636655
1.05233684
0.98910914
0.94045919
0.89572555
0.85766318
0.83425613
0.82185673
0.80836063
0.42989914
0.34040415
0.24222072
0.23296043
0.25259568
0.32270855
0.96926128
0.98204000
0.97266022
0.97039559
0.97266022
0.98576692
0.99244011
0.99096106
0.98054527
0.96963953
0.95092845
0.93223515
0.92035906
0.93302152
0.94045919
0.94938473
0.94977089
0.94628974
0.93889826
0.92868827
0.92908304
0.92631614
0.92552408
0.91876399
0.92631614
0.93223515
0.93184172
0.91636616
0.89203351
0.88667343
0.86701824
0.84300119
0.82007008
0.79232468
0.77074162
0.74509945
0.72716662
0.69043529
0.64484870
0.61635537
0.61397100
0.62109663
0.63453046
0.64142773
0.65051035
0.67268057
0.68990398
0.70878022
0.71187760
0.71393505
0.71701016
0.73219202
0.75584898
0.77074162
0.78348201
0.77831666
0.77264234
0.76501112
0.75244533
0.72261388
0.70618869
0.70929739
0.70410860
0.71803227
0.71956271
0.75827080
0.80790688
0.86192807
0.91996055
0.97491960
1.02372289
1.07406524
1.14094702
1.19923722
1.25248258
1.30186597
2.31476088
2.32503506
2.32850221
2.31333471
2.27690700
2.19741058
2.17847209
2.11752730
2.05673779
1.98506495
1.03865816
0.96850434
0.91516490
0.87249908
0.83776511
0.81648506
0.78628518
0.79324975
0.79739930
0.79324975
0.78861354
0.78768302
0.77501169
0.76549030
0.74804646
0.72918093
0.71752140
0.70358762
0.69149668
0.68188467
0.66994941
0.65612314
0.65500443
0.65219925
0.65388380
0.65723994
0.66610699
0.67540068
0.67594339
0.68403235
0.65779763
0.63047220
0.60917428
0.59083985
0.59455197
0.61217664
0.64994640
0.70254449
0.74065695
0.76357177
0.78535190
0.80563428
0.83029080
0.86490098
0.92234903
0.93655199
0.94396184
0.95092845
0.96052046
0.97642295
0.98910914
0.99391695
0.99539161
0.99686408
1.00236659
1.00893000
1.02049404
1.03121757
1.03476738
1.03015024
1.02801225
1.03228379
0.97529565
1.00016922
1.01905571
1.05442550
1.07781417
1.11098542
1.14511752
1.18384991
1.21804755
1.25160395
1.27568942
1.30439851
0.97266022
0.94628974
0.90671147
0.85466510
0.79969530
0.75923737
0.73668557
0.71956271
0.71803227
0.70826267
0.70149982
0.69625292
0.68510366
0.67158944
0.65332277
0.63856292
0.57063419
0.57255876
0.59393489
0.61157734
0.59146015
0.56870310
0.54026625
0.53890709
0.53136955
0.53549409
0.53686189
0.52998757
0.53274795
0.53480887
0.54162200
0.55367440
0.55960326
0.56676543
0.57127643
0.57511484
0.56352119
0.57765961
0.59762779
0.62638766
0.65332277
0.67540068
0.69677939
0.72108991
0.75049346
0.78019892
0.80381157
0.81917530
0.82940705
0.84733988
0.86532484
0.87291926
0.86574850
0.85894487
0.85294718
0.83820270
0.82452944
0.80654409
0.79139852
0.77972878
0.76978950
0.76164842
0.74559142
0.72767072
0.70670775
0.68403235
0.64598500
0.61991471
0.58019321
0.55035299
0.55168395
0.56934752
0.58959728
0.61337346
0.63279439
0.63798841
0.55367440
0.54026625
0.55035299
0.55894761
0.58208618
0.61456796
0.64825162
0.68188467
0.72159826
0.76116682
0.80745287
1.27453911
1.25744987
1.25306799
1.23330552
0.93772586
0.89899463
0.85122579
0.79509667
0.74164647
0.68510366
0.63683785
0.60251644
0.55829118
0.54162200
0.53686189
0.50736425
0.54901879
0.57511484
0.58897501
0.59021889
0.58271580
0.58460060
0.58208618
0.72362807
0.72666217
0.73668557
0.74657441
0.76405186
0.77831666
0.80244183
0.82051711
0.84517332
0.88003159
0.91676624
0.95131398
0.96433056
2.11995030
2.12116076
2.11180495
2.09594418
2.06829408
1.21231411
1.18539763
1.15722202
1.13869505
1.12866800
1.12508853
1.12541441
1.13158823
1.13611589
1.13450094
1.12866800
1.11559670
1.10668631
1.10701760
1.11098542
1.11493912
1.11362278
1.12247811
1.12996681
1.14062558
1.14927288
1.14383591
1.13676123
1.12899284
1.11953412
1.12149764
1.13417768
1.15658810
1.16857378
1.17545701
1.19156840
1.20655342
1.22285486
1.23834974
1.24984484
1.26500917
1.28342702
1.30130251
1.32309952
1.34835598
1.36538169
1.38828612
1.39776259
1.40012168
1.42014487
1.42195117
1.41678418
1.40561084
1.37768026
1.36134726
1.34044606
1.31531651
1.30102069
1.27798692
1.24396319
1.19156840
1.15118568
1.12313128
1.09032962
1.05997515
1.03334892
1.00856648
0.97679842
0.94667717
0.91436317
0.86955215
0.84517332
0.81827954
0.78675140
0.74312828
0.71752140
0.69835641
0.68724127
0.66445343
0.64085579
0.61813760
0.60736574
0.60312473
0.58959728
0.57575208
0.57191795
0.56805795
0.55960326
0.54499662
0.54634064
0.55301171
0.55301171
0.56352119
0.56741206
0.58082489
0.60494595
0.64371040
0.68670750
0.72666217
0.74755609
0.76788171
0.66555626
0.65219925
0.64484870
0.63510809
0.62580198
0.60917428
0.60615705
0.60312473
0.58897501
0.58019321
0.57255876
0.57511484
0.57191795
0.57956085
0.58397301
0.58835209
0.59516840
0.59946570
0.60917428
0.61695002
0.62638766
0.64257008
0.67540068
0.71033059
0.74509945
0.78441751
0.84733988
0.89777012
0.96166508
1.01255795
1.07440659
1.13837297
1.19770738
1.25277532
1.30636487
1.37207937
1.43938021
1.51242549
1.57931812
1.65083685
1.71447106
1.79758132
1.87055727
1.96482666
2.04224535
2.11163130
2.17375386
2.23841305
2.29663057
2.34247602
2.38329067
2.39373028
2.41295489
2.45663046
2.45976306
2.43970502
2.40778241
2.35932185
0.80790688
0.80381157
0.79739930
0.79324975
0.79232468
0.79417375
0.79555773
0.81062558
0.81243300
0.82051711
0.82940705
0.82630645
0.82541842
0.82185673
0.81738279
0.85723553
0.89858665
0.92710753
1.01941548
1.00674695
1.02443903
1.05303352
1.06824556
1.09937259
1.13869505
1.13643861
1.14319456
1.14479725
1.14671751
1.14863457
1.15753885
1.16951479
1.17857246
1.18012710
1.18786978
1.20411963
1.22734461
1.24573060
1.25803296
1.26558879
1.27108194
1.27482678
1.28342702
1.28799033
1.29423861
1.29961068
1.30636487
1.32420764
1.34536114
1.35999979
1.36726035
1.37714783
1.38193237
1.40090716
1.40743580
1.41988663
1.43274120
1.44141683
1.45408108
1.47461501
1.49118285
1.50464697
1.52786373
1.52185181
1.51847473
1.53433014
1.54718190
1.56110269
1.57070380
1.56976969
1.57513325
1.42272460
1.83952247
1.83972180
1.83213199
1.82088934
1.80409727
1.78612122
1.76027150
1.48872174
1.47734785
1.46863479
1.46988268
1.46187781
1.45332433
1.45760735
1.45886466
1.46413360
1.47386881
1.47585784
1.47560935
1.48106633
1.47734785
1.47013213
1.47635467
1.02443903
1.01110833
1.00929338
0.99906872
0.99943569
0.93066043
0.88543188
0.85251716
0.83601246
0.81468663
0.79463534
0.76692604
0.99870162
1.01074560
0.99796701
0.98836740
0.95975663
0.88543188
0.79000726
0.69572606
0.64768571
0.62109663
0.65163677
0.68026947
0.69940578
0.70878022
0.70774474
0.70566924
0.70045358
0.69202677
0.68026947
0.66113391
0.65388380
0.65163677
0.65668178
0.65500443
0.66720708
0.66994941
0.68188467
0.68188467
0.67322547
0.66002369
0.63221465
0.62638766
0.61456796
0.61277534
0.61397100
0.61277534
0.61217664
0.60857203
0.61097746
0.61217664
0.61097746
0.60555181
0.60494595
0.59639936
0.59083985
0.58334475
0.57829405
0.56805795
0.54364929
0.51096517
0.51879924
0.54768135
0.58019321
0.60555181
0.61516434
0.62930790
0.63798841
0.64484870
0.63856292
0.63047220
0.62462896
0.62697279
0.61991471
0.61635537
0.61456796
0.60676170
0.59269881
0.57702447
0.57127643
0.57127643
0.58647935
0.60251644
0.62755738
0.65051035
0.68990398
0.72261388
1.04323765
1.09870529
1.10303551
1.09469297
1.07611173
1.06342897
1.03724502
1.01183340
1.00601822
0.99539161
1.00638265
1.01292003
1.02157146
1.03050614
1.02586982
1.00528895
0.93928874
0.92195138
0.90792392
0.89940243
0.88832613
0.87961481
0.87123733
0.86277852
0.86192807
0.86447690
0.87249908
0.87919783
0.87249908
0.85466510
0.83820270
0.82896481
0.81017310
0.78535190
0.76740403
0.76501112
0.76261070
0.77642983
0.79417375
0.79693931
0.74608308
0.74164647
0.73618764
0.73018601
0.72159826
0.72867788
0.72716662
0.72615736
0.71854278
0.99022071
0.99649617
1.01364380
1.03759848
1.07167273
1.10336790
1.13320733
1.15277725
1.16417236
1.17045504
1.15912170
1.18198997
1.15277725
1.13320733
1.11230488
1.07747390
1.04077427
1.00419406
0.96585038
0.90021748
0.91596592
0.91756586
0.91235579
0.90184536
0.89940243
0.88791324
0.86701824
0.84690701
1.06824556
1.06377374
1.03759848
1.00674695
0.98390522
0.96280833
0.95439268
0.95131398
0.94977089
0.93850762
0.93223515
0.91996055
0.88460321
0.85079490
0.80972036
0.76501112
0.72716662
0.70202235
0.68884013
0.67594339
0.68295936
0.69255644
0.70514941
0.71752140
0.81603583
0.81243300
0.80881413
0.81017310
0.81513661
0.81693405
0.81872754
0.82852234
0.84125945
0.87039515
0.92750297
1.00965663
1.10237043
1.21925115
1.31643119
1.40587169
1.49952039
1.58903994
1.64972584
1.69857012
1.74394715
1.35459651
1.31196680
1.26152589
1.18910393
1.16101827
1.15563656
1.13514720
1.07543000
1.17483293
1.22225498
1.24219326
1.23834974
1.17295869
1.15309530
1.14351528
1.13255997
1.12476256
1.11526796
1.10569183
1.10203774
1.11296402
1.11953412
1.11789521
1.10569183
1.09200989
1.06755881
1.04323765
1.02443903
0.99170086
0.96242739
0.93026633
0.90347031
0.87585486
0.86320343
0.85208692
0.83732729
0.83601246
0.85595128
0.86786370
0.87836328
0.75730300
0.72767072
0.70202235
0.67919053
0.66057903
0.64598500
0.63453046
0.63510809
0.64598500
0.67540068
0.71701016
0.77548469
0.86870833
0.95516080
1.03901114
1.09167404
1.11887884
1.13191223
1.14255286
1.15373114
1.15373114
1.15690510
1.14511752
1.13676123
1.11197516
1.07269875
1.02943807
0.98762511
0.95015690
0.91756586
0.88169674
0.87207870
0.86913035
0.91436317
0.93694344
0.95400838
0.97604733
0.98985033
0.99833438
0.99796701
1.00016922
1.01255795
1.02729860
1.07951393
1.07917419
0.87039515
0.89940243
0.97152857
0.98836740
1.00783906
1.03830506
1.07917419
1.10103906
1.10370019
1.12866800
1.12769290
1.12018901
1.07269875
1.25599094
1.26790460
1.26181653
1.25482257
1.24012515
1.22135461
1.19984860
1.18941227
1.19464183
1.17514501
1.15690510
1.14383591
1.12606588
1.11789521
1.11065531
1.10336790
1.09970609
1.09268128
1.07474784
1.04849682
1.03653773
1.02622720
1.02336464
1.01147093
0.99391695
0.94201753
0.20265640
0.96013862
0.97717375
0.98315956
0.97266022
0.96280833
0.95400838
0.94667717
0.93616037
0.92155356
0.90265820
0.88252813
0.87039515
0.85894487
0.84863716
0.85979827
0.87123733
0.87710996
0.88915133
0.89490641
0.90913475
0.92354095
0.93419983
0.95592831
0.96052046
0.96774681
0.96318911
0.96318911
0.96888289
0.98427785
0.99133103
1.00711112
1.04674670
1.07985356
1.09937259
1.12182456
1.13029128
1.13353087
1.12704237
1.13837297
1.14158963
1.16480215
1.19678854
1.23834974
1.27309976
1.30045687
1.33468893
1.34998672
1.37634879
1.39723780
1.41497128
1.41962836
1.44573512
1.45861329
1.45483742
1.43299712
1.39487383
1.35540838
1.33523830
1.30467960
1.29253753
1.26616814
1.24602493
1.22255496
1.18508824
1.15975423
1.14703725
1.12866800
1.11658236
1.10436447
1.08594873
1.06204879
1.04006938
1.01905571
0.99723186
0.97642295
0.96622997
0.97228315
0.97303715
0.96736782
0.95246966
0.94123868
0.92155356
0.91716613
0.92354095
0.94590216
0.95592831
0.95860974
0.97152857
0.98725375
0.98910914
0.99465456
0.99465456
0.98017123
0.96547065
0.96698869
1.29395525
1.26761535
1.26036266
1.26152589
1.24514174
1.22913592
1.21774646
1.20716111
1.19893141
1.18725223
1.17076829
1.15118568
1.12215138
1.08594873
1.02729860
0.97341393
0.94435023
0.93184172
0.90590226
0.87249908
0.84473934
0.80472344
0.78207666
0.76978950
0.76116682
0.76692604
0.77453840
0.79047129
0.81648506
0.83864006
0.85937168
0.90711580
0.93811682
0.95400838
0.90549739
0.90630695
0.90832771
0.91516490
0.93341445
0.93537665
0.94357330
0.94822529
0.94745155
0.93811682
0.93967905
0.95092845
0.95860974
0.98947980
1.01328198
1.04569522
1.09502789
1.14831528
1.19831955
1.25072471
1.29225380
1.32143559
1.50415948
1.47511227
1.42992311
1.40717523
1.38246297
1.35107280
1.32420764
1.29395525
1.28228365
1.27913413
1.28228365
1.27942077
1.28399832
1.28799033
1.29026593
1.30860852
1.31392184
1.31168727
1.30355487
1.28770559
1.26616814
1.23864582
1.20685730
1.18105890
1.14287376
1.12182456
1.10999479
1.10137206
1.11098542
1.14511752
1.18043778
1.20928559
1.23152028
1.08392082
1.04814703
1.01689440
0.98873834
0.97491960
0.95975663
0.95092845
0.94357330
0.94745155
0.94551441
0.96585038
0.97416706
0.98947980
0.98725375
0.99133103
0.99022071
0.98353246
0.97001763
0.95592831
0.94006920
0.93576859
0.95400838
0.96963953
0.99059095
1.00309798
1.01364380
1.02872541
1.03618390
1.04534449
1.05477321
1.05789744
1.05129095
1.04112654
1.04499365
1.08696127
1.11625390
1.12834306
1.12931759
1.13611589
1.15054843
1.16637515
1.17701577
1.18756104
1.18694333
1.17701577
1.17950549
1.17358377
1.17264603
1.15722202
1.08155011
1.08155011
1.09502789
1.06687161
1.05059312
1.03653773
1.01617295
0.99906872
0.98315956
0.98799632
0.99980252
1.02157146
1.04569522
1.07167273
1.09133809
1.09066588
1.08932021
1.09870529
1.11986161
1.14223187
1.16259639
1.17888355
1.18539763
1.19095276
1.18477878
1.16920121
1.15436663
1.13288369
1.12345773
1.10966439
1.08999325
1.07440659
1.04709696
1.02586982
1.00893000
0.99465456
0.97077339
0.96052046
0.95362394
0.94201753
0.92552408
0.90792392
0.88625977
0.85294718
0.82185673
0.79601852
0.77831666
0.75681864
0.73519077
0.71444849
0.69202677
0.66665726
0.64825162
0.64768571
0.64768571
0.63856292
0.64655240
0.64199916
0.63510809
0.62345374
0.61991471
0.62286530
0.62755738
0.63798841
0.64768571
0.66390133
0.68403235
0.70202235
0.70410860
0.71649856
0.72767072
0.73118970
0.73319296
0.72312115
0.72007214
0.72159826
0.73269266
0.73867392
0.73319296
0.72716662
0.72514671
0.71752140
0.70929739
0.69414306
0.67431395
0.64371040
0.63279439
0.63971038
0.65276125
0.66994941
0.69888129
0.72464085
0.75049346
0.77359095
0.80426764
0.83732729
0.88418858
0.92750297
0.79923663
0.70097689
0.68510366
0.67213523
0.66334877
0.66002369
0.65107380
0.64085579
0.63395230
0.61635537
0.59762779
0.57638863
0.58460060
0.59331717
0.60676170
0.61097746
0.62286530
0.63741339
0.65891160
0.70670775
0.76596918
0.82852234
0.88335875
0.92512779
0.94512651
0.96204631
0.97266022
0.99096106
0.99022071
0.98241333
0.98241333
0.98278651
0.98054527
0.99059095
1.00528895
1.01617295
1.02228911
1.00601822
0.99796701
0.98688225
0.97717375
1.00893000
1.02515467
1.01725494
1.00090222
0.98054527
0.95899219
0.93811682
0.91636616
0.90792392
0.90751995
0.89817848
0.88625977
0.86405262
0.87249908
0.85423594
0.83205550
0.80608931
0.77690196
0.73768042
0.70514941
0.67049654
0.65556402
0.64541710
0.63279439
0.62755738
0.63221465
0.65163677
0.64994640
0.64427980
0.65051035
0.65500443
0.66002369
0.66279575
0.66113391
0.66994941
0.68134670
0.70670775
0.75633396
0.81378593
0.87961481
1.95059131
1.92866111
1.86545342
1.80754932
1.75610024
1.71040249
1.67837288
1.65483028
1.63252095
1.61445154
1.61717482
1.60944688
1.60419805
1.61672126
1.60305473
1.59571806
1.59663698
1.59318827
1.59847325
1.60236834
1.60921903
1.61126856
1.61058567
1.60579734
1.59824384
1.59042392
1.58372347
1.57396882
1.55875198
1.53409113
1.51968169
1.51629979
1.51605793
1.52570216
1.53337388
1.54955016
1.55992778
1.57023682
1.57699456
1.57885368
1.58326033
1.59755538
1.59801438
1.60236834
1.60099469
1.60305473
1.60579734
1.60099469
1.61649443
1.62351138
1.62147733
1.60442662
1.58326033
1.57583150
1.57117065
1.57257035
1.56227671
1.55545503
1.55191480
1.54812964
1.55545503
1.56016283
1.55757530
1.54314752
1.53026188
1.51387951
1.50635196
1.51266792
1.56719802
1.61195115
1.89316066
1.88967096
1.89992784
1.90069969
1.90050676
1.88481343
1.84946268
1.81058977
1.77974550
1.72151466
1.69186450
1.67224422
1.60419805
1.57955028
1.55025993
1.53026188
1.46212863
1.47560935
1.48576303
1.50074260
1.53385208
1.52762370
1.51944038
1.50708207
1.49535743
1.48156142
1.48057107
1.47660303
1.47112950
1.46638593
1.46112511
1.43274120
1.39671282
1.45105174
1.45584528
1.44472021
1.44700275
1.44826928
1.44395856
1.44116241
1.43453165
1.42607129
1.40352226
1.36806470
1.33715931
1.30916883
1.28941305
1.26616814
1.23894183
1.19709490
1.17014171
1.13514720
1.13255997
0.80836063
0.82007008
0.83864006
0.86320343
0.87878065
0.89490641
0.93694344
0.96888289
1.00893000
1.04744710
1.08932021
1.14062558
1.19954295
1.26152589
1.35107280
1.41497128
1.47088022
1.51412171
1.55663331
1.59709625
1.63566257
1.64928123
1.65017034
1.62192956
1.61377000
1.63319466
1.61966714
1.60807928
1.61149612
1.61853474
1.61513279
1.60876323
0.86828612
0.84038723
0.82007008
0.79831849
0.77972878
0.76978950
0.76357177
0.76309139
0.75778705
0.74559142
0.73668557
0.71701016
0.72261388
0.73018601
0.74115187
0.75487807
0.76453164
0.76788171
0.76692604
0.76644776
0.77216760
0.77359095
0.77925836
0.78768302
0.78394990
0.77972878
0.79601852
0.79647905
0.81693405
0.82408459
0.82630645
0.83205550
0.83645097
0.95208459
0.94396184
0.93576859
0.93655199
0.94201753
0.95477682
0.96013862
0.96090215
0.96013862
0.96774681
0.94473845
0.93026633
0.92512779
0.92354095
0.93694344
0.94318460
0.99096106
1.16417236
1.19648211
1.25013820
1.30186597
1.35134418
1.40847757
1.49265756
1.57536604
1.66587291
1.75401088
1.84151480
1.90705560
2.66015813
2.69235715
2.72026920
2.73532516
2.75589281
1.59548824
1.75066273
1.72300506
1.69164774
1.66499219
1.64259764
1.62734654
1.61013025
1.58279705
1.55569076
1.52570216
1.49854191
1.47312223
1.44217982
1.39985975
1.37634879
1.34345186
1.31447988
1.06893187
1.06342897
1.04814703
1.03795183
1.03015024
1.02908180
1.02479692
1.01905571
1.01038274
1.00674695
1.00929338
1.01074560
1.01110833
1.00346348
0.99943569
0.97904825
0.95362394
0.96204631
0.99686408
1.00783906
1.02658446
1.03370371
1.04042189
1.04709696
1.04499365
1.05824401
1.06101248
1.06858877
1.06858877
1.06858877
1.06790224
1.07645244
1.08324400
1.08797287
1.09133809
1.10701760
1.12671697
1.14799591
1.87525619
1.89625722
1.91319874
1.90705560
1.89470957
1.34454321
1.30327354
1.11887884
1.04709696
1.02264774
1.01581203
1.00090222
1.00126851
0.99980252
1.00929338
1.03015024
1.04569522
1.06755881
1.08188910
1.09870529
1.10668631
1.11263450
1.11822319
1.11625390
1.10403238
1.05755076
1.08459721
1.08561101
1.10170495
1.10701760
1.12345773
1.15022967
1.15848882
1.16700375
1.18167970
1.18105890
1.17888355
1.17014171
1.16133407
1.15341327
1.14191080
1.13385432
1.12476256
0.85165646
0.83688925
0.80926737
0.78113836
0.75536368
0.72918093
0.70981418
0.69783113
0.68724127
0.67049654
0.65556402
0.64314049
0.63395230
0.63510809
0.62462896
0.63856292
0.66168832
0.67322547
0.69308572
0.71701016
0.74804646
0.77359095
0.81423641
0.84473934
0.87417858
1.03689143
1.03441295
1.03015024
1.02085331
1.01074560
1.00565365
0.98910914
0.99244011
1.03263896
1.03653773
1.03441295
1.03192851
1.03901114
1.06687161
1.09200989
1.12018901
1.15500177
1.17919456
1.19893141
1.21563677
1.22255496
1.21744530
1.23716472
1.22105434
1.18756104
1.15182257
1.11065531
1.09032962
1.06239400
1.03759848
1.00638265
0.97303715
0.93144813
0.88418858
0.83557373
0.80244183
0.77026570
0.74362156
0.71905293
0.69467113
0.67648566
0.66555626
0.65276125
0.63510809
0.63105355
0.64142773
0.66168832
0.67702750
0.70670775
0.74362156
0.78254539
0.86532484
0.92868827
0.96812565
0.99133103
1.00929338
1.26877193
1.26152589
1.24955142
1.22883755
1.22315469
1.21774646
1.20137571
1.17545701
1.14479725
1.11691072
1.09803759
1.09066588
1.09536271
1.09736948
1.09770359
1.09870529
1.09736948
1.10834179
1.11953412
1.13093994
1.15912170
1.16668949
1.17139454
1.17950549
1.18879552
1.19678854
1.20168090
1.28514016
1.27884742
1.28742080
1.30327354
1.32088048
1.33551290
1.35973014
1.38775775
1.40795678
1.43427601
1.46112511
1.47759604
1.48798262
1.48551621
1.47361999
1.46638593
1.45911600
1.44497401
1.20198601
1.18786978
1.16228093
1.13772855
1.11723898
1.09167404
1.07951393
1.07167273
1.05407768
1.03582995
1.02121245
1.01833579
1.01508980
1.01038274
1.00419406
0.99759950
0.98502266
0.97077339
0.95323933
0.95516080
0.95784438
0.96509077
0.97115105
0.98315956
0.81152979
0.77595740
0.79877769
0.76692604
0.74902622
0.73817734
0.72159826
0.71649856
0.71701016
0.72716662
0.73519077
0.74804646
0.75439215
0.76692604
0.76309139
0.78019892
0.80381157
0.82807964
0.85766318
0.84213077
0.82586255
0.80745287
0.79186174
0.77216760
0.75778705
0.73068803
0.70774474
0.69888129
0.62404163
0.61516434
0.60433949
0.58772850
0.57063419
0.55763398
0.54835048
0.54229861
0.54229861
0.54968629
0.54701141
0.55763398
0.56221825
0.57191795
0.59021889
0.60373242
0.61097746
0.62638766
0.64085579
0.64028334
0.63279439
0.60007709
0.60615705
0.61991471
0.64711930
0.66334877
0.67810988
0.68242223
0.68670750
0.68830759
0.69467113
0.70149982
0.71290706
0.74164647
0.75827080
0.76116682
0.75049346
0.74460714
0.73369292
0.72615736
0.73369292
0.74951562
0.75827080
0.75778705
0.75341937
0.74115187
0.72968364
0.71393505
0.69677939
0.67049654
0.65276125
0.64825162
0.62697279
0.61097746
0.58522752
0.56482112
0.55565772
0.55301171
0.55697600
0.54835048
0.54162200
0.54162200
0.55168395
0.56546997
0.58271580
0.60251644
0.62168675
0.64028334
0.64881704
0.63337361
0.62345374
0.61097746
0.59885369
0.59516840
0.60615705
0.61157734
0.62286530
0.62521574
0.63626179
0.65612314
0.67213523
0.70929739
0.74460714
0.78301384
0.82185673
0.86574850
0.92234903
0.97679842
1.02300625
1.06927487
1.14158963
1.21352340
1.30017486
1.38458331
1.51484809
1.91530589
1.84589037
1.80815782
1.75129100
1.44548146
1.42169327
1.29876393
1.24573060
1.58673062
1.60556897
1.61853474
1.63678312
1.67092801
1.69143096
1.72236648
1.73678339
1.73994750
1.74352656
1.36538169
1.34481591
1.32476135
1.29593746
1.24984484
1.21231411
1.17139454
1.14799591
1.12541441
1.03050614
1.00601822
0.97379057
0.93655199
0.91476412
0.89654394
0.88873882
0.89326589
0.88791324
0.87794571
0.86997375
0.87501712
0.87710996
0.88873882
0.90711580
0.93223515
0.94899841
1.33907756
1.35540838
1.36053894
1.37154476
1.39382189
1.41807770
1.44877558
1.47112950
1.48798262
1.55191480
1.56509079
1.20290088
1.18167970
1.16606072
1.15245911
1.13353087
1.12280475
1.10668631
1.08121101
1.05059312
1.03865816
1.04112654
1.04604583
1.04814703
1.05824401
1.05997515
1.05407768
1.05338169
1.06101248
1.07611173
1.07747390
1.08662387
1.08594873
1.08763578
1.10303551
1.12215138
1.13158823
1.14158963
1.15627101
1.17108146
1.19156840
1.37474931
1.38378856
1.39985975
1.42375519
1.44090794
1.45811040
1.47486366
1.49682803
1.50854125
1.52810371
1.54243448
1.56462212
1.56532506
1.57466758
1.59272788
1.60282597
1.61717482
1.63027322
1.62734654
1.61195115
1.58834749
1.59847325
1.59916131
1.60168166
1.57745955
1.56298071
1.54267219
1.52209274
1.50781184
1.49290321
1.48576303
1.46888446
1.43988963
1.38881429
1.34835598
1.32476135
1.30383615
1.28428387
1.01292003
1.01689440
1.03971676
1.62667041
1.67399756
1.70546439
1.72470679
1.73783873
1.40430584
1.34617857
1.29423861
1.25657471
1.20958878
1.17795003
1.14511752
1.12866800
1.10203774
1.06687161
1.02085331
0.98576692
0.95285457
0.93694344
0.92987207
0.90751995
0.88667343
0.88750016
0.86997375
0.85036379
0.83601246
0.82630645
0.82452944
0.82230279
0.80790688
0.79139852
0.77595740
0.77831666
0.77026570
0.76116682
0.72666217
0.67376993
0.64484870
0.62755738
0.62755738
0.63279439
0.63626179
0.65946788
0.67431395
0.69414306
0.70514941
0.70878022
0.72159826
0.73718316
0.75681864
0.77406482
0.80836063
0.82541842
0.83601246
0.84733988
0.85208692
0.86362813
0.87291926
0.87836328
0.89079943
0.90347031
0.91516490
0.93302152
0.96888289
1.00053579
1.02157146
1.03936401
1.04183072
1.04429160
1.04429160
1.06308409
1.08121101
0.96698869
0.97792398
0.96774681
0.96547065
0.96395022
0.98799632
0.98762511
0.98576692
0.98054527
0.98129292
0.98390522
0.95707841
0.92075740
0.88501764
0.84820495
0.82452944
0.83117362
0.83381647
0.83907719
0.80198473
0.77784538
0.75730300
0.76501112
0.77784538
0.77595740
0.77453840
0.77690196
0.79509667
0.80289867
0.79877769
0.79139852
0.78441751
0.77453840
0.76020270
0.76692604
0.77169256
0.78348201
0.79601852
0.79463534
0.80061186
0.80881413
0.80563428
0.84647392
0.88791324
0.92473134
1.48946050
1.53671821
1.55285965
1.56976969
1.58326033
0.82497405
0.84863716
0.85079490
0.84169523
0.80563428
0.77878765
0.74902622
0.72007214
0.70929739
0.69677939
0.68510366
0.67213523
0.63510809
0.59824105
0.56741206
0.54968629
0.55499740
0.56676543
0.56741206
0.57127643
0.56805795
0.57127643
0.56417153
0.58019321
0.59516840
0.60190753
0.59393489
0.58460060
0.56805795
0.53480887
0.50081734
0.50808647
0.51667446
0.53754449
0.56221825
0.58334475
0.60615705
0.62168675
0.62697279
0.64541710
0.66224226
0.68830759
0.70981418
0.72615736
0.73718316
0.74706541
0.75681864
0.76931299
0.77878765
0.78861354
0.79601852
0.79831849
0.80198473
0.80244183
0.80926737
0.81243300
0.81558634
0.77595740
0.76883620
0.74902622
0.72565221
0.69940578
0.67485753
0.65219925
0.64028334
0.62638766
0.61813760
0.62462896
0.65107380
0.67268057
0.68990398
0.70306625
0.71136230
0.71803227
0.71701016
0.71136230
0.70981418
0.70722644
0.70878022
0.70462920
0.71136230
0.73169103
0.73917018
0.74362156
0.75390592
0.76596918
0.77453840
0.78113836
0.79186174
0.80426764
0.81783129
0.83469556
0.86277852
0.88294354
0.89899463
0.93498454
0.96509077
0.98241333
0.98873834
0.99539161
0.96622997
0.97829888
0.96547065
0.93889826
0.89326589
0.85036379
0.81513661
0.78394990
0.76068491
0.73718316
0.72565221
0.73319296
0.74065695
0.73169103
0.72108991
0.71239252
0.69835641
0.71854278
0.73966610
0.75827080
0.78581868
0.80745287
0.81603583
0.75875424
0.77406482
0.82274860
0.83732729
0.82051711
0.78814841
0.75827080
0.72716662
0.71803227
0.72362807
0.67973022
0.62168675
0.57191795
0.53617842
0.50952786
0.49195261
0.47527138
0.46355376
0.46355376
0.48140416
0.50081734
0.51950557
0.54701141
0.64314049
0.65051035
0.65163677
0.65891160
0.66994941
0.68242223
0.69572606
0.71956271
0.73568937
0.75730300
0.77264234
0.78019892
0.79093504
0.79324975
0.79186174
0.78160765
0.77216760
0.76405186
0.74559142
0.72514671
0.69783113
0.67973022
0.66445343
0.63913691
0.61991471
0.61337346
0.60251644
0.60007709
0.60129800
0.59762779
0.58772850
0.58271580
0.59021889
0.58959728
0.59516840
0.60555181
0.60857203
0.61157734
0.62109663
0.62227630
0.44084837
0.43750856
0.43329760
0.44001579
0.45637881
0.47217511
0.48292519
0.49120666
0.49045958
0.47449920
0.46513317
0.47834760
0.47681197
0.48595297
0.49861593
0.52021094
0.53686189
0.54968629
0.55631725
0.55894761
0.55763398
0.56287009
0.55565772
0.54835048
0.53890709
0.53412278
0.52512201
0.52442325
0.52232134
0.52302292
0.52091536
0.53480887
0.55565772
0.58959728
0.62050595
0.64541710
0.67648566
0.70826267
0.88252813
0.88377376
0.87459795
0.68670750
0.70149982
0.70514941
0.71547426
0.73419255
0.75195784
0.75390592
0.57892780
0.51809195
0.44001579
0.41070522
0.40076368
0.40076368
0.38584628
0.39244242
0.40981141
0.39800926
0.39337570
0.40076368
0.42818979
0.44498788
0.46037870
0.47911357
0.49344113
0.50373758
0.51311360
0.49861593
0.47911357
0.47911357
0.48140416
0.49566551
0.51809195
0.56287009
0.57191795
0.55960326
0.55697600
0.55631725
0.55433629
0.56352119
0.56025815
0.56091228
0.55697600
0.55565772
0.55499740
0.54968629
0.54901879
0.54094455
0.54162200
0.52442325
0.51454090
0.49787997
0.48216528
0.46117452
0.46670723
0.46276204
0.47834760
0.50808647
0.51667446
0.52442325
0.54968629
0.59885369
0.64655240
0.69149668
0.72159826
0.74411452
0.75923737
0.77026570
0.79000726
1.34617857
1.35161550
1.35188678
1.35973014
1.35107280
1.33193869
1.26848289
1.21623991
1.16794603
1.09670096
1.01689440
0.91034398
0.80881413
0.68937226
0.60615705
0.57511484
0.55960326
0.54499662
0.53480887
0.51239846
0.48971136
0.45396196
0.43329760
0.41159709
0.40349930
0.39056918
0.35824928
0.34468613
0.37328720
0.41070522
0.45315348
0.49714291
0.54432337
0.58522752
0.61813760
0.64484870
0.67540068
0.68026947
0.69572606
0.73917018
0.78441751
0.83205550
0.85595128
0.86828612
0.87919783
0.85208692
0.88294354
0.90265820
0.89449656
1.09803759
1.08527318
1.06342897
1.04183072
1.02121245
1.00601822
0.99723186
0.98315956
0.96963953
0.95362394
0.94084902
0.93576859
0.91796541
0.80472344
0.79139852
0.77121724
0.74411452
0.71084664
0.69519879
0.68295936
0.67810988
0.67485753
0.67919053
0.68295936
0.68563869
0.69149668
0.69467113
0.69361459
0.69202677
0.68670750
0.67919053
0.67973022
0.68456821
0.69677939
0.70774474
0.71393505
0.71854278
0.71649856
0.70306625
0.68830759
0.67158944
0.64881704
0.63568520
0.64142773
0.68134670
0.73269266
0.77642983
0.80972036
0.84517332
0.86320343
0.87291926
0.88501764
0.91074669
0.93380722
0.93733473
1.25511477
1.27165879
1.30608414
1.31726657
1.31837960
1.31447988
1.31224627
1.31559527
1.31531651
1.31559527
1.30664554
1.28770559
1.27769996
1.28713594
1.29367183
1.29452190
1.29593746
1.29763408
1.29622038
1.28428387
1.26065357
1.24248842
1.24396319
1.23627520
1.22824059
1.21049791
1.18415961
1.17732727
1.15785559
1.13191223
1.10270302
1.06652785
1.03512169
0.99906872
0.95975663
0.91676624
0.87543609
0.84560708
0.83337658
0.83161468
0.82497405
0.82051711
0.81107782
0.73269266
0.73169103
0.72867788
0.72615736
0.72261388
0.72968364
0.72767072
0.70254449
0.68349606
0.68026947
0.69519879
0.70670775
0.69835641
0.69149668
0.67376993
0.66720708
0.66720708
0.66390133
0.66830536
0.67919053
0.68830759
0.69730546
0.70826267
0.73519077
0.75000470
0.76261070
0.77264234
0.80381157
0.82185673
0.83820270
0.85979827
0.88377376
0.90549739
0.93772586
0.95822714
0.98502266
0.99906872
1.00674695
1.02729860
1.03653773
1.04534449
1.04358908
1.03936401
1.02872541
1.01761535
0.99906872
0.97416706
0.94435023
0.89940243
0.86532484
0.81962281
0.78907838
0.77074162
0.75681864
0.73966610
0.72968364
0.71649856
0.69677939
0.67049654
0.64427980
0.62345374
0.65332277
0.68937226
0.74214073
0.78488485
0.98315956
0.99317881
1.00528895
1.00053579
1.10502835
1.12801803
1.14383591
1.19341341
1.30580335
1.36645552
1.42812689
1.48995280
1.53934080
1.57792439
1.60579734
1.62621949
1.81261391
1.90840110
1.89896257
1.85025559
1.83032979
1.81907601
1.82310319
1.82149339
1.03192851
1.01977513
1.01364380
1.02622720
1.04183072
1.05997515
1.09066588
1.12671697
1.16668949
1.20807206
1.25277532
1.29537142
1.33496364
1.37501602
1.42040305
1.47237527
1.51242549
1.55262349
1.56251141
1.58673062
1.62057249
1.67880979
1.69403050
1.68055628
1.67048904
1.65815079
1.65593785
1.65394368
1.66124394
1.68839311
1.71917000
1.74835716
1.77376037
1.78365590
1.79145110
1.80714354
1.83333247
1.87740593
1.91358203
1.22015308
1.21503332
1.20015418
1.16606072
1.13191223
1.10801089
1.10336790
1.11395201
1.12508853
1.13320733
1.09636655
1.10403238
1.10701760
1.09670096
1.08121101
1.08121101
1.07235685
1.07235685
1.05129095
1.07474784
1.10403238
1.12899284
1.17576893
1.22794201
1.29480514
1.34263276
1.18261027
1.21563677
1.24484721
1.28456936
1.32531484
1.34071959
1.36511310
1.39434796
1.42452764
1.45004055
1.47287329
1.48576303
1.47237527
1.45559338
1.49363990
1.49437623
1.48896804
1.50415948
1.51242549
1.52161083
1.52257449
1.51678338
1.50367183
1.49167458
1.47486366
1.43734070
1.39513669
1.37421574
1.37341499
1.38431845
1.39566226
1.19464183
1.17264603
1.14799591
1.12541441
1.11032510
1.10403238
1.09569742
1.08932021
1.08965678
1.09066588
1.08898353
1.08425907
1.07713352
1.06755881
1.05824401
1.05198833
1.04639632
1.03865816
1.03050614
1.02729860
1.02013465
1.01869581
1.01545098
1.01219574
1.00016922
0.99502315
0.99096106
0.98725375
0.97904825
0.97152857
0.95592831
0.94084902
0.92789824
0.91155160
0.90103178
0.88791324
0.87794571
0.86786370
0.85937168
0.85809063
0.85251716
0.85251716
0.85380657
0.86192807
0.88418858
0.92075740
0.97604733
1.01255795
1.04394040
1.07611173
1.10602342
1.14287376
1.17763869
1.20229105
1.23953363
1.26065357
1.28399832
1.30804797
1.31587397
1.31949169
1.32060284
1.51387951
1.49903123
1.49903123
1.13450094
1.10966439
1.08392082
1.05233684
1.01472849
0.98129292
0.94861193
0.91476412
0.88625977
0.77972878
0.77264234
0.75875424
0.74312828
0.72716662
0.71393505
0.72261388
0.73018601
0.72716662
0.72058120
0.71854278
0.70878022
0.73369292
0.77311679
0.80472344
0.83995078
0.87207870
0.89326589
0.92592020
0.93302152
0.93341445
0.93026633
0.94551441
0.94938473
0.97341393
0.98576692
1.01725494
1.03192851
1.03582995
1.03724502
1.03228379
1.02372289
1.01689440
1.01038274
1.00747516
1.01292003
1.00492412
0.62227630
0.61576014
0.62286530
0.64825162
0.65051035
0.64541710
0.63683785
0.64028334
0.64371040
0.64825162
0.66279575
0.68295936
0.72058120
0.76931299
0.81468663
0.86828612
0.93694344
0.98315956
1.02658446
1.06135803
1.09870529
1.12018901
1.12899284
1.12704237
1.13158823
1.15182257
1.16731793
1.17295869
1.17950549
1.17763869
1.16857378
1.16007037
1.16101827
1.15817225
1.15785559
1.14863457
1.13966072
1.13223615
1.12769290
1.11822319
1.09837149
1.08256676
1.05720397
1.03759848
1.02872541
1.02443903
1.02622720
1.02300625
1.01255795
1.00309798
0.98910914
0.97979704
0.96888289
0.95746147
0.95323933
0.94977089
0.94551441
0.93772586
0.93341445
0.93576859
0.93419983
0.93419983
0.81917530
0.75778705
0.73768042
0.72767072
0.71136230
0.71598659
0.72159826
0.72413464
0.71854278
0.72716662
0.72514671
0.70878022
0.69096619
0.66445343
0.63913691
0.62521574
0.60917428
0.59762779
0.60190753
0.61397100
0.62227630
0.62580198
0.61754409
0.62050595
0.64085579
0.66113391
0.67376993
0.68563869
0.69992988
0.71547426
0.74263467
0.75439215
0.75778705
0.76261070
0.76405186
0.76931299
0.76453164
0.76835910
0.77074162
0.77831666
0.79093504
0.80790688
0.82230279
0.82940705
0.83820270
0.84082346
0.83469556
0.83117362
0.82274860
0.81693405
0.81827954
0.83029080
0.84300119
0.85894487
0.87123733
0.88501764
0.90792392
0.93616037
0.95592831
0.97077339
0.98947980
1.00419406
1.01545098
1.01255795
1.00163467
0.98873834
0.99354795
0.95822714
0.92473134
0.59393489
0.57575208
0.55763398
0.56287009
0.56417153
0.56352119
0.56352119
0.56870310
0.57638863
0.57383822
0.57575208
0.59455197
0.61576014
0.63741339
0.63798841
0.63395230
0.62814143
0.62521574
0.63337361
0.64314049
0.65444435
0.66720708
0.69043529
0.70774474
0.71752140
0.71905293
0.71598659
0.71342124
0.71187760
0.72413464
0.72312115
0.72867788
0.72108991
0.69625292
1.35107280
1.36591871
1.35405500
1.36618714
1.34753986
1.29650324
1.23152028
1.15309530
1.08290543
1.04077427
0.97829888
0.87207870
0.77831666
0.71854278
0.67268057
0.62814143
0.61932291
0.59455197
0.53822622
0.54364929
0.56091228
0.59146015
0.61932291
0.65051035
0.67485753
0.66994941
0.69519879
0.73419255
0.76978950
0.77026570
0.76644776
0.75536368
0.74115187
0.73867392
0.75730300
0.76357177
0.77972878
0.79463534
0.80426764
0.82096389
0.82452944
0.83557373
0.83601246
0.83732729
1.54789276
1.54884006
1.54528468
1.56789980
1.56462212
1.55285965
1.55215107
1.55875198
1.56860127
1.57536604
1.58302871
1.58811661
1.59571806
1.59548824
1.58233363
1.56672999
1.54243448
1.52233363
1.51750847
1.50683874
1.48205634
1.45685244
1.42761326
1.40534993
1.31447988
1.28256959
1.25948953
1.22015308
1.17950549
1.14158963
1.10370019
1.07304053
1.04218263
1.01472849
0.97942272
0.93498454
0.91916301
0.89981005
0.88997576
0.88501764
0.87543609
0.86913035
0.86150253
0.85165646
0.84690701
0.83864006
0.83951410
0.83513476
0.83249610
0.82541842
0.82185673
0.82185673
0.81152979
0.81152979
0.82497405
0.84473934
0.87333923
0.89367630
0.90630695
0.92035906
0.96888289
0.96280833
0.95477682
0.94861193
0.93537665
0.92195138
0.91956187
0.91836478
0.91396205
0.90913475
0.90630695
0.90265820
0.90590226
0.90143866
0.89326589
0.88377376
0.82586255
0.80472344
0.79093504
0.77595740
0.77972878
0.78066878
0.78160765
0.78348201
0.78628518
0.78535190
0.84300119
0.86362813
0.88211253
0.89572555
0.92314382
0.95784438
0.94279574
0.94473845
0.92354095
0.88169674
1.24690748
1.27425137
1.29140223
1.31615260
1.34699551
1.37661518
1.41652534
1.45155707
1.46237940
1.44826928
1.42787010
1.40665396
1.39303241
1.38617144
1.37661518
1.36833271
1.38087057
1.38802196
1.40821720
1.40847757
1.38987002
1.37394887
1.35594935
1.33083701
1.32088048
1.32365369
1.33358952
1.33303947
1.32669753
1.33331452
1.36967198
1.41523041
1.45433324
1.50781184
1.53814927
1.56110269
1.58140639
1.59364853
1.60145270
1.60351216
1.56204198
1.55025993
1.54931349
1.55733986
1.56602768
1.56930243
1.56438774
1.55663331
1.54575920
1.53910257
1.52786373
1.52281531
1.50537792
1.48452850
1.47162794
1.45054623
1.43017953
1.41730173
1.40404470
1.38934225
1.38246297
1.37980796
1.38140158
1.38299336
1.37581583
1.35973014
1.34372478
1.32531484
1.31000885
1.30383615
1.29904624
1.30073881
1.33358952
1.35107280
1.36026939
1.36350044
1.35513781
1.33551290
1.30776760
1.28056669
1.25365312
1.21623991
1.18663435
1.16322703
1.15277725
1.14863457
1.14479725
1.15531921
1.16731793
1.17170754
1.17701577
1.17170754
1.16228093
1.13643861
1.11164534
1.09032962
1.06135803
1.05477321
1.03795183
1.02551231
1.01400549
1.00929338
1.01508980
1.01581203
1.03228379
1.04569522
1.05198833
1.03830506
1.03121757
1.02551231
1.02264774
1.00747516
1.00236659
1.00601822
1.00783906
1.00674695
1.02586982
1.04394040
1.04954549
1.05477321
1.05720397
1.06549589
1.07372378
1.07201484
1.06721527
1.06687161
1.06135803
1.06273911
1.06893187
1.07543000
1.08696127
1.09200989
1.09402281
1.09301681
1.07406524
1.05928303
1.04394040
1.05512081
1.06515168
1.07269875
1.08222798
1.08256676
1.08797287
1.10203774
1.11625390
1.11756714
1.11691072
1.10734880
1.11855106
1.12084351
1.11032510
1.08932021
1.01364380
1.01400549
1.02836889
1.04077427
1.04464268
0.93380722
0.93302152
0.93459226
0.94240672
0.95362394
0.96963953
0.97867364
0.98651061
0.99612812
1.00090222
1.01617295
1.03015024
1.04253442
1.05928303
1.08493525
1.11723898
1.14991083
1.17483293
1.19341341
1.20867898
1.21654137
1.22105434
1.22525144
1.22015308
1.22764335
1.23122249
1.22075399
0.89038769
0.84993246
0.79555773
0.73319296
0.69467113
0.66775645
0.64028334
0.61932291
0.59331717
0.56805795
0.54566905
0.51950557
0.50081734
0.48595297
0.47527138
0.44745321
0.45234355
0.75195784
0.74755609
0.74460714
0.73568937
0.74016169
0.75390592
0.76212971
0.75875424
0.75778705
0.77169256
0.78628518
0.80563428
0.82852234
0.84300119
0.85552277
0.87752793
0.91074669
0.94006920
0.97303715
1.23538505
1.27913413
1.32171305
1.36913643
1.40639325
1.51702511
1.52281531
1.51315268
1.48921429
1.46237940
1.42632840
1.38007369
1.33111251
1.26587849
1.19617559
1.12574019
1.04006938
0.96736782
0.89572555
0.82408459
0.74559142
0.67213523
0.60555181
0.55829118
0.52651676
0.50664099
0.47758040
0.46513317
0.46355376
0.45637881
0.44663294
0.43498688
0.42388626
0.41514540
0.40440706
0.39523564
0.39523564
0.40349930
0.41778686
0.44001579
0.46196896
0.48519779
0.50300911
0.53343581
0.56805795
0.60373242
0.64768571
0.67973022
0.72261388
0.74312828
0.75098190
0.76309139
0.76644776
0.77074162
0.77690196
0.78535190
0.79047129
0.78628518
0.77642983
0.77972878
0.78207666
0.77595740
0.77453840
0.76978950
0.77642983
0.78814841
0.80335525
0.81917530
0.83381647
0.86065082
0.88294354
0.91836478
0.94162819
0.95937448
0.97341393
0.99943569
0.92829334
0.91756586
0.86744107
0.77925836
0.71290706
0.66885383
0.64484870
0.62404163
0.60796919
0.62930790
0.63913691
0.66390133
0.69572606
0.71854278
0.72817447
0.73519077
0.74657441
0.76212971
0.77074162
0.78019892
1.39039758
1.38246297
1.36134726
1.33770766
1.32254511
1.30972890
1.29904624
1.29111825
1.27798692
1.26761535
1.24720153
1.23032868
1.21291891
1.20624947
1.19218372
1.17763869
1.16354223
1.15531921
1.14639769
1.14575778
1.14703725
1.13933892
1.13385432
1.12769290
1.11887884
1.12704237
1.12899284
1.13869505
1.14735689
1.15880530
1.16920121
1.18230016
1.19279872
1.21985251
1.24248842
1.26732604
1.32365369
1.31754492
1.31196680
1.30496063
1.31503769
1.31976956
1.32365369
1.32448453
1.32863089
1.32559149
1.32226781
1.31224627
1.30271069
1.30130251
1.29735146
1.29622038
1.29225380
1.29253753
1.29904624
1.29706878
1.28998170
1.28142546
1.27453911
1.26181653
1.25686650
1.24778942
1.24955142
1.25131094
1.25511477
1.23122249
1.45382887
1.42581413
1.40247681
1.37288090
1.35297132
1.33138796
1.30832827
1.29452190
1.26934983
1.24248842
1.21140635
1.17701577
1.14639769
1.12182456
1.10037278
1.08662387
1.06342897
1.04499365
1.02979421
1.00601822
0.98390522
0.96774681
0.95707841
0.94706444
0.93498454
0.93302152
0.93144813
0.92592020
0.91876399
0.90021748
0.89162234
0.88377376
0.87961481
0.88667343
0.90306434
0.91074669
0.91074669
0.88750016
0.87333923
0.85894487
0.84343607
0.83205550
0.83337658
0.83117362
0.83688925
0.85294718
0.86447690
0.87752793
0.89940243
0.91516490
0.93655199
0.95400838
0.96356974
0.98315956
0.99280953
1.01617295
1.02157146
1.01508980
1.00747516
0.99465456
1.01110833
1.05407768
1.08019308
1.10137206
1.11263450
1.11691072
1.11263450
1.10966439
1.11625390
1.11789521
1.11230488
1.12051631
1.11164534
1.02013465
1.00893000
0.99428582
0.97679842
0.95323933
0.93811682
0.92868827
0.91676624
0.90225187
0.88832613
0.90021748
0.90225187
0.90590226
0.91996055
0.92908304
0.92868827
0.91596592
0.89777012
0.87585486
0.84906915
0.82896481
0.80881413
0.80015371
0.79463534
0.79139852
0.76116682
0.76835910
0.78254539
0.79417375
0.81333520
0.81513661
0.80563428
0.79923663
0.78675140
0.77074162
0.74951562
0.73068803
0.71649856
0.68937226
0.68188467
0.67431395
0.67540068
0.68510366
0.69414306
0.68777464
0.68188467
0.67865042
0.67865042
0.66830536
0.64711930
0.63337361
0.64257008
0.66057903
0.67594339
0.68403235
0.69361459
0.70358762
0.71598659
0.71803227
0.71752140
0.70981418
0.70410860
0.70826267
0.71803227
0.73319296
0.73219202
0.73018601
0.71649856
0.69625292
0.68403235
0.67919053
0.66720708
0.65444435
0.63337361
0.60736574
0.60007709
0.59455197
0.59639936
0.59639936
0.58835209
0.59824105
0.59824105
0.61635537
0.63163437
0.62814143
0.62872493
0.63105355
0.63337361
0.63568520
0.64314049
0.64598500
0.64541710
0.64085579
0.64028334
0.63279439
0.63337361
0.62755738
0.61337346
0.60251644
0.61635537
0.64371040
0.66224226
0.66555626
0.65946788
0.64711930
0.59701389
0.57063419
0.53205920
0.49787997
0.46983953
0.43918164
0.44250882
0.44084837
0.44663294
0.44498788
0.44333671
0.43918164
0.44663294
0.46749227
0.48896199
0.51525307
0.53686189
0.55101887
0.56287009
0.58271580
1.03512169
1.03901114
0.87669180
0.87039515
0.87249908
0.86659520
0.87585486
0.86362813
0.85036379
0.83645097
0.81648506
0.79463534
0.77026570
0.75049346
0.61456796
0.62697279
0.63163437
0.64598500
0.65835485
0.67213523
0.68242223
0.68777464
0.69467113
0.70670775
0.71701016
0.72716662
0.76020270
0.80289867
0.81198152
0.82497405
0.83645097
0.86744107
0.90143866
0.93262842
0.94396184
0.93419983
0.90913475
0.87165812
0.83205550
0.79831849
0.76549030
0.74214073
0.72867788
0.73219202
0.75147003
0.77690196
0.80106974
0.82274860
0.83205550
0.84256610
0.83337658
0.81558634
0.79232468
0.77690196
0.76116682
0.76116682
0.77878765
0.77595740
0.76883620
0.74509945
0.71393505
0.70045358
0.69414306
0.70097689
0.72666217
0.75633396
0.77784538
0.80608931
0.83820270
0.87081634
0.89981005
0.94512651
0.98799632
1.01581203
1.04006938
1.06858877
1.10070597
1.13191223
1.15341327
1.18354012
1.54457262
1.53743390
1.51823323
1.50562149
1.49780763
1.49486691
1.51169795
1.53624089
1.57280352
1.61286083
1.62757186
1.63072302
1.63139747
1.60396945
1.68752415
1.74205372
1.75985482
1.76879184
1.77995152
1.76837717
1.80063861
1.78919809
1.76692504
1.73361349
1.69684217
1.66080242
1.61308817
1.56696402
1.51436388
1.45811040
1.41237738
1.39592498
1.39592498
1.39329562
1.27482678
1.26992746
1.24925792
1.23686828
1.23241323
1.22195493
1.22435327
1.20716111
1.17139454
1.13320733
0.96774681
0.91396205
0.87081634
0.83425613
0.78814841
0.74016169
0.68990398
0.64028334
0.58647935
0.53343581
0.50446500
0.51809195
0.56091228
0.58522752
0.56870310
0.55829118
0.55960326
0.53958710
0.54968629
0.54968629
0.53136955
0.52161882
0.50300911
0.49640476
0.48896199
0.48140416
0.47681197
0.51239846
0.53617842
0.54901879
0.58772850
0.61097746
0.61337346
0.63626179
0.63683785
0.66002369
0.62050595
0.62050595
0.58585377
0.60555181
0.61217664
0.61097746
0.62989032
0.63683785
0.67702750
0.68777464
0.69361459
0.73519077
0.75584898
0.77595740
0.81062558
0.79785903
0.78768302
0.77311679
0.73817734
0.70410860
0.67376993
0.63683785
1.14831528
1.15500177
1.15182257
1.15022967
1.14447689
1.12801803
1.10469646
1.07406524
1.03405839
1.03582995
1.01545098
0.99980252
0.96660940
0.91396205
0.87794571
0.83029080
0.79417375
0.76116682
0.73668557
0.71187760
0.67973022
0.65219925
0.61873054
0.59885369
0.59762779
0.59946570
0.59516840
0.58710426
0.57638863
0.56870310
0.56156564
0.55894761
0.55829118
0.56091228
0.55565772
0.55763398
0.56546997
0.65332277
0.67322547
0.66665726
0.66002369
0.66555626
0.69043529
0.69835641
0.69730546
0.60676170
0.57765961
0.58145588
0.57127643
0.55763398
0.54162200
0.53274795
0.53343581
0.54499662
0.56352119
0.58647935
0.61277534
0.64142773
0.67702750
0.71342124
0.76596918
0.79923663
1.17483293
1.19893141
1.20716111
1.21019494
1.19740118
1.19801351
1.11428114
1.13547019
1.17170754
1.18012710
1.18323025
1.17639251
1.16070239
1.13547019
1.11756714
1.10170495
1.07611173
1.03901114
1.00455916
0.97829888
0.95362394
0.92631614
0.90590226
0.89121098
0.87375901
0.87123733
0.86828612
0.68456821
0.67376993
0.65891160
0.64085579
0.62462896
0.60796919
0.58710426
0.56352119
0.53549409
0.51096517
0.48971136
0.48444144
0.48140416
0.48292519
0.48595297
0.49195261
0.51596425
0.55697600
0.61635537
0.66002369
0.67810988
0.61516434
0.60796919
0.60129800
0.59455197
0.59885369
0.60068786
0.59946570
0.61576014
0.62168675
0.62404163
0.61754409
0.61635537
0.61991471
0.63221465
0.62697279
0.65163677
0.88252813
0.89899463
0.90265820
0.89203351
1.08019308
1.05303352
1.02979421
1.00747516
0.99428582
0.97341393
0.95323933
0.95246966
0.95285457
0.95208459
0.95860974
0.95246966
0.94590216
0.94084902
0.92947764
0.91836478
0.89038769
0.86786370
0.84647392
0.83205550
0.82719352
0.82096389
0.82319417
0.82141043
0.81917530
0.81152979
0.80472344
0.79324975
0.77690196
0.75827080
0.74657441
0.73568937
0.72413464
0.71854278
0.71701016
0.70670775
0.69149668
0.68724127
0.69255644
0.70826267
0.72261388
0.74559142
0.76740403
0.79555773
1.04569522
1.08459721
1.12606588
1.17233328
1.22883755
1.28256959
1.31782320
1.26877193
1.21261655
1.15468425
1.09903899
1.04288609
0.99575993
0.94590216
0.89899463
0.85423594
0.82141043
0.79969530
0.77311679
0.74509945
0.72817447
0.71290706
0.70618869
0.70566924
0.70202235
0.69992988
0.70202235
0.70097689
0.70670775
0.70981418
0.71803227
0.72108991
0.72968364
0.73867392
2.16208284
2.27432876
2.37141386
2.43759988
2.51256572
2.57953697
2.63105117
2.68130243
2.71716702
2.73143471
2.73746925
2.72726980
2.70838080
2.70241699
2.68430945
2.65035298
2.62798321
2.53768837
2.44075691
2.43865268
2.27465120
2.23349310
1.10070597
1.05685706
1.02586982
0.99244011
0.95784438
0.90792392
0.83337658
0.77595740
0.75730300
0.74214073
0.72565221
0.71854278
0.71239252
0.71752140
0.71752140
0.72261388
0.71701016
0.72767072
0.74657441
0.75923737
0.75972019
0.76212971
0.77548469
0.77737381
0.78301384
0.79555773
0.80926737
0.82096389
0.84430514
0.86701824
0.87501712
0.87710996
0.86744107
0.84863716
0.82274860
0.80244183
0.78207666
0.75827080
0.73817734
0.72312115
0.70981418
0.70410860
0.70045358
0.69888129
0.70045358
0.70045358
0.69677939
0.70981418
0.71598659
0.72108991
0.72108991
0.71956271
0.72918093
0.73568937
0.73219202
0.72817447
0.71956271
0.70774474
0.70149982
0.69730546
0.70045358
0.71342124
0.72918093
0.74902622
0.76164842
0.77216760
0.78954296
0.81693405
0.85036379
0.89572555
0.93537665
0.98725375
1.04569522
1.11526796
1.20168090
1.30214760
1.41626645
1.50294006
1.57443469
1.63655907
1.68360827
1.72895380
1.76547172
1.78262768
1.04218263
1.04253442
1.03618390
1.01689440
0.99833438
0.98947980
0.99428582
1.00455916
1.02300625
1.04218263
1.04709696
1.05442550
1.06927487
1.07815434
1.09100204
1.10469646
1.11855106
1.13676123
1.14831528
1.15341327
1.14351528
1.13029128
1.11461018
1.08392082
1.05372974
1.02157146
1.00200070
0.98204000
0.96736782
0.94162819
0.91356075
0.89449656
0.88294354
0.89367630
0.91275762
0.93026633
0.94783850
0.97039559
0.98166653
0.98576692
0.99796701
1.00565365
1.02908180
1.03689143
1.04183072
1.04218263
1.04323765
1.04499365
1.04814703
1.05303352
1.05338169
1.03724502
1.02085331
1.00674695
0.99096106
0.97679842
0.95937448
0.94396184
0.90953801
0.88086456
0.86235340
0.84169523
0.81423641
0.79186174
0.78160765
0.77548469
0.76835910
0.75147003
0.74706541
0.74608308
0.74804646
0.74065695
0.74657441
0.74411452
0.73618764
0.72666217
0.72210625
0.82274860
0.85766318
0.87627343
0.88791324
0.50952786
0.50664099
0.49344113
0.49935081
0.51525307
0.52232134
0.54297437
0.56352119
0.59578420
0.62227630
0.64314049
0.65444435
0.67049654
0.67973022
0.70462920
0.73018601
0.74804646
0.76261070
0.76978950
0.78488485
0.79555773
0.91916301
0.91916301
0.91756586
0.83688925
0.82807964
0.82541842
0.81693405
0.80335525
0.78675140
0.76453164
0.75681864
0.76405186
0.76644776
0.77406482
0.77784538
0.77972878
0.78348201
0.70774474
0.66002369
0.67158944
0.67702750
0.68617330
0.70462920
0.72464085
0.73319296
0.73668557
0.74016169
0.74362156
0.75439215
0.77169256
0.76501112
0.78581868
0.80563428
0.80289867
0.79739930
0.78113836
0.76357177
0.74804646
0.73568937
0.71905293
0.71239252
0.70306625
0.70358762
0.69625292
0.68884013
0.67810988
0.67540068
0.67104321
0.66830536
0.67376993
0.68830759
0.70462920
0.74164647
0.76501112
0.78814841
0.82141043
0.83601246
0.85208692
0.86277852
0.85380657
0.86955215
0.88956364
0.87207870
0.85036379
0.84082346
0.85637958
0.86277852
0.87543609
0.90873132
0.90630695
0.91636616
0.91516490
0.91195378
0.91034398
0.93537665
0.91074669
0.85122579
0.80972036
0.75875424
0.72666217
0.69888129
0.68026947
0.66555626
0.66555626
0.69940578
0.71342124
0.74460714
0.73867392
0.71956271
0.69835641
0.68295936
0.67648566
0.67431395
0.66994941
0.65723994
0.64028334
0.62050595
0.60494595
0.59146015
0.61157734
0.61754409
0.61991471
0.63279439
0.66775645
0.74214073
0.80790688
0.85380657
0.88708689
1.44090794
1.88734091
1.86957684
1.67355940
1.63991658
1.60807928
1.58372347
1.55969269
1.53002224
1.48995280
1.43606454
1.39671282
1.35513781
1.30804797
1.26790460
1.22704581
1.19279872
1.16951479
1.15658810
1.15880530
1.38007369
1.37741407
1.36833271
1.33852977
1.33688505
1.32115806
1.29395525
1.26645771
1.23568184
1.20624947
1.16888754
1.10834179
1.04884649
0.98017123
0.92195138
0.87249908
0.83073233
0.79371188
0.76692604
0.75000470
0.72615736
0.71290706
0.70566924
0.70149982
0.70826267
0.72007214
0.72565221
0.73867392
0.74804646
0.75487807
0.75875424
0.75972019
0.77216760
0.77784538
0.78721735
0.79324975
0.80289867
0.82051711
0.84473934
0.86320343
0.80152736
0.79371188
0.78907838
0.79186174
0.79877769
0.82007008
0.83995078
0.85809063
0.86447690
0.86913035
0.87417858
0.87543609
0.87961481
0.88003159
0.88543188
0.89038769
0.90306434
0.91676624
0.94318460
0.96509077
0.99870162
1.41807770
1.44548146
1.49437623
1.23805359
1.25832441
1.28884415
1.43453165
1.46288082
1.44953469
1.43555376
1.43274120
1.42478503
1.40795678
1.40587169
1.39959778
1.39750022
1.39566226
1.41055881
1.40717523
1.38855023
1.37448255
1.34862790
1.33193869
1.31949169
1.30439851
1.28456936
1.25978064
1.22614895
1.22075399
1.17045504
1.16700375
1.16259639
1.17389618
1.17732727
1.04744710
1.04849682
1.04814703
1.04077427
0.87627343
0.87752793
0.87501712
0.85979827
0.84169523
0.82896481
0.80699860
0.78768302
0.78488485
0.77074162
0.75827080
0.74164647
0.73018601
0.71956271
0.71187760
0.71752140
0.71803227
0.71649856
0.71956271
0.72159826
0.73269266
0.74559142
0.75778705
0.76549030
0.78019892
0.80289867
0.82675010
0.86235340
0.89817848
0.93576859
0.95208459
1.03653773
1.00601822
0.99022071
0.97001763
0.97979704
0.98651061
0.99943569
1.00893000
1.02694159
1.04709696
1.07577092
1.10436447
1.13772855
1.16857378
1.19740118
1.24101191
1.25832441
1.54481001
1.50878430
1.48180890
1.45609713
1.43274120
1.41081875
1.39329562
1.38033937
1.36403821
1.35676041
1.33303947
1.31587397
1.29083420
1.26355897
1.23686828
1.21985251
1.18972053
1.16354223
1.14735689
1.11691072
0.90387609
0.90590226
0.88956364
0.87543609
0.86870833
0.85894487
0.83864006
0.82274860
0.80881413
0.79278735
0.84647392
0.84906915
0.83907719
0.84125945
0.83293645
0.81783129
0.82497405
0.83995078
0.87081634
0.93262842
0.97077339
1.00601822
1.18663435
1.20320568
1.20837555
1.22555069
1.23657178
1.22853911
1.24837703
1.25101786
1.25072471
1.23953363
1.22853911
1.20229105
1.17981634
1.14959190
1.12051631
1.09603204
1.00419406
0.99244011
0.98688225
0.99723186
1.00638265
1.01183340
1.02658446
1.03086191
1.03299400
1.03759848
1.04183072
1.05372974
1.07985356
1.09970609
1.11658236
1.12866800
1.12964224
1.12639147
1.11526796
1.10867258
1.10867258
1.10303551
1.09636655
1.08662387
1.06032104
1.03971676
1.00200070
0.94551441
0.89736158
0.85851786
0.81152979
0.73319296
0.67973022
0.62697279
0.60312473
0.61813760
0.63626179
0.65051035
0.64825162
0.63568520
0.62227630
0.61097746
0.61991471
0.63856292
0.62286530
0.61635537
0.63856292
0.66830536
0.68990398
0.70045358
0.71649856
0.72918093
0.73917018
0.72565221
0.70566924
0.67376993
0.66113391
0.64484870
0.63913691
0.62521574
0.60251644
0.58397301
0.56805795
0.55035299
0.54162200
0.53822622
0.54835048
0.59393489
0.65444435
0.72464085
0.75972019
0.77169256
0.78160765
0.77264234
0.74608308
0.72968364
0.71701016
0.71393505
0.70878022
0.69255644
0.68456821
0.68777464
0.71033059
0.71444849
0.72716662
0.74608308
0.76068491
0.75778705
0.74164647
0.74509945
0.73966610
0.74016169
0.74115187
0.77831666
0.80381157
0.83951410
0.87543609
0.90873132
0.91516490
0.91556549
0.90873132
0.92789824
0.93419983
0.93498454
0.91315927
0.90347031
0.89162234
0.88832613
0.89736158
0.90225187
0.89531607
0.90832771
0.91476412
0.91716613
0.75972019
1.04499365
0.99539161
0.95400838
0.90509234
0.89121098
0.89449656
0.86022465
0.83029080
0.79047129
0.76549030
0.75049346
0.73718316
0.72413464
0.71187760
0.69992988
0.67213523
0.64028334
0.61516434
0.59146015
0.57383822
0.54701141
0.52929523
0.51168232
0.50008461
0.49120666
0.48519779
0.48140416
0.50227958
0.51667446
0.52512201
0.52721275
0.52929523
0.53686189
0.54566905
0.55565772
0.56676543
0.56546997
0.56417153
0.55367440
0.55697600
0.56025815
0.57255876
0.58585377
0.59885369
0.60251644
0.60251644
0.60494595
0.60373242
0.60736574
0.61813760
0.63453046
0.66445343
0.68295936
0.70929739
0.75195784
0.78675140
0.84647392
0.91155160
0.96736782
1.02622720
1.06858877
1.11461018
1.16668949
1.21864950
1.26181653
1.29848156
1.32725021
1.34454321
1.35892086
1.39066129
1.40873789
1.40221532
1.39854939
1.39776259
1.36913643
1.32393070
1.28142546
1.24808326
1.20442412
1.16101827
1.10137206
1.05512081
1.00965663
1.00893000
1.01508980
1.00236659
0.96812565
0.93144813
0.92075740
0.89940243
0.87417858
0.71290706
0.72261388
0.73369292
0.75390592
0.76644776
0.79555773
0.80745287
0.82185673
0.83337658
0.83907719
0.84343607
0.84733988
0.85036379
0.86701824
0.87459795
0.90468710
0.91636616
0.92987207
0.92750297
0.93967905
0.94822529
0.97867364
1.00419406
1.02193035
1.03405839
1.02694159
0.99796701
0.99170086
0.98353246
0.99612812
1.02443903
1.03795183
1.03830506
1.03050614
1.03086191
1.02908180
1.00711112
0.98910914
0.95477682
0.94123868
0.92750297
0.89162234
0.86828612
0.86065082
0.87291926
0.87710996
0.87794571
0.86701824
0.86107678
0.76883620
0.70929739
0.68830759
0.68724127
0.70670775
0.76883620
0.93144813
0.93262842
0.84863716
0.85979827
0.87165812
0.85809063
0.84473934
0.83249610
0.83469556
0.82807964
0.82586255
0.83073233
0.84213077
0.84517332
0.84169523
0.84300119
0.85766318
0.85552277
0.46434414
0.48216528
0.49714291
0.52091536
0.53822622
0.54499662
0.54901879
0.53958710
0.57638863
0.59639936
0.60433949
0.61516434
0.61635537
0.60373242
0.60129800
0.59207981
0.57191795
0.55565772
0.53890709
0.52232134
0.50227958
0.48140416
0.45958151
0.44498788
0.43582906
0.42128305
0.40711820
0.39984765
0.39430677
0.39430677
0.39800926
0.40349930
0.41690824
0.43075127
0.44908924
0.45637881
0.41426117
0.43329760
0.46355376
0.45878293
0.44663294
0.42302031
0.40531279
0.41514540
0.42475046
0.42302031
0.40891564
0.40531279
0.39708687
0.38298459
0.37719608
0.37426825
0.37131734
0.37622267
0.37622267
0.38298459
0.38489475
0.38584628
0.38106485
0.39056918
0.40981141
0.44084837
0.47139787
0.50300911
0.52581985
0.53890709
0.54566905
0.55234823
0.56025815
0.56611807
0.59083985
0.60736574
0.61813760
0.61277534
0.60007709
0.58835209
0.58647935
0.58397301
0.58334475
0.58397301
0.57575208
0.56482112
0.55697600
0.55433629
0.54768135
0.54297437
0.53343581
0.52161882
0.51596425
0.50736425
0.49787997
0.49640476
0.49045958
0.48971136
0.48745980
0.48519779
0.48670697
0.49418370
0.49344113
0.49045958
0.48292519
0.45718159
0.47604230
0.47295108
0.46827599
0.47372577
0.47604230
0.47758040
0.47139787
0.47139787
0.46355376
0.45798296
0.44827197
0.43750856
0.43075127
0.42475046
0.42561290
0.42733255
0.43834590
0.44908924
0.45718159
0.47217511
0.48519779
0.50373758
0.54026625
0.59578420
0.64825162
0.72464085
0.78954296
0.85423594
0.92671192
0.98947980
1.04604583
1.11493912
1.16133407
1.20351041
1.24012515
1.32945861
1.32669753
1.32614463
1.32890686
1.32586809
1.32226781
1.31084833
1.30860852
1.30860852
1.31949169
1.32282234
1.32697390
1.32254511
1.35999979
1.13966072
1.12639147
1.09603204
1.07815434
1.06032104
1.04394040
1.02658446
0.98465033
0.96433056
0.81468663
0.81378593
0.80015371
0.79601852
0.78954296
0.78441751
0.79969530
0.80517899
0.82319417
0.88044817
0.93616037
0.98539486
1.02729860
1.06480736
1.09502789
1.13093994
1.16448730
1.20807206
1.23686828
1.23152028
1.25277532
1.26906092
1.25657471
1.22315469
1.18756104
1.14415644
1.11953412
1.09200989
1.07098817
1.05616290
1.04218263
1.00528895
0.93655199
0.88044817
0.82185673
0.76931299
0.70202235
0.61873054
0.54026625
0.48444144
0.45878293
0.45234355
0.46983953
0.49045958
0.49935081
0.48368391
0.47061934
0.45315348
0.43160171
0.39800926
0.38489475
0.39708687
0.40440706
0.43160171
0.43160171
0.41866365
0.38962918
0.37230357
0.39892951
0.46117452
0.52998757
0.61516434
0.69519879
0.77359095
0.85165646
0.92155356
0.99575993
1.06032104
1.13223615
1.46187781
1.46538532
1.46588571
1.51533214
1.58834749
1.61422439
1.63678312
1.65593785
1.66190601
1.66433135
1.65770844
1.35621976
1.31531651
1.25890710
1.21955187
1.18323025
1.16385734
1.13061565
1.09301681
1.05129095
1.02801225
1.00528895
0.98613884
0.97567156
0.96433056
0.94861193
0.92868827
0.90711580
0.73269266
0.72210625
0.71956271
0.69992988
0.66555626
0.66168832
0.65388380
0.64768571
0.64484870
0.65219925
0.66334877
0.66224226
0.64994640
0.64881704
0.65500443
0.65388380
0.65556402
0.64085579
0.62227630
0.57255876
0.55565772
0.55829118
0.56805795
0.58710426
0.60312473
0.60736574
0.61097746
0.62930790
0.63741339
0.65276125
0.64598500
0.63626179
0.61456796
0.58710426
0.53412278
0.52790782
0.52929523
0.55631725
0.56025815
0.55894761
0.55565772
0.54768135
0.54229861
0.52790782
0.51596425
0.50373758
0.49935081
0.49566551
0.50519137
0.49935081
0.49492516
0.48745980
0.48670697
0.48745980
0.50300911
0.50736425
0.51879924
0.52512201
0.53412278
0.55499740
0.55433629
0.55367440
0.55829118
0.56287009
0.56352119
0.56546997
0.57702447
0.57383822
0.58460060
0.61397100
0.60736574
1.04954549
1.03512169
1.00711112
0.98315956
0.95860974
0.95899219
0.96090215
0.96888289
0.98651061
0.98315956
0.97115105
0.94938473
0.93262842
0.92354095
0.93184172
0.93066043
0.94706444
0.96013862
0.97792398
1.01292003
1.03689143
1.05859047
1.08459721
1.10999479
1.13901703
1.36699213
1.36726035
1.36806470
1.37688153
1.38643595
1.39066129
1.40821720
1.42889697
1.44953469
1.46162695
1.48526934
1.50683874
1.52570216
1.53695681
1.54741889
1.55781071
1.55474763
1.55733986
1.56766591
1.59203704
1.62779714
1.67158625
1.72534451
1.76027150
1.77933338
1.77355362
1.77747765
1.78159886
1.80531639
1.81079229
1.81685726
1.82932780
1.82772348
1.81968066
1.80633170
1.78098129
1.73488214
1.70245158
1.69208122
1.67706149
1.65837192
1.64460557
1.63139747
1.62509166
1.61467865
1.59709625
1.58233363
1.57792439
1.56883503
1.54243448
1.51871620
1.47982787
1.45685244
1.12801803
1.09837149
1.07440659
1.05407768
1.04253442
1.02515467
1.01941548
1.00126851
0.99244011
0.98315956
0.96926128
0.97228315
0.96698869
0.96318911
0.95669520
0.95899219
0.96204631
0.96698869
0.97416706
0.97491960
0.98910914
1.00455916
1.02943807
1.05268524
1.08459721
1.11098542
1.13676123
1.16070239
1.18632529
1.21201160
1.23805359
1.24867073
1.27021618
1.28742080
1.31587397
1.32890686
1.33221397
1.32642111
1.30748718
1.27999386
1.04569522
1.02300625
0.99649617
0.97491960
0.95131398
0.91596592
0.88169674
0.85680766
0.84906915
0.84820495
0.87417858
0.89285528
0.91396205
0.93262842
0.93537665
0.93537665
0.93537665
0.94628974
0.96280833
1.01653374
1.05928303
1.10403238
1.14767644
1.19862552
1.24661337
1.28770559
1.33852977
1.37821250
1.41626645
1.44700275
1.47436632
1.50147544
1.51775010
1.52954283
1.55049645
1.56602768
1.59295809
1.62305959
1.65105896
1.65925615
1.67837288
1.67946494
1.67793587
1.67662412
1.67268273
1.67158625
1.67290194
1.66499219
1.63072302
1.58811661
1.52546180
1.06204879
1.05372974
1.02943807
0.99575993
0.98353246
0.97152857
0.95937448
0.94045919
0.94745155
0.95746147
0.96013862
0.96090215
0.95669520
0.94279574
0.92710753
0.91556549
0.90953801
0.90873132
0.90751995
0.89121098
0.88750016
0.93850762
0.96509077
0.96698869
0.96585038
0.97942272
1.01038274
1.01436706
1.03228379
1.04744710
1.05720397
1.05616290
1.05477321
1.04464268
1.03263896
1.02872541
1.04006938
1.04779712
1.05859047
1.05859047
1.06308409
1.06066681
1.06135803
1.04814703
1.03901114
1.03370371
1.03971676
1.03724502
1.04989482
1.04569522
1.03936401
1.02586982
1.01725494
1.00638265
1.01328198
1.01833579
1.03157310
1.04218263
1.05651004
1.06961775
1.07201484
1.06480736
1.07611173
1.07883435
1.07098817
1.07679303
1.06721527
1.01508980
1.01255795
1.01545098
1.02264774
0.97904825
0.91034398
0.91195378
0.89858665
0.88956364
0.88128074
0.87249908
0.87039515
0.87123733
0.86870833
0.86574850
0.86617195
0.86997375
0.88211253
0.88003159
0.88501764
0.89572555
0.89654394
0.89736158
0.96166508
0.97077339
0.97604733
0.98129292
0.99391695
1.02121245
1.04429160
1.06618397
1.08864675
1.11559670
1.13158823
1.14543770
1.16291175
1.17950549
1.19862552
1.21140635
1.23686828
1.25043149
1.40561084
1.40169220
1.39933576
1.38934225
1.36967198
1.34290585
1.36134726
1.32945861
1.31280503
1.29452190
1.27712584
1.25686650
1.20867898
1.20958878
1.19095276
1.17795003
1.16354223
1.12443649
1.08696127
1.07951393
1.36215510
1.78262768
1.74499816
1.70245158
1.65837192
1.61944072
1.59088498
1.55025993
1.50318402
1.44700275
1.40195379
1.35567889
1.29650324
1.23982943
1.19678854
1.14799591
1.11296402
0.95169937
0.90630695
0.86786370
0.83995078
0.80563428
0.77595740
0.74559142
0.70929739
0.68884013
0.66775645
0.65946788
0.64199916
0.63279439
0.62989032
0.62989032
0.62638766
0.62755738
0.62638766
0.62286530
0.62109663
0.62580198
0.62930790
0.63337361
0.62697279
0.62930790
0.62814143
0.63221465
0.63741339
0.63971038
0.64257008
0.63856292
0.64028334
0.64314049
0.63856292
0.63510809
0.63626179
0.63683785
0.64257008
0.65444435
0.66445343
0.67104321
0.67810988
0.68403235
0.70149982
0.71187760
0.72817447
1.80694061
1.80551950
1.79411010
1.77520690
1.75484692
1.73973674
1.71575386
1.69749036
1.67202492
1.58950140
1.54053141
1.49290321
1.45231473
1.42349761
1.38643595
1.34126649
1.30186597
1.26963868
1.22435327
1.18292030
1.14991083
1.13029128
0.72108991
0.69730546
0.67648566
0.66885383
0.66610699
0.66830536
0.66390133
0.65556402
0.64825162
0.64768571
0.65946788
0.67540068
0.69096619
0.70462920
0.71290706
0.72767072
0.74951562
0.77690196
0.81198152
0.82319417
0.86997375
0.93576859
0.98799632
1.02049404
1.06790224
1.15531921
1.16070239
1.16763202
1.17608076
1.19279872
1.19064482
1.17857246
1.11065531
1.09435794
1.06687161
1.02551231
1.01110833
0.98539486
0.95208459
0.91956187
0.88667343
0.84473934
0.81872754
0.79047129
0.76405186
0.74016169
0.72362807
1.24720153
1.39408495
1.41807770
1.40925840
1.40665396
1.40221532
1.41289654
1.41523041
1.41497128
1.40090716
1.39487383
1.37528268
1.36053894
1.33633636
1.30888871
1.28770559
1.26326873
1.23390003
1.20624947
1.17950549
1.15817225
1.13320733
1.10966439
1.08965678
1.06515168
1.05372974
1.03830506
1.01905571
1.00273235
0.98651061
0.97379057
0.96736782
0.95554463
0.94279574
0.93184172
0.92075740
0.91596592
0.90428168
0.89613484
0.89408653
0.89244449
0.89079943
0.88294354
0.88832613
0.89121098
0.89858665
0.91114923
0.92433471
0.93341445
0.94318460
0.93928874
0.94357330
0.95169937
0.95516080
0.95707841
0.95975663
0.96812565
0.97567156
0.98054527
0.98576692
0.99502315
1.00016922
0.99980252
1.00455916
1.00565365
1.01038274
1.01869581
1.02372289
1.02300625
1.03689143
1.05163970
0.98166653
0.98315956
0.95015690
0.92155356
0.88584592
0.84343607
0.80972036
0.78113836
0.76116682
0.75293251
0.75827080
0.76261070
0.76261070
0.74164647
0.66940185
0.62345374
0.60373242
0.61157734
0.62227630
0.63626179
0.64994640
0.66720708
0.68510366
0.69888129
0.70618869
0.72362807
0.87333923
0.89490641
0.91596592
0.94396184
0.97152857
1.01472849
1.05824401
1.10403238
1.15022967
1.18972053
1.23092462
1.27540194
1.31140769
1.34726771
1.38484813
1.41107864
1.44370459
1.48255110
1.52978255
1.57908591
1.63004828
1.67946494
1.72683160
1.77189880
1.81342293
1.84886777
1.88130825
1.93719799
1.97970065
2.03108250
2.08207697
2.14505562
2.18905093
2.21684899
2.24103261
2.25522322
2.26220409
2.26964823
2.28060811
2.29199558
2.31476088
2.33683375
2.36072024
2.35901098
2.36320423
2.37959516
2.36986705
2.35371997
2.33997002
2.34701131
1.78817305
1.76110457
1.72661924
1.68969572
1.65128104
1.60876323
1.56509079
1.51412171
0.88791324
0.89162234
0.90832771
0.93380722
0.97152857
0.99354795
1.00747516
1.03547588
1.06824556
1.10170495
1.15373114
1.21261655
1.25072471
1.30804797
1.08696127
1.05893681
1.01219574
0.99133103
0.98129292
0.98985033
1.01364380
1.03582995
1.05477321
1.06687161
1.06790224
1.06652785
1.06066681
1.04674670
1.02836889
1.01328198
0.99428582
0.97491960
0.95362394
0.91556549
0.90428168
0.91556549
0.92393792
0.93223515
0.94435023
0.95323933
0.96736782
0.96471074
0.96774681
0.96242739
0.96356974
0.96736782
0.97039559
0.96585038
0.95400838
0.94822529
0.94590216
0.93576859
0.94201753
0.95477682
0.95285457
0.94551441
0.94861193
0.95554463
0.97529565
1.00163467
1.01977513
1.04077427
1.05059312
1.05893681
1.07338221
1.08797287
1.11329345
1.15150417
1.17452076
1.18601615
1.20076510
1.20564133
1.21684275
1.23271073
1.24690748
1.26645771
1.27913413
1.37181209
1.38511289
1.40169220
1.44014428
1.47511227
1.48724312
1.49658303
1.50074260
1.44877558
1.46413360
1.47461501
1.48205634
1.48946050
1.51412171
1.52498096
1.52690341
1.76068808
1.77644585
1.77995152
1.77892116
1.75964644
1.72406884
1.70051196
1.66741304
1.68534978
1.68208297
1.67618665
1.67158625
1.65726597
1.63678312
1.61717482
1.58950140
1.54955016
1.51581604
1.46137605
1.43453165
1.42941014
1.43478725
1.43708556
1.41730173
0.80381157
0.84473934
0.90792392
0.99906872
1.09703527
1.18848702
1.27079342
1.32697390
1.35757098
1.36591871
1.36296247
1.35703065
1.36672385
1.39066129
1.41315605
1.43734070
1.45534144
1.43222923
1.39434796
1.37608234
1.35052987
1.33001014
1.30102069
1.25803296
1.20746483
1.14191080
1.07440659
0.98651061
0.89736158
0.80015371
0.71547426
0.65276125
0.60433949
0.56934752
0.54432337
0.50446500
0.46670723
0.45234355
0.44167937
0.42989914
0.42128305
0.40981141
0.40801791
0.40349930
0.40258949
0.40440706
0.41070522
0.41426117
0.42388626
0.42388626
0.42647359
0.43666962
0.44250882
0.44581117
0.44990502
0.44745321
0.45798296
0.48745980
0.50664099
0.50300911
0.51024702
0.51239846
0.51096517
0.49714291
0.48821147
0.47834760
0.47217511
0.46749227
0.46905841
0.46037870
0.45958151
0.45476900
0.46276204
0.47217511
0.48519779
0.50300911
0.51738369
0.53274795
0.48896199
0.47139787
0.48745980
0.46983953
0.46117452
0.46037870
0.46434414
0.48140416
0.49269743
0.50664099
0.54094455
0.53412278
0.49045958
0.49566551
0.49120666
0.48140416
0.46983953
0.46670723
0.46037870
0.45315348
0.45234355
0.46434414
0.48444144
0.49269743
0.50736425
0.51596425
0.52021094
0.51809195
0.51454090
0.51738369
0.52860198
0.53958710
0.55960326
0.57191795
0.57829405
0.59331717
0.61037700
0.63453046
0.68080830
0.72159826
0.75439215
0.90953801
0.93341445
0.75341937
0.73319296
0.70878022
0.67810988
0.64371040
0.62755738
0.60736574
0.60312473
0.61037700
0.61456796
0.61695002
0.61754409
0.61932291
0.63626179
0.65668178
0.66390133
0.67213523
0.68777464
0.69888129
0.69835641
0.70045358
0.72159826
0.75536368
0.79555773
0.84387072
0.87794571
0.90184536
0.92671192
0.94435023
0.95554463
0.95323933
0.96128369
0.96698869
0.96166508
0.94512651
0.94357330
0.94899841
0.95285457
0.95631183
0.95015690
0.95092845
0.94473845
0.93380722
1.37581583
1.41548949
1.42915358
1.42581413
1.41211773
1.41289654
1.40847757
1.39145211
1.37794641
1.35432578
1.33111251
1.30748718
1.27425137
1.22973244
1.18941227
1.15309530
1.13288369
1.11164534
1.08965678
1.07508897
1.05997515
1.04604583
1.03228379
1.01941548
1.00382884
0.99465456
0.98799632
0.98725375
0.97754894
0.98390522
0.98985033
0.98873834
0.98427785
0.98836740
0.99686408
1.00711112
1.02085331
1.14479725
1.16543161
1.19064482
1.21473149
1.23864582
1.26906092
1.28912863
1.30158427
1.31810143
1.32171305
1.32752646
1.32725021
1.31643119
1.30916883
1.29791663
1.27396357
1.25540689
1.22853911
1.20655342
1.18384991
1.17264603
0.97190593
0.96204631
0.95246966
0.95784438
0.95746147
0.95899219
0.95822714
0.95208459
0.95323933
0.96166508
0.97642295
1.00601822
1.03050614
1.04534449
1.05512081
1.07064573
1.08561101
1.09301681
1.10701760
1.26268805
1.25540689
1.23805359
1.21563677
1.19341341
1.17795003
1.15943801
1.15468425
1.14511752
1.13998244
1.13805081
1.11789521
1.10270302
1.09268128
1.07098817
1.05616290
1.01869581
0.98947980
0.94512651
0.90711580
0.89449656
0.90509234
0.92274651
0.94551441
0.95169937
0.93262842
0.92868827
0.91396205
0.90792392
0.91636616
0.92552408
0.94162819
0.95362394
0.96128369
0.96622997
0.98129292
0.99575993
0.99354795
1.01581203
1.01110833
1.05512081
1.09402281
1.22255496
1.12280475
1.11164534
1.10999479
1.09870529
1.08392082
1.06858877
1.04639632
1.03370371
1.01617295
0.93026633
0.94240672
0.95631183
0.97717375
0.99170086
1.00455916
1.06032104
1.06858877
1.07167273
1.06101248
1.04709696
1.03228379
1.01147093
1.00016922
0.98910914
0.98054527
0.95362394
0.92868827
0.90468710
0.89326589
0.88625977
0.88543188
0.89572555
0.89940243
0.89572555
0.91114923
0.91796541
0.91876399
0.93655199
0.95592831
0.97228315
0.99465456
1.01328198
1.02801225
1.03476738
1.03901114
1.04534449
1.05546828
1.06687161
1.07338221
1.07713352
1.07508897
1.07815434
1.09200989
1.10502835
1.10336790
1.10701760
1.11592535
1.12084351
1.10999479
1.11098542
1.11625390
1.11395201
1.12345773
1.12996681
1.12541441
1.10668631
1.10303551
1.09903899
1.06101248
1.02908180
0.99539161
0.97491960
0.94201753
0.93026633
0.90832771
0.91436317
0.90711580
0.90143866
0.91476412
0.92115557
0.93537665
0.94006920
0.93733473
0.93026633
0.94123868
0.94861193
0.95285457
0.95592831
0.97039559
0.98539486
0.99465456
0.99906872
1.01001975
1.01001975
0.99317881
0.99317881
0.99833438
1.00126851
1.00711112
1.02228911
1.03936401
1.06135803
1.07747390
1.08797287
1.09402281
1.09636655
1.09970609
1.09870529
1.10336790
1.10536014
1.09469297
1.10103906
1.10668631
1.10436447
1.10436447
1.11263450
1.11658236
1.12411033
1.12899284
1.13901703
1.15595383
1.17295869
1.19187610
1.18415961
1.15245911
0.69414306
0.69940578
0.70202235
0.71084664
0.72159826
0.73469183
0.75730300
0.78394990
0.82230279
0.86150253
0.91956187
1.14959190
1.17108146
1.19033680
1.20867898
1.22913592
1.25043149
1.26934983
1.29282120
1.31810143
1.44167120
1.44649583
1.44826928
1.45155707
1.45584528
1.45483742
1.45079901
1.45660071
1.44497401
1.43555376
1.43887060
1.44395856
1.45433324
1.46988268
1.48007565
1.48699654
1.48526934
1.46988268
0.96471074
0.97454340
0.98651061
0.99649617
1.01292003
1.03476738
1.05303352
1.06308409
1.06308409
1.06515168
1.06961775
1.07098817
1.06204879
1.05059312
1.04674670
1.04814703
1.05755076
1.07201484
1.10137206
1.13029128
1.15373114
1.16354223
1.18725223
1.20655342
1.22435327
1.24484721
1.26326873
1.27252357
1.27482678
1.28028031
1.29593746
1.31168727
1.32835487
1.35270027
1.37980796
1.36484445
1.34808399
1.32420764
1.30045687
1.26992746
1.23597856
1.19126062
1.14383591
1.11855106
1.09736948
1.08999325
1.08019308
1.05928303
1.04639632
1.02622720
1.00856648
0.98985033
0.96622997
0.95169937
0.93616037
0.91556549
0.89449656
0.89203351
0.89079943
0.88791324
0.87961481
0.87836328
0.87543609
0.87627343
0.87501712
0.88584592
0.89654394
1.04499365
1.06687161
1.08830986
1.09903899
1.09770359
1.08830986
1.06790224
1.04569522
1.02694159
1.00747516
0.98017123
0.94977089
0.92829334
0.91556549
0.90873132
0.90143866
0.90630695
0.91235579
0.91916301
0.93184172
0.94628974
0.96622997
0.96736782
0.92552408
0.93184172
0.93811682
0.94006920
0.95554463
0.96622997
0.96052046
0.95516080
0.94435023
0.92512779
0.89490641
0.85766318
0.83337658
0.81693405
0.80015371
0.78675140
0.78628518
0.79139852
0.79647905
0.81017310
0.82230279
0.84863716
0.86532484
0.87585486
0.88335875
0.88543188
0.90913475
0.93733473
0.96963953
1.00419406
1.03476738
1.06721527
1.09870529
1.17170754
1.14639769
1.11164534
1.07440659
1.03441295
0.99575993
0.96052046
0.93655199
0.91315927
0.88625977
0.86701824
0.85208692
0.83469556
0.81017310
0.78814841
0.77264234
0.76020270
0.74164647
0.74559142
0.74016169
0.72867788
0.72210625
0.70878022
0.70358762
0.69414306
0.66445343
0.85894487
0.92631614
1.69662605
1.70202074
1.69446337
1.67399756
1.62667041
1.61604068
1.61921428
1.13869505
1.11920653
1.07917419
1.02765549
0.97717375
0.93772586
0.88625977
0.85208692
0.82675010
0.80654409
0.78441751
0.76405186
0.74804646
0.74164647
0.74214073
0.80335525
0.80289867
0.79739930
0.78721735
0.77121724
0.75000470
0.73917018
0.75195784
0.76164842
0.75681864
0.75098190
0.74460714
0.73817734
0.74460714
0.75098190
0.75827080
0.76549030
0.77453840
0.78066878
0.79555773
0.80745287
0.80152736
0.85036379
0.90549739
0.92789824
0.93223515
0.94667717
0.95669520
0.96242739
0.96242739
0.97115105
0.98651061
0.99870162
1.00893000
1.00965663
1.01074560
1.01183340
0.97717375
0.99870162
1.00601822
1.01110833
1.02228911
1.05546828
1.09937259
1.14223187
1.17233328
1.19525557
1.20320568
1.21322119
1.21110361
1.19770738
1.19002871
1.18198997
1.17795003
1.17358377
1.16322703
1.15022967
1.14703725
1.13482412
1.11362278
1.08594873
1.04358908
1.06377374
1.06961775
1.08830986
1.11230488
1.13417768
0.87375901
0.88128074
0.87752793
0.87836328
0.87669180
0.88460321
0.88708689
0.89079943
0.89490641
0.89736158
0.88418858
0.80926737
0.80608931
0.79785903
0.79093504
0.77453840
0.75439215
0.74411452
0.73568937
0.73519077
0.73169103
0.72918093
0.72312115
0.71444849
0.70878022
0.69730546
0.67485753
0.66057903
0.64655240
0.65668178
0.66002369
0.67158944
0.68242223
0.68777464
0.68777464
0.67865042
0.69096619
0.70929739
0.73169103
0.74853650
0.76931299
0.79186174
0.81962281
0.85122579
0.86997375
0.88750016
0.90021748
0.89079943
0.87836328
0.85380657
0.84517332
0.83951410
0.84517332
0.83337658
0.80106974
0.75049346
0.69519879
0.65107380
0.61277534
0.57765961
0.55631725
0.53136955
0.53205920
0.53136955
0.53754449
0.55101887
0.57255876
0.58959728
0.60615705
0.62989032
0.65219925
0.67865042
0.71905293
0.75730300
0.78907838
0.80699860
0.81017310
0.82630645
0.88003159
0.90428168
0.92631614
0.91516490
0.91034398
0.90143866
0.89572555
0.89449656
0.88667343
0.88335875
0.88625977
0.89408653
0.90184536
0.91034398
0.91516490
0.92314382
0.93026633
0.92750297
0.93694344
0.93928874
0.95937448
0.98502266
1.00820284
1.01328198
1.00965663
1.00820284
1.00419406
1.00528895
0.99870162
0.99391695
0.99096106
0.99723186
1.00856648
1.02228911
1.03830506
1.04042189
1.05338169
1.06652785
1.06652785
1.05477321
1.05233684
1.05685706
1.05616290
1.04779712
1.03936401
1.04323765
0.88460321
0.87417858
0.87752793
0.87710996
0.94201753
0.94861193
0.95669520
0.96698869
0.98985033
1.02372289
1.05893681
1.09100204
1.10999479
1.08696127
1.06308409
1.04288609
1.05651004
1.07781417
1.09335225
1.11559670
1.13837297
1.15468425
1.16101827
1.15848882
1.15086710
1.14639769
1.14511752
1.16794603
1.18663435
1.20015418
1.19586900
1.14543770
1.10966439
1.08290543
1.10834179
1.11625390
1.09903899
1.05928303
1.01977513
0.99943569
0.96585038
0.93537665
0.89777012
0.86447690
0.84343607
0.82408459
0.81827954
0.82230279
0.82630645
0.83161468
0.83029080
0.88086456
0.93419983
0.96888289
1.01147093
1.03086191
1.01219574
1.02157146
1.02515467
1.06066681
1.09603204
1.11329345
1.14639769
1.15753885
1.16354223
1.16825995
1.16133407
1.15627101
1.15245911
1.13772855
1.12378408
1.10900328
1.10370019
1.10270302
1.09870529
1.11691072
1.11329345
1.09234563
1.08594873
1.05303352
1.03971676
1.02300625
1.01292003
1.01905571
1.05407768
1.07951393
1.10303551
1.13093994
1.15373114
1.16857378
1.15309530
1.13482412
1.11362278
1.09837149
1.09736948
1.09636655
1.09234563
1.08594873
1.07269875
1.04288609
1.03192851
1.02443903
1.10933389
1.13837297
1.18074838
1.17233328
1.23894183
1.24189803
1.23894183
1.23834974
1.26471926
1.27683869
1.28142546
1.28171159
1.27626418
1.25569895
1.24366838
1.26094441
1.25803296
1.24130735
1.25628286
1.27367570
1.26326873
1.23092462
1.18415961
1.12345773
1.07543000
1.01725494
0.95822714
0.92354095
0.88997576
0.84604061
0.83425613
0.84256610
0.83205550
0.83557373
0.83557373
1.04183072
1.06824556
1.06446293
1.05024402
1.00200070
0.98836740
0.99759950
0.99686408
1.00747516
1.01581203
1.02300625
1.03653773
1.04639632
1.04218263
1.02551231
0.99502315
1.28113927
1.24808326
1.22255496
1.17420852
1.18074838
1.17763869
1.16038642
1.14223187
1.13740620
1.11428114
1.11131543
1.09670096
1.09770359
1.08594873
1.05059312
1.02872541
1.05129095
1.06790224
1.05198833
1.07133051
1.06790224
1.06066681
1.05824401
1.05651004
1.05407768
1.05616290
1.06858877
1.08256676
1.09502789
1.10867258
1.13158823
1.13547019
1.15785559
1.15627101
1.13772855
1.11625390
1.09335225
1.06273911
1.03936401
0.98725375
0.94201753
0.91556549
0.88956364
0.84560708
0.84517332
0.83776511
0.83557373
0.84082346
0.84517332
0.83995078
1.49535743
1.49363990
1.48452850
1.47411758
1.45559338
1.45130442
1.43197318
0.87081634
0.83425613
0.79923663
0.77453840
0.75049346
0.73817734
0.73068803
0.72918093
0.71598659
0.71547426
0.71239252
0.71239252
0.71752140
0.72312115
0.73319296
0.74657441
0.75827080
0.76212971
0.76261070
0.76068491
0.75536368
0.75341937
0.75778705
0.75195784
0.74608308
0.74608308
0.74411452
0.74214073
0.74362156
0.74411452
0.73917018
0.73668557
0.74164647
0.72918093
0.71187760
0.69361459
0.66994941
0.65779763
0.64427980
0.63163437
0.62168675
0.62286530
0.63047220
0.64371040
0.65444435
0.66334877
0.68080830
0.69361459
0.71393505
0.73369292
0.75778705
0.77690196
0.81198152
0.85509404
1.18756104
1.27137040
1.32226781
1.38749349
1.46012090
1.53456912
1.60807928
1.67728012
1.79267882
1.91262366
2.13614783
2.11284653
2.07872802
2.03017960
1.98451070
1.94381186
1.89529009
1.82551524
1.75045326
1.68055628
1.62937327
0.66113391
0.63913691
0.61695002
0.57255876
0.54026625
0.52721275
0.51168232
0.50373758
0.49640476
0.48670697
0.48064184
0.47217511
0.46196896
0.45718159
0.46196896
0.47061934
0.48444144
0.48971136
0.50300911
0.50952786
0.51738369
0.53067901
0.54297437
0.55234823
0.55433629
0.56156564
0.56156564
0.56611807
0.57383822
0.59146015
0.91074669
0.92433471
0.93576859
0.92433471
0.89899463
0.88128074
0.87501712
0.85036379
0.83161468
0.80472344
0.77878765
0.76116682
0.74362156
0.73419255
0.73118970
0.72968364
0.72413464
0.71649856
0.71854278
0.71444849
0.71701016
0.72918093
0.74804646
0.77359095
0.79000726
0.90062472
0.85595128
0.82096389
0.78581868
0.75536368
0.73269266
0.70774474
0.70202235
0.68188467
0.66830536
0.65779763
0.65556402
0.65891160
0.66665726
0.67213523
0.67919053
0.68080830
0.67865042
0.68242223
0.67810988
0.67485753
0.65723994
0.63163437
0.61754409
0.59885369
0.58019321
0.54566905
0.53549409
0.53205920
0.52581985
0.51879924
0.51667446
0.51879924
0.52161882
0.52442325
0.53136955
0.55035299
0.56999122
0.58897501
0.60917428
0.64541710
0.66775645
0.68724127
0.70462920
0.71905293
0.73768042
0.75875424
0.78394990
0.79463534
0.79371188
0.79693931
0.81738279
0.85294718
0.83645097
0.82452944
0.80654409
0.79000726
0.77074162
0.75439215
0.73917018
0.72867788
0.72362807
0.71649856
0.69783113
0.70202235
0.71187760
0.72261388
0.69625292
0.68510366
0.70149982
0.69677939
0.69835641
0.69096619
0.67702750
0.67485753
0.67919053
0.68510366
0.69202677
0.70618869
0.72108991
0.72514671
0.72867788
0.73817734
0.74411452
0.75390592
0.77121724
0.77784538
0.78441751
0.79417375
0.80972036
0.82719352
0.84038723
0.85423594
0.87123733
0.88956364
0.90468710
0.91796541
0.92274651
0.93184172
0.93733473
0.95362394
0.97152857
0.98799632
1.00601822
1.02121245
1.04464268
1.06170347
0.99354795
0.97228315
0.96242739
0.95592831
0.77548469
0.79047129
0.81288423
0.83161468
0.84993246
0.84473934
1.28514016
1.28941305
1.27281170
1.25774145
1.21744530
1.15277725
1.11887884
1.09066588
1.05442550
1.03334892
1.01761535
0.99796701
0.97303715
0.94006920
0.92789824
0.91516490
0.89817848
0.87291926
0.86277852
0.85937168
0.85251716
0.85165646
0.85637958
0.82319417
0.86490098
0.87919783
0.88708689
0.89367630
0.90751995
0.93223515
0.97077339
1.04112654
1.05303352
1.67070854
1.69078045
1.70890110
1.71874335
1.64839165
1.64772415
1.63184696
1.59755538
1.55356791
1.50000939
1.45986974
1.42941014
1.40273824
1.38087057
1.35052987
1.33331452
1.32226781
1.31754492
1.12411033
1.09502789
1.08324400
1.06377374
1.04534449
1.04218263
1.04112654
1.03334892
1.02622720
1.01472849
1.00273235
0.99059095
0.98613884
0.98129292
0.97754894
0.97529565
0.97717375
0.98947980
0.97341393
0.95746147
0.94318460
0.92433471
0.91114923
0.90792392
0.89777012
0.89449656
0.85251716
0.86617195
0.86870833
0.86786370
0.88667343
1.02085331
1.05616290
1.09200989
1.26181653
1.30271069
1.35351327
1.41055881
1.47337113
1.55333186
1.64304406
1.73593865
2.19741058
2.17763030
2.14966626
2.11336712
2.08225308
2.02565904
1.95753461
1.87857747
1.82932780
1.75505587
1.69034664
1.62034620
1.53289552
1.46513506
1.41107864
1.34372478
1.28314127
1.22255496
1.17888355
1.14158963
1.10270302
1.07304053
1.03724502
0.98651061
0.95400838
0.93967905
0.91396205
1.32918276
1.31698817
0.97867364
0.91114923
0.83951410
0.79601852
0.69992988
0.67213523
0.65388380
0.63683785
0.61157734
0.58522752
0.58208618
0.58019321
0.56417153
0.55499740
0.55631725
0.58710426
0.62050595
0.64314049
0.67648566
0.71187760
0.75972019
0.81468663
0.88169674
0.97266022
1.02765549
1.06755881
1.10037278
1.14191080
1.17826129
1.20533714
1.22405374
1.23062669
1.22525144
1.21955187
1.21110361
1.21714407
1.22555069
1.24130735
1.25540689
1.26558879
1.27309976
1.27425137
1.25101786
1.23271073
1.21019494
1.14799591
1.07338221
1.00820284
0.93772586
0.88460321
0.84950091
0.80745287
0.76978950
0.75827080
0.75584898
0.72666217
0.70826267
0.72058120
0.76020270
0.76740403
0.73966610
0.71239252
0.67810988
0.64938197
0.62345374
0.57956085
0.51809195
0.46749227
0.45315348
0.46592086
0.48896199
0.51738369
0.57127643
0.60736574
0.63105355
0.65500443
0.68510366
0.71239252
0.74362156
0.76261070
0.77121724
0.75827080
0.74362156
0.71033059
0.69043529
0.69361459
0.68990398
0.68563869
0.70462920
0.71803227
0.68349606
0.63163437
0.63221465
0.63047220
0.61991471
0.61217664
0.61695002
0.62227630
0.61337346
0.59885369
0.57511484
0.56805795
0.57319885
0.57829405
0.60676170
0.65388380
0.68242223
0.68937226
0.72159826
0.74902622
0.78535190
0.80699860
0.81962281
0.82675010
0.82940705
0.84604061
0.85509404
0.82497405
0.83381647
0.80289867
0.75584898
0.70462920
0.66555626
0.62345374
0.59393489
0.57383822
0.52372355
0.46592086
0.45878293
0.48216528
0.51667446
0.57447688
0.62697279
0.66334877
0.70722644
0.75972019
0.79417375
0.83688925
0.99428582
1.01255795
1.02372289
1.01653374
1.00783906
1.00601822
1.00346348
1.01183340
1.03441295
1.05372974
1.06204879
1.07064573
1.08392082
1.09569742
1.12606588
1.17014171
1.23032868
1.28770559
1.73128521
1.73001392
1.72428152
1.71575386
1.69705826
1.46187781
1.41730173
1.38643595
1.35540838
1.17888355
1.14191080
1.11395201
1.08898353
1.06411839
1.02729860
0.99133103
0.94045919
0.89572555
0.85380657
0.80836063
0.77595740
0.76116682
0.75244533
0.73118970
0.70878022
0.69414306
0.67485753
0.67049654
0.69096619
0.71854278
0.72261388
0.72968364
0.74460714
0.75730300
0.76692604
0.78441751
0.80699860
0.82141043
0.82852234
0.83776511
0.83117362
0.82363950
0.83469556
0.82408459
0.81333520
0.87375901
0.87039515
0.83688925
0.78814841
0.74115187
0.70306625
0.65332277
0.59824105
0.58334475
0.57575208
0.58397301
0.58647935
0.57511484
0.56546997
0.57511484
0.59269881
0.62521574
0.66113391
0.73668557
0.75681864
0.75098190
0.73219202
0.71752140
0.71084664
0.69096619
0.68349606
0.69992988
0.71444849
0.72312115
0.72210625
0.71187760
0.71187760
0.68777464
0.67431395
0.65107380
0.63913691
0.62989032
0.63971038
0.63626179
0.64768571
0.65668178
0.67540068
0.70306625
0.73718316
0.76692604
0.81107782
0.87039515
0.92631614
0.96242739
0.98910914
1.02013465
1.04358908
1.06411839
1.08155011
1.09837149
1.10635491
1.12508853
1.13223615
1.14383591
1.15468425
1.14959190
1.14383591
1.15373114
1.17483293
1.19433485
1.21503332
1.22525144
1.22315469
1.23032868
1.23211565
1.22285486
1.22195493
1.21925115
1.20928559
1.20867898
1.21110361
1.22584986
1.25189689
1.28085301
1.31615260
1.33880369
1.33962513
1.34590615
1.39985975
1.38033937
1.35919067
1.33193869
1.28742080
1.25599094
1.21110361
1.17701577
1.13482412
1.10170495
1.06790224
1.03830506
1.00929338
0.97717375
0.94512651
0.91876399
0.90103178
0.88584592
0.86192807
0.82852234
0.77264234
0.75098190
0.75681864
0.73867392
0.72918093
0.72767072
0.73018601
0.72867788
0.72716662
0.72312115
0.72312115
0.72108991
0.72817447
0.73369292
0.73718316
0.73568937
0.74608308
0.75293251
0.76501112
0.76835910
0.77311679
0.77642983
0.78113836
0.79417375
0.80654409
0.82096389
0.82807964
0.82630645
0.85036379
0.90387609
0.92592020
0.85637958
0.81468663
0.76740403
0.74411452
0.71649856
0.63221465
0.78814841
0.80152736
0.81648506
0.84213077
0.90428168
0.95285457
0.99133103
1.04639632
1.11065531
1.17826129
1.25131094
1.31670971
1.38590688
1.49019889
1.56227671
1.61649443
1.64905888
1.68339045
1.71682214
1.75170972
1.78406702
1.81261391
1.84708191
1.88520250
1.89354800
1.89102883
1.86879213
1.81038723
1.69229792
1.60671050
1.55025993
1.49167458
1.44014428
1.37821250
1.33138796
1.28599587
1.26268805
1.24631918
1.26297842
1.22435327
1.18136934
1.13126413
1.11526796
1.08932021
1.05859047
1.01977513
0.98241333
0.95477682
0.93889826
0.92115557
0.90832771
0.89613484
0.88335875
0.87501712
0.87249908
0.87291926
0.87375901
0.87878065
0.86701824
0.85894487
0.84733988
0.85294718
0.86192807
0.80289867
0.78066878
0.75487807
0.73369292
0.71136230
0.69783113
0.68456821
0.67540068
0.66610699
0.65891160
0.65556402
0.64598500
0.64257008
0.64028334
0.63453046
0.63683785
0.62580198
0.60676170
0.58897501
0.57702447
0.56352119
0.54835048
0.54094455
0.53890709
0.55631725
0.56025815
0.56999122
0.58397301
0.59885369
0.60615705
0.63163437
0.66940185
0.72817447
0.80381157
0.88169674
0.97228315
1.07406524
1.17857246
1.29961068
1.43683038
1.54741889
1.66300888
1.76235343
1.82812470
1.87916297
1.91492295
1.95547296
1.99519901
2.04296344
2.07925716
2.09839210
2.10989405
2.11440794
2.09559424
1.01869581
0.95784438
0.89940243
0.85337698
0.80152736
0.75730300
0.71649856
0.68188467
0.64994640
0.62345374
0.60312473
0.58334475
0.59207981
0.60129800
0.62286530
0.64142773
0.65276125
0.66885383
0.69202677
0.72007214
0.75875424
0.79278735
0.82675010
0.86532484
0.90711580
0.94745155
0.98762511
1.02085331
1.05546828
1.09703527
1.12443649
1.14703725
1.16101827
1.17888355
1.20045968
1.22913592
1.24925792
1.26442929
1.49192039
0.90509234
1.02336464
1.03547588
0.48064184
0.45637881
0.45071933
0.43582906
0.42302031
0.41953860
0.41690824
0.42388626
0.42302031
0.41953860
0.45153217
0.47758040
0.50519137
0.51809195
0.52091536
0.54094455
0.57191795
0.57383822
0.55697600
0.57127643
0.56741206
0.54768135
0.51950557
0.51738369
0.56546997
0.61695002
0.59885369
0.58647935
0.58585377
0.59146015
0.58647935
0.57319885
0.55631725
0.55829118
0.55367440
0.56156564
0.57255876
0.53617842
0.55763398
0.55631725
0.55234823
0.55234823
0.55101887
0.56156564
0.56611807
0.56870310
0.56870310
0.56091228
0.55101887
0.54162200
0.52929523
0.52581985
0.51950557
0.52721275
0.53412278
0.53136955
0.52161882
0.49640476
0.49935081
0.52232134
0.54297437
0.54634064
0.54768135
0.54229861
0.54968629
0.55301171
0.56417153
0.57702447
0.60251644
0.62755738
0.65332277
0.68134670
0.70878022
0.72007214
0.71598659
0.68777464
0.66445343
0.65723994
0.63337361
0.59207981
0.56741206
0.54968629
0.53617842
0.53136955
0.52512201
0.50736425
0.51879924
0.51454090
0.51168232
0.51239846
0.52091536
0.51311360
0.56156564
0.58710426
0.60251644
0.60373242
0.89531607
0.86617195
0.84863716
0.83513476
0.81558634
0.78861354
0.77501169
0.76501112
0.74657441
0.68884013
0.64881704
0.61695002
0.61097746
0.63453046
0.67973022
0.67268057
0.66885383
0.66002369
0.66885383
0.68510366
0.70618869
0.71187760
0.71444849
0.70566924
0.69677939
0.67810988
0.66390133
0.63453046
0.59455197
0.54229861
0.51809195
0.52232134
0.55433629
0.59021889
0.62697279
0.64484870
0.65723994
0.66002369
0.66390133
0.68670750
0.71393505
0.73068803
0.73917018
0.74853650
0.74164647
0.75293251
0.76692604
0.78488485
0.78814841
0.79139852
0.78066878
0.73917018
0.72464085
0.71444849
0.71905293
0.71187760
0.70722644
0.70722644
0.70149982
0.69414306
0.69202677
0.68617330
0.68563869
0.67648566
0.62930790
0.60007709
0.57127643
0.55367440
0.55565772
0.55301171
0.55697600
0.56352119
0.56676543
0.57383822
0.58082489
0.58585377
0.59269881
0.60977593
0.63105355
0.65276125
0.65612314
0.67104321
0.74362156
0.76835910
0.79877769
0.82363950
0.82719352
0.83293645
0.82541842
0.78628518
0.70514941
0.68026947
0.65946788
0.66113391
0.66113391
0.66224226
0.67648566
0.68563869
0.68188467
0.67431395
0.66665726
0.66610699
0.66830536
0.66445343
0.66390133
0.67810988
0.69043529
0.70254449
0.70878022
0.71854278
0.72968364
0.78019892
0.79278735
0.80152736
0.80563428
0.81062558
0.81783129
0.83513476
0.87501712
0.91956187
0.96736782
1.02622720
1.10170495
1.17888355
1.25131094
1.31336355
1.37100994
1.42761326
1.69186450
1.67728012
1.03370371
0.97001763
0.89940243
0.84430514
0.79923663
0.75000470
0.70514941
0.66940185
0.63279439
0.60312473
0.56611807
0.55433629
0.53480887
0.51454090
0.51024702
0.50880768
0.50736425
0.50300911
0.50808647
0.50808647
0.51879924
0.52161882
0.52929523
0.52442325
0.51879924
0.52790782
0.55894761
0.61277534
0.71701016
0.99022071
1.04323765
1.08898353
1.11658236
1.13643861
1.15627101
1.17981634
1.20442412
1.22495213
1.24130735
1.26529901
1.29225380
1.27626418
1.27655146
1.21593837
1.18570693
1.16291175
1.13450094
1.10900328
1.08019308
1.04358908
1.00856648
0.96395022
0.90549739
0.85851786
0.82630645
0.79186174
0.76501112
0.75293251
0.73568937
0.72210625
0.71598659
0.70929739
0.70149982
0.69467113
0.69043529
0.69255644
0.69519879
0.69940578
0.70462920
0.70618869
0.71393505
0.71701016
0.72464085
0.87669180
0.87123733
0.84820495
0.85637958
0.85337698
0.85466510
0.85036379
0.84690701
0.84082346
0.82096389
0.81333520
0.81603583
0.82007008
0.82940705
0.82452944
0.80198473
0.78861354
0.77169256
0.77784538
0.78348201
0.77690196
0.76596918
0.75633396
0.74951562
0.74657441
0.74312828
0.73369292
0.72413464
0.69625292
0.68026947
0.65500443
0.64825162
0.65779763
1.06101248
1.08696127
1.09736948
1.08594873
1.06101248
1.06032104
1.06996052
1.07508897
1.08087181
1.12411033
1.11789521
1.11986161
1.12736769
1.14415644
1.17170754
1.20442412
1.24012515
1.27683869
1.33661073
1.38802196
1.42143532
1.44141683
1.45256720
1.45508945
1.49878659
1.53241701
1.55663331
1.55309577
1.56133756
1.57023682
1.58372347
1.57629683
1.56063283
1.54504736
1.51436388
1.50342794
1.45911600
1.41315605
1.36913643
1.33441416
1.31670971
1.26529901
1.20898232
1.13158823
1.06377374
0.99354795
0.93655199
0.86955215
0.84820495
0.81152979
0.78628518
0.76261070
0.73568937
0.71136230
0.69149668
0.67268057
0.65051035
0.64028334
0.63163437
0.63105355
0.62345374
0.62168675
0.61754409
0.60796919
0.61217664
0.62872493
0.64881704
0.66279575
0.67431395
0.69625292
0.70462920
0.72210625
0.74263467
0.76068491
0.78113836
0.79509667
0.79463534
0.79555773
0.80244183
0.79417375
0.78535190
0.78019892
0.77216760
0.74951562
0.73718316
0.72464085
0.70097689
0.66279575
0.62109663
0.58460060
0.56546997
0.55894761
0.56482112
0.57575208
0.60676170
0.62462896
0.63626179
0.64994640
0.66775645
0.68242223
0.68830759
0.68510366
0.68777464
0.73169103
0.74411452
0.75536368
0.77169256
0.79785903
0.80881413
0.84256610
0.85423594
0.86955215
0.88252813
0.87836328
0.87207870
0.85509404
0.83688925
0.81423641
0.80699860
0.79186174
1.14575778
1.13933892
1.11329345
1.08155011
1.06480736
1.02943807
1.02765549
1.01508980
0.99906872
0.98129292
0.95323933
0.91956187
0.88460321
0.85466510
0.83205550
0.80654409
0.80198473
0.79463534
0.76788171
0.77406482
0.78301384
0.79969530
0.82452944
1.12704237
1.17327127
1.19954295
1.51460600
1.51992297
1.53241701
1.55144216
1.58464936
1.59548824
1.59226735
1.57652944
1.54528468
1.50318402
1.44700275
1.40847757
1.39513669
1.41911166
1.42272460
1.10734880
1.04779712
1.00455916
1.00273235
1.03441295
1.05024402
1.05616290
1.01219574
1.08830986
1.13385432
1.15500177
0.90590226
0.86150253
0.83029080
0.80061186
0.77831666
0.79232468
0.80563428
0.81017310
0.82274860
0.83688925
0.87710996
0.89654394
0.91074669
1.07133051
1.07269875
1.07201484
1.07338221
1.06446293
1.05651004
1.02765549
0.99354795
0.94162819
0.92987207
0.91756586
0.92789824
0.92829334
0.94045919
0.94201753
0.92473134
0.93733473
0.92552408
0.90347031
0.86786370
0.83601246
0.81468663
0.79785903
0.78066878
0.74608308
0.74016169
0.72918093
0.73917018
0.76261070
0.77169256
0.76549030
0.76931299
0.78113836
0.78254539
0.79324975
0.80015371
0.81648506
0.84300119
0.86532484
0.88832613
0.90792392
0.92829334
0.94435023
0.96585038
0.97867364
0.98725375
1.00273235
0.94590216
0.89695285
0.83776511
0.78954296
0.75633396
0.72362807
0.70045358
0.67104321
0.64881704
0.64427980
0.64142773
0.67648566
0.69730546
0.71033059
0.72968364
0.79186174
0.86997375
0.95592831
1.04604583
1.12280475
1.20107045
1.25189689
1.29537142
1.32835487
1.32945861
1.31698817
1.29452190
1.28827500
1.27913413
1.30214760
1.27568942
1.24690748
1.21412759
1.18972053
1.17981634
1.18261027
1.18384991
1.18632529
1.18105890
1.16731793
0.31581718
0.30995736
0.30638767
0.30034393
0.30877205
0.31231448
0.31928146
0.34362064
0.39337570
0.40349930
0.40258949
0.39150692
0.37719608
0.38394086
0.38679547
0.39523564
0.38962918
0.39056918
0.39056918
0.39430677
0.40167763
0.40258949
0.40258949
0.40440706
0.41514540
0.42475046
0.43918164
0.44581117
0.42904531
0.42128305
0.41690824
0.40891564
0.41159709
0.42041173
0.42128305
0.42561290
0.44001579
0.44745321
0.46905841
0.48821147
0.50300911
0.51950557
0.54968629
0.59146015
0.63105355
0.73917018
0.75439215
0.76357177
0.77169256
0.77737381
0.79186174
0.80745287
0.82586255
0.80289867
0.88294354
0.91796541
0.94628974
0.97379057
0.99317881
1.01977513
1.03936401
1.04218263
0.95323933
0.92631614
0.89940243
0.87039515
0.83117362
0.80152736
0.76309139
0.74065695
0.73018601
0.72817447
0.74559142
0.75147003
0.75341937
0.75487807
0.75049346
0.73917018
0.73519077
0.73018601
0.72666217
0.73018601
0.72514671
0.71033059
0.66555626
0.61635537
0.58082489
0.54364929
0.51809195
0.50664099
0.49045958
0.46355376
0.43582906
0.40621650
0.39150692
0.38868691
0.39616234
0.40891564
0.41778686
0.42128305
0.42388626
0.42733255
0.41953860
0.41690824
0.40891564
0.40891564
0.41337505
0.40349930
0.38774234
0.38489475
0.37426825
0.36029060
0.36734591
0.40531279
0.43498688
0.46037870
0.48821147
0.54701141
0.64257008
0.69783113
0.74657441
0.80608931
0.83601246
1.00163467
0.99280953
0.97867364
0.95246966
0.94822529
0.95439268
0.94783850
0.94667717
0.92750297
0.88543188
0.83732729
0.77831666
0.75681864
0.73469183
0.72210625
0.72716662
0.72362807
0.71342124
0.68884013
0.68403235
0.66885383
0.65668178
0.64257008
0.63163437
0.61516434
0.60312473
0.59516840
0.58835209
0.55499740
0.55234823
0.56676543
0.56091228
0.56417153
0.54768135
0.52998757
0.52581985
0.51454090
0.50808647
0.49935081
0.48444144
0.47911357
0.48971136
0.50519137
0.50736425
0.50081734
0.49195261
0.47987831
0.46749227
0.45798296
0.44745321
0.47449920
0.45798296
0.50373758
0.53958710
0.57702447
0.60251644
0.63163437
0.63971038
0.65219925
0.65051035
0.66168832
0.67756891
0.69467113
0.69888129
0.69467113
0.68563869
0.85637958
0.85851786
0.85423594
0.85380657
0.86065082
0.88003159
1.11461018
1.09903899
1.08763578
1.07679303
1.06411839
1.05024402
1.04534449
1.04147869
1.04779712
1.07577092
1.79186043
1.78981283
1.78919809
1.80043495
1.42915358
1.39276915
1.35215799
1.31865771
1.28656603
1.24690748
1.20198601
1.16511692
1.12247811
1.08155011
1.04989482
1.02121245
0.99575993
0.96585038
0.93655199
0.91114923
0.88128074
0.85079490
0.81917530
0.79232468
0.76978950
0.74362156
0.71187760
0.69572606
0.68188467
0.66994941
0.65388380
0.65388380
0.65219925
0.65332277
0.66002369
0.65612314
0.64541710
0.63568520
0.61991471
0.61813760
0.62050595
0.61337346
0.63510809
0.64371040
0.64655240
0.64938197
0.65556402
0.67431395
0.69940578
0.72968364
0.75390592
0.77359095
0.78861354
0.79232468
0.78768302
0.78907838
0.79232468
0.79969530
0.80654409
0.81378593
0.81917530
0.81917530
0.81468663
0.81062558
0.80836063
0.79785903
0.79232468
0.78441751
0.78348201
0.78675140
0.79417375
0.79831849
0.80106974
0.80472344
0.80745287
0.64768571
0.82096389
0.84038723
0.85380657
0.87375901
0.88460321
0.88418858
0.88086456
0.87501712
0.87836328
0.89162234
0.89326589
0.90062472
0.90265820
0.90953801
0.91596592
0.94084902
0.94512651
0.99870162
