# Supplementary material for: A time-dependent diffusion MRI signature of axon caliber variations and beading
Source: Commun Biol. 2020 Jul 7;3:354. doi: 10.1038/s42003-020-1050-x (PMC7341838; doi:10.1038/s42003-020-1050-x)
Supplement: Supplementary file 3 — Supplementary Data [file 42003_2020_1050_MOESM3_ESM.zip › Supplementary_Data/plot_figure.m]

%% Plot figures 1-6 in Lee, et al., Communications Biology 2020
% A time-dependent diffusion MRI signature of axon caliber variations and beading

clear
root = '.';

%% Plot figure 1
root1 = fullfile(root,'Fig_1');

% r: inner radius (um), [# slice, # axon], thickness of each slice = 0.1 um
% r_norm: normalized inner radius (um), [# slice, # axon]
% mean(r(:)) == mean(r_norm(:))
% z: z-coordinate of EM data (um), [# slice]
% a: distance between local maxima (um)
% ps(:,1): wave vector k_z*mean(a)/(2pi)
% ps(:,2): power spectrum \Gamma_1d/mean(a)
% ps(:,3): power spectrum \Gamma_pos*mean(a)
r = load(fullfile(root1,'Fig_1_c_radius_227axons.txt'));
r_norm = load(fullfile(root1,'Fig_1_d_normalized-radius_227axons.txt'));
z = load(fullfile(root1,'Fig_1_z-axis.txt'));
a = load(fullfile(root1,'Fig_1_e_bead_distance.txt'));
ps = load(fullfile(root1,'Fig_1_f_k-abar-over-2pi_Gamma-1d-over-abar_Gamma-pos-abar.txt'));

figure('unit','inch','position',[0 0 10 10]);
subplot(221);
rng(1);
I = randperm(227,7);
plot(z,r(:,I),'linewidth',1);
xlim([0 18]);
ylim([0 1.5]);
xlabel('z-axis ($\mu$m)','interpreter','latex','fontsize',20);
ylabel('$r$ ($\mu$m)','interpreter','latex','fontsize',20);

subplot(222);
plot(z,r_norm(:,I),'linewidth',1);
xlim([0 18]);
ylim([0 1.5]);
xlabel('z-axis ($\mu$m)','interpreter','latex','fontsize',20);
ylabel('$\tilde{r}$ ($\mu$m)','interpreter','latex','fontsize',20);

subplot(223);
edges = linspace(0,25,50);
centers = edges(1:end-1)/2 + edges(2:end)/2;
Nc = histcounts(a,edges);
Nc = Nc/sum(Nc)/mean(diff(edges));
bar(centers,Nc,1);
xlim([0 20]);
ylim([0 0.2]);
xlabel('$a$ ($\mu$m)','interpreter','latex','fontsize',20);
ylabel('PDF ($\mu$m$^{-1}$)','interpreter','latex','fontsize',20);
grid on;

subplot(224);
yyaxis left
plot(ps(:,1),ps(:,2),'-');
set(gca,'xscale','log','yscale','log');
xlim([1e-2 1e1]);
ylim([1e-4 1e1]);
xlabel('$k_z\bar{a}/2\pi$','interpreter','latex','fontsize',20);
ylabel('$\Gamma_{1d}(k_z)/\bar{a}$','interpreter','latex','fontsize',20);
grid on;

yyaxis right
plot(ps(:,1),ps(:,3),'-');
set(gca,'xscale','log','yscale','log');
ylim([1e-4 1e1]);
ylabel('$\Gamma_{\rm pos}(k_z)\cdot\bar{a}$','interpreter','latex','fontsize',20);

%% Plot figure 2
root2 = fullfile(root,'Fig_2');

% t: diffusion time (ms), [# diffusion time]
% AD1: axial diffusivity of 4 geometries in Fig. 2a (um2/ms), [# diffusion time, # geometry]
% AK1: axial kurtosis of 4 geometries in Fig. 2a, [# time point, # geometry]
% cv_zeta(:,1): coefficient of variation of radii, [# axon]
% cv_zeta(:,2): relative diffusivity variation, [# axon]
% AD2: axial diffusivity of geometry I in Fig. 2a with dispersions (um2/ms), [# time point, # dispersion angle]
% AK2: axial kurtosis of geometry I in Fig. 2a with dispersions, [# time point, # dispersion angle]
% dispersion angle is theta = 0, 15, 30, 45 degree
% cos2_Dinf(:,1): cos(theta)^2
% cos2_Dinf(:,2): bulk diffusivity without correction (um2/ms)
% cos2_Dinf(:,3): bulk diffusivity with correction (um2/ms)
% cos2_c(:,1): cos(theta)^2
% cos2_c(:,2): strength of restrictions without correction (um2 x ms^{-1/2})
% cos2_c(:,3): strength of restrictions with correction (um2 x ms^{-1/2})
t = load(fullfile(root2,'Fig_2_time.txt'));
AD1 = load(fullfile(root2,'Fig_2b_diffusivity.txt'));
AK1 = load(fullfile(root2,'Fig_2c_kurtosis.txt'));
cv_zeta = load(fullfile(root2,'Fig_2d_CV(r)_zeta.txt'));
AD2 = load(fullfile(root2,'Fig_2e_diffusivity.txt'));
AK2 = load(fullfile(root2,'Fig_2f_kurtosis.txt'));
cos2_Dinf = load(fullfile(root2,'Fig_2g_cos2_Dinf_Dinf-corrected.txt'));
cos2_c = load(fullfile(root2,'Fig_2h_cos2_c_c-corrected.txt'));

D0 = 2;     % intrinsic diffusivity in cytoplasm (um2/ms)

figure('unit','inch','position',[0 0 20 10]);
subplot(241);
plot(1./sqrt(t),AD1/D0,'.');
xlim([0 0.5]);
xlabel('$1/\sqrt{t}$ (ms$^{-1/2}$)','interpreter','latex','fontsize',20);
ylabel('$D(t)/D_0$','interpreter','latex','fontsize',20);

subplot(242);
h = plot(1./sqrt(t),AK1,'.');
legend(h,{'I','II','III','IV'},'interpreter','latex','fontsize',20,'location','east');
xlim([0 0.5]);
xlabel('$1/\sqrt{t}$ (ms$^{-1/2}$)','interpreter','latex','fontsize',20);
ylabel('$K(t)$','interpreter','latex','fontsize',20);

subplot(246);
plot(cv_zeta(:,1).^2,cv_zeta(:,2),'.');
xlabel('CV$^2(r)$','interpreter','latex','fontsize',20);
ylabel('$\zeta$','interpreter','latex','fontsize',20);

subplot(243); hold on;
cmap = colormap('lines'); cmap = cmap([1 5 6 7],:);
for i = 1:4
    plot(1./sqrt(t),AD2(:,i)/D0,'.','color',cmap(i,:));
end
xlim([0 0.5]);
xlabel('$1/\sqrt{t}$ (ms$^{-1/2}$)','interpreter','latex','fontsize',20);
ylabel('$D(t)/D_0$','interpreter','latex','fontsize',20);

subplot(244); hold on;
cmap = colormap('lines'); cmap = cmap([1 5 6 7],:);
for i = 1:4
    h(i) = plot(1./sqrt(t),AK2(:,i)/D0,'.','color',cmap(i,:));
end
legend(h,{'0','15','30','45'},'interpreter','latex','fontsize',20,'location','east');
xlim([0 0.5]);
xlabel('$1/\sqrt{t}$ (ms$^{-1/2}$)','interpreter','latex','fontsize',20);
ylabel('$K(t)$','interpreter','latex','fontsize',20);

subplot(247);
plot(cos2_Dinf(:,1),cos2_Dinf(:,2:3)./cos2_Dinf(1,2:3),'.');
xlim([0 1]); ylim([0 1]);
xlabel('$\langle \cos^2(\theta) \rangle $','interpreter','latex','fontsize',20);
ylabel('$D_\infty/D_{\infty,\theta=0}$','interpreter','latex','fontsize',20);
h = refline(1,0); set(h,'color','k');

subplot(248); hold on;
h1 = plot(cos2_c(:,1),cos2_c(:,2)./cos2_c(1,2),'.');
h2 = plot(cos2_c(:,1),cos2_c(:,3)./cos2_c(1,3),'.');
xlim([0 1]); ylim([0 1]);
xlabel('$\langle \cos^2(\theta) \rangle $','interpreter','latex','fontsize',20);
ylabel('$c/c_{\theta=0}$','interpreter','latex','fontsize',20);
h = refline(1,0); set(h,'color','k');
legend([h1 h2],{'uncorrected','corrected'},'interpreter','latex','fontsize',20,'location','southeast');

%% Plot figure 3
root3 = fullfile(root,'Fig_3');

% t: diffusion time (ms), [# diffusion time]
% ad: axial diffusivity of 5 healthy subjects in 8 WM ROIs (um2/ms)
%     [# difflusion time, # subject, # ROI]
% ak: axial kurtosis of 5 healthy subjects in 8 WM ROIs
%     [# difflusion time, # subject, # ROI]
% ROIs: ant corona radiata, sup corona radiata, post corona radiata
%       post limb of internal capsule
%       genu/midbody/splenium of corpus callosum (CC)
%       ant limb of internal capsule
roiname = {'ACR','SCR','PCR','PLIC','Genu','Midbody','Splenium','ALIC'};
ad = []; ak = [];
for i = 1:numel(roiname)
    filename = sprintf('Fig_3_AD_%s.txt',roiname{i});
    adi = load(fullfile(root3,filename));
    ad = cat(3,ad,adi);
    
    filename = sprintf('Fig_3_AK_%s.txt',roiname{i});
    aki = load(fullfile(root3,filename));
    ak = cat(3,ak,aki);
end
t = load(fullfile(root3,'Fig_3_time.txt'));

figure('unit','inch','position',[0 0 12 20]);
colors = [1 0 0; 1 0.7 0; 0 0.7 0; 1 0 1; 0 0.7 1; 0.6 0.2 0.2; 0 0 1; 0 0 0];
shapes = {'o','*','s','^'};
subplot(141); hold on;
for i = 1:4
    h(i) = errorbar(1./sqrt(t),mean(ad(:,:,i),2),std(ad(:,:,i),0,2)/sqrt(5),shapes{i},...
        'color',colors(i,:),'markersize',10);
end
legend(h,roiname{1:4},'interpreter','latex','fontsize',16,'location','north');
xlim([0.05 0.25]);
ylim([1.2 2]);
xlabel('$1/\sqrt{t}$ (ms$^{-1/2}$)','interpreter','latex','fontsize',20);
ylabel('$D(t)$ ($\mu$m$^2$/ms)','interpreter','latex','fontsize',20);

subplot(142); hold on;
for i = 5:8
    h(i-4) = errorbar(1./sqrt(t),mean(ad(:,:,i),2),std(ad(:,:,i),0,2)/sqrt(5),shapes{i-4},...
        'color',colors(i,:),'markersize',10);
end
legend(h,roiname{5:8},'interpreter','latex','fontsize',16,'location','north');
xlim([0.05 0.25]);
ylim([1.2 2]);
xlabel('$1/\sqrt{t}$ (ms$^{-1/2}$)','interpreter','latex','fontsize',20);
ylabel('$D(t)$ ($\mu$m$^2$/ms)','interpreter','latex','fontsize',20);

subplot(143); hold on;
for i = 1:4
    h(i) = errorbar(1./sqrt(t),mean(ak(:,:,i),2),std(ak(:,:,i),0,2)/sqrt(5),shapes{i},...
        'color',colors(i,:),'markersize',10);
end
legend(h,roiname{1:4},'interpreter','latex','fontsize',16,'location','north');
xlim([0.05 0.25]);
ylim([0.55 1.1]);
xlabel('$1/\sqrt{t}$ (ms$^{-1/2}$)','interpreter','latex','fontsize',20);
ylabel('$K(t)$','interpreter','latex','fontsize',20);

subplot(144); hold on;
for i = 5:8
    h(i-4) = errorbar(1./sqrt(t),mean(ak(:,:,i),2),std(ak(:,:,i),0,2)/sqrt(5),shapes{i-4},...
        'color',colors(i,:),'markersize',10);
end
legend(h,roiname{5:8},'interpreter','latex','fontsize',16,'location','north');
xlim([0.05 0.25]);
ylim([0.55 1.1]);
xlabel('$1/\sqrt{t}$ (ms$^{-1/2}$)','interpreter','latex','fontsize',20);
ylabel('$K(t)$','interpreter','latex','fontsize',20);

%% Plot figure 4
root4 = fullfile(root,'Fig_4');

% Dinf: bulk diffusivity of 5 healthy subjects in 9 CC subregions (um2/ms)
%       [# subregion, # subject]
% c: strength of restrictions of 5 healthy subjects in 9 CC subregions (um2 x ms^{-1/2})
%    [# subregion, # subject]
% ROIs: G1/G2/G3 in genu, B1/B2/B3 in midbody, S1/S2/S3 in splenium
roiname = {'G1','G2','G3','B1','B2','B3','S1','S2','S3'};
Dinf = load(fullfile(root4,'Fig_4_Dinf.txt'));
c = load(fullfile(root4,'Fig_4_c.txt'));

figure('unit','inch','position',[0 0 6 6]);
subplot(211); hold on;
for i = 1:size(Dinf,2)
    plot(Dinf(:,i),'.-','color',0.1+0.15*(i-1)+[0 0 0]);
end
errorbar(mean(Dinf,2),std(Dinf,0,2)/sqrt(5),'ro');
xlim([0 10]);
ylim([0.5 2.5]);
xticks(1:9);
xticklabels(roiname);
ylabel('$D_\infty$ ($\mu$m$^2$/ms)','interpreter','latex','fontsize',20);

subplot(212); hold on;
for i = 1:size(c,2)
    h(i) = plot(c(:,i),'.-','color',0.1+0.15*(i-1)+[0 0 0]);
end
errorbar(mean(c,2),std(c,0,2)/sqrt(5),'ro');
legend(h,{'subj 1','subj 2','subj 3','subj 4','subj 5'},...
    'interpreter','latex','fontsize',12,'location','northwest');
xlim([0 10]);
ylim([-0.5 3]);
xticks(1:9);
xticklabels(roiname);
ylabel('$c$ ($\mu$m$^2\cdot$ms$^{-1/2}$)','interpreter','latex','fontsize',20);

%% Plot figure 5
root5 = fullfile(root,'Fig_5');

% t: diffusion time (ms), [# diffusion time]
% Dna: axial diffusivity in normal appearing white matter of 5 MS patients (um2/ms)
%      [# diffusion time, # subject]
% Dms: axial diffusivity in MS lesions of 5 MS patients (um2/ms)
%      [# diffusion time, # subject]
Dna = load(fullfile(root5,'Fig_5_AD_NAWM.txt'));
Dms = load(fullfile(root5,'Fig_5_AD_MS_lesion.txt'));
t = load(fullfile(root5,'Fig_5_time.txt'));

figure('unit','inch','position',[0 0 8 10]);
subplot(2,2,[1 3]); hold on;
errorbar(1./sqrt(t),mean(Dna,2),std(Dna,0,2)/sqrt(5),'bo');
errorbar(1./sqrt(t),mean(Dms,2),std(Dms,0,2)/sqrt(5),'ro');
xlim([0.05 0.25]);
ylim([1.15 1.55]);
xlabel('$1/\sqrt{t}$ (ms$^{-1/2}$)','interpreter','latex','fontsize',20);
ylabel('$D(t)$ ($\mu$m$^2$/ms)','interpreter','latex','fontsize',20);
pbaspect([1 5 1]);

Xna = [ones(numel(t),1) 1./sqrt(t)]\Dna; Xna = Xna.';
Xms = [ones(numel(t),1) 1./sqrt(t)]\Dms; Xms = Xms.';

subplot(222); hold on;
boxplot([Xna(:,1) Xms(:,1)],{'NAWM','Lesion'});
plot(1:2,[Xna(:,1) Xms(:,1)],'-b');
ylim([1 1.6]);
ylabel('$D_\infty$ ($\mu$m$^2$/ms)','interpreter','latex','fontsize',20);

subplot(224); hold on;
boxplot([Xna(:,2) Xms(:,2)],{'NAWM','Lesion'});
plot(1:2,[Xna(:,2) Xms(:,2)],'-b');
ylim([0 0.4]);
ylabel('$c$ ($\mu$m$^2\cdot$ms$^{-1/2}$)','interpreter','latex','fontsize',20);

%% Plot figure 6
root6 = fullfile(root,'Fig_6');

% X(:,1): inner axonal diameter of 227 axons (um), [# axon]
% X(:,2): mitochondrial volume per unit axonal length (um2), [# axon]
% dw: inner diameter of cross sections with the presence of mitochondria (um)
% dwo: inner diameter of cross sections without the presence of mitochondria (um)
X = load(fullfile(root6,'Fig_6_b_diameter_volume-per-length.txt'));
dw = load(fullfile(root6,'Fig_6_c_diameter_with_mitochondria.txt'));
dwo = load(fullfile(root6,'Fig_6_c_diameter_without_mitochondria.txt'));

figure('unit','inch','position',[0 0 10 5]);
subplot(121);
plot(X(:,1),X(:,2),'.');
xlabel('Inner axonal diameter ($\mu$m)','interpreter','latex','fontsize',20);
ylabel('V(mitochondria)/axonal length ($\mu$m$^2$)','interpreter','latex','fontsize',20);
set(gca,'xscale','log','yscale','log');
xlim([0.5 2.1]);
ylim([1e-3 1]);
grid on;

subplot(122); hold on;
edges = linspace(0,4,51);
centers = edges(1:end-1)/2+edges(2:end)/2;
Nw = histcounts(dw,edges);
Nw = Nw/sum(Nw)/mean(diff(edges));
Nwo = histcounts(dwo,edges);
Nwo = Nwo/sum(Nwo)/mean(diff(edges));

h1 = bar(centers,Nwo,1); set(h1,'facealpha',0.5);
h2 = bar(centers,Nw,1); set(h2,'facealpha',0.5);
legend([h1 h2],{'w/o mitochondria','w/ mitochondria'},'interpreter','latex','fontsize',16);
xlim([0 4]);
ylim([0 1.5]);
xlabel('Inner axonal diameter ($\mu$m)','interpreter','latex','fontsize',20);
ylabel('PDF ($\mu$m$^{-1}$)','interpreter','latex','fontsize',20);
grid on;
